# Supplementary material for: Proteome profiling in cerebrospinal fluid reveals novel biomarkers of Alzheimer's disease
Source: Mol Syst Biol. 2020 Jun 2;16(6):e9356. doi: 10.15252/msb.20199356 (PMC7266499; doi:10.15252/msb.20199356)
Supplement: Supplementary file 3 — Dataset EV1 [file MSB-16-e9356-s003.xlsx]

## Sheet: MSB-19-9356_Dataset EV1
PG.Genes (gene names)	PG.ProteinAccessions (uniprot accessions of proteins)	protein intensity across samples
		[1] 20180618_QX0_JaBa_SA_LC12_5_CSF1_1_8-1xD1xS1fM1_sampleA01.raw.PG.Quantity	[2] 20180618_QX0_JaBa_SA_LC12_5_CSF1_1_8-1xD1xS1fM1_sampleA02.raw.PG.Quantity	[3] 20180618_QX0_JaBa_SA_LC12_5_CSF1_1_8-1xD1xS1fM1_sampleA03.raw.PG.Quantity	[4] 20180618_QX0_JaBa_SA_LC12_5_CSF1_1_8-1xD1xS1fM1_sampleA04.raw.PG.Quantity	[5] 20180618_QX0_JaBa_SA_LC12_5_CSF1_1_8-1xD1xS1fM1_sampleA05.raw.PG.Quantity	[6] 20180618_QX0_JaBa_SA_LC12_5_CSF1_1_8-1xD1xS1fM1_sampleA06.raw.PG.Quantity	[7] 20180618_QX0_JaBa_SA_LC12_5_CSF1_1_8-1xD1xS1fM1_sampleA07.raw.PG.Quantity	[8] 20180618_QX0_JaBa_SA_LC12_5_CSF1_1_8-1xD1xS1fM1_sampleA08.raw.PG.Quantity	[9] 20180618_QX0_JaBa_SA_LC12_5_CSF1_1_8-1xD1xS1fM1_sampleA09.raw.PG.Quantity	[10] 20180618_QX0_JaBa_SA_LC12_5_CSF1_1_8-1xD1xS1fM1_sampleA10.raw.PG.Quantity	[11] 20180618_QX0_JaBa_SA_LC12_5_CSF1_1_8-1xD1xS1fM1_sampleA11.raw.PG.Quantity	[12] 20180618_QX0_JaBa_SA_LC12_5_CSF1_1_8-1xD1xS1fM1_sampleA12.raw.PG.Quantity	[13] 20180618_QX0_JaBa_SA_LC12_5_CSF1_1_8-1xD1xS1fM1_sampleB01.raw.PG.Quantity	[14] 20180618_QX0_JaBa_SA_LC12_5_CSF1_1_8-1xD1xS1fM1_sampleB02.raw.PG.Quantity	[15] 20180618_QX0_JaBa_SA_LC12_5_CSF1_1_8-1xD1xS1fM1_sampleB03.raw.PG.Quantity	[16] 20180618_QX0_JaBa_SA_LC12_5_CSF1_1_8-1xD1xS1fM1_sampleB04.raw.PG.Quantity	[17] 20180618_QX0_JaBa_SA_LC12_5_CSF1_1_8-1xD1xS1fM1_sampleB05.raw.PG.Quantity	[18] 20180618_QX0_JaBa_SA_LC12_5_CSF1_1_8-1xD1xS1fM1_sampleB06.raw.PG.Quantity	[19] 20180618_QX0_JaBa_SA_LC12_5_CSF1_1_8-1xD1xS1fM1_sampleB07.raw.PG.Quantity	[20] 20180618_QX0_JaBa_SA_LC12_5_CSF1_1_8-1xD1xS1fM1_sampleB08.raw.PG.Quantity	[21] 20180618_QX0_JaBa_SA_LC12_5_CSF1_1_8-1xD1xS1fM1_sampleB09.raw.PG.Quantity	[22] 20180618_QX0_JaBa_SA_LC12_5_CSF1_1_8-1xD1xS1fM1_sampleB10R1.raw.PG.Quantity	[23] 20180618_QX0_JaBa_SA_LC12_5_CSF1_1_8-1xD1xS1fM1_sampleB10R2.raw.PG.Quantity	[24] 20180618_QX0_JaBa_SA_LC12_5_CSF1_1_8-1xD1xS1fM1_sampleB11.raw.PG.Quantity	[25] 20180618_QX0_JaBa_SA_LC12_5_CSF1_1_8-1xD1xS1fM1_sampleB12.raw.PG.Quantity	[26] 20180618_QX0_JaBa_SA_LC12_5_CSF1_1_8-1xD1xS1fM1_sampleC01.raw.PG.Quantity	[27] 20180618_QX0_JaBa_SA_LC12_5_CSF1_1_8-1xD1xS1fM1_sampleC02.raw.PG.Quantity	[28] 20180618_QX0_JaBa_SA_LC12_5_CSF1_1_8-1xD1xS1fM1_sampleC03.raw.PG.Quantity	[29] 20180618_QX0_JaBa_SA_LC12_5_CSF1_1_8-1xD1xS1fM1_sampleC04.raw.PG.Quantity	[30] 20180618_QX0_JaBa_SA_LC12_5_CSF1_1_8-1xD1xS1fM1_sampleC05.raw.PG.Quantity	[31] 20180618_QX0_JaBa_SA_LC12_5_CSF1_1_8-1xD1xS1fM1_sampleC06.raw.PG.Quantity	[32] 20180618_QX0_JaBa_SA_LC12_5_CSF1_1_8-1xD1xS1fM1_sampleC07.raw.PG.Quantity	[33] 20180618_QX0_JaBa_SA_LC12_5_CSF1_1_8-1xD1xS1fM1_sampleC08.raw.PG.Quantity	[34] 20180618_QX0_JaBa_SA_LC12_5_CSF1_1_8-1xD1xS1fM1_sampleC09.raw.PG.Quantity	[35] 20180618_QX0_JaBa_SA_LC12_5_CSF1_1_8-1xD1xS1fM1_sampleC10.raw.PG.Quantity	[36] 20180618_QX0_JaBa_SA_LC12_5_CSF1_1_8-1xD1xS1fM1_sampleC11.raw.PG.Quantity	[37] 20180618_QX0_JaBa_SA_LC12_5_CSF1_1_8-1xD1xS1fM1_sampleC12.raw.PG.Quantity	[38] 20180618_QX0_JaBa_SA_LC12_5_CSF1_1_8-1xD1xS1fM1_sampleD01.raw.PG.Quantity	[39] 20180618_QX0_JaBa_SA_LC12_5_CSF1_1_8-1xD1xS1fM1_sampleD02.raw.PG.Quantity	[40] 20180618_QX0_JaBa_SA_LC12_5_CSF1_1_8-1xD1xS1fM1_sampleD03.raw.PG.Quantity	[41] 20180618_QX0_JaBa_SA_LC12_5_CSF1_1_8-1xD1xS1fM1_sampleD04.raw.PG.Quantity	[42] 20180618_QX0_JaBa_SA_LC12_5_CSF1_1_8-1xD1xS1fM1_sampleD05.raw.PG.Quantity	[43] 20180618_QX0_JaBa_SA_LC12_5_CSF1_1_8-1xD1xS1fM1_sampleD06.raw.PG.Quantity	[44] 20180618_QX0_JaBa_SA_LC12_5_CSF1_1_8-1xD1xS1fM1_sampleD07.raw.PG.Quantity	[45] 20180618_QX0_JaBa_SA_LC12_5_CSF1_1_8-1xD1xS1fM1_sampleD08.raw.PG.Quantity	[46] 20180618_QX0_JaBa_SA_LC12_5_CSF1_1_8-1xD1xS1fM1_sampled09.raw.PG.Quantity	[47] 20180618_QX0_JaBa_SA_LC12_5_CSF1_1_8-1xD1xS1fM1_sampleD10.raw.PG.Quantity	[48] 20180618_QX0_JaBa_SA_LC12_5_CSF1_1_8-1xD1xS1fM1_sampleD11.raw.PG.Quantity
SERPINB6	A0A024QZX5;A0A087X1N8;P35237	61673.9	62683.9	70801.5	70579.8	49777.8	57513.6	46330.1	38185.8	64639.4	52447	64677.7	64768.5	63264	45541.5	53470.2	54898.9	50590.2	39755.1	89811.7	47027.1	62381.6	65983.5	72558.6	66818	63179.1	20736.9	42047.5	50876.5	51438.5	66532.3	77171	51409.6	43735.5	32088.3	40656.3	61014.8	38718.7	43910.8	Filtered	57681.4	28177.5	58213.7	51937.4	63720.7	50539.8	45155.3	34094.1	44843.1
APOC4-APOC2;APOC4-APOC2;APOC2	A0A024R0T9;K7ER74;P02655	118287	120085	23540.4	133967	41204.3	401229	174053	210566	85654.7	98629	63221.8	104179	212080	216756	156043	165903	376359	243004	67680.1	163597	77445.5	221335	201307	120764	48876.7	432963	127909	191874	128610	142859	181617	211199	139061	297766	307320	92517.2	Filtered	301630	249586	229002	445137	331708	27532.8	184614	201151	57098.9	297554	162929
CRYAB	A0A024R3B9;E9PJL7;E9PNH7;E9PR44;E9PRA8;P02511	Filtered	Filtered	Filtered	Filtered	Filtered	21627.1	Filtered	Filtered	Filtered	Filtered	Filtered	Filtered	Filtered	Filtered	Filtered	Filtered	Filtered	Filtered	Filtered	Filtered	30670	Filtered	Filtered	Filtered	Filtered	Filtered	Filtered	Filtered	Filtered	Filtered	Filtered	Filtered	Filtered	Filtered	Filtered	Filtered	Filtered	Filtered	Filtered	Filtered	Filtered	Filtered	Filtered	Filtered	Filtered	Filtered	Filtered	Filtered
NRP2	A0A024R3W6;A0A024R412;O60462;O60462-2;O60462-3;O60462-4;O60462-5;Q7LBX6;X5D2Q8	48660.9	46952.8	62662.6	57126.4	42501.4	50507	61651.5	42790.1	60913.5	42505.9	65215.9	51562.4	55158.1	37394.2	45349.7	22485.7	49692.6	81096.3	59125.7	44966.7	49099.3	41324.4	46120.4	49864.2	47356.8	48843.3	Filtered	50459	54004	61898.7	65371.2	46008.5	Filtered	Filtered	53316.4	76996.1	46009.1	Filtered	52197.3	Filtered	61100.3	49292.5	Filtered	70949.4	43761.1	Filtered	55376.3	Filtered
CLN5	A0A024R644;A0A0A0MRU5;A0A1B0GWI2;O75503	91474.4	85696.2	87425.6	129144	104929	63639.9	77070.3	87556.7	79097.1	75789.1	109608	73195.2	56641.3	86672.5	88458.5	66617.6	76194.7	74880.2	47829.8	69721.5	78455.6	87648.8	99208.4	49602.2	61472.5	70125.9	93768.5	97283.2	97855.3	125810	83234.6	60305.7	72844.6	48604.2	108665	140707	67165.1	76078.4	76107.9	84144.9	77337.5	89208.6	73439.8	136990	79491.5	62498	87263.7	56820.5
IGKV3-7	A0A075B6H7	161523	14219.6	295911	63886.3	45487.1	326608	Filtered	152023	227267	Filtered	73521.6	105060	Filtered	159582	191279	130947	175875	275999	Filtered	246154	285360	49942.3	38156.8	222248	110156	207164	93868.5	163296	220978	49862.2	Filtered	Filtered	Filtered	Filtered	542165	143655	263330	54650.3	268757	417929	195162	290565	Filtered	425039	278018	Filtered	853836	Filtered
IGLV4-69	A0A075B6H9	1.24392e+06	1.00663e+06	623875	810227	1.43222e+06	421650	1.33391e+06	1.82067e+06	522559	622050	686566	429130	201131	696140	1507296	205006	1.43019e+06	1480394	208757	1.67638e+06	1.47438e+06	769405	675979	1.32596e+06	968594	1755591	1.51714e+06	581077	904507	682972	1127074	739626	2.64099e+06	2.40316e+06	2.50331e+06	664563	1994274	2.59561e+06	1.86424e+06	1448485	5983396	4.59071e+06	1.70084e+06	372378	1.47281e+06	1.29838e+06	670116	2.09012e+06
IGLV8-61	A0A075B6I0	111329	452086	116678	236600	420529	238798	311732	1.29935e+06	258254	696840	279417	714070	418052	345235	556893	434758	728382	1075024	Filtered	764659	766082	141899	127410	517858	273049	515299	229201	495031	340828	111138	220018	255233	860165	790453	420515	292078	634066	599335	755790	Filtered	1176263	2.11608e+06	309575	219972	586043	387413	419017	309064
IGLV4-60	A0A075B6I1	196418	144818	52162.7	481606	138671	28998.4	375821	671206	387677	255524	141347	319344	256620	404429	166519	299056	443681	381067	Filtered	1.00504e+06	256986	151042	118167	204221	521061	732258	354283	20474.7	368686	36382.5	264828	126878	366294	2.13964e+06	534987	22540.2	105337	688289	577296	123664	1120542	903296	40208.6	219885	75357.2	599594	297899	622069
IGLV1-50	A0A075B6I6	129966	Filtered	132151	18580.9	18056.2	134924	170050	130885	150887	110861	Filtered	158195	123576	150888	159999	Filtered	147056	19515.9	177002	135695	141383	115075	105958	210459	146041	Filtered	Filtered	149558	Filtered	134137	116325	31529.7	Filtered	Filtered	122141	143887	Filtered	Filtered	Filtered	128769	Filtered	Filtered	110737	124887	140603	21193	228232	148545
IGLV7-46	A0A075B6I9	1.08869e+06	549336	388905	518888	843274	680295	691249	1.5284e+06	470545	489093	527302	544156	354572	533244	1110121	1514473	511697	686685	340240	572830	863720	591111	580070	887474	647323	1.49874e+06	1.40835e+06	733420	484036	282820	578712	708843	2.62839e+06	1.47118e+06	1.21749e+06	550827	1100688	967931	1731080	1.11633e+06	994165	1.29149e+06	1632231	307958	725019	2.41938e+06	1.13279e+06	1.08961e+06
IGLV5-37	A0A075B6J1	36721.7	Filtered	Filtered	8481.42	53355.5	Filtered	Filtered	Filtered	30515.9	Filtered	Filtered	Filtered	Filtered	Filtered	Filtered	Filtered	Filtered	Filtered	12372.9	Filtered	32150.6	Filtered	Filtered	Filtered	Filtered	Filtered	Filtered	Filtered	Filtered	Filtered	Filtered	Filtered	56630	Filtered	Filtered	Filtered	39902.6	Filtered	Filtered	Filtered	187393	87968.7	Filtered	Filtered	Filtered	Filtered	Filtered	Filtered
IGLV2-18	A0A075B6J9	Filtered	74657.2	Filtered	11098.9	23087.7	61519.3	74469.6	Filtered	73741.3	82016.2	39635.2	41237.7	Filtered	68468.2	Filtered	77921	Filtered	86163.3	32034.7	162402	Filtered	Filtered	Filtered	Filtered	Filtered	94259.6	529912	138796	Filtered	Filtered	42242.7	Filtered	109856	Filtered	121689	Filtered	Filtered	90535.5	Filtered	Filtered	152858	116463	59439.5	Filtered	Filtered	Filtered	Filtered	Filtered
IGLV3-10	A0A075B6K4	72640.9	71580.3	42841.4	96954.6	87543.1	89834.5	Filtered	135390	67010.6	72670.3	99255.4	Filtered	78846.3	102673	Filtered	60703.1	121929	Filtered	68093.6	170194	93410.3	Filtered	Filtered	124950	49676.6	156602	147157	83605.7	125512	Filtered	109095	55361.5	82743.9	178946	149059	52731.4	107438	184250	31118.2	69462.7	223774	136980	115644	Filtered	92551.6	167830	140472	131920
IGLV3-9	A0A075B6K5	166205	175028	154402	78868.9	171780	330902	152416	328350	188549	448914	211980	91845.9	195306	185179	173006	272205	102702	444657	108440	235867	393000	56947.3	55062.6	229556	107632	257257	160418	189540	381910	60102.9	237303	261951	777542	649988	370335	95239	539925	228780	163088	359428	532036	363537	139803	216604	438857	487440	289624	229059
IGKV2-28;IGKV2D-28	A0A075B6P5;P01615	132527	224958	176741	130135	184505	315926	226615	291541	226168	334612	175172	233954	125469	329726	164146	238201	301336	303047	174515	277606	315247	157459	177138	342444	221365	393947	240378	177440	187434	133703	187071	174866	478020	755403	400257	188997	274364	370683	186110	373679	387193	675113	226621	138321	355620	266200	406371	418830
IGHV3-64	A0A075B6Q5	Filtered	Filtered	35817.2	Filtered	Filtered	Filtered	Filtered	109418	82543.8	Filtered	Filtered	Filtered	Filtered	46253.4	182420	Filtered	Filtered	43872.3	Filtered	Filtered	Filtered	Filtered	Filtered	52709.9	Filtered	Filtered	Filtered	Filtered	Filtered	Filtered	Filtered	Filtered	117827	Filtered	Filtered	Filtered	Filtered	Filtered	106721	Filtered	Filtered	130021	Filtered	68384.7	97267.5	Filtered	Filtered	Filtered
IGHV4-4	A0A075B6R2	Filtered	Filtered	79563.1	112335	185035	136067	123804	895429	109233	254393	135530	69953.6	121021	139953	Filtered	155814	127848	Filtered	110738	130756	79958.7	104077	122452	129157	217253	247725	182763	222758	Filtered	Filtered	Filtered	129598	148706	159321	Filtered	50555.4	134322	123566	152730	131604	410809	421929	92094.1	74044.8	Filtered	148439	263401	Filtered
IGKV2D-24;IGKV2-24	A0A075B6R9;A0A0C4DH68	749934	678902	381969	527653	763077	776803	1.1921e+06	1550757	753498	685672	756707	836662	916123	865908	1.67745e+06	2.05509e+06	708064	1.08838e+06	520811	1.12974e+06	1109392	1.09711e+06	538317	651259	440023	1.238e+06	1.95918e+06	813951	1343227	535465	1.7248e+06	1.78192e+06	1597961	1303860	1.24782e+06	824314	535206	575803	1.7864e+06	1.92849e+06	4767282	3.88027e+06	1.955e+06	1.11056e+06	1.535e+06	1.74554e+06	1.75271e+06	1.13727e+06
IGKV2D-29	A0A075B6S2	46703.3	75712.2	29444.3	38496	80299.3	79934.3	25822.1	Filtered	23365.9	97238.9	49026.7	15784	16553.8	25908.3	44142.1	8974.69	43071.3	96661.8	24117	21308.6	96416.8	36709	42756.2	25326.8	12610.8	Filtered	39816.6	49137.9	12675.4	39729	13825.9	57626.2	127267	101509	51510.2	25202.1	16526.8	105406	77815.2	48938	103341	190515	139225	31596.5	35622.7	102377	34580.1	108287
IGKV1-27	A0A075B6S5	Filtered	Filtered	Filtered	Filtered	Filtered	63750.8	72856.4	138394	117850	82599.5	104313	64611.6	Filtered	120700	Filtered	139618	131644	640621	43893.2	115936	68457.4	Filtered	Filtered	153245	102154	125952	92707.3	Filtered	96988	59081.2	Filtered	Filtered	112037	82262.3	118159	71378	175246	88243.5	81917	Filtered	186601	244286	72769.2	74189.2	Filtered	78937.9	Filtered	56929.4
IGKV1D-37	A0A075B6S9	96460.2	187426	251464	126736	139311	168337	87745.2	907033	143829	45487	159625	177682	12178427	430156	94574.9	164091	266940	1.79015e+06	74971.4	385376	285479	169027	120603	214582	389662	509474	489786	353819	152016	510988	217553	43743.1	228596	Filtered	683562	57455.6	260613	438742	205744	117751	221982	250761	360844	57113.2	359189	2379031	84447.1	Filtered
IGHV3OR16-12	A0A075B7B8	30913.3	Filtered	25863.9	27230.8	41731.7	23188.4	35658.5	23354.6	40684.3	32702.3	37313.8	13778.3	37141.2	28428.3	41129.4	12099	34897.8	30012.7	Filtered	28849.2	48985.5	22091.4	Filtered	28491.2	21445.9	94267.2	50901.8	36238.1	22412.6	33133.6	42257.8	33091.8	58753	77384.1	80694.1	37253.7	40116.1	Filtered	Filtered	40414.5	108278	122914	37487	42781.4	53756.9	52962	72589.4	50676.1
IGHV1OR15-1	A0A075B7D0	335870	205818	307490	628270	904257	825842	374843	1482991	744399	1.05539e+06	1218091	234365	554769	610996	1.22632e+06	92232.3	506567	236976	138904	966489	450457	94421.4	76440.4	90269.7	907910	163220	196108	296494	40565.4	199559	1.13607e+06	1.00333e+06	484578	1.95422e+06	1.6011e+06	108732	245883	1.84859e+06	3.00358e+06	1.12824e+06	2.65113e+06	2.50709e+06	832158	412109	1.15464e+06	1.10059e+06	1.33257e+06	1.42704e+06
NUCB2	A0A087WSV8;V9HW75	52348.8	23249.6	Filtered	48075.4	47016.2	10941.2	38076	Filtered	14793.7	Filtered	27032.5	42452.7	Filtered	39751.8	75739.6	57354.6	39786.2	35438.8	24230.9	64940.1	Filtered	33744.6	35378.3	50272.6	40201.6	Filtered	44361.3	50423	37274.8	32191	39445.7	32586.8	43048.5	Filtered	Filtered	36389.5	17224.8	Filtered	57694.1	Filtered	Filtered	26589.2	12836.4	Filtered	Filtered	15885.5	10018.7	Filtered
TXNRD1	A0A087WSW9;A0A087WSY9;A0A182DWI3;E2QRB9;E9PIR7;F8W809;Q16881;Q16881-2;Q16881-3;Q16881-4;Q16881-5;Q16881-6;Q16881-7	17106.7	28421.5	16953.7	15628.5	20423.1	20950.4	Filtered	Filtered	23075.9	14931	20000.6	33701	Filtered	10199.8	Filtered	15163.2	Filtered	Filtered	38573.1	14730.3	17438.4	12599	23814	28673.7	17299.3	Filtered	Filtered	13788.7	10050	22251.8	Filtered	Filtered	Filtered	Filtered	Filtered	Filtered	10974.1	Filtered	Filtered	Filtered	Filtered	Filtered	Filtered	23845.2	Filtered	Filtered	Filtered	Filtered
IGHV4-30-2	A0A087WSY4	Filtered	145427	51437.2	Filtered	Filtered	Filtered	Filtered	Filtered	Filtered	Filtered	Filtered	Filtered	46274.1	Filtered	Filtered	Filtered	Filtered	Filtered	Filtered	Filtered	Filtered	Filtered	Filtered	Filtered	212715	Filtered	Filtered	Filtered	Filtered	Filtered	56966.5	Filtered	Filtered	Filtered	Filtered	Filtered	Filtered	Filtered	Filtered	92193.7	Filtered	Filtered	Filtered	72893.6	Filtered	Filtered	Filtered	Filtered
CPB2	A0A087WSY5;Q96IY4	238433	269758	224550	332220	352896	236472	211388	573663	265560	307870	231183	310099	344168	312796	293865	257194	357681	256390	165128	295542	285031	681951	289460	167738	310630	497814	278580	449850	289386	357745	246306	348459	334631	581788	532202	281994	286361	549857	333458	413294	431177	379345	447022	272373	422048	448171	310108	428288
IGKV3D-15	A0A087WSY6	1.13705e+06	1268335	636940	901454	867546	1.82037e+06	812714	1.58669e+06	1.02423e+06	433114	1067364	309716	491667	900033	1480214	500360	561238	1.84773e+06	461679	788862	1.19265e+06	425645	475399	696611	539979	873349	714826	675093	788287	656759	429854	605881	1.30953e+06	1.69435e+06	1.46844e+06	1.02121e+06	1.89478e+06	1.30137e+06	1.27451e+06	3.15465e+06	1.39616e+06	880610	504974	710399	1.60672e+06	1.31328e+06	1884006	981380
IGKV1D-8	A0A087WSZ0;A0A0G2JQJ0	105335	Filtered	Filtered	Filtered	Filtered	8409.16	Filtered	39203.3	49521.9	12763.6	105912	Filtered	65416	2636.6	Filtered	Filtered	Filtered	409553	Filtered	33922.8	174235	Filtered	Filtered	Filtered	Filtered	78151	168039	40174.4	Filtered	Filtered	77061	122069	240391	Filtered	Filtered	Filtered	160015	94490.4	74128.5	113122	87756.1	55386.7	123509	17929.4	Filtered	Filtered	Filtered	85398.9
CNTNAP4	A0A087WTA1;A0A0A0MR20;E9PDN6;F5H107;Q9C0A0;Q9C0A0-2	197813	264406	232877	315766	192842	170630	162584	86991.9	169986	267482	261434	170284	166176	157228	131750	98263.4	86167.8	93861.8	190476	154835	147933	179695	189940	127327	106981	157097	159354	254132	172113	193039	319637	133111	144554	67735.9	113860	232518	131651	171519	185811	132127	96633.3	73121.2	193668	283576	142480	179549	153605	130429
COL1A2	A0A087WTA8;P08123	201313	304662	191164	185653	228666	130333	258067	214399	189538	167112	202589	179120	97840.6	250327	197624	175917	243334	91757.5	156023	234522	181290	167913	152841	341871	179858	409818	232927	174257	224034	195483	114008	170062	190974	143638	174878	214883	211508	209397	180231	173375	211337	293551	155400	151279	199599	130636	326075	188573
GCHFR	A0A087WTI4;H0YNM1;P30047;P30047-2	Filtered	Filtered	Filtered	Filtered	Filtered	Filtered	Filtered	Filtered	Filtered	Filtered	Filtered	Filtered	Filtered	Filtered	Filtered	Filtered	Filtered	Filtered	Filtered	Filtered	Filtered	Filtered	Filtered	Filtered	Filtered	Filtered	Filtered	Filtered	Filtered	Filtered	Filtered	Filtered	Filtered	Filtered	Filtered	Filtered	Filtered	Filtered	Filtered	Filtered	Filtered	Filtered	Filtered	Filtered	Filtered	Filtered	Filtered	Filtered
PTPRJ	A0A087WTK0;A0A087WVC6;Q12913	46379.8	40537.3	57637.2	48027	40942.5	67572.4	74690.3	Filtered	48472	42592	57597.3	90241.3	Filtered	46428.5	60824.8	79998.3	55609.9	71275.7	70502.7	52902.1	Filtered	53712.3	53997.7	60705.8	65462.7	Filtered	44270.9	40864.3	73538.9	78541.8	56798.3	Filtered	41152.5	Filtered	56971.4	57114.5	59910.2	46765.7	40206.9	Filtered	73500.1	59582.3	46602.9	63031.6	Filtered	Filtered	65511.2	Filtered
KHSRP;FUBP1;FUBP1;KHSRP;KHSRP;KHSRP;KHSRP;FUBP1;FUBP1	A0A087WTP3;C9JSZ1;E9PEB5;M0QXW7;M0QYH3;M0R0I5;Q92945;Q96AE4;Q96AE4-2	372578	422231	412136	898332	471768	373343	680329	827255	586212	855794	473569	559189	818677	620251	530242	581176	523540	1617481	451981	465827	394804	541646	530731	261957	440672	775633	766511	644793	584230	501713	475157	818772	684897	931844	528272	515293	923825	1.54905e+06	650183	532352	1.07987e+06	807908	1.03875e+06	452631	629652	1.06323e+06	978171	737216
CNTN5	A0A087WTT8;A0A0A0MQX5;O94779;O94779-2	9349.5	9470.7	17476.4	16588.4	11441.4	13368.8	8050.76	5229.9	6745.7	16658.3	12866.8	17210.8	7992.91	2584.3	5682.49	Filtered	6778.04	4180.79	25322.9	6131.91	11949.2	12157.2	9683.32	9016.99	38862.2	Filtered	15938.2	10628.9	7382.31	13869.4	24247.8	28451.9	11527.6	Filtered	5493.09	15575.1	5482.9	8471.82	53702.7	7208.39	5914.28	6319.8	9545.05	12740	11123.6	Filtered	8502.61	Filtered
NBL1	A0A087WTY6;A3KFI1;A3KFI2;A3KFI3;A3KFI4;A3KFI5;E5RFZ1;P41271;P41271-2	9518410	7.68634e+06	6580899	9468812	7277775	5.63392e+06	6535329	6253685	8.13211e+06	7432815	10511800	9323462	4.90759e+06	6575828	9640013	8496842	10809249	7.59789e+06	8973609	7812867	5550667	10235335	10361238	8946446	11402920	5409669	8757977	9310960	9217148	7.55025e+06	7320687	5059320	6547332	3.15491e+06	5168759	7.82769e+06	5720034	5422548	6.67076e+06	4.53581e+06	7002602	8089847	7.28169e+06	6.97611e+06	4.35686e+06	7.0937e+06	6840153	4527395
CDH1	A0A087WU43;A0A087WX17;A0A087WXI5;P12830;P12830-2	Filtered	54887.7	Filtered	56627.1	Filtered	Filtered	135851	Filtered	Filtered	59570.3	Filtered	Filtered	Filtered	94504.6	Filtered	61691.4	Filtered	Filtered	Filtered	Filtered	Filtered	Filtered	Filtered	71611.3	47792.8	73338.8	Filtered	Filtered	72885.1	44146.6	67406.8	Filtered	Filtered	Filtered	66739.1	Filtered	Filtered	Filtered	Filtered	Filtered	Filtered	Filtered	Filtered	Filtered	49847.1	53853.8	Filtered	109595
SYNJ2BP-COX16;SYNJ2BP-COX16;SYNJ2BP-COX16;SYNJ2BP-COX16;COX16	A0A087WUM0;A0A087WX56;A0A087WYV9;A0A087X1F5;Q9P0S2	8026.59	10753.6	4223.54	10916.7	9870.43	10392.1	7140.63	Filtered	Filtered	8537.2	6962.45	9837.85	3523.94	2931.91	Filtered	2422.98	Filtered	13913.4	4061.91	6311.96	Filtered	Filtered	9065.05	Filtered	7556.13	Filtered	12871.1	Filtered	1889.01	Filtered	8382.48	12046.6	Filtered	Filtered	7707.11	7550.35	7700.72	Filtered	Filtered	5326.04	Filtered	Filtered	8022.21	7883.27	9950.61	Filtered	Filtered	Filtered
CSPG5	A0A087WUT8;O95196;O95196-2	379314	261899	464373	424848	315816	323940	230102	144939	487826	262345	401094	353138	248730	296174	345706	293324	383665	214024	385511	310666	323108	393236	376931	361666	369124	162189	240626	330715	462812	311011	472007	262163	168082	85650.8	201883	299534	272462	178807	201420	189831	171536	238973	258656	481464	228593	144559	227666	144303
OSCAR	A0A087WV17;A0A087X0P3;A0A087X1R2;A0A0A0MR14;A0A0A0MRF2	49315.5	66605.1	72012.9	Filtered	40856.2	65539.7	52591.4	46078.1	54597.9	66624.2	62650.5	51085.8	34863.7	21227	27076.5	46039	31711.7	54274.4	75228.8	25024.5	31678.6	58553.5	57245.5	30545.7	27645.6	22870.7	75662.2	44775.4	16375	33259.1	58844.2	60108	57461.4	33362.3	27090.8	46370.6	37065.3	43764.7	Filtered	39658	35744.4	43348.3	53736.1	78963.3	39611.4	61507.6	60385.1	63891.2
RRBP1	A0A087WVV2;A0A0A0MRV0;Q9P2E9;Q9P2E9-2;V9GY78	97549	52228.8	37968	40501.4	40681.1	Filtered	61029.3	479266	57586.7	42547.6	35906	45463.2	197720	74077.1	Filtered	116773	170209	70338.1	29763.8	84624.1	Filtered	150156	415072	77274.7	49986	Filtered	143020	57757.1	44030	59446.9	268665	434801	80214.6	65764.3	80548.6	44612	39025.7	141117	1.15912e+06	Filtered	93132	Filtered	64100.5	Filtered	Filtered	79370.9	80457.7	Filtered
IGKV2-40;IGKV2-40;IGKV2D-40	A0A087WW87;A0A087X0Q4;P01614	Filtered	Filtered	Filtered	Filtered	Filtered	20630.6	Filtered	Filtered	3798.95	Filtered	Filtered	Filtered	Filtered	2440.22	Filtered	Filtered	Filtered	Filtered	20818.7	Filtered	Filtered	Filtered	Filtered	Filtered	6520.7	Filtered	Filtered	Filtered	Filtered	Filtered	26932.9	22045.6	39942.2	Filtered	Filtered	6200.92	15933	81041.8	Filtered	27438.3	36849.1	Filtered	Filtered	Filtered	14107.2	41658.2	16759.2	Filtered
TNXB	A0A087WWA5	7425.91	14801.4	17979.3	9690.47	19292.5	13250.1	18387.8	Filtered	12138.5	12248	11243.3	5500.24	13283.7	9365.91	Filtered	Filtered	Filtered	10978.7	10455.7	Filtered	13515	10483.3	11002.7	Filtered	Filtered	Filtered	Filtered	Filtered	Filtered	14788.6	15334.3	16248.4	17622.3	18940.2	13260.9	21526.9	18613.1	Filtered	6015.18	15312.6	10150.2	Filtered	24887.9	14620.3	Filtered	19461.4	16823.8	21515.1
SELENOM	A0A087WWF1;Q8WWX9	135259	137500	112744	114172	81726.5	125904	124132	72765.9	67550.8	129817	152036	81056	61100.4	68120.2	99347.5	36111	58317.4	104541	112028	49237.9	73069.4	84415.9	85251.4	85351.7	69069.7	111615	83079.4	89668	43296.4	95207.5	85160.4	170116	149016	78473.6	104648	122035	75773.7	64235.4	92297.3	81513.7	80901.7	88560.6	109192	89937.2	72846.2	115052	110866	80413.9
NRN1	A0A087WWT2;Q9NPD7	266974	229141	337650	284766	214117	277217	186939	134550	350574	173472	252758	238956	183275	234682	197416	200417	211365	191980	381463	205976	199640	284861	293551	325330	277618	121622	201902	214000	302026	205748	301182	238456	158324	Filtered	132868	202669	229812	131707	147200	185738	158950	147843	180617	308384	180100	111620	191696	Filtered
SELENOW	A0A087WX02;F8WB74;P63302	Filtered	Filtered	Filtered	Filtered	Filtered	Filtered	Filtered	Filtered	Filtered	Filtered	Filtered	Filtered	Filtered	Filtered	Filtered	Filtered	Filtered	Filtered	Filtered	Filtered	Filtered	Filtered	Filtered	Filtered	Filtered	Filtered	Filtered	Filtered	Filtered	Filtered	Filtered	Filtered	Filtered	Filtered	Filtered	Filtered	Filtered	Filtered	Filtered	Filtered	Filtered	Filtered	Filtered	Filtered	Filtered	Filtered	Filtered	Filtered
LAMA2	A0A087WX80;P24043	67081.1	81100.3	57876.9	73137.2	56585.7	61514.4	56106.2	21849.5	38715.3	67486.4	84295.4	53858	41803.4	33732.2	39536	Filtered	43341.9	50159.4	89505.9	36851.9	69758.9	65103.7	69007.7	34526.8	45041	32599.4	52401.7	63645.7	35982.6	88945.7	76084	74559.6	38753.2	28952.9	44281	77405.3	41076.4	21466.8	Filtered	64209.8	45786.3	54753.9	85976.1	97150.7	47076.5	47385.8	78758.7	55146.3
ST3GAL6	A0A087WXB8;Q9Y274	16140.7	12111.6	12328.9	10011.9	15302.8	15023.2	Filtered	7383.03	Filtered	19107.9	12903.8	17399.8	Filtered	Filtered	Filtered	Filtered	Filtered	12066.3	17513.1	Filtered	Filtered	19514.6	Filtered	10165.7	9649	Filtered	Filtered	16788.3	8723.62	14624.5	10012.5	Filtered	14400	Filtered	Filtered	13872.6	Filtered	8546.73	Filtered	13584.5	Filtered	Filtered	Filtered	14243.7	Filtered	10942.7	6976.45	Filtered
PAMR1	A0A087WXE9;E9PQ70;Q6UXH9;Q6UXH9-2;Q6UXH9-3	Filtered	Filtered	Filtered	Filtered	Filtered	Filtered	Filtered	Filtered	Filtered	Filtered	Filtered	Filtered	Filtered	Filtered	Filtered	Filtered	Filtered	Filtered	Filtered	Filtered	Filtered	Filtered	Filtered	Filtered	Filtered	Filtered	Filtered	Filtered	Filtered	Filtered	Filtered	Filtered	Filtered	Filtered	Filtered	Filtered	Filtered	Filtered	Filtered	Filtered	Filtered	Filtered	Filtered	Filtered	Filtered	Filtered	Filtered	Filtered
BCAM	A0A087WXM8;P50895	79166.1	53905.6	52180.8	70283.9	64815.9	56668.9	79195	54462.5	54035.7	49999.4	67483.9	76646.6	75971.3	74209.6	59312	45786	68732.5	89085.3	56325.7	69854.1	65392.6	58568.2	47590.6	77603.7	55511.2	60121.1	49496.2	71694.2	86896.5	71018.9	69274.5	34124.2	52747.3	31214.4	61089.4	69412.2	50191.8	48505.4	41158.7	68070.2	46997.5	54188.8	65890.3	62370.9	55957.4	72026.1	87857.5	58133.4
COL5A1	A0A087WXW9;P20908	38677.1	37778.5	24804.8	20500.2	18714.8	28374.5	50245.4	38280	Filtered	20200.8	19907	16614	27677.5	Filtered	20476	21501	16969.5	19750.1	21380.1	Filtered	30237	18870.5	20782.6	16517	16780.1	17963.5	27192.4	38715.5	10569.3	Filtered	29200.5	40938.3	Filtered	Filtered	Filtered	Filtered	Filtered	Filtered	26891.2	26743.9	Filtered	36999	33835.9	47679.6	26808.1	Filtered	Filtered	29321.6
CFHR3	A0A087WYK9;Q02985;Q02985-2;Q6NSD3	Filtered	Filtered	40391.6	52733.3	34591.2	65594.1	102048	71502.2	83607.4	Filtered	Filtered	Filtered	95231.9	Filtered	Filtered	Filtered	Filtered	41478.3	36472.3	Filtered	114998	Filtered	Filtered	Filtered	Filtered	Filtered	Filtered	Filtered	Filtered	Filtered	Filtered	27743.9	Filtered	130541	Filtered	Filtered	49575.2	Filtered	Filtered	Filtered	88819.7	Filtered	Filtered	20087.5	Filtered	Filtered	73468.7	Filtered
SEZ6L2	A0A087WYL5;Q6UXD5-3;Q6UXD5-5	988316	964765	1148369	1.13045e+06	1.04177e+06	998935	798484	597862	1.34573e+06	1.03545e+06	1.16321e+06	1.29477e+06	780183	881225	914110	1053435	1.14769e+06	733182	1.75411e+06	974940	844162	726917	742518	1.14112e+06	1.56433e+06	563990	803384	1.10304e+06	1.18594e+06	919993	1.21349e+06	868392	797642	388100	572425	953454	711917	647887	771818	712460	589439	759167	738200	1.00924e+06	771935	592743	825132	475203
FXYD6-FXYD2;FXYD6-FXYD2;FXYD6;FXYD6;FXYD6;FXYD6;FXYD6	A0A087WZ82;A0A0A6YYL5;E9PHZ3;E9PJ02;J3QKN1;Q9H0Q3;Q9H0Q3-2	94496.8	76817.9	85666.2	71141.7	93807.1	100819	89753.3	85948.5	74157	47870.5	92953.3	73393.3	90924.1	98913.9	88769	49357.8	64268.5	102684	102971	59306.6	69295.1	80159.4	84919.9	54465	68894	40489.1	77334.5	53642.7	60733.6	74492.7	57213.9	56057.4	62951.4	50492.3	98113.6	78743.8	84439	43988.6	62208.5	83426.8	77748.4	82436	103981	72763.2	71431.7	78042.4	78573.9	132756
RNASET2	A0A087WZM2;D6RHI9;O00584	123679	156741	93638.2	104600	103348	56479.4	84481	84879.2	83373.8	85381.4	122113	88223.8	50872.9	83982.1	80941.7	79432.7	103942	79044.7	73262.4	105688	91877.8	88187	103491	59320	62538.9	117969	123683	110888	81440.7	98584.4	200166	79966.9	104862	28233.3	106802	119913	76392.7	107001	105501	107605	70002.2	95434.1	116868	120718	82929.6	107862	78879.9	102783
FCGR3B	A0A087WZR4	Filtered	44443.8	40311.5	20830.5	27404.7	54890.7	58158.7	42385.2	71455.9	58667.9	21806.3	23219.3	48572.8	24203.2	Filtered	Filtered	77238.3	43721.3	42339.4	39448.4	63864.6	26198.9	Filtered	23704	38747.2	Filtered	Filtered	26718.5	30019.3	42946	Filtered	47687.3	Filtered	Filtered	Filtered	36474.6	16396	Filtered	Filtered	78584.9	36371.1	63157.6	49453.1	41865.5	Filtered	61479.3	81694	Filtered
CCL14	A0A087X089;Q16627;Q16627-2	318395	366847	202302	222238	250093	121537	293122	338762	184169	279398	340425	210820	98744.5	159538	192782	145266	189365	426688	124274	192035	156904	267717	297541	167419	241759	225760	339290	231215	240334	243524	110355	222906	315680	288103	221890	270636	218989	236302	201033	179401	363825	196394	136520	211908	126330	157644	166747	174998
CTSH	A0A087X0D5;P09668	62130.4	48424.4	64875.8	54758.5	41635.7	Filtered	75959.2	Filtered	Filtered	50342.5	60241.5	74548	38187.7	Filtered	Filtered	Filtered	Filtered	Filtered	Filtered	80827.2	57199.8	37138.2	46001.5	62986.4	41079.3	Filtered	78799.7	Filtered	95918.5	83741.2	43564.4	Filtered	42746.3	50126.6	99363.5	68198.6	28689.9	77001.5	76591.2	56494.6	Filtered	Filtered	49056	44184	Filtered	41554.6	Filtered	Filtered
COL15A1	A0A087X0K0;P39059	94930.8	73688.6	71430.8	72526.9	Filtered	69914.6	96304.6	120359	74469.4	102872	94795.9	93714.9	102172	90884.6	109044	92277.8	78442.4	81191.5	71578.1	103582	87247.2	79114.8	86166.6	145554	94259	126812	82356	107208	119759	76840.3	99000.3	93764	145840	104503	91737.2	92314.4	116386	116419	Filtered	148560	117605	114817	82050.1	109377	109388	88486.4	134249	107623
CSMD2	A0A087X0K4;Q7Z408;Q7Z408-4	Filtered	Filtered	9436.96	Filtered	Filtered	Filtered	Filtered	Filtered	Filtered	10303.7	Filtered	Filtered	Filtered	Filtered	Filtered	Filtered	Filtered	Filtered	Filtered	Filtered	Filtered	Filtered	Filtered	Filtered	Filtered	Filtered	Filtered	Filtered	Filtered	Filtered	18331.4	Filtered	Filtered	Filtered	Filtered	11368.1	Filtered	Filtered	Filtered	Filtered	Filtered	Filtered	Filtered	Filtered	Filtered	Filtered	Filtered	Filtered
CHL1	A0A087X0M8	75265.7	84672.9	87904.4	87431	54949.5	68706.6	Filtered	51474.6	72060.3	46813.7	83878.6	94887.6	56718.8	80432.3	92622.5	61164	69034.7	77815.7	63185.9	62389.7	55506.3	65494.2	61475.2	86792.2	74470.3	Filtered	42113.5	99350.9	79596.6	65810.6	66577.6	68786.2	35309.8	Filtered	49872.5	50170.6	80819.7	40684.6	42965.9	55150.8	Filtered	69588.1	52291.7	82409.8	49566	52593.2	63524.3	41396.2
COL6A1	A0A087X0S5;P12109	1.58631e+06	1.10158e+06	1.45032e+06	1.16617e+06	1.25003e+06	869238	750526	566485	1.0698e+06	1.12514e+06	1.23746e+06	1.07179e+06	815648	1.05218e+06	831783	703724	780845	773499	1.09011e+06	931706	780030	1146595	1.18197e+06	1.13035e+06	937854	650557	744308	1.34163e+06	1.13859e+06	1.2059e+06	1.32914e+06	903676	756171	444739	658898	1.12919e+06	858562	924316	865585	885627	625890	693280	855234	1.46768e+06	855602	719871	835063	749794
KRT81;KRT86;KRT83;KRT81	A0A087X106;O43790;P78385;Q14533	1.91242e+06	954482	642059	841321	1246591	1129023	1.46206e+06	1.82635e+06	1.78664e+06	832488	1.04243e+06	1.08946e+06	1.73411e+06	2.95635e+06	1.98771e+06	2199798	1.56443e+06	1677463	797398	2.42092e+06	1.71e+06	706033	667221	1.78333e+06	1.54134e+06	1.95836e+06	965714	1.23024e+06	2.21954e+06	1.23738e+06	1.44191e+06	1.76495e+06	1.52584e+06	2.61851e+06	3.13815e+06	1.20828e+06	2.57992e+06	2.28061e+06	1.4847e+06	1.18149e+06	2.64868e+06	3.06436e+06	810056	1.61942e+06	2129314	654495	2.40473e+06	1.78028e+06
NOMO1;NOMO1;NOMO3;NOMO3;NOMO1;NOMO2;NOMO2	A0A087X117;A0A0G2JN29;J3KN36;P69849;Q15155;Q5JPE7;Q5JPE7-2	Filtered	Filtered	Filtered	Filtered	Filtered	Filtered	Filtered	Filtered	Filtered	Filtered	Filtered	Filtered	Filtered	Filtered	Filtered	Filtered	Filtered	Filtered	Filtered	Filtered	Filtered	Filtered	Filtered	Filtered	Filtered	Filtered	Filtered	Filtered	Filtered	Filtered	Filtered	Filtered	Filtered	Filtered	Filtered	Filtered	Filtered	Filtered	Filtered	Filtered	Filtered	Filtered	229967	Filtered	Filtered	Filtered	Filtered	Filtered
CLCNKB	A0A087X136;P51801	1521853	1.12414e+06	1.31524e+06	2295105	1.4571e+06	1.25324e+06	1.22065e+06	1.22356e+06	1.02201e+06	1.27567e+06	993645	3148274	886036	815811	1.10863e+06	1.49246e+06	2.20497e+06	1.0512e+06	1.73714e+06	881501	664812	1.12342e+06	1.16077e+06	1.17895e+06	1.50731e+06	1.26172e+06	856495	2.13376e+06	1133142	786902	882610	1.59909e+06	976094	479396	614176	696520	1.19981e+06	823959	1.07797e+06	654588	938058	1.51342e+06	911879	754410	1.24255e+06	638839	810382	628392
UNC5C	A0A087X152;D6RE16;E0CX15;O95185;O95185-2	43432.7	39264.2	45860.8	52975.3	45475.7	34311.8	65409.1	46833.1	40676.1	37991.2	50959.8	60218.2	Filtered	Filtered	75199.1	247911	67444.6	40344.6	60734.1	53656.1	46643.1	49642.6	46507.6	113113	56557.1	Filtered	47685.5	51290.6	61407.7	Filtered	47579	Filtered	37167	Filtered	Filtered	47860.6	Filtered	Filtered	66429.6	Filtered	Filtered	48921.5	41174.2	Filtered	Filtered	Filtered	Filtered	47313.6
SELENOF	A0A087X1G7;A0A0B4J1S4;O60613	23554.4	31181.5	37566.8	15846.1	29641	34879.8	22815.1	17009.6	18199.4	27939.4	15520.3	23919.7	25220.3	Filtered	Filtered	Filtered	Filtered	13819.6	95764.4	10429.1	26672.9	162519	106703	98558.7	10416.2	8566.65	15545.7	192748	339147	28659.2	35101.7	35705.9	24861.8	Filtered	Filtered	29277.3	19847.9	24146.8	9700.1	33561.1	9607.04	Filtered	30661.6	36924.7	16936.2	27542.9	21072.8	Filtered
GPX3	A0A087X1J7;P22352	361970	410765	512910	344933	491811	878670	485224	215498	438936	553002	431061	271904	495081	368129	247330	158985	277678	415115	588504	326438	609520	411254	297060	371921	414035	345518	196548	293298	416302	407434	434546	425898	407319	514550	517803	195862	396217	601706	Filtered	452176	540616	193129	272432	539152	336957	716699	421558	526878
ACAN	A0A087X1T7;E7EX88;H0YM81;P16112;P16112-2	22090.9	63617.7	38499	40220.2	49895	21105.1	76333.6	46675.4	47298.6	33833	43327.2	21363.2	50938	29772.6	23382.2	50964.4	19585.1	Filtered	31622.6	18339.3	55354.6	44882.8	46855.1	61721.6	32064.2	Filtered	Filtered	42554.9	41746.1	30245.6	31833.8	39717.7	38357	26497.9	32898.9	33610.4	Filtered	21685	38337.6	26691.7	11654.6	40494.2	30694.9	38463.6	66157.2	37668.3	35057.1	54837.7
NCAM1	A0A087X1V2	22386.4	40348.6	35767.2	52324.1	31314.6	28180.7	59939.6	15545.7	16482	23618.7	26015.6	25726.6	13596.1	Filtered	Filtered	Filtered	Filtered	22494.6	60728.8	Filtered	17323.6	27010.3	27954.9	31851.6	18439.2	Filtered	22839.1	24939.9	Filtered	24499.7	20564.8	26096.9	13842.1	Filtered	Filtered	18916.2	13341	14619.7	15158.4	26370.7	15178.7	Filtered	32057	25060.3	25144.5	72979	17214.8	18442.2
EFHD1;EFHD1;EFHD2;PP1187;EFHD2;EFHD1;EFHD1	A0A087X1Z2;C9JTV4;H0Y4Y4;Q8WYH2;Q96C19;Q9BUP0;Q9BUP0-2	35052.3	46095.6	32635.5	31156.9	46070.9	20450	28689.4	Filtered	27189.5	34079.1	35494.3	44768	33164.6	Filtered	Filtered	Filtered	Filtered	Filtered	51022	15759.5	30171.2	29152	31005.5	22210.8	33242.5	Filtered	14847.6	20318.8	14580.4	Filtered	23820.2	14393.5	28148.8	Filtered	Filtered	Filtered	Filtered	30304.2	Filtered	18202.7	Filtered	Filtered	Filtered	Filtered	Filtered	Filtered	Filtered	Filtered
EFNA5	A0A087X240;P52803	116703	119718	226985	141691	102567	130178	158841	100637	214782	140686	182446	142142	163144	178552	153849	289430	143729	140555	175191	201757	202478	159828	168472	248461	170646	127449	138825	116232	302523	184881	242127	143410	113859	Filtered	129278	229204	159586	101979	139913	229565	90091.7	87502.1	172207	149787	195605	75014.7	135383	Filtered
AP2B1	A0A087X253;P63010;P63010-2;P63010-3	182166	129417	153874	174291	160406	120776	324444	315512	162963	95686.6	145970	206702	367638	140884	252052	542284	785421	159154	199029	272978	132766	126250	132603	174321	208888	Filtered	135573	158601	161694	149817	179227	Filtered	293620	67619.8	70769.7	180834	114056	168129	66957.3	95414.1	171262	Filtered	109468	151094	216445	115572	406727	Filtered
LAMA4	A0A0A0MQS9;A0A0A0MTC7;Q16363;Q16363-2	Filtered	Filtered	23822.6	Filtered	Filtered	26419.4	Filtered	Filtered	Filtered	Filtered	Filtered	Filtered	14744.7	Filtered	Filtered	Filtered	Filtered	Filtered	Filtered	Filtered	35696.2	Filtered	Filtered	Filtered	Filtered	Filtered	Filtered	Filtered	Filtered	Filtered	19518.6	Filtered	Filtered	Filtered	Filtered	Filtered	Filtered	Filtered	Filtered	Filtered	Filtered	Filtered	Filtered	Filtered	Filtered	Filtered	Filtered	Filtered
SEMA6A	A0A0A0MQU6;Q9H2E6;Q9H2E6-2	85349.8	75077.2	68835.8	83880.4	65592.7	33961.5	71179.3	57778.4	65881.4	64569	70856.1	77418.6	53057.4	97691.8	69522.3	89565.9	66614.3	70278.3	48062	83947.9	68245.8	50655	52250.4	74414.1	48310.8	52949.7	55004.2	80071.7	71508.9	78989.6	95613.3	45876.2	51701.6	31288.1	48318.7	82747.6	50771.8	70493.9	58792.6	63985.4	39421.3	40806.9	74353.8	76659.4	52935.9	51117.3	56700.2	43758.5
CACHD1	A0A0A0MQY7;Q5VU97	105445	95765.9	139770	123148	86508.4	76428.1	70000.9	47729.3	91360.8	102464	108718	89820.9	69248.9	107537	86275.2	76458.8	50626.7	59596.6	80813.7	120268	98454.7	64185	66191.8	80406.3	58798	49015.1	64303.9	104565	116930	103625	152257	72278.1	74532.5	41798.2	69808.4	129570	63213.5	72311	55706.9	90562.4	50079.6	44091	89782.9	155038	86649.1	81208	74897.2	99989.5
FGFR2	A0A0A0MR25;P21802;P21802-10;P21802-11;P21802-12;P21802-13;P21802-15;P21802-16;P21802-17;P21802-18;P21802-19;P21802-2;P21802-3;P21802-5;P21802-6;P21802-7;P21802-8;P21802-9	376943	409566	237949	696211	410266	232761	220107	416226	225913	385883	122562	908910	227153	234679	188856	267817	271008	368756	398183	225238	220656	197742	263278	385814	564095	94235.1	138262	752443	236564	297588	266234	180765	300361	92719.2	167976	371660	235410	178716	100690	163358	146601	726639	317483	239720	149758	221467	234329	162029
GSTM4;GSTM4;GSTM1;GSTM1;GSTM1;GSTM1;GSTM1;GSTM5;GSTM4;GSTM4;GSTM5;GSTM5	A0A0A0MR85;A6NNT0;B9ZVX7;E7EWW9;H3BRM6;P09488;P09488-2;P46439;Q03013;Q03013-2;Q5T8Q9;Q5T8R1	Filtered	Filtered	Filtered	Filtered	Filtered	Filtered	Filtered	Filtered	Filtered	Filtered	Filtered	Filtered	Filtered	Filtered	Filtered	Filtered	Filtered	Filtered	Filtered	Filtered	Filtered	Filtered	Filtered	Filtered	Filtered	Filtered	Filtered	Filtered	Filtered	Filtered	Filtered	Filtered	Filtered	Filtered	Filtered	Filtered	Filtered	Filtered	Filtered	Filtered	Filtered	Filtered	Filtered	Filtered	Filtered	Filtered	Filtered	Filtered
PCMT1	A0A0A0MRJ6;F6S8N6;H7BY58;P22061;P22061-2	297861	233080	344636	287010	163605	383782	197152	132457	269726	307491	174334	325636	187145	179719	273958	324261	168401	184695	344569	210613	168299	181554	177162	254771	312413	158634	211215	235509	267906	131540	220782	181246	125830	84272.3	77836.2	196638	127736	162783	187561	141135	83244.6	127029	162326	220080	178559	217109	188313	119045
F5	A0A0A0MRJ7;P12259	514171	450181	315074	396480	746884	273977	430280	581440	280446	211814	486188	253845	251027	265541	336220	195503	233704	355582	219414	191410	327047	429545	380151	277977	232209	262315	305256	477305	291380	340289	365050	336628	395457	154528	531347	500115	263705	290879	435317	413314	274731	559017	505810	435037	245269	443376	320778	510331
IGKV3D-11;IGKV3-11	A0A0A0MRZ8;P04433	6.23185e+06	5184707	3.40192e+06	2.31954e+06	9637090	3.80438e+06	4267731	16415808	2534098	4.67625e+06	4881898	4.35709e+06	5447910	4.29754e+06	10060954	5465618	6721298	14895920	1.7699e+06	4643001	4806173	2.97391e+06	6543937	3.56772e+06	4.22787e+06	21091134	7751115	4919685	3.19596e+06	8221338	5.09241e+06	9052206	6.6938e+06	12349319	7.79137e+06	7.09979e+06	6.35352e+06	10205750	12978447	12716451	8.12466e+06	17257222	7522710	4.15105e+06	5.82678e+06	6345119	5621595	5745103
IGLV5-52	A0A0A0MRZ9	Filtered	Filtered	Filtered	Filtered	Filtered	Filtered	Filtered	Filtered	Filtered	Filtered	Filtered	Filtered	Filtered	Filtered	Filtered	Filtered	38415	Filtered	Filtered	Filtered	Filtered	Filtered	Filtered	Filtered	Filtered	Filtered	Filtered	Filtered	Filtered	Filtered	Filtered	Filtered	Filtered	Filtered	Filtered	Filtered	Filtered	Filtered	Filtered	Filtered	Filtered	11052.5	Filtered	Filtered	40178.9	Filtered	Filtered	Filtered
IGHD	A0A0A0MS09;P01880;P01880-2	37373.9	76992.2	53461.4	246051	Filtered	119491	100673	109240	30043.5	76067.9	23820.9	33185.4	100418	320874	1296109	893307	58182.2	58916.1	35321.9	62970.7	596980	52194.2	44995.7	Filtered	29600.3	Filtered	Filtered	17083.1	Filtered	32105.7	Filtered	54782.3	89701.9	111620	225136	Filtered	131077	73412.2	63872	157130	105097	731137	Filtered	22167	175873	132308	Filtered	Filtered
IGHV3-49	A0A0A0MS15	768267	1.891e+06	1.53307e+06	513319	630585	1.03326e+06	2.67557e+06	1.30477e+06	588586	1.42889e+06	1.06265e+06	420054	1674794	554998	1.21529e+06	240116	567062	2.61836e+06	1.2306e+06	281799	909651	382900	465895	369895	683408	2.27337e+06	1.73519e+06	700993	283578	814079	863159	821969	1945133	5.74541e+06	2.21916e+06	993108	1441607	1747731	1.30341e+06	2917941	1.33724e+06	814981	2852121	339797	2.67285e+06	794764	690152	4208721
LILRB4	A0A0A0MS20;A0A0A0MSZ8;A0A0G2JM38;A0A0G2JM43;A0A0G2JM57;A0A0G2JM84;A0A0G2JMH7;A0A0G2JML1;A0A0G2JNE9;A0A0G2JNL1;A0A0G2JP25;A0A0G2JP84;A0A0G2JPA9;A0A0G2JPC7;A0A0G2JPU4;A0A0G2JPX5;A0A0G2JQ10;A0A0G2JQ20;A8MUE1;C9JST2;Q8NHJ6;Q8NHJ6-2;Q8NHJ6-3	Filtered	20399.5	11742.2	19756.4	11957	45663.4	Filtered	Filtered	17570.4	24773.7	24011.7	26939.9	4233.27	Filtered	Filtered	Filtered	Filtered	Filtered	55705	Filtered	13204.3	Filtered	Filtered	Filtered	7317.95	Filtered	Filtered	Filtered	13725.4	36998.5	13236.8	Filtered	9009.37	Filtered	Filtered	39602.3	Filtered	9642.34	Filtered	8338.7	9269.82	Filtered	Filtered	21377.4	Filtered	18869	13352.3	Filtered
CAMK2G	A0A0A0MS52;A0A0A0MT11;H0Y6G2;Q13555;Q13555-10;Q13555-2;Q13555-3;Q13555-4;Q13555-5;Q13555-6;Q13555-7;Q13555-8;Q13555-9;Q5SWX3;Q8WU40	62498.8	61667	70671.3	79726.9	72618.4	97803	39599.7	20750.3	67066.8	79598.1	59505.1	62693	53767.7	20758.1	28272.5	19085.8	28841.5	32968.9	81960.9	50407	74784.2	54995.9	58632.6	55902.1	46665.7	13262.1	47479.2	65752.4	58198.8	69519.1	75986.7	56416.4	38488.1	14478.6	35487.1	62262.8	39685.3	46134.6	36045.9	55836	31473.8	28357	38635.8	74148.9	45410.2	42838.6	52183.3	Filtered
PDGFA	A0A0A0MSC4;H7BYW6;P04085;P04085-2	178120	176513	287618	170226	147654	145983	142273	203311	257704	153361	124355	293126	193121	319945	155859	434628	271865	232964	206510	300086	180208	148274	153316	312478	254308	173377	181301	196868	299673	133585	112200	147883	129406	210604	152215	142569	304209	161743	Filtered	172445	147042	178805	185944	95026.1	227415	160483	122193	190093
ERBB4	A0A0A0MSE1;H3BLT0;Q15303;Q15303-2;Q15303-3;Q15303-4	Filtered	Filtered	14004.2	25218.6	Filtered	10576.6	Filtered	Filtered	12056.5	8607.47	17052.6	24611.8	7147	Filtered	Filtered	Filtered	Filtered	Filtered	Filtered	Filtered	11554.2	Filtered	10795.5	Filtered	Filtered	Filtered	Filtered	Filtered	12575.6	Filtered	17038.3	Filtered	Filtered	Filtered	Filtered	7885.34	Filtered	Filtered	Filtered	Filtered	Filtered	Filtered	Filtered	15422.1	Filtered	Filtered	Filtered	Filtered
ACE	A0A0A0MSN4;P12821;P12821-2	21522.3	20037.5	16420.5	27665.4	Filtered	Filtered	Filtered	22546.9	30921.1	23886.4	26251.5	26843.9	33189.5	26436.4	26168.3	Filtered	35316.4	Filtered	23701.6	23008.7	Filtered	17866.2	17991.2	35440.8	33586.1	20713.4	Filtered	25421.7	37292.4	50415.1	45441.3	22615.9	42044.5	Filtered	Filtered	22539.5	Filtered	27811.2	24247.9	Filtered	Filtered	Filtered	Filtered	20997.2	Filtered	Filtered	Filtered	38806.2
PLS3	A0A0A0MSQ0;P13797;P13797-2;P13797-3	15702.5	22084.1	13012.6	11521.5	13294.8	14309.8	15958.6	Filtered	8760.25	13394.5	21331	11599.8	26011.9	7716.56	8423.39	Filtered	Filtered	11089.1	17264.6	5166.05	14979.3	21113.3	20085.6	13722.9	Filtered	Filtered	11601.9	16886.4	8257.62	14579	11300.3	10363.6	16899.9	Filtered	9719.86	12948.2	Filtered	13697.1	13164.5	Filtered	11106.2	19825.7	14651.9	15630.4	Filtered	Filtered	18055.5	17050.3
DDR1	A0A0A0MSX3;A0A0G2JNZ7;Q08345;Q08345-2;Q08345-5;Q08345-6	251267	210453	173572	265924	178221	140373	222677	165538	164719	220757	224628	256558	173790	265022	257244	440499	209667	186619	224277	263204	192205	302887	134509	248560	179088	325840	224605	219533	304644	235792	319576	134427	204578	170260	227055	278676	155898	221310	262190	266103	166710	185298	235937	207874	181824	187179	179057	209815
ATP1A3	A0A0A0MT26;P13637;P13637-2;P13637-3	64975.1	71222.3	90939.6	71182.8	64454.5	114359	112333	76787.7	108354	55070.3	80632.2	75524.5	110580	214985	93595.3	29791.8	85120.2	60698.1	153172	164224	85023.8	68908.4	48276.6	138372	97061.4	30928.2	69027.8	55171.4	204560	81321.7	68206	160609	52583.3	Filtered	84485.7	66512.4	148014	72817.2	57920	95548	62899.9	90996.5	54951.7	114335	142075	74530.8	112158	56550
LIPA	A0A0A0MT32;P38571;P38571-2	26096.9	38071.7	Filtered	46126.1	40541.4	Filtered	Filtered	Filtered	80040.8	32135.5	15204.3	Filtered	Filtered	33077.9	Filtered	Filtered	Filtered	Filtered	Filtered	Filtered	29511.6	27809.4	24195.2	Filtered	Filtered	Filtered	28738.8	25696.7	35151.9	40114.6	Filtered	32611	36840.2	Filtered	Filtered	45682.5	Filtered	34866.7	32347.5	Filtered	Filtered	Filtered	22333.1	Filtered	Filtered	Filtered	Filtered	46583.8
IGKV6D-21	A0A0A0MT36	86911.2	Filtered	293919	23307.9	134934	118978	74625.5	Filtered	Filtered	23315.7	161186	Filtered	93242.4	218963	Filtered	48118.3	98907.4	95980.8	50737.5	264803	Filtered	23784.7	Filtered	68060	75422	313750	Filtered	8100.72	66301.8	199094	206219	101022	167018	458895	Filtered	80255	103071	92409.7	25644.1	124512	166282	34655.5	Filtered	106623	88167.9	188070	Filtered	Filtered
CHGB	A0A0A0MT66	Filtered	38541	27873.1	24344.9	37564.8	48503.2	20987.5	15702.7	24717.9	39928.8	17017.1	Filtered	Filtered	Filtered	Filtered	Filtered	Filtered	22947.2	45865.8	Filtered	42545.2	33454.9	34425.5	46428	43479.5	Filtered	Filtered	Filtered	Filtered	21562.7	23126.2	Filtered	Filtered	Filtered	Filtered	19957.5	41980.5	Filtered	15378.2	49100.9	38603.2	Filtered	Filtered	31700	Filtered	41244.1	Filtered	Filtered
IGKJ4	A0A0A0MT69	489565	279003	131189	381496	769972	75443	351084	2.66385e+06	363775	670183	547946	268410	Filtered	452499	1.02419e+06	853634	410214	2.27629e+06	191173	2.493e+06	477428	58318.1	206133	427523	168222	1.31809e+06	728463	365439	192394	544944	239879	203970	105932	240912	1.2698e+06	324035	771141	101994	451076	343312	952169	928106	582844	882455	232209	457749	840199	2.16451e+06
C16orf89	A0A0A0MT71;Q6UX73;Q6UX73-2	1.08888e+06	784622	568846	891073	658587	906382	688640	297454	435021	595400	962500	588394	293968	560526	1.10745e+06	1.31187e+06	625817	577370	1.04035e+06	2.61514e+06	712315	1.02151e+06	740784	5232195	525379	489618	619220	908171	711886	703803	968244	391991	831010	269484	547643	657296	543902	882893	483180	554193	379022	747647	623059	515541	224180	630667	1.35702e+06	529873
SCUBE2	A0A0A0MTC8;Q9NQ36;Q9NQ36-2;Q9NQ36-3	Filtered	25932.4	20825.8	37913.8	17216.7	15758.9	Filtered	Filtered	9432.67	Filtered	21857.3	23988.3	Filtered	Filtered	Filtered	Filtered	24999.6	Filtered	14595.3	Filtered	21967	23485.5	20567.1	Filtered	Filtered	Filtered	Filtered	31567	Filtered	17845.8	15628	17586.1	23623.1	Filtered	Filtered	29798.9	Filtered	Filtered	18931.5	25891.2	Filtered	Filtered	23000.1	18032.7	Filtered	Filtered	Filtered	Filtered
NLGN4X;NLGN4X;NLGN4X;NLGN4Y;NLGN4Y	A0A0A0MTH0;Q8N0W4;Q8N0W4-2;Q8NFZ3;Q8NFZ3-2	114452	75792.4	120351	150926	109654	73513.5	101108	49420.4	86807.1	71623.8	97799.7	87332.4	59669.3	117052	86714.2	97839.2	93499.8	59373.6	81689.3	104224	94081.5	91761	98619.7	127450	76394.8	55827.6	70513.6	108336	130831	107895	134445	47892.7	58344.8	39041.7	46277.7	121086	56093.1	66678.2	78152.7	72864.3	48225.8	39538.9	80907.4	139503	77998.6	48368.4	90152.1	40813.5
DBI	A0A0A0MTI5;B8ZWD1;P07108;P07108-2;P07108-3;P07108-4;P07108-5	305463	360858	268892	291023	266394	296939	407642	186521	227538	254616	318464	355170	238940	218748	268070	294534	281375	280344	425204	242207	211093	283730	289709	351205	301402	221472	226338	316137	249773	280746	270700	304450	226292	161271	179504	249092	198275	196353	166352	218886	188866	281146	223244	238193	230306	236973	279583	204595
FAIM2	A0A0A0MTP9;F8VZI9;Q9BWQ8	212200	137457	100789	126673	136874	148644	152626	110257	155401	153843	100447	219912	226703	115473	303189	394999	217311	236991	107652	231074	172092	409805	338358	89953.6	426483	24018.6	343793	330596	206868	219825	99277.5	168663	64886.9	27295.9	71131.7	262676	71001.8	24334.5	219633	104770	178735	225122	162382	89839.6	114532	118628	50484.7	132909
RGMA	A0A0A0MTQ4;Q96B86;Q96B86-3;Q96B86-4	311957	277279	423830	368502	316029	304792	219276	150410	414267	275607	356669	424182	217195	222699	244212	409109	343463	190747	519881	291163	240048	437118	397279	270284	342848	201285	287214	286063	333013	350174	304713	246953	218963	84532.6	124803	317304	232934	182857	204679	195317	130767	210155	228246	359819	204500	187920	199761	172992
GPI	A0A0A0MTS2;P06744;P06744-2	43914.3	49304.2	42931.2	41264.1	66503.4	37734.6	Filtered	Filtered	Filtered	54293.2	50891.3	67149.8	35943.2	39861	40925.8	68657.8	26129.8	39103.6	45733.6	68132.2	41221.3	38109.6	39883.6	Filtered	34065.2	Filtered	22016.9	39191.7	57386.5	42011.7	41304.5	Filtered	Filtered	Filtered	Filtered	36200.8	18784.2	29328.2	Filtered	Filtered	Filtered	22037	36862.1	41598.3	Filtered	38488	39919	Filtered
TNFSF12-TNFSF13;TNFSF12	A0A0A6YY99;O43508-2	Filtered	18646.3	23112.3	21801.6	18128.9	18710.9	Filtered	Filtered	39646	22805.4	22119.8	Filtered	16706.1	Filtered	Filtered	Filtered	Filtered	Filtered	17254.7	Filtered	Filtered	20403.4	18355.3	32348.9	35258.6	Filtered	Filtered	Filtered	32143.1	21527.2	27061.8	Filtered	Filtered	Filtered	Filtered	17133.1	Filtered	Filtered	Filtered	Filtered	Filtered	Filtered	22210.8	20219.1	Filtered	Filtered	Filtered	Filtered
TMED7-TICAM2;TICAM2;TMED7;TMED7	A0A0A6YYA0;Q86XR7-2;Q9Y3B3;Q9Y3B3-2	49966.5	50889.6	34505.8	47682.4	47224.7	44884.9	39956.9	Filtered	47530.5	57741.6	35584.9	32202.2	36782.2	25837.1	52463.6	19829.6	33115.6	Filtered	37282.5	23576.2	38932	49385.6	28043.1	32971.1	49021.4	Filtered	Filtered	49768.1	31559.3	44339.5	33308.6	47703.9	32506.5	Filtered	24260.9	54292.6	30521.1	26191.7	27729.4	32673.9	Filtered	41913.7	48429.2	28746.4	29934.4	29590.6	Filtered	34536.3
ARPC4-TTLL3;ARPC4-TTLL3;ARPC4;ARPC4;ARPC4;ARPC4	A0A0A6YYG9;F8WCF6;F8WDD7;P59998;P59998-2;P59998-3	3.76463e+06	4.45886e+06	2.52884e+06	3.34994e+06	3.05732e+06	3.4595e+06	4.04896e+06	5041267	2485005	3.21521e+06	3.41367e+06	2631038	3.70878e+06	4.20098e+06	6.17119e+06	3.65049e+06	4.70528e+06	3.96413e+06	1.8718e+06	3.4588e+06	4.18844e+06	1.38415e+06	1330979	2.29675e+06	2.78424e+06	5258730	3.6677e+06	4.11416e+06	2.70573e+06	1.85754e+06	5065035	6.77464e+06	4963986	4877938	7.25363e+06	3132179	4414132	6703277	4.77119e+06	4.59939e+06	5.73074e+06	4782663	3.29016e+06	4.99071e+06	4.83238e+06	5423159	6026731	6.11155e+06
MSANTD3-TMEFF1;TMEFF1;TMEFF1	A0A0A6YYJ0;Q8IYR6;Q8IYR6-2	Filtered	Filtered	4440.24	Filtered	Filtered	Filtered	Filtered	Filtered	Filtered	Filtered	Filtered	Filtered	6719.03	Filtered	Filtered	Filtered	Filtered	Filtered	10628.2	Filtered	Filtered	Filtered	4614.15	Filtered	Filtered	Filtered	Filtered	Filtered	Filtered	7087.66	4244.01	Filtered	Filtered	Filtered	Filtered	Filtered	Filtered	Filtered	Filtered	Filtered	Filtered	Filtered	Filtered	Filtered	Filtered	Filtered	Filtered	Filtered
NSG1	A0A0A6YYJ2;P42857;P42857-2	73067	69356	60954.4	87422.5	73314.3	91881.2	37224	61730.8	51165.5	52457.9	62191	57402.7	42726	61131.4	73385.6	58340.6	73179.6	93917.7	59298.1	43501.2	54793.4	90049.1	89448.1	74500.8	93828	47632.4	46122.1	95152.2	52469.5	48397	43851.4	50246.5	50426.2	27211	48668.4	72532.4	61521.7	61577.6	49639	40955.4	66346.6	77055.6	73624.2	100994	42344.4	46014.8	43623.3	39564.6
IGLV1-36	A0A0B4J1U3	Filtered	Filtered	Filtered	Filtered	Filtered	Filtered	Filtered	Filtered	Filtered	Filtered	Filtered	Filtered	Filtered	Filtered	Filtered	Filtered	Filtered	Filtered	Filtered	Filtered	Filtered	Filtered	Filtered	Filtered	Filtered	Filtered	Filtered	Filtered	Filtered	Filtered	Filtered	Filtered	Filtered	Filtered	Filtered	Filtered	Filtered	Filtered	Filtered	Filtered	Filtered	Filtered	Filtered	Filtered	Filtered	Filtered	Filtered	Filtered
IGHV3-15	A0A0B4J1V0	70327.2	60557.4	22205.9	67606.2	96937	63085.3	88761.1	96440.2	67564.4	60271.4	80012.6	76887.8	90030	72175.4	50743.8	73047.9	74448.2	125421	57648.5	64954.3	52002.4	90903.4	81131.3	76642.4	37566.1	103069	125087	106823	161346	73183.5	113746	186014	76304	199958	144374	91967.1	63770.5	122256	77106	85007.3	225424	154937	164391	49168	94536.2	99179	283095	124653
IGHV2-26	A0A0B4J1V2	Filtered	55836.1	Filtered	Filtered	Filtered	79862.7	Filtered	21310.5	Filtered	74732.5	20843	Filtered	10471.3	Filtered	Filtered	Filtered	Filtered	Filtered	Filtered	66056.7	Filtered	29852.2	Filtered	7183.58	Filtered	Filtered	32533.9	76785.8	20902.9	Filtered	Filtered	Filtered	Filtered	79925.5	Filtered	Filtered	Filtered	Filtered	Filtered	56086.5	24909.8	Filtered	37025.3	Filtered	4864.27	Filtered	Filtered	128989
IGHV3-73	A0A0B4J1V6	Filtered	36584.9	Filtered	Filtered	Filtered	Filtered	Filtered	Filtered	Filtered	Filtered	Filtered	Filtered	Filtered	Filtered	Filtered	Filtered	Filtered	Filtered	Filtered	Filtered	44276.8	Filtered	Filtered	Filtered	Filtered	Filtered	Filtered	Filtered	Filtered	Filtered	Filtered	Filtered	Filtered	Filtered	Filtered	112058	Filtered	Filtered	Filtered	Filtered	57782.3	Filtered	Filtered	Filtered	Filtered	Filtered	Filtered	Filtered
IGLV9-49	A0A0B4J1Y8	72329.2	57775.8	Filtered	135504	173251	Filtered	239159	290521	Filtered	43912.7	174088	403581	Filtered	230235	186517	901166	186809	213307	67918.3	204254	221798	45634.3	46668.6	Filtered	12775.7	482693	140798	45756.7	86623.1	80637.2	117736	15635.8	283732	485266	21368	69088.2	Filtered	514657	33255.8	59021.5	247949	302050	127805	49261.8	555511	279476	196268	213073
IGHV3-72	A0A0B4J1Y9	1.75525e+06	1.98154e+06	1.55203e+06	3.61711e+06	1.58301e+06	2.80263e+06	4.55591e+06	2.70452e+06	5166437	1.7085e+06	2984902	1.70917e+06	4317003	5.22639e+06	6.94278e+06	6.15803e+06	2.41221e+06	9231969	2304313	8244418	1982739	935404	2.90485e+06	8852256	4.5048e+06	14911406	4.3409e+06	4.91661e+06	4594998	2591220	1.11495e+06	3.52958e+06	6587838	16521041	17588124	1.61189e+06	4.34372e+06	8.19215e+06	18366470	2.58903e+06	5.58034e+06	4830999	5.34744e+06	1.50639e+06	1.91195e+06	6.44377e+06	4.41514e+06	13100157
SRSF7	A0A0B4J1Z1;C9JAB2;Q16629;Q16629-2;Q16629-3;Q16629-4	Filtered	Filtered	Filtered	Filtered	Filtered	Filtered	Filtered	Filtered	Filtered	Filtered	Filtered	Filtered	Filtered	Filtered	Filtered	Filtered	Filtered	Filtered	Filtered	Filtered	Filtered	Filtered	Filtered	Filtered	Filtered	Filtered	Filtered	Filtered	Filtered	Filtered	Filtered	Filtered	Filtered	Filtered	Filtered	Filtered	Filtered	Filtered	Filtered	Filtered	Filtered	Filtered	Filtered	Filtered	Filtered	Filtered	Filtered	Filtered
IGLL5	A0A0B4J231;B9A064	2308425	2.70478e+06	1.02873e+06	1.46948e+06	1.88569e+06	1.84006e+06	2.43057e+06	3.37521e+06	1.82248e+06	2.14483e+06	2.0054e+06	1.39282e+06	2.01213e+06	4553396	4.93998e+06	5.89336e+06	3.7163e+06	6122762	1.13496e+06	3.56226e+06	2.571e+06	2.73685e+06	2.55977e+06	2536332	2.02904e+06	6341525	2.11781e+06	1.82894e+06	2.51525e+06	1.33133e+06	1414939	1.84854e+06	3000192	11718384	3.79765e+06	1.5078e+06	3.49585e+06	6021467	3.40464e+06	2755190	7237971	6.25347e+06	2.72159e+06	1120339	2774442	3.20241e+06	2.72312e+06	2.889e+06
LYZ	A0A0B4J259;F8VV32;P61626	927432	668743	528923	821376	671750	350634	2245204	1585761	769825	849732	681807	818580	1.10096e+06	1.20287e+06	876457	1.2081e+06	1.34819e+06	1.60802e+06	513687	1.12789e+06	520551	457050	455922	750583	1.06388e+06	1.26772e+06	1.17448e+06	541182	1.18561e+06	915433	685279	664633	1352220	858516	730369	855110	919174	2.68875e+06	987453	945048	988919	1.04598e+06	678716	559507	841959	810890	879880	1.08527e+06
IGHV3OR16-9	A0A0B4J2B5;S4R460	3491527	6371239	3.66593e+06	4256417	6050132	3.85906e+06	4.78084e+06	7.4727e+06	5.30322e+06	8500001	5426222	5.11948e+06	5.20503e+06	5.85238e+06	7595701	5398995	7322651	8371876	2384886	7.57006e+06	6.77318e+06	3.85453e+06	4292723	5475589	4.56541e+06	10695284	6954721	5.58053e+06	7428122	3854986	6555768	5667807	6.47707e+06	10860957	10323135	2.728e+06	4702449	8462092	7.71645e+06	7.90258e+06	13019355	15067533	10543083	4734320	7977941	9822824	12195921	6190121
TPT1	A0A0B4J2C3;P13693;Q5W0H4	12187.2	10699.3	4915.42	7372.1	15662.6	5049.53	8696.61	Filtered	1089.95	Filtered	13166.6	21108.4	3784.32	Filtered	Filtered	Filtered	Filtered	Filtered	10485.1	Filtered	5700.56	10253.1	10564.9	Filtered	Filtered	Filtered	Filtered	Filtered	Filtered	8249.85	7769.3	4080.23	Filtered	Filtered	Filtered	6303.11	Filtered	Filtered	Filtered	3297.19	Filtered	Filtered	Filtered	18955.3	Filtered	8423.46	Filtered	Filtered
IGKV1D-13;IGKV1-13	A0A0B4J2D9;P0DP09	43482.6	Filtered	42112	Filtered	Filtered	64191.1	19080.2	1.45358e+06	16554.8	Filtered	39772	209895	51997.7	412183	Filtered	Filtered	38062.1	158916	17456.5	411488	21172.3	Filtered	22653.4	51041.3	311970	35943.4	539017	476794	76680.2	321837	862851	89862.7	172976	109850	644926	12399	78215.9	115113	9853.84	32049.9	54835.7	21551.3	530937	Filtered	93889.8	Filtered	24786.4	Filtered
IGHV1-69D	A0A0B4J2H0	Filtered	Filtered	Filtered	Filtered	Filtered	Filtered	Filtered	Filtered	Filtered	Filtered	Filtered	Filtered	Filtered	Filtered	Filtered	Filtered	Filtered	Filtered	Filtered	Filtered	Filtered	Filtered	Filtered	Filtered	Filtered	Filtered	Filtered	Filtered	Filtered	Filtered	Filtered	Filtered	Filtered	Filtered	Filtered	Filtered	Filtered	Filtered	Filtered	Filtered	Filtered	Filtered	Filtered	Filtered	Filtered	Filtered	Filtered	Filtered
CRTAC1	A0A0C4DFP6;Q9NQ79;Q9NQ79-2	2.62316e+06	1.98377e+06	2206822	2580627	2.24912e+06	2.47492e+06	1.43669e+06	1.33954e+06	3.09776e+06	2240723	3127473	2707254	1553248	1820159	1.75387e+06	2498376	2637703	1.76592e+06	3471884	2218677	1552230	2560199	2611171	2751643	2.83518e+06	1.20474e+06	1.94668e+06	2320753	2551176	2.15298e+06	2.16356e+06	2.02563e+06	1.53592e+06	842903	1.34667e+06	2.13642e+06	1468276	1165492	1.63122e+06	1.35837e+06	1.21544e+06	1.27596e+06	1.82004e+06	1883885	1.84325e+06	1487672	1.73644e+06	1.21963e+06
ARSA	A0A0C4DFZ2;P15289;P15289-2	19356.1	20660.3	27611.4	29300.3	Filtered	18605.1	Filtered	Filtered	Filtered	25945.7	Filtered	28200.6	29854.7	Filtered	Filtered	Filtered	Filtered	Filtered	18128.6	14456.8	24793.9	11609.4	Filtered	Filtered	Filtered	Filtered	Filtered	23526.3	10940	22248.9	47459.2	14200	Filtered	Filtered	Filtered	37848.4	17329	Filtered	17083.4	Filtered	Filtered	Filtered	33214.3	29818.7	21135.4	Filtered	26507.4	Filtered
RPSA	A0A0C4DG17;C9J9K3;P08865	58132.7	Filtered	Filtered	Filtered	Filtered	Filtered	Filtered	Filtered	Filtered	Filtered	Filtered	Filtered	Filtered	Filtered	Filtered	Filtered	Filtered	Filtered	Filtered	Filtered	Filtered	Filtered	Filtered	Filtered	Filtered	Filtered	Filtered	Filtered	Filtered	Filtered	Filtered	Filtered	Filtered	52467.1	Filtered	Filtered	Filtered	Filtered	46564.1	Filtered	Filtered	Filtered	Filtered	Filtered	Filtered	Filtered	Filtered	Filtered
HEPH	A0A0C4DG76;Q5JZ08;Q9BQS7;Q9BQS7-2;Q9BQS7-3;Q9BQS7-4	Filtered	90978.5	42308.4	71404.9	32829.5	55292.5	84389.5	Filtered	71667.3	75304	Filtered	Filtered	40833.6	Filtered	Filtered	Filtered	Filtered	Filtered	11352.9	Filtered	Filtered	35571.7	Filtered	Filtered	Filtered	Filtered	Filtered	71243.7	22392.9	95207.4	109833	15671.8	Filtered	Filtered	Filtered	Filtered	Filtered	332475	113218	166441	Filtered	60848.5	83224.3	54487.8	Filtered	Filtered	Filtered	Filtered
LAMB4	A0A0C4DG90;A4D0S4;A4D0S4-3	3.95494e+06	6.04008e+06	4013535	3415766	1.39743e+06	817108	5956908	8946807	5.39083e+06	5.36311e+06	Filtered	3716956	8876592	8763416	7953998	12019115	7.45835e+06	Filtered	3.12261e+06	8156218	7201477	3553273	Filtered	4.60986e+06	5781677	9314369	5741365	3.83115e+06	5.67691e+06	Filtered	5752886	11277186	9408528	14495027	Filtered	4.83987e+06	9737318	Filtered	6.42922e+06	9053655	9985276	5541877	5.8138e+06	4.09612e+06	Filtered	8116324	8424546	13103108
LAMTOR5	A0A0C4DGV4;E9PLX3;O43504;R4GMU8	Filtered	11001.2	34163.9	10872.7	Filtered	26619.4	Filtered	Filtered	Filtered	15776.5	Filtered	Filtered	20811.6	Filtered	Filtered	Filtered	Filtered	Filtered	35189.9	Filtered	Filtered	Filtered	Filtered	Filtered	Filtered	Filtered	Filtered	Filtered	Filtered	14810	Filtered	Filtered	Filtered	Filtered	Filtered	Filtered	Filtered	Filtered	Filtered	Filtered	Filtered	Filtered	Filtered	Filtered	Filtered	Filtered	Filtered	Filtered
SEMA3B	A0A0C4DGV8;Q13214;Q13214-2	78621.2	67122.3	28237.6	Filtered	61973.4	27068.3	57069	Filtered	31657.1	Filtered	77306.1	62663.8	Filtered	72994.6	Filtered	68477.9	Filtered	Filtered	29240.5	78833.2	45925.3	45891.1	37704.6	62573.4	35407.3	Filtered	56864.1	Filtered	65899	91094.3	Filtered	25976.5	Filtered	Filtered	Filtered	97298.2	Filtered	Filtered	61292.2	69954.4	Filtered	Filtered	Filtered	80015.1	26830.9	Filtered	Filtered	Filtered
ENOPH1	A0A0C4DGY8;D6RA00;Q9UHY7	Filtered	Filtered	17667.8	Filtered	16288.1	17587.4	12890.9	Filtered	20405.2	Filtered	20397.9	16235.5	12515.4	Filtered	Filtered	Filtered	12272.6	Filtered	23993.2	11904.5	21118.1	Filtered	Filtered	17365.5	16500.6	Filtered	Filtered	11157.2	15707.9	19476.3	11191.3	Filtered	Filtered	Filtered	Filtered	Filtered	7613.43	Filtered	Filtered	Filtered	Filtered	Filtered	Filtered	18234.3	9177.64	Filtered	13680.3	Filtered
LTBP4	A0A0C4DH07;Q8N2S1;Q8N2S1-2;Q8N2S1-3	276693	160154	189684	240928	179059	159624	211410	189845	171551	117167	208724	190047	305264	213476	169981	225502	218495	186275	145739	207952	235513	149896	154917	229715	151648	165489	231607	203763	195827	139104	167983	172422	149421	97163.7	218726	193837	184404	149447	145494	147144	140427	199740	185071	189078	186313	111670	218334	180340
IGKV6-21	A0A0C4DH24	76408.2	28711.3	140710	45754	Filtered	106021	98512.6	156351	73922.9	114058	61904.4	111905	106229	147437	81821.2	120653	314298	130352	125909	85480.3	224765	77122.6	84772.2	89185.9	104548	366942	111227	144527	85982.6	201561	187576	132880	234286	172893	1.01356e+06	131560	151549	423003	355537	241788	158027	408021	150631	107916	159977	150910	121367	162533
IGKV3D-20	A0A0C4DH25	5.04496e+06	3.66602e+06	1.94078e+06	2457989	4725570	2.63843e+06	3.60968e+06	4463992	3.21229e+06	2644792	3.57851e+06	2.72665e+06	1.45321e+06	2.86811e+06	3.14756e+06	3346402	4047255	9679527	1.24256e+06	2.89921e+06	6.32311e+06	3059693	3087876	4.324e+06	2462175	5.34885e+06	5514870	6452991	3.50872e+06	3.66564e+06	3.05552e+06	1.83465e+06	11027182	7904530	4.88889e+06	3407612	4.83003e+06	940939	6.9814e+06	6662957	8785275	7583736	3.89189e+06	2.7206e+06	3.53616e+06	3.51874e+06	3.17791e+06	3.11014e+06
IGHV1-3	A0A0C4DH29	23582.8	Filtered	Filtered	28231.6	69453.3	Filtered	Filtered	Filtered	Filtered	47287.7	Filtered	Filtered	Filtered	Filtered	Filtered	Filtered	91790.9	Filtered	Filtered	Filtered	Filtered	31821.7	Filtered	Filtered	Filtered	Filtered	93767.6	67230.9	Filtered	Filtered	Filtered	Filtered	72630.7	Filtered	Filtered	Filtered	Filtered	Filtered	Filtered	Filtered	Filtered	67165.6	Filtered	Filtered	Filtered	Filtered	Filtered	Filtered
IGHV3-16	A0A0C4DH30	Filtered	Filtered	Filtered	Filtered	Filtered	Filtered	Filtered	Filtered	Filtered	Filtered	Filtered	Filtered	Filtered	Filtered	Filtered	Filtered	Filtered	Filtered	Filtered	Filtered	Filtered	Filtered	Filtered	Filtered	Filtered	Filtered	Filtered	Filtered	Filtered	Filtered	Filtered	24341.7	Filtered	Filtered	Filtered	Filtered	Filtered	Filtered	Filtered	Filtered	Filtered	Filtered	Filtered	Filtered	Filtered	40586.5	Filtered	Filtered
IGHV1-18	A0A0C4DH31	Filtered	Filtered	Filtered	Filtered	Filtered	69835.7	Filtered	Filtered	Filtered	55446.3	Filtered	Filtered	Filtered	Filtered	Filtered	Filtered	Filtered	Filtered	Filtered	Filtered	Filtered	Filtered	Filtered	Filtered	Filtered	Filtered	Filtered	Filtered	Filtered	Filtered	53153.1	Filtered	Filtered	Filtered	Filtered	Filtered	Filtered	Filtered	Filtered	80321.2	Filtered	Filtered	Filtered	Filtered	Filtered	Filtered	Filtered	Filtered
IGHV1-24	A0A0C4DH33	19741.7	21311.9	13078	Filtered	Filtered	23888.4	21382.1	54269.7	8645.21	91645.9	19985.1	98037.8	Filtered	49337.5	Filtered	29389.9	39978.5	96320.8	46221.5	39089.6	30819.2	18890.3	22545.4	Filtered	Filtered	Filtered	52129.4	32401.7	Filtered	13731.8	25461.8	43612.9	109790	40941.8	55274.1	41847.9	Filtered	527855	Filtered	54897.8	98540.9	76424.2	Filtered	11371.8	42412.8	29767.2	11915.1	39161
IGHV4-28	A0A0C4DH34	406045	337863	275854	293450	477762	338927	307857	411963	364867	295824	431771	212502	233507	368027	391886	689819	819044	975246	193057	717716	432796	321932	317566	440676	189248	437997	573624	432386	282485	335031	406590	250677	838340	782360	983532	302225	434436	600660	388318	534267	686830	755448	583476	262755	537170	387425	670376	493182
IGHV3-35	A0A0C4DH35	86744.4	51508.6	Filtered	100152	79848.8	45148.3	33367.6	152402	47860.9	35887.3	62165.1	22872.3	59499.6	121801	195555	241779	Filtered	263757	Filtered	296898	71014.5	35833	33551.2	60588.3	80187	225536	199844	98232.9	117182	60323.4	83177.7	89698.7	124113	308580	195377	35674.5	104682	137902	352891	181275	122689	204079	76158.8	88354.5	266450	25453.6	107574	205730
IGHV3-38	A0A0C4DH36	86819.6	115576	144525	73095.3	254748	Filtered	72929.6	180381	84885.2	107162	114513	117215	138450	157575	150404	91641.8	130094	118354	86357	164705	173771	267777	58138.8	98743.1	66206.2	131704	177694	88030.3	141222	81964.1	222011	148124	135505	170238	175340	170546	124355	169142	204439	166771	212501	372528	156714	123816	155947	278869	364752	120574
IGHV5-51	A0A0C4DH38	381647	485652	87769.2	261332	489975	364192	558146	815210	318142	324858	320040	231005	398338	652036	696966	3.79755e+06	509737	713739	Filtered	3.42901e+06	623737	309904	257644	640517	274363	759850	779689	560362	1.05944e+06	505892	484936	289035	955906	1.54441e+06	2089681	245253	982608	1.48761e+06	553494	Filtered	1.05303e+06	1.06903e+06	608648	233800	460332	385591	583669	638713
IGKV1-8	A0A0C4DH67	130203	366849	202507	132921	249909	223946	255891	765415	241178	580532	206855	155923	245264	442158	230536	260027	417276	789705	218484	259893	369282	165480	139903	290036	250746	471089	472203	406985	220779	380162	166497	225197	461983	881646	477060	286783	617118	554817	337660	336300	515483	482929	388625	164142	701338	597510	334543	353925
IGKV1-12;IGKV1D-12	A0A0C4DH73;P01611	163361	243134	245525	108380	375855	281342	216170	1.98735e+06	184220	336997	151650	359614	6.05709e+06	1.06161e+06	196646	599252	248001	430985	217584	639751	283911	267522	263673	308330	333644	554206	337907	745172	216867	526100	218519	179836	296015	264200	579050	157501	512033	810714	220963	317026	356550	339848	279599	183059	509589	382856	205096	385654
NRXN1	A0A0D9SEM5;P58400	118021	79693.4	109551	85643	132605	93521.8	126053	57588.7	149678	139176	149592	230439	87666.2	65097	95596.3	190126	161798	72457.3	158663	150283	85021	98101.7	91723.9	89903.2	185395	89582.5	155562	102227	218680	161189	139367	129636	98770.3	48928.8	66357.9	148342	117085	56362.4	105123	Filtered	62429.1	80926.7	84465.1	58298.3	74036.6	63358.1	98742	58675.6
NRXN1	A0A0D9SEP4;A0A1D5RMU6;E7ERL8;Q9ULB1-2;Q9ULB1-3	603555	549037	794307	698716	637491	661006	472586	325734	742688	521371	704185	831269	516121	541502	498104	753414	680711	481206	939612	628366	577720	661062	659937	765446	740603	390711	469661	566989	700893	609567	788280	521310	442381	299182	389017	650546	624248	343709	418099	439290	372596	380892	589218	683927	470758	591740	493190	413434
NCAM1	A0A0D9SF30	Filtered	25972.2	41996.7	32223.9	32394.4	40315.3	22303.1	Filtered	51748.1	Filtered	33201.4	37793.4	Filtered	22976.4	Filtered	30622.4	24913.1	Filtered	58034.1	Filtered	33711.2	38330.4	31224.7	34252.1	38902.5	Filtered	17545.4	27077.3	33701.5	26935.4	38181.6	Filtered	Filtered	Filtered	Filtered	28788.9	24490	Filtered	Filtered	Filtered	17722	18722.5	22600	36519.5	Filtered	22381.1	Filtered	Filtered
DNM1;DNM1;DNM1;DNM3;DNM1;DNM1;DNM1;DNM1;DNM3;DNM3;DNM3;DNM3	A0A0D9SFB1;A0A0D9SFE4;A0A0U1RQP1;E5RHK8;Q05193;Q05193-2;Q05193-3;Q05193-5;Q9UQ16;Q9UQ16-2;Q9UQ16-3;Q9UQ16-4	17873.3	19272	19679.3	24829.4	25112.2	19214.3	12117.9	Filtered	16309.5	18712.6	23804.4	21674.4	11043.2	Filtered	11678.9	Filtered	6613.94	Filtered	30201.2	7654.37	14807.4	21884	23515.8	10317.8	22728	Filtered	15413.1	21148.4	14374.8	19577.7	30986.4	18876.4	10769.8	Filtered	Filtered	19574.5	8602.1	Filtered	Filtered	9424.26	7004.41	10810.1	18793.4	19213.7	9605.26	11769.3	10393.4	8225.02
NTRK3	A0A0D9SFP6;H0YM90;Q16288;Q16288-2;Q16288-3;Q16288-4;Q16288-5	50784.7	76383.7	67484.8	79759.1	78242.3	69742.9	81457.4	40244.3	99939.1	80202.4	71608.5	75380.4	86195.4	58848.9	50119.4	85002.4	89370.5	52346.4	133240	76611.4	69234.8	63181.5	70845.6	71570.2	77095.6	54117.9	64794.4	55798.3	77544.5	92578.9	47830.2	63492.6	61045.3	31744.5	48714.6	83302.7	60520.8	51356.8	57808.4	61118.2	48951.6	53665.3	65484	76905.5	78335.4	44524.7	67426.4	51415.5
MOG	A0A0G2JHA9;A0A0G2JHM8;A0A0G2JI49;A0A0G2JIQ0;A0A0G2JIU9;A0A0G2JJE4;A0A0G2JKI0;A0A140T9L1;C9JTE0;H0Y8A0;Q16653;Q16653-10;Q16653-11;Q16653-13;Q16653-2;Q16653-3;Q16653-5;Q16653-6;Q16653-7;Q16653-8;Q16653-9;Q5SSB8	182515	190319	196825	233374	158934	181883	138796	188178	166359	120699	365482	281907	120904	169834	291236	192349	196599	225829	228892	236070	231596	166566	174200	170540	133428	177057	200047	249285	157273	209781	176861	117341	207224	Filtered	152055	244968	124150	209555	145312	212683	142661	220554	157118	217436	154701	177370	197337	157634
CCHCR1	A0A0G2JHN4;A0A0G2JII5;A0A0G2JIT9;A0A0G2JJ47;A0A0G2JJK2;A0A0G2JJZ1;A0A0G2JP87;A0A0G2JPU2;B0S7V6	303293	260384	255654	241145	235318	302126	420372	242494	269831	251720	277968	404768	330950	237971	292445	299249	222035	364043	374730	258370	169367	209042	196991	273727	302636	334179	217273	299480	289162	230836	313165	207608	261790	322186	222359	306912	340798	118522	175688	259710	261132	268940	260562	255184	299918	218964	304990	160949
HSPA1B;HSPA1A;HSPA1B	A0A0G2JIW1;P0DMV8;P0DMV9	54046.8	45767	34092.3	36585.7	64524.5	34824.6	Filtered	35057	66721.3	46915.5	54805.3	40148.8	34568.2	57113.1	34178.3	52990.4	27994.3	Filtered	45522.2	Filtered	Filtered	127695	65005.4	73914.1	37630.3	Filtered	50294.8	63702.1	55694.7	Filtered	Filtered	33001.4	47828.5	Filtered	Filtered	Filtered	35335.9	Filtered	153152	Filtered	Filtered	39882.8	30193.4	42322.5	47083.2	22799	Filtered	Filtered
GBA	A0A0G2JLB3;A0A0G2JNZ0;A0A0G2JNZ5;P04062;P04062-2;P04062-4;P04062-5	27650.8	20636.3	Filtered	24804	20522.1	15389.4	Filtered	14258.4	Filtered	17151.6	23525.8	23797.9	Filtered	15786.2	19019.3	12138.2	11041.8	18090	Filtered	25522.4	Filtered	Filtered	Filtered	20437.6	14372.6	Filtered	Filtered	20635.8	21572.2	21569	22104.9	14690	Filtered	Filtered	20696.4	21754.8	Filtered	Filtered	Filtered	21206.7	Filtered	14941.9	15482.9	22443.4	Filtered	Filtered	Filtered	Filtered
;PRRT2;PRRT2;PRRT2;PRRT2;PRRT2	A0A0G2JLL6;A0A1B0GTE9;A0A1B0GTP1;Q7Z6L0;Q7Z6L0-2;Q7Z6L0-3	62374.3	34326	28290.4	66003.8	60770.1	132573	24598.8	Filtered	156253	52484.2	61012.5	137570	26534.9	Filtered	50279.8	122106	46030.7	60156.3	124189	28000	36890.6	57221.7	57600.9	136139	113460	Filtered	52874.6	59641.6	62405.6	123233	Filtered	Filtered	45472.4	Filtered	Filtered	78411.7	Filtered	Filtered	Filtered	Filtered	24664.6	39139.2	32999.2	129653	Filtered	37318.3	31857.5	Filtered
LAIR2	A0A0G2JLQ0;A0A0G2JMB1;A0A0G2JN10;A0A0G2JPH6;Q6ISS4;Q6ISS4-2	Filtered	235768	104453	67816	140811	108124	108509	157096	198406	159180	229711	223733	91513.5	Filtered	212079	116660	168267	156496	162673	240051	116133	169969	172547	125861	232047	147265	262713	172152	152677	106821	90587.9	88770.3	145279	Filtered	81207.4	131787	220070	Filtered	165587	130958	Filtered	104809	107900	122788	79564.2	190394	133018	126524
LAIR1	A0A0G2JLV7;A0A0G2JM94;A0A0G2JMI0;A0A0G2JNK8;A0A0G2JNU6;A0A0G2JP18;A0A0G2JQ50;A0A140T8W3;Q6GTX8;Q6GTX8-2;Q6GTX8-3;Q6GTX8-4	Filtered	Filtered	Filtered	Filtered	Filtered	Filtered	Filtered	Filtered	Filtered	Filtered	Filtered	Filtered	Filtered	Filtered	Filtered	Filtered	Filtered	Filtered	Filtered	Filtered	Filtered	Filtered	Filtered	Filtered	Filtered	Filtered	Filtered	Filtered	Filtered	Filtered	Filtered	Filtered	Filtered	Filtered	Filtered	Filtered	Filtered	Filtered	Filtered	Filtered	Filtered	Filtered	Filtered	Filtered	Filtered	Filtered	Filtered	Filtered
LILRA2	A0A0G2JMC9;A0A0G2JMW8;A8MZH0;Q8N149;Q8N149-2;Q8N149-3;Q8N149-4	15151.5	6664.44	24502.2	8892.78	7910.63	24823.2	28473.2	12861.2	27606.8	7279.44	10328.7	22256.5	8231.15	Filtered	Filtered	Filtered	Filtered	5292.86	24593.2	Filtered	14271.9	11592.3	14939.3	Filtered	20254.5	Filtered	3588.61	9209.33	Filtered	Filtered	15759	10177.8	Filtered	Filtered	Filtered	16884.7	3745.17	3296.12	Filtered	26689.1	1583.36	Filtered	8732.12	11037.1	5983.35	10100.5	13319.6	3632.56
HNRNPCL2;;HNRNPC;HNRNPCL2;HNRNPC;HNRNPC;HNRNPCL3;HNRNPC;HNRNPC;HNRNPC;HNRNPC;HNRNPC;HNRNPC;HNRNPC;HNRNPC;HNRNPC;HNRNPCL1;HNRNPC;HNRNPC;HNRNPC;HNRNPCL4	A0A0G2JNQ3;A0A0G2JPF8;B2R5W2;B2RXH8;B4DSU6;B4DY08;B7ZW38;G3V251;G3V2Q1;G3V3K6;G3V4C1;G3V4W0;G3V555;G3V575;G3V576;G3V5X6;O60812;P07910;P07910-2;P07910-4;P0DMR1	Filtered	Filtered	Filtered	Filtered	Filtered	Filtered	Filtered	Filtered	Filtered	Filtered	Filtered	Filtered	Filtered	Filtered	Filtered	Filtered	Filtered	Filtered	Filtered	Filtered	Filtered	Filtered	Filtered	Filtered	Filtered	Filtered	Filtered	Filtered	Filtered	Filtered	Filtered	Filtered	Filtered	Filtered	Filtered	Filtered	Filtered	Filtered	Filtered	Filtered	Filtered	Filtered	Filtered	Filtered	Filtered	Filtered	Filtered	Filtered
C4A	A0A0G2JPR0	749801	824771	994215	423821	1.11626e+06	1.04372e+06	494123	1.22043e+06	938532	1.2743e+06	1.38917e+06	954046	1.1124e+06	862750	781968	744184	957142	1.56993e+06	963832	541663	1624659	560226	552096	1.93751e+06	882747	686638	973334	1.07427e+06	889012	987803	883984	469402	762852	683182	608471	531369	348958	1.53044e+06	750230	1.38155e+06	717771	1.72376e+06	534596	385087	1238961	1.13564e+06	1.49833e+06	772029
MAMDC2	A0A0G2JQ91;Q7Z304	14044.8	11450	14153.6	Filtered	9367.57	13667.4	14778.2	12788	7833.26	11802.3	6674.3	15958.8	16555.4	10504.2	9976.14	Filtered	Filtered	21293.6	11109.9	7212.17	14556.3	13344.2	15831.4	23456	Filtered	Filtered	22389.6	12689	13275.9	8468.71	6367.46	Filtered	15315.1	Filtered	Filtered	15194.8	Filtered	Filtered	8918.34	17052.8	Filtered	10029	Filtered	7091.74	Filtered	Filtered	11744.2	Filtered
GSTT1	A0A0G2JQD2;A0A0G2JQM0;A0A0G2JRN4;P30711	Filtered	15115.9	12056.4	7522.62	5406.83	Filtered	16225.6	Filtered	Filtered	11322.8	6273.87	12612.4	6449.77	Filtered	Filtered	Filtered	6963.32	Filtered	15497.3	Filtered	11753.6	7417.27	Filtered	6920.17	Filtered	Filtered	Filtered	10863.5	Filtered	6192.62	Filtered	13880.8	6362.94	Filtered	Filtered	Filtered	Filtered	Filtered	Filtered	Filtered	Filtered	Filtered	Filtered	7388.07	9482.95	Filtered	Filtered	Filtered
SERPINA1	A0A0G2JRN3	6.76081e+06	6.38459e+06	22677.9	46705.7	80500.8	9136283	29754.8	23919064	5346988	6.15607e+06	4.7726e+06	7314594	Filtered	4.93316e+06	127810	93908.2	40187.3	15922.4	4.23312e+06	19389.2	Filtered	Filtered	Filtered	4517890	4363291	10908813	147187	51187.2	Filtered	41997.5	Filtered	1.94146e+06	12050716	16721647	22766306	Filtered	10801577	51171.9	118086	54062.2	Filtered	10286762	14954254	11571.1	Filtered	23257794	26546.4	50677.5
	A0A0G2JRQ6	1.64478e+06	745210	392691	412240	749552	588771	597422	2.18286e+06	581758	565866	1.5852e+06	338867	836211	1.66455e+06	603360	2.09993e+06	2205945	891063	352060	706330	776193	393846	388407	751506	1.13972e+06	1.14649e+06	1.08917e+06	773056	490068	712122	1.21797e+06	358964	1.43971e+06	1.81834e+06	2017162	600805	1.5705e+06	1.37431e+06	1192104	965300	3.95523e+06	3288353	812163	332704	1.50246e+06	1.08308e+06	1376697	819505
IGLV5-45	A0A0G2JSC0	113843	98397.7	170606	84402.9	116301	331717	76004	139922	374611	237666	97241.2	110859	188214	75574.7	214840	Filtered	124204	47412.7	38401.7	127702	204938	59333.2	74170.2	Filtered	71339	117071	88422.3	82713.9	Filtered	55031.2	206837	88734.3	164880	158829	73304.5	113541	Filtered	153661	149387	137410	464541	372948	165939	38554.5	194674	53391.1	287312	330829
STMN3	A0A0J9YW36;Q9NZ72;Q9NZ72-2	10618	15088.6	21862.2	12122.7	14469.1	Filtered	14491.9	Filtered	23770.7	13390.4	22006.5	26025.6	16959.1	9742.4	Filtered	15392.1	15538.3	Filtered	28940.4	14882.8	11443.2	Filtered	19240.4	51462.8	24404.6	Filtered	21237	14295.6	26301.2	11919.5	11372	7824.33	Filtered	8961.66	Filtered	14032.9	Filtered	Filtered	15797.9	13035.4	Filtered	Filtered	10870.4	12035.8	13294.6	11147.8	Filtered	Filtered
TMEM132E	A0A0J9YW40	64025.1	56086.6	44227.6	54263.9	46917.3	40567.4	26994.1	14963.6	39764.6	46171.1	47056.5	38995.7	21633.1	47979.7	60099.1	Filtered	42790.1	38319.4	35863.5	46394.3	25545.9	33505.3	35317.7	47318.2	44745.7	41842.8	32606.9	61076.3	46515.8	38418.9	51173.6	22868.7	50332.2	10076	7749.04	44349.9	8296.52	45748.9	14691.8	36004.5	13180.6	46975.2	50746.8	52177.9	23893.4	26938.7	47567.4	15371.9
IGHV3-64D	A0A0J9YX35	89726.4	74955.2	45681.8	86457.9	91598.3	71762.4	100315	144232	84662	86742	81907.2	89306.8	134647	79695.4	85916	96816.8	86718.1	127928	109062	89587.8	82912.6	108925	111225	57582.9	73323.6	145538	147759	299320	88301.5	71069.8	113805	183014	110759	189326	170262	83888.8	68717.6	130043	181961	148512	204494	184893	166868	74865.7	123780	166356	345063	243408
IGHV5-10-1	A0A0J9YXX1	155383	99842.2	73728.7	65659.1	81010.7	361494	192814	301788	261923	189678	126162	95558.1	134229	159272	184595	363903	387834	225273	184063	278466	151323	84156.4	88707.1	189397	214066	189179	262715	175977	164658	117401	219751	232893	331391	651309	297782	96613.2	411146	652814	183470	272140	452736	300794	141949	66429.7	201271	156270	296710	297052
	A0A0J9YY99	21836.9	68536.9	10458.8	101518	2164459	67999.2	40112.2	6067.22	13210.3	71365.9	727007	5405.15	26952.5	8797.51	7648.88	17125	Filtered	192308	14318.4	68583.3	11963.7	22952.7	47579.7	10347.2	15963.9	156898	59896.7	78269.1	14837.2	2894.23	35942.7	25839.9	197280	152434	48364.3	15620.5	62943.2	65385.9	70125.4	71969.8	117971	8404.81	61422	7466.84	24548.9	28978.3	23322.4	9396.23
NRXN3	A0A0U1RQC5	716674	580968	955753	892716	795658	684544	586670	280668	737466	954649	824195	941883	571830	383439	416966	623832	622139	357421	1.0066e+06	561267	631642	716721	697860	557249	589055	367259	658698	765735	816355	848543	1.25244e+06	495633	488329	333020	319402	969025	536133	370554	587649	440549	280421	290527	708815	713556	547813	462860	449503	310248
EFEMP1	A0A0U1RQV3;Q12805;Q12805-2;Q12805-3;Q12805-4;Q12805-5	1.79499e+06	2.21715e+06	1658893	1.93199e+06	1.716e+06	1.47494e+06	1.69884e+06	1615387	2.36498e+06	1.30463e+06	2.58637e+06	1.74703e+06	1.72303e+06	1.88218e+06	1.90906e+06	1.20162e+06	1617030	2370930	2.02979e+06	2.00296e+06	1406745	1.97767e+06	1.92246e+06	2.30936e+06	1.79046e+06	1.30674e+06	1.50475e+06	2269390	1.48955e+06	2.00687e+06	1.68169e+06	1.59166e+06	1.84706e+06	830404	1.84344e+06	1.74709e+06	1.25702e+06	1.758e+06	1.05783e+06	1.99351e+06	1.57761e+06	1.92259e+06	1.29495e+06	2.30216e+06	1.62938e+06	1.76172e+06	2.19096e+06	1657305
PRG4	A0A0U1RR20;Q92954;Q92954-2;Q92954-3;Q92954-4;Q92954-5;Q92954-6	44227.7	113096	91907.9	72495.5	89049.2	73921.5	115134	47145	48128.2	71346.1	113621	54127.2	96639.9	135459	56511.8	Filtered	57114.9	65715.3	76164.6	51928.2	16275.4	55387.9	35006.5	130880	52739.1	Filtered	93575.8	138314	64607.2	121652	Filtered	193072	65670.7	99121.6	71368.3	119892	Filtered	35079.8	Filtered	134179	73546.7	32949.5	98342.2	93454.5	146447	148996	48079.8	106324
hCG_2039566;;HIST1H2AB;HIST1H2AG;HIST1H2AD;HIST3H2A;HIST1H2AC;HIST1H2AH;HIST1H2AJ;H2AFJ	A0A0U1RR32;A0A0U1RRH7;P04908;P0C0S8;P20671;Q7L7L0;Q93077;Q96KK5;Q99878;Q9BTM1	Filtered	24433.5	Filtered	Filtered	Filtered	Filtered	Filtered	Filtered	Filtered	Filtered	Filtered	10539.6	Filtered	Filtered	88982	Filtered	32627.7	Filtered	Filtered	Filtered	Filtered	96409.9	Filtered	Filtered	Filtered	8205.84	Filtered	Filtered	Filtered	Filtered	Filtered	Filtered	Filtered	Filtered	Filtered	Filtered	Filtered	323375	Filtered	Filtered	Filtered	Filtered	Filtered	Filtered	Filtered	Filtered	Filtered	Filtered
HLA-DPA1;HLA-DPA1;HLA-DPA1;HLA-DPA1;HLA-DPA1;HLA-DPA1;HLA-DPA1;HLA-DPA1;HLA-DPA1;HLA-DPA1;HLA-DPA1;HLA-DPA1;HLA-DPA1;HLA-DPA1;HLA-DPA1;HLA-DPA1;HLA-DPA1;HLA-DPA1;HLA-DPA1;HLA-DPA1;HLA-DPA1;HLA-DQA1;HLA-DPA1;HLA-DPA1;HLA-DPA1	A0A140T8Z9;A0A140T900;A0A140T909;A0A140T914;A0A140T961;A0A140T968;A0A140T977;A0A140T980;A0A140T992;A0A140T9A6;A0A140T9D6;A0A140T9F8;A0A140T9G7;A0A140T9G9;A0A140T9H1;A0A140T9J4;A0A140T9R4;A0A140T9U1;A0A140T9U4;A0A140T9Y8;A0A140T9Y9;E9PMV2;H0Y6F8;J3KQ99;P20036	13574.9	27616.9	35081.7	15264.9	14585.7	11765.9	24098.5	16143.6	32458.7	42171.3	28738.9	36809.8	28214.5	13031.3	36243.3	16004	43138.6	18002.8	19504.3	19000.6	7449.17	25176.5	23104	20815.5	16222.5	14653.1	30266.3	27520.2	8664.58	29499.2	26298	18334.5	32020.7	25420.1	34907.6	18004.9	26295.5	18411.7	12755.7	37030.6	26516.8	13778.9	Filtered	Filtered	22291.1	17870.5	10558	21151.7
HLA-A	A0A140T913;A0A140T933;A0A140T955;A0A140T9I0;A0A140T9X5;A0A1W2PPQ2;A0A1W2PRT9;P01892;P10316	160333	94429.5	77006.6	Filtered	189490	78642.4	Filtered	Filtered	Filtered	Filtered	Filtered	159065	72649.2	Filtered	319552	Filtered	Filtered	Filtered	Filtered	Filtered	Filtered	37633	Filtered	Filtered	141496	Filtered	Filtered	Filtered	229844	Filtered	67376.1	51279.7	Filtered	165910	Filtered	Filtered	99293.9	Filtered	Filtered	163153	Filtered	Filtered	Filtered	69533.2	Filtered	Filtered	Filtered	Filtered
HLA-C	A0A140T962;A0A140T9B3;A0A140T9J9;A0A1W2PR11;Q29963	302940	436868	189545	227612	196258	179979	354168	531524	154757	137167	386493	152450	464713	292992	232144	352294	258011	497477	154208	283078	195712	230247	348439	310331	243347	248405	169071	195240	291861	369214	171634	113032	196889	394176	567485	251048	187830	153662	203211	335101	244701	365686	342295	263099	150828	216534	578778	232390
DDAH2	A0A140T971;O95865;Q5SRR8;Q5SSV3	24881.4	52259.6	67188	29428.3	54983.9	28213.9	38321	Filtered	Filtered	43608.1	49328.6	28226.4	71462.2	Filtered	36913.8	Filtered	33406.2	38392.9	27771.8	33578.2	55124.7	50021	25972.5	23175.8	46015.5	Filtered	27086.2	42214.7	36857.5	Filtered	Filtered	52371.6	Filtered	Filtered	Filtered	27844	14234.3	Filtered	Filtered	Filtered	Filtered	Filtered	Filtered	29755.4	Filtered	Filtered	39988.4	Filtered
VWA7	A0A140T9S5;Q9Y334;Q9Y334-2	Filtered	4467.43	Filtered	16456.8	17491.7	10935.9	6569.66	Filtered	9988.08	16331.7	1263.9	8233.1	Filtered	Filtered	Filtered	Filtered	Filtered	Filtered	9107.68	Filtered	3104.61	15065.2	11736.9	Filtered	3117.45	Filtered	14781.9	Filtered	21275	5860.12	Filtered	Filtered	Filtered	Filtered	Filtered	11942.8	Filtered	Filtered	Filtered	Filtered	Filtered	Filtered	Filtered	15757.9	Filtered	Filtered	Filtered	Filtered
TNXB	A0A140TA33;A0A140TA41;A0A140TA52;P22105;P22105-3;P22105-4	72355.9	85402.9	123623	113594	140379	107828	128244	52718.7	84335.1	94983.7	117827	76881.9	77929.3	50105.5	58124.3	98177.3	68734.4	87533.2	121642	53974.7	89316.6	99552.3	97690.7	59936.7	96404.5	76504.4	55217.8	88465.1	61214.9	112385	102109	100472	113579	61300.4	72519	136741	113699	52095.5	73895.4	79123.1	62435.4	69552.8	141579	102838	60154.1	112723	103284	90058.6
SELENOP	A0A182DWH7;P49908	919084	808448	967950	557837	451274	794618	577024	903747	870363	668919	699336	467698	642405	541271	783801	614401	895265	618829	655058	897354	924438	770230	786833	705291	501760	742226	445756	923715	1.20569e+06	581227	766147	759867	593180	526436	924189	679662	682804	805916	562503	870215	744546	705784	570947	897420	798544	757863	958312	977712
SELENOS	A0A182DWI4;E9PN30;Q9BQE4	32496.8	52303.9	37552	33365.1	32776.2	52013.2	39435.5	77586.7	39102.5	65014.9	Filtered	23680.5	73124.9	72746.6	68632.3	75470.1	54638.9	90459.6	34888.9	52121.3	72095.2	38568.9	Filtered	34701.3	41519.7	61293.1	42216.1	Filtered	45955.2	45295.1	58316.8	63088.1	91310.7	108357	117106	36689	74033.5	Filtered	70572.1	80398.3	53407.4	52576.1	Filtered	46333.5	102020	66814.5	105501	171829
ASAH1	A0A1B0GTM3;A0A1B0GTZ5;A0A1B0GUA4;A0A1B0GUH5;A0A1B0GW68;E7EMM4;Q13510;Q13510-2	178471	195907	256191	269471	276417	117610	99705.8	145378	243979	274173	303285	251177	150350	285624	186175	301495	169523	61001.9	227966	271628	212249	165481	180533	233997	49828.6	237075	204876	218689	323573	321975	267927	184446	282021	47455.8	292614	350836	63094.3	211495	139905	219330	59636.6	138685	220121	277482	204754	206483	230303	224151
IGHM	A0A1B0GUU9;P01871;P01871-2	294997	175617	473236	93640.8	206131	3.91247e+06	1.37795e+06	637208	654146	1.14617e+06	186582	631792	607539	305144	221053	598610	1.00429e+06	1.58637e+06	381351	605858	286820	295120	256361	158482	91305.9	413947	199587	416560	1.04815e+06	730513	463782	1.47367e+06	339796	657088	1.12899e+06	313712	382435	2244349	317484	481530	277978	1778659	136744	265338	335373	427290	374646	3503025
CTSD	A0A1B0GV23;A0A1B0GVD5;A0A1B0GWE8;P07339	1.44185e+06	1.32657e+06	1146956	1.29582e+06	1.41378e+06	826712	1177445	819828	1.13071e+06	870183	1.34665e+06	989532	731921	1.06779e+06	1.03522e+06	571362	578611	605504	785006	917730	987079	1.07972e+06	1.09167e+06	943458	684719	838026	822019	1293538	1.18093e+06	1.61567e+06	1.5084e+06	941132	1.28091e+06	459892	1.69026e+06	1.46377e+06	1.01862e+06	808063	917436	1.16101e+06	805948	655411	1.52657e+06	1.56309e+06	980322	1.39484e+06	964888	1.26565e+06
ATP6AP2	A0A1B0GVB9;A0A1C7CYW4;O75787;O75787-2	347704	212849	255778	185540	199000	377996	172422	Filtered	173414	205710	179508	273878	183646	201748	139930	216343	169418	182355	174351	260738	198234	266656	279793	273736	102249	179789	201807	212672	285992	252542	307510	228569	209543	136291	180809	197228	313371	195712	253914	148289	162035	Filtered	139637	186762	184589	Filtered	129923	193189
TRBV7-2	A0A1B0GXF2	1.04254e+06	1.68929e+06	1.21641e+06	846811	1.18294e+06	1.3725e+06	1.58594e+06	2380871	1.56491e+06	1.48294e+06	935037	990265	2.69884e+06	2.51243e+06	2.19542e+06	3.48573e+06	1.91823e+06	1.75416e+06	935267	2.35359e+06	1.98476e+06	870589	1.01204e+06	1.40325e+06	1.58815e+06	2.46965e+06	1.4661e+06	1.04312e+06	1.77741e+06	1.43007e+06	1499481	2.97682e+06	2.48542e+06	3926076	3.11291e+06	1.33466e+06	2.84536e+06	3.26287e+06	1.67297e+06	2556689	2642029	1.47897e+06	1.60259e+06	1.35692e+06	2.55053e+06	2140792	2262945	3577146
DPYSL2	A0A1C7CYX9;Q16555;Q16555-2	10758.7	Filtered	Filtered	Filtered	Filtered	Filtered	Filtered	Filtered	Filtered	Filtered	Filtered	Filtered	Filtered	Filtered	Filtered	Filtered	Filtered	Filtered	Filtered	Filtered	Filtered	Filtered	Filtered	Filtered	Filtered	Filtered	Filtered	Filtered	Filtered	Filtered	Filtered	Filtered	Filtered	Filtered	Filtered	Filtered	Filtered	Filtered	Filtered	Filtered	Filtered	Filtered	Filtered	Filtered	Filtered	Filtered	Filtered	Filtered
SCO2;TYMP;TYMP;TYMP	A0A1W2PP80;C9JGI3;P19971;P19971-2	Filtered	Filtered	Filtered	Filtered	Filtered	Filtered	Filtered	Filtered	Filtered	Filtered	Filtered	Filtered	Filtered	Filtered	Filtered	Filtered	Filtered	Filtered	Filtered	Filtered	Filtered	Filtered	Filtered	Filtered	Filtered	Filtered	Filtered	Filtered	Filtered	Filtered	Filtered	Filtered	Filtered	Filtered	Filtered	Filtered	Filtered	Filtered	Filtered	Filtered	Filtered	Filtered	48686.8	Filtered	Filtered	Filtered	Filtered	Filtered
CNTN2	A0A1W2PQ11	1.24093e+06	953404	840461	1050230	951275	791554	916384	850149	730435	779574	1.19462e+06	1.09068e+06	785847	1.16113e+06	1.22683e+06	645833	718500	798015	975180	948783	861875	1.0105e+06	926269	816149	954519	792347	586783	1.24639e+06	1.10249e+06	1.00979e+06	1.23113e+06	850899	968672	396151	769757	1.10782e+06	532138	741913	807331	1016868	712331	1.1674e+06	975469	1.1682e+06	685710	969790	874180	893780
SHISA9	A0A1W2PQ94;B4DS77;B4DS77-2;B4DS77-3	Filtered	2802.18	9988.3	3852.55	Filtered	14651.3	Filtered	Filtered	28457.4	3831.94	9545.12	20989.2	Filtered	Filtered	Filtered	Filtered	Filtered	Filtered	34525	Filtered	Filtered	10326.5	6651.05	Filtered	Filtered	Filtered	Filtered	Filtered	Filtered	5277.77	8312.81	5403.68	Filtered	Filtered	Filtered	4454.48	Filtered	Filtered	Filtered	Filtered	Filtered	Filtered	3001.56	25372.6	Filtered	Filtered	Filtered	Filtered
FCGR3A	A0A1W2PQB1;H0Y755;M9MML0;P08637	124981	111375	136626	130594	110367	148544	97813.3	184577	131588	134038	140862	161673	137196	93396.8	131320	109420	189270	238011	178546	156188	126150	127987	Filtered	100965	166290	142401	143486	167496	105554	103527	86182.8	86465	66441.4	136141	104330	105797	126120	71014.3	Filtered	120848	80553.8	115633	99239.7	84918.3	101338	187903	147919	119562
SCN1B	A0A1W2PR05;A0A1W2PS68;Q07699;Q07699-2	59646.1	54645.8	Filtered	96850.7	49451.3	66715.8	Filtered	Filtered	171994	97736.8	59235.5	186714	Filtered	Filtered	Filtered	124287	Filtered	Filtered	120584	Filtered	Filtered	76037.4	82936.5	147534	138292	Filtered	58135.6	99182.3	82610.3	114159	18002	Filtered	70054.3	Filtered	Filtered	Filtered	Filtered	Filtered	42053.9	Filtered	Filtered	Filtered	64962.3	19605.8	Filtered	Filtered	Filtered	Filtered
GFAP	A0A1W2PR46;A0A1X7SBR3;K7EMP8;P14136;P14136-2;P14136-3	Filtered	Filtered	Filtered	Filtered	Filtered	Filtered	Filtered	Filtered	Filtered	Filtered	Filtered	10432.1	Filtered	Filtered	Filtered	Filtered	16003.6	Filtered	Filtered	Filtered	Filtered	Filtered	Filtered	Filtered	Filtered	Filtered	Filtered	Filtered	Filtered	130052	Filtered	Filtered	Filtered	Filtered	Filtered	206816	Filtered	Filtered	Filtered	Filtered	Filtered	Filtered	Filtered	Filtered	Filtered	Filtered	Filtered	Filtered
JAML	A0A1W2PRS4;E9PKK2;E9PR26;Q86YT9;Q86YT9-2;Q86YT9-3;Q86YT9-4	37579.1	37463.8	36818	21770.2	27407.8	23738.1	40427	50382.8	29148.5	17133.8	27182.8	27176.8	29132	15922.9	11074.5	3735.85	19818	36311.3	25183.9	17471.2	15005.1	36331.6	36164.5	33724.4	9908.73	6761.34	56785.3	28471.3	19543.6	25117.1	14637.4	33723.4	39422.5	27208.4	23698.7	26475.5	21144.5	28387.8	36767	29462.7	31720.2	5343.7	23334.2	32756.5	24699.7	20254.3	26507	41544.1
NPTXR	A0A1X7SBT7;O95502	861802	694754	1.16618e+06	1.05676e+06	850656	921603	849419	379624	1.21244e+06	936240	1.00247e+06	891589	865742	748040	652996	605316	803580	467580	1.19438e+06	854630	773228	826838	804037	830730	900314	470726	757893	813215	1.28809e+06	1.06253e+06	1.25111e+06	728535	704844	423672	577596	1.12043e+06	741957	515492	777646	500329	287314	444426	793781	829268	579559	396575	507744	350770
IGHA1	A0A286YEY1;P01876	7.6944e+06	7795760	3.3112e+06	4412918	10406299	3.05914e+06	5003042	14877891	4.63235e+06	4.43815e+06	5428349	3.23487e+06	18822592	5.03011e+06	14492283	8582474	7711146	12184005	2.02502e+06	7849080	8607792	6.41295e+06	6.39856e+06	3.36294e+06	3524775	7.35669e+06	29573576	4.35956e+06	7313497	3797683	5824869	4.34683e+06	11025339	22581258	4.90675e+06	4.52612e+06	9660048	10413188	19097698	7364363	20163636	37886304	7186608	2.42466e+06	10886264	14758119	4472835	12090520
IGHA2	A0A286YEY5;P01877	4989907	7744482	2.78957e+06	4.00487e+06	9199731	1.91663e+06	4243128	12548672	2.97356e+06	6.84402e+06	2.49388e+06	2.68588e+06	18013022	3.82223e+06	16016273	10639562	7004272	9267908	1780446	8427886	6517188	3.59247e+06	6.0809e+06	2.96766e+06	2.938e+06	7872525	40324640	5.61192e+06	6.15597e+06	3.99063e+06	4309872	3409524	9488612	37960596	8741574	2.60898e+06	10399409	9766720	16516758	8.33737e+06	17202896	57798608	6411013	1.07566e+06	12201190	17198428	5.13271e+06	15044266
PPT1	A0A286YFE3;A0A286YFF7;A0A286YFL8;A0A2C9F2P4;P50897;Q5T0S4	Filtered	26368.9	26291.7	28739.1	37832	31178.2	26485.7	Filtered	Filtered	Filtered	23504.5	39451	26868.5	Filtered	Filtered	Filtered	Filtered	Filtered	28140.6	Filtered	2541.01	Filtered	Filtered	Filtered	Filtered	Filtered	Filtered	35699.4	Filtered	26483.8	28381.7	24432.6	34457	Filtered	34971.5	31302.8	Filtered	28759.9	Filtered	30857.1	Filtered	Filtered	18947	28316.6	Filtered	7678.94	19784.1	4823.49
IGHG4	A0A286YFJ8;P01861	1.55831e+06	1.42601e+06	779032	754468	853080	342411	364924	1.07418e+06	745396	691367	2.0869e+06	262478	696604	477531	1.51072e+06	923439	732321	4.71575e+06	584971	837930	1711471	636610	645225	1266524	333986	741063	1.40635e+06	1.08648e+06	205759	1.26063e+06	780313	440460	3141436	565864	827167	504920	2.79448e+06	848626	1.93396e+06	1.80608e+06	1.03847e+06	6719787	1.58489e+06	1.14353e+06	564277	748286	226622	811813
ADAM9	A0AVL1;F8WC54;Q13443;Q13443-2	41464.2	31041.9	27452.3	13047.9	61573.7	26810.6	43222.9	20066.9	Filtered	30227.5	24058.2	Filtered	29094.1	Filtered	Filtered	Filtered	Filtered	11524.4	17031.6	Filtered	Filtered	12261.6	48777.1	Filtered	Filtered	Filtered	9468.57	44386.3	Filtered	30419.8	Filtered	76871.1	39876	Filtered	54884.3	32294.8	52969.9	15469.5	Filtered	Filtered	34833.8	Filtered	Filtered	34204.8	42135	21257	Filtered	19900.4
IGLC7	A0M8Q6	119253	76651.6	13562.1	109322	326549	45812.5	93998.9	379660	129147	8508.77	128532	77853.2	458653	201616	530677	1.0313e+06	199632	64940.1	58218.2	26695.1	Filtered	62608.6	48149.8	257655	250046	516438	48108.5	145262	132452	92401.3	48104.4	93148.1	9080.79	768409	40440.4	15680.2	541293	1003585	113077	99216.1	328987	625902	9737.95	200054	383956	244403	152014	98850.7
SSC5D	A1L4H1	47702.2	54485.5	58010.4	46838.2	41316.5	47548	62076.6	57849.5	38595.6	49255.9	57029.8	60495.6	61745.3	50426.1	46502.5	Filtered	59015.4	46007.5	68748.7	58544.1	71289.9	50906.7	49015.8	56764.6	61854.7	52128.1	78952.6	52229.8	44707.4	57093.5	45253	67792	66483.9	Filtered	54874.4	52838	55167.1	Filtered	57754.2	72598.7	Filtered	63451.9	45436.8	59937	43982.1	41502.9	57196.9	71289.6
STMN1	A2A2D0;P16949;P16949-2	120554	106827	132329	105443	129929	113279	110876	97842.6	220646	78548.5	114478	137297	130591	101359	105606	156476	138280	129047	202546	169202	146724	88597	93536.5	182475	167905	70733.6	91180.7	94810.5	207452	115755	65162	125381	104574	Filtered	121316	81385.7	144663	101726	82217.7	127666	103865	106220	96032	88728.3	142698	105766	116064	97737.8
PRNP	A2A2V1;P04156;P04156-2	6982239	6.66324e+06	6.65087e+06	7.62434e+06	6594713	5.08855e+06	5469606	4684320	6.71738e+06	6925719	7285960	7714247	5210376	4.66577e+06	6.27876e+06	7.78206e+06	6315094	5.59907e+06	8949703	5.00991e+06	4851376	7.88868e+06	7.50883e+06	6.71072e+06	7.03061e+06	5.20862e+06	6.49956e+06	6.95074e+06	6386067	6.69425e+06	5732135	4817894	5556964	3572117	3.38625e+06	6.40703e+06	5381036	4.11005e+06	4.62699e+06	4.164e+06	4.267e+06	5.04363e+06	6196485	4467311	4.16525e+06	4229422	4.48885e+06	4.01246e+06
ADGRB2	A2A3C1;A2A3C2;A2A3C3;A2A3C4;A2A3C6;E9PND1;O60241;O60241-2;O60241-3;O60241-4	464056	300841	728191	468276	456635	670616	261148	134389	573742	513821	500267	473893	293653	221413	204016	167260	238303	188693	829486	159767	288234	487543	505381	251814	439256	205986	325711	333788	338377	407256	651663	417399	269892	153811	265146	400266	218950	167192	280246	212146	151980	200408	392926	504185	347489	210110	231638	164716
IGKV2-29	A2NJV5	5.29504e+06	6.13963e+06	2690537	3.49956e+06	7.74151e+06	3.17363e+06	5033565	7247003	3.59734e+06	5.84991e+06	4570471	4787816	3.67069e+06	6.80693e+06	8712784	6.62265e+06	6.49032e+06	9134754	2.57495e+06	5.82987e+06	4.10254e+06	4.5468e+06	4706908	4.08423e+06	3.85446e+06	10965437	7500518	4.36519e+06	4.61777e+06	4.76011e+06	5633007	4677144	9972376	11948134	11135979	3.95131e+06	4.77625e+06	9051583	8955218	4344236	13686031	16696587	9798333	2221492	4399146	7.53187e+06	9468473	8420280
FAM234B	A2RU67	7091.43	7921.18	10002	10690.3	7111.01	10854.7	7269.44	Filtered	5038.17	11082.9	7984.05	7262.13	8471.15	1858.57	Filtered	Filtered	Filtered	Filtered	9153.58	Filtered	6143.36	Filtered	Filtered	Filtered	Filtered	Filtered	Filtered	Filtered	Filtered	8594.06	16581.8	3760.6	5843	Filtered	Filtered	6776.21	Filtered	5486.52	Filtered	8536.08	Filtered	Filtered	7233.21	13546.5	9279.33	2770.6	Filtered	5304.58
FITM1;	A5D6W6;H0YL77	628973	411803	537950	429266	465672	414645	357825	209494	334623	403523	638241	418528	191379	221458	266201	69491.7	260593	270522	410137	307770	388601	497945	438322	280441	189672	145686	275939	530698	302700	740174	811313	327452	204040	58812.6	345016	928267	258586	216779	240032	263235	169826	257995	453245	806270	311837	354492	324832	272152
ADAM17	A6H8L4;E7EUI5;P78536;P78536-2	19951.5	27438.7	16726.6	20536.3	31970.9	17879.1	Filtered	19466.5	Filtered	17827.4	10286.7	25614.6	29469.6	21368.6	Filtered	Filtered	Filtered	26490.6	22686.1	22923	21531.3	16453	Filtered	23665.1	Filtered	Filtered	Filtered	22835.5	Filtered	23172.9	17167.6	Filtered	30445.3	Filtered	Filtered	15599.8	Filtered	16726.6	Filtered	17358.4	19905.7	Filtered	Filtered	16835.2	17241.6	18764.9	Filtered	23488.2
BST1	A6NC48;Q10588;Q10588-2	Filtered	Filtered	99097.4	97378.7	Filtered	Filtered	Filtered	89340.5	123614	Filtered	Filtered	95383.7	Filtered	97492.6	129187	126421	70623.6	Filtered	101383	114443	Filtered	Filtered	Filtered	Filtered	96800.6	123151	Filtered	78856.6	Filtered	97751.9	75714.8	127670	Filtered	193353	Filtered	75550.6	Filtered	Filtered	Filtered	Filtered	Filtered	90049.3	Filtered	109973	Filtered	Filtered	Filtered	Filtered
MAP1LC3B2;MAP1LC3B;MAP1LC3B	A6NCE7;H3BTL1;Q9GZQ8	15979.5	23290.1	20220.9	19126.7	22724.1	28682.5	14944.6	7433.45	7813.6	19713.7	17863.5	15679.8	15139.9	Filtered	Filtered	Filtered	3451.75	11967.7	27976.4	5175.7	12873	19908	18509.8	3395.2	22018.5	Filtered	12463.1	17567.9	Filtered	17840.9	18310.9	23086.7	14835.4	Filtered	9857.46	11252.6	8980.43	8466.4	11310.6	13139.4	10111.8	11172.3	16238.8	18828.5	14542.2	18708.5	11511.1	11935.9
COL16A1	A6NCT7;Q07092;Q07092-2	42304.8	Filtered	Filtered	28013.9	Filtered	Filtered	57599.5	33366.6	Filtered	Filtered	44697.4	38461.7	Filtered	Filtered	28072.7	Filtered	Filtered	Filtered	Filtered	Filtered	Filtered	Filtered	29243.7	37627.6	27980.3	Filtered	Filtered	40555.8	38035.4	36052.5	Filtered	110525	Filtered	Filtered	Filtered	38079.7	Filtered	Filtered	Filtered	Filtered	Filtered	48236.4	28905.6	Filtered	Filtered	Filtered	Filtered	Filtered
NUDT5	A6NFX8;Q9UKK9	Filtered	Filtered	20035.6	Filtered	30488.6	22098.4	Filtered	Filtered	Filtered	Filtered	15488.2	2355.81	14013.8	Filtered	Filtered	Filtered	Filtered	Filtered	20690.5	Filtered	21882.7	Filtered	Filtered	Filtered	Filtered	Filtered	Filtered	Filtered	Filtered	3420.28	Filtered	Filtered	Filtered	Filtered	Filtered	17067.8	Filtered	Filtered	Filtered	Filtered	Filtered	Filtered	Filtered	15638.7	Filtered	Filtered	Filtered	Filtered
WBP2	A6NG10;K7EIJ0;K7EIN1;K7EMC9;K7ENL2;K7ESN4;Q969T9	58792.5	152151	156027	128277	114551	113773	103087	89846.4	127165	141945	122051	175848	89931.9	85789.9	74918.7	128793	125000	132725	178947	92885	118785	113026	127609	183127	195943	68572.2	80928.9	110727	161123	115114	85145.5	124743	Filtered	Filtered	55959.2	116288	145257	71107.8	66792.1	97084.1	76980.2	76998.7	Filtered	107187	117583	113564	99514.6	68242.5
IGLON5	A6NGN9	187296	196819	239292	227779	175712	189506	149779	103886	203068	120106	260277	210079	158683	156663	173800	134045	168689	171606	230996	175280	166248	211976	200576	182125	220772	96666	139939	205945	222916	190987	211685	180177	128939	93996.7	144911	251004	157011	145348	137104	152469	151419	135482	155274	267570	138364	143002	162945	124006
USP14	A6NJA2;J3KS55;J3QQT6;P54578;P54578-2;P54578-3	Filtered	Filtered	Filtered	Filtered	Filtered	Filtered	Filtered	Filtered	Filtered	Filtered	Filtered	Filtered	Filtered	Filtered	Filtered	Filtered	Filtered	Filtered	Filtered	Filtered	Filtered	Filtered	Filtered	Filtered	Filtered	Filtered	Filtered	Filtered	Filtered	Filtered	Filtered	Filtered	Filtered	Filtered	Filtered	Filtered	Filtered	Filtered	Filtered	Filtered	Filtered	Filtered	Filtered	Filtered	Filtered	Filtered	Filtered	Filtered
SHISA7	A6NL88	48946.1	42316	71127.7	57063.3	47360.5	57144.6	52793.4	63150.6	60228.1	83340.3	52075.1	84535	134184	80285.7	92287.9	67169.7	87098.7	91184.2	96494.8	94831.7	49754.1	53580.6	48892.1	55202.8	49715.6	110225	54234.4	98856	113089	46645	116255	95640.4	47420.1	63819.1	61649.3	44381.8	81332.1	66075.5	86209.3	82379.2	76245.4	71738.5	40343	47053.2	76562.8	102883	51214.8	79620.4
VSTM2B	A6NLU5	300051	282140	523933	367799	372900	475183	348625	218710	446008	420772	393210	445168	333210	239501	327208	328821	284929	253554	673173	243685	288125	342590	358707	357705	528358	183997	298834	354411	444170	357455	460827	340772	275688	111850	205859	404097	239486	184895	190015	263564	228355	229522	405276	370720	267785	183741	264335	194271
CD9	A6NNI4;G8JLH6;P21926	Filtered	57168.1	61896.2	55410.4	Filtered	45760.6	Filtered	Filtered	66926.6	40772	78297.8	49532.1	Filtered	49883.8	Filtered	Filtered	Filtered	Filtered	Filtered	Filtered	105703	54653.7	66225.8	Filtered	Filtered	Filtered	48139.5	66131.9	47393.2	88406.9	76913.1	Filtered	Filtered	Filtered	175957	113238	68063.3	Filtered	Filtered	Filtered	72192.9	Filtered	97366.9	83641.8	Filtered	Filtered	Filtered	Filtered
PCM1	A6NNN6;E7ETA6;H0YBA1;Q15154;Q15154-2	Filtered	Filtered	Filtered	Filtered	Filtered	Filtered	Filtered	Filtered	Filtered	Filtered	Filtered	Filtered	Filtered	Filtered	Filtered	Filtered	Filtered	Filtered	6071.02	Filtered	Filtered	Filtered	Filtered	Filtered	Filtered	Filtered	Filtered	Filtered	Filtered	Filtered	Filtered	Filtered	Filtered	Filtered	Filtered	Filtered	Filtered	Filtered	Filtered	Filtered	Filtered	Filtered	Filtered	10076.6	Filtered	Filtered	Filtered	Filtered
PTPA	A6PVN5;F6WIT2;Q15257;Q15257-2;Q15257-3	25507	13132.3	Filtered	11472	14423.4	23740.9	Filtered	Filtered	Filtered	9822.59	12420.4	12586.5	24241.7	Filtered	Filtered	Filtered	Filtered	Filtered	26468.7	13002.6	13602.5	24649.3	11343.7	13305.5	Filtered	Filtered	Filtered	9600.59	12380.2	13739.9	Filtered	16352.9	Filtered	Filtered	10180	Filtered	Filtered	Filtered	Filtered	12957.9	Filtered	Filtered	Filtered	23917.5	27427.9	12731.8	20749	Filtered
PRL	A6XMH3;P01236;Q5I0G2	Filtered	22904.5	Filtered	9598.41	31491.9	Filtered	75779.3	Filtered	Filtered	Filtered	Filtered	Filtered	Filtered	Filtered	Filtered	Filtered	Filtered	Filtered	Filtered	Filtered	Filtered	2901.95	Filtered	Filtered	Filtered	Filtered	Filtered	8053.38	Filtered	Filtered	8482.38	6109.92	Filtered	Filtered	Filtered	10131.4	Filtered	Filtered	Filtered	Filtered	Filtered	Filtered	Filtered	Filtered	Filtered	8817.28	Filtered	8588.27
IGFBP3	A6XND0;A6XND1;B3KWK7;P17936;P17936-2	89667.7	102613	103467	60172.4	101895	145779	144590	90376.1	71760.2	93722.7	115625	154164	119592	86546.9	73867.1	80151.8	93558.1	194763	125084	93283.8	89490.2	96474.2	107487	96499.3	86840.2	117319	124683	81658.1	101796	120273	52774	87838.9	83878.9	88288.6	76545.1	90403.1	97945.2	70582.9	49054.9	84262.5	100605	107775	87067.9	47667.2	149466	150107	102455	114877
PPP5C	A8MU39;H0YDU8;P53041	27843.6	14448.3	21586.8	27050.7	36202.5	27770	1809.47	Filtered	41123.5	20182.8	35902.7	23040	Filtered	Filtered	Filtered	Filtered	Filtered	4512.37	44904.1	Filtered	23561.4	19673.2	42819.4	Filtered	27602.1	Filtered	Filtered	22128.7	Filtered	13128	10315.8	9707.78	Filtered	Filtered	Filtered	15633.9	Filtered	Filtered	Filtered	9006.65	Filtered	Filtered	16339.8	21638	Filtered	19038.8	16434.7	Filtered
FABP1	A8MW49;P07148	Filtered	Filtered	Filtered	Filtered	Filtered	Filtered	Filtered	Filtered	Filtered	Filtered	Filtered	Filtered	9595.03	Filtered	Filtered	Filtered	Filtered	Filtered	Filtered	Filtered	Filtered	Filtered	Filtered	Filtered	Filtered	Filtered	Filtered	Filtered	Filtered	Filtered	Filtered	Filtered	Filtered	Filtered	Filtered	Filtered	Filtered	Filtered	Filtered	Filtered	Filtered	Filtered	Filtered	Filtered	Filtered	Filtered	Filtered	Filtered
SUMF2	A8MXB9;J3KQJ1;Q8NBJ7	Filtered	Filtered	Filtered	Filtered	Filtered	Filtered	Filtered	Filtered	Filtered	Filtered	Filtered	Filtered	Filtered	Filtered	Filtered	Filtered	Filtered	Filtered	Filtered	Filtered	Filtered	Filtered	Filtered	Filtered	Filtered	Filtered	Filtered	Filtered	Filtered	Filtered	Filtered	Filtered	Filtered	Filtered	Filtered	Filtered	Filtered	Filtered	Filtered	Filtered	Filtered	Filtered	Filtered	Filtered	Filtered	Filtered	Filtered	Filtered
MBP	A8MZH3;E9PJ72;E9PMR5;H0YEA2;H0YF02;H7BYR8;J3QKL5;J3QL64;J3QQK6;P02686;P02686-3;P02686-4;P02686-5;P02686-6	6749.73	10767.9	13151.6	6163.99	12408.5	29539.3	9825.93	Filtered	12032.5	7477.37	7211.42	3112.63	Filtered	Filtered	Filtered	Filtered	Filtered	Filtered	8943.59	4741.08	6655.11	7181.9	8257.09	4549.48	5292.59	Filtered	Filtered	Filtered	4719.23	7946.8	Filtered	2813.01	Filtered	Filtered	Filtered	Filtered	Filtered	Filtered	Filtered	Filtered	Filtered	Filtered	Filtered	3106.47	Filtered	Filtered	Filtered	Filtered
PDGFB	A9UJN9;A9UJP0;P01127;P01127-2	1.00069e+06	846176	958220	1.00943e+06	915545	944658	719852	1.32538e+06	1.14775e+06	645949	977504	1.10273e+06	683166	1.21091e+06	1.45263e+06	1.86023e+06	1.6232e+06	1.07408e+06	1.31919e+06	1.42543e+06	763156	940394	935668	1.60314e+06	1.14228e+06	1.10772e+06	1.24893e+06	1.03009e+06	885496	783007	788338	783585	1.02048e+06	209605	953998	802504	1.38505e+06	947223	1.03098e+06	677159	1.10734e+06	1.31578e+06	761846	805458	585969	602588	682543	539748
SGSM3	B0QY80;Q96HU1;Q96HU1-2	583041	451540	310971	335904	386704	11072.6	486614	575905	191149	330000	352163	417289	201519	303321	584177	577602	495123	432499	219750	260393	370981	491672	404477	327802	390683	515094	450404	625648	305878	459429	295115	280273	550213	238553	328400	378333	28140.8	485522	482498	393504	495113	554468	263904	Filtered	241532	384991	568694	406676
MB	B0QYF8;P02144	152366	33223.1	13722.7	Filtered	33652.7	15881.2	56108.1	39086.8	24755.5	41363.2	Filtered	Filtered	20310	Filtered	23333.8	Filtered	Filtered	39098.7	Filtered	Filtered	38095.8	7861.64	Filtered	Filtered	Filtered	Filtered	Filtered	101210	Filtered	Filtered	78144.1	49736.4	37090.8	46311.6	26725.2	21377.2	13907.8	25911.9	57746.6	24352.2	33845.2	32695.1	Filtered	Filtered	19552.8	18700.5	57696.1	45892.4
APOC3	B0YIW2;P02656	271168	325769	176924	391390	Filtered	1.0876e+06	576202	478091	135907	302570	145323	275184	569133	464535	314777	543506	678772	660231	195159	252297	153282	290319	293490	313975	157716	974384	260597	469915	285033	256113	449603	494767	497946	1.09602e+06	536012	224828	247070	780281	585481	649103	578423	748930	Filtered	177463	410294	257445	414630	422274
FBLN1	B1AHL2;P23142-4	3111285	1833694	1.76529e+06	2120188	2714816	1.66284e+06	1.97631e+06	2.95776e+06	1776365	2.04812e+06	2.50792e+06	2.12417e+06	2622779	2.0728e+06	4194702	3.56502e+06	3.01341e+06	2.23509e+06	1.75229e+06	1.77734e+06	2.58954e+06	2.2835e+06	2372987	1.71603e+06	2639145	3.60054e+06	2.96581e+06	2.77855e+06	1.48787e+06	2.67372e+06	1.89518e+06	1.58959e+06	2.62165e+06	1.8701e+06	2.85466e+06	2.44555e+06	2532927	1.81536e+06	2.58639e+06	3062034	2.12641e+06	3580317	2.78499e+06	2.70719e+06	2004814	1.48227e+06	1.61803e+06	2989415
STX12	B1AJQ6;Q86Y82	19050.5	28856	Filtered	24254.1	Filtered	14879.3	Filtered	Filtered	Filtered	Filtered	17082	28420.9	Filtered	Filtered	Filtered	Filtered	Filtered	63976.8	20980.9	Filtered	Filtered	12027.9	16072.9	Filtered	Filtered	Filtered	Filtered	Filtered	Filtered	Filtered	10423.3	Filtered	Filtered	Filtered	Filtered	Filtered	Filtered	Filtered	Filtered	Filtered	Filtered	Filtered	Filtered	13116	Filtered	Filtered	Filtered	Filtered
PTPRT	B1AJR6;B1AJR9;B1AJS0;O14522	42594.7	64026.9	62643	57256.7	47109.9	41125.9	37618.3	Filtered	48320.7	47272.2	42709.6	54487.5	41111	Filtered	Filtered	Filtered	42580.9	Filtered	57431.6	Filtered	39805.5	Filtered	Filtered	36345.8	55324.1	Filtered	Filtered	40625.1	48116.6	50697.4	54683.7	26512.4	Filtered	Filtered	Filtered	51460.8	Filtered	Filtered	Filtered	Filtered	Filtered	Filtered	Filtered	Filtered	Filtered	Filtered	Filtered	Filtered
FHAD1	B1AJZ9;B1AJZ9-4;H0YE38;Q5JYW6	Filtered	Filtered	Filtered	Filtered	Filtered	Filtered	Filtered	Filtered	Filtered	17088.4	Filtered	Filtered	39344.4	Filtered	Filtered	Filtered	Filtered	Filtered	13264.3	Filtered	4796.92	Filtered	Filtered	Filtered	Filtered	Filtered	Filtered	Filtered	Filtered	Filtered	Filtered	Filtered	Filtered	62033.8	Filtered	Filtered	Filtered	16745.7	147045	35151	31296.2	Filtered	Filtered	Filtered	14081.3	Filtered	Filtered	59605.5
BMP7	B1AKZ9;B1AL00;P18075	Filtered	11328.7	4752.83	5572.46	6650.23	5177.01	6291.24	Filtered	Filtered	6112.69	8786.09	Filtered	4756.49	Filtered	Filtered	Filtered	Filtered	Filtered	4379.15	Filtered	5136.53	6829.86	8801.68	Filtered	Filtered	Filtered	5095.86	Filtered	Filtered	7706.3	9124.48	5366.33	10668.5	Filtered	Filtered	9620.64	Filtered	5618.85	Filtered	7713.44	4816.23	Filtered	10238.1	8980.53	5743.17	12340.9	6818.05	11880.5
POSTN	B1ALD9;Q15063;Q15063-3;Q15063-5	Filtered	Filtered	Filtered	Filtered	Filtered	Filtered	Filtered	Filtered	Filtered	Filtered	Filtered	Filtered	Filtered	Filtered	Filtered	Filtered	Filtered	Filtered	Filtered	Filtered	Filtered	Filtered	Filtered	Filtered	Filtered	Filtered	Filtered	Filtered	Filtered	Filtered	Filtered	Filtered	Filtered	Filtered	Filtered	Filtered	Filtered	Filtered	Filtered	Filtered	Filtered	Filtered	Filtered	Filtered	Filtered	Filtered	Filtered	Filtered
CD58	B1AMW1;H0YDI1;P19256;P19256-2;P19256-3	37539.5	40722.4	24527	35994.1	23643.9	11892.8	29601.6	20676.8	21130.4	32560.1	33752.5	23648.1	23641.5	31013.8	26775.9	Filtered	28990.3	39573.5	32399.4	30354.2	29869.8	31941.2	30027.8	26037.6	26229.7	Filtered	28473.1	37084	25580	29585.9	33743.2	27416.2	31680.3	Filtered	33383.2	30187.8	30285.9	21074.1	Filtered	24058.2	32471.9	Filtered	24350.8	35584.1	Filtered	34523.8	31950	Filtered
KIAA0319L	B1AN15;E7EN73;Q8IZA0;Q8IZA0-2	16576.1	Filtered	31381.6	24043.6	Filtered	24036.5	21267.5	15806.1	20016.7	Filtered	22370.1	25724.4	21237.9	13795.5	Filtered	Filtered	13949.1	13020.5	34403.2	13068.8	23578.9	Filtered	Filtered	20051.9	21219.1	Filtered	Filtered	Filtered	20834.5	Filtered	24694.9	23627.6	19501.1	14867.4	8678.22	Filtered	14543.8	18769.5	Filtered	21647.9	18984.3	12676.9	Filtered	21524.3	22110.7	Filtered	20101.1	Filtered
PRSS3	B1AN99;P35030;P35030-2;P35030-3;P35030-4;P35030-5	748364	460807	539416	479286	144853	373684	595692	578695	728434	391262	869459	497381	413775	670515	781166	783573	635006	577249	412043	589427	618554	556429	562270	819978	604488	489160	510879	714790	653487	776161	419838	Filtered	541473	261606	711737	892427	637532	364388	440278	436442	476731	123439	815792	285719	550927	614716	654812	534288
CD55	B1AP13;H7BY55;P08174;P08174-2;P08174-3;P08174-4;P08174-5;P08174-6;P08174-7	97815.8	83522.7	92290.1	98547.3	75128.2	69912.2	64616	48799.8	75688.9	63621.6	104475	122944	Filtered	62550.3	123083	264897	166573	104674	123613	112597	77010.4	117534	127386	139266	157527	48579.2	Filtered	116869	100544	75964.9	79377.6	84235.5	55450.6	25617.8	Filtered	66675.2	126793	58664.1	Filtered	112994	56212.4	138949	95991.4	110601	67940.9	98196.6	70102.1	Filtered
SLITRK2	B3KTY4;Q9H156;Q9H156-2	14245.9	16421.2	30148.4	24239.6	11475.5	20451.1	16015.8	6445.99	27641.9	24911.9	7682.01	36209.9	4451.19	Filtered	6190.31	Filtered	9565.96	6124.15	29914.9	25880.8	7144.65	19046.3	18295.1	Filtered	21058.4	4218.86	13109.2	19856.3	42499.4	12620.8	27281.9	7558.12	13077	2429.86	6091.28	34952.5	2576.36	11583	16105.2	12828.4	3838.19	5185.57	22622.7	34421.9	3456.84	9438.55	8330.21	8877.09
ERBB3	B4DGQ7;P21860;P21860-4	34777.8	25164.2	21137.6	26404.6	12030.4	16055	9740.09	Filtered	Filtered	32955.1	32888.1	33706	21291.9	Filtered	Filtered	Filtered	Filtered	18826	12025.6	Filtered	13166.7	12674.9	Filtered	Filtered	Filtered	Filtered	7530.77	11846.1	Filtered	18493.6	36093.4	17207.7	9587.87	Filtered	Filtered	28041	Filtered	12223.8	Filtered	18347.9	Filtered	3604.99	12767.2	29120	25301.2	11770.9	11180.6	11494.8
SDCBP	B4DHN5;E9PBU7;G5EA09;O00560;O00560-2	19601.7	15223.8	12576.4	17754.8	12632.7	9944.38	16628.3	18395.2	15572	9404.5	81520.2	13784.1	Filtered	Filtered	8834.05	Filtered	Filtered	100699	6657.14	Filtered	23561.5	35568.4	29873.3	Filtered	Filtered	13965.7	17128.7	17577.1	Filtered	12061.7	4011.73	16645.4	Filtered	Filtered	24877.9	19165.1	12162.1	9876.4	21600.6	2481.22	Filtered	13878.2	40080.2	55613.2	Filtered	99673.2	17558.2	23220.7
ADAM11	B4DKD2;O75078	58878.2	78205.3	65966.7	77760.1	65672.3	71237.6	51004.1	24206.3	48899.6	80702.9	68515.9	46454.4	49523.8	45527.3	54151.3	Filtered	38475.6	48650.3	87207.9	37981	52562.9	71092.2	74146.9	39579.9	62023.6	33323.9	54315.3	66895.2	34294.8	52528	80471.9	61138.3	50139.8	Filtered	28554	60275.3	42216.5	43274.9	53322.2	48490.4	19745	38995.7	56799.3	91897.4	38621.3	25369	65576.9	37024.7
C1R	B4DPQ0	2.08741e+06	2017608	1519901	1.64805e+06	1.80311e+06	1.96692e+06	2257381	1.87005e+06	1199065	1.41948e+06	2340829	1.58372e+06	1.58395e+06	1.05374e+06	1771665	1.51939e+06	1.69988e+06	1.79532e+06	1.85766e+06	1.10002e+06	1.58582e+06	1.80393e+06	1.83364e+06	1.6817e+06	1.06176e+06	1.49968e+06	1.80467e+06	1.97039e+06	1020651	1.75188e+06	1388436	1.47548e+06	1.64306e+06	1.44159e+06	1.61396e+06	2.11501e+06	1.16699e+06	1.14541e+06	1.47224e+06	1.76311e+06	1.72887e+06	1.91505e+06	1.74741e+06	1.60493e+06	1.33114e+06	1.49472e+06	1.79704e+06	1.65306e+06
ROBO4	B4DYV8;Q8WZ75;Q8WZ75-2;Q8WZ75-3	20971.1	27280.1	34032.4	25928	15873	33216.6	26559.5	23376.8	26150.6	25474	32922.3	26819.3	24381.5	18186.5	14473.1	11135.5	23118.2	29372.5	45277.7	19878	21355.1	31466.2	22347.8	23700	29861.3	10752	27647.7	21519.1	22938.5	26646.2	30674.1	39026.9	27326.9	22308.7	17108.5	25466.5	28728.9	21097.6	12796.4	27337	21793.8	20003.8	22476	36369	19201.2	27377.9	31403.7	19861.9
	B4E1Z4	463853	504391	376396	665482	540700	634142	596212	1.18578e+06	708336	641190	531020	585573	973149	970400	651905	694506	985226	1.05109e+06	608962	698889	814538	610262	588280	528962	736006	881159	776493	550409	721956	610085	523760	517141	714602	1.75401e+06	1.11961e+06	624796	947560	1.26534e+06	874016	792443	1.30482e+06	819972	651299	658306	791218	1.28088e+06	837947	1.06591e+06
ADA2	B4E3Q4;Q9NZK5	64816.4	72748.5	83797.6	50942.5	85995.4	63472.8	83616.5	48744.1	71239.1	45988.2	70774.8	54071.7	92490.4	43490.5	55965.3	29292.8	60541.9	75249.7	59402.8	59816.6	63243.2	67778.9	40011	47742.8	51397.7	Filtered	98996.9	52436.6	60905.9	74046.6	63770.3	64389.3	69661.3	45470.4	77175.3	49824	Filtered	52374.3	61956.6	68412.6	32864.8	47690.3	72083.6	73675.8	66189	67263.9	78264.9	94417.7
TCN2	B5MBX2;F8WE86;P20062;P20062-2	660844	470550	529946	470328	611180	222871	571382	817713	635836	548492	481362	504489	644610	726296	632311	689074	577091	736876	326404	152903	524991	959663	204725	639913	293405	315916	1.13066e+06	600179	181768	309201	454552	284976	162931	171091	706861	699477	680582	622380	684880	479323	694896	570359	1.03904e+06	466480	644997	535912	583950	548743
PPP1R7	B5MBZ8;C9J177;C9JD73;H7C003;Q15435;Q15435-2;Q15435-3;Q15435-4;Q15435-5	Filtered	Filtered	Filtered	Filtered	Filtered	Filtered	Filtered	Filtered	Filtered	Filtered	Filtered	1468.18	Filtered	Filtered	Filtered	Filtered	Filtered	Filtered	3618.3	Filtered	Filtered	Filtered	Filtered	Filtered	Filtered	Filtered	Filtered	Filtered	Filtered	Filtered	Filtered	Filtered	Filtered	Filtered	Filtered	Filtered	Filtered	Filtered	Filtered	Filtered	Filtered	Filtered	Filtered	Filtered	Filtered	Filtered	Filtered	Filtered
VSTM2A	B5MCX6;F8W8J5;Q8TAG5;Q8TAG5-2	295405	171516	510238	462415	377421	268704	Filtered	Filtered	511647	198796	407806	787383	Filtered	Filtered	Filtered	1.71853e+06	611659	Filtered	671352	Filtered	Filtered	481444	575480	Filtered	574771	Filtered	429755	539096	642286	363557	499962	246203	158400	Filtered	Filtered	425537	Filtered	Filtered	Filtered	Filtered	Filtered	Filtered	141782	Filtered	358882	127103	Filtered	Filtered
VIT	B5MD45;Q6UXI7;Q6UXI7-2;Q6UXI7-3;Q6UXI7-4;Q6UXI7-5	Filtered	23156.8	5464.78	Filtered	11378.7	6320.2	Filtered	Filtered	Filtered	Filtered	9103.54	Filtered	Filtered	Filtered	Filtered	Filtered	Filtered	9126.54	4319.67	Filtered	5326.28	Filtered	Filtered	Filtered	Filtered	Filtered	Filtered	Filtered	Filtered	Filtered	5711.28	7097.09	Filtered	Filtered	15715.6	6626.8	Filtered	Filtered	Filtered	7572.63	Filtered	Filtered	Filtered	13148.7	6700.22	Filtered	9644.81	9771.72
RAN	B5MDF5;F5H018;J3KQE5;P62826	Filtered	Filtered	Filtered	Filtered	Filtered	Filtered	Filtered	Filtered	Filtered	Filtered	Filtered	Filtered	Filtered	Filtered	Filtered	Filtered	Filtered	Filtered	Filtered	Filtered	Filtered	15469.7	Filtered	Filtered	Filtered	Filtered	Filtered	Filtered	Filtered	Filtered	Filtered	Filtered	Filtered	Filtered	Filtered	Filtered	Filtered	Filtered	Filtered	Filtered	Filtered	Filtered	Filtered	Filtered	Filtered	Filtered	Filtered	Filtered
SGCE	B7Z2R4;C9JR67;O43556;O43556-3;O43556-4	159135	188528	185069	180062	129987	197053	164821	93454.7	143573	132333	196352	150869	137700	132185	160058	115655	Filtered	131025	215392	126575	142656	Filtered	Filtered	141515	124737	Filtered	Filtered	151863	157086	161476	196277	173596	111412	57138.1	127620	163535	125764	125323	Filtered	169975	111140	134497	136891	267891	139926	132505	162698	121545
APLP1	B7Z4G8;F5GZ08;P51693	4417527	3892509	4.36494e+06	4850624	4477382	4.65569e+06	3.82673e+06	3.95018e+06	4.51049e+06	3.83231e+06	4422160	4.24551e+06	2830421	4493497	5795067	6435697	4.18483e+06	3.97415e+06	4.60715e+06	4142613	3.51979e+06	4.23595e+06	4229392	4.13943e+06	4544529	4.38427e+06	3.71673e+06	3.79826e+06	4.75608e+06	4052492	4669264	2.9963e+06	2925867	2593574	3.5221e+06	3914322	3.49544e+06	2.79406e+06	4542062	3.26018e+06	2867646	4735516	3.87819e+06	3.96957e+06	2.72819e+06	3494999	2.64593e+06	2.88872e+06
NBR1	B7Z5R6;Q14596;Q14596-2	13046.8	15712.2	15954.4	8113.02	14401.4	Filtered	Filtered	9980.98	16335	10891.2	17087.2	16910.6	Filtered	Filtered	9907.56	Filtered	11393.1	12234	15214	Filtered	15993.9	15588.4	15059.9	19691.6	15275.8	Filtered	11711.7	12959.4	13228.7	Filtered	Filtered	20547.1	13357.6	Filtered	14776.4	Filtered	14526.1	10255.2	Filtered	Filtered	10625.2	14698.1	12848.1	Filtered	Filtered	10755.4	Filtered	Filtered
ITIH4	B7ZKJ8	28574.8	25834	29067.5	30063.2	28486.2	88332.7	59102.1	76068.8	37232.8	48409.9	18883.7	20925.1	68744.6	Filtered	Filtered	Filtered	Filtered	41434.2	21805.5	Filtered	35635.6	Filtered	14260.5	Filtered	Filtered	Filtered	39131.3	16197.4	Filtered	36133.8	23158.7	45972	42261.5	183060	64505.2	27522.1	83029.2	104024	Filtered	63846.7	110512	41643.5	33365.4	19290.6	Filtered	63683.2	Filtered	71094.2
BMP1	B7ZKR5;P13497;P13497-2;P13497-3;P13497-4;P13497-5;P13497-6;Q3MIM8	98474.4	88556.9	104643	99280.6	71459.8	89568.9	58871.2	59555.6	98537.5	70188.5	101820	105222	62702	88176.2	85950.7	Filtered	99368	78396.8	99191.5	86677.6	71263	94021.6	108422	135169	92932.2	56423.4	72277.9	103439	120072	58980.8	74771.2	71241.8	49376.3	14888.4	50155.9	65887.4	77164	49688.9	62184.8	66453.3	46395.1	81364.6	61202.2	121258	61306.1	41144.2	63825.3	33749.7
SEZ6L	B7ZLJ8;Q9BYH1;Q9BYH1-5;Q9BYH1-6;Q9BYH1-7	1.42396e+06	1.0019e+06	1.1472e+06	1.42712e+06	1.23955e+06	1.14949e+06	889470	683287	1.54603e+06	1176022	1.61102e+06	1.96731e+06	668199	962802	1277995	1.8049e+06	1.29345e+06	734595	1.75178e+06	1.29557e+06	915335	1.29506e+06	1.38469e+06	1.29043e+06	1.64722e+06	867099	992862	1.50462e+06	1.54247e+06	1.11669e+06	1448301	782902	764254	477332	668660	1.28862e+06	917516	732302	980093	445317	862244	929685	974807	849305	610440	754805	797623	670132
PCDH9	B7ZM79;Q5VT82;Q9HC56;Q9HC56-2	183956	141382	157376	196782	151933	116599	121981	65630.2	163730	165139	182587	191382	99441.4	136498	138202	125992	129136	91681.4	155080	154561	121200	158969	158387	109643	108232	87899.9	108399	180564	191190	160069	212192	83231.8	85439.2	Filtered	84122	178502	108178	108451	141453	79018.8	71305	81702.6	136474	169026	92628.4	94180.3	93361.5	61047.3
PVALB	B8ZZ19;H0Y3U0;P20472	381312	288135	338470	262984	268815	284872	283843	275408	314645	187940	276192	173777	278093	228840	226956	208355	220154	237196	247968	293819	255670	260991	293536	329990	408930	166010	175309	316302	244596	292818	173292	407725	271067	158493	230612	237713	241210	179368	185847	280787	223775	252527	356827	422317	230338	306753	238838	199170
C2orf40	B8ZZE5;C9JRR0;Q9H1Z8	1.01017e+06	787810	647407	831182	1.12379e+06	422410	1149865	846205	814267	341582	1.20719e+06	835678	711707	933266	1.87112e+06	1252672	772450	689995	506459	783153	901226	489049	566565	862252	968080	607068	1.00279e+06	423902	603411	998071	580375	1.5148e+06	567785	1.45975e+06	928729	1.08394e+06	799151	576118	534815	771048	703109	641438	759418	1.21665e+06	1.28194e+06	722226	861821	939178
HSPE1	B8ZZL8;P61604	17688.5	28069.7	34381	25931	20747.9	34683.9	Filtered	Filtered	25463.2	17909.8	12727.5	18147.1	53391.9	Filtered	Filtered	Filtered	Filtered	Filtered	31991.6	14446	29752.1	19563.5	17144.1	39847.1	19950.8	Filtered	Filtered	11202.9	25933.9	Filtered	26842	Filtered	Filtered	Filtered	Filtered	Filtered	24557.8	Filtered	Filtered	Filtered	Filtered	Filtered	Filtered	32395.8	Filtered	32280.8	Filtered	Filtered
BTN2A2;BTN2A1;BTN2A1;BTN2A1;BTN2A1;BTN2A1;BTN2A1;BTN2A1;BTN2A2;BTN2A2;BTN2A2	C9IY66;C9JNC3;H7BYC3;Q7KYR7;Q7KYR7-1;Q7KYR7-4;Q7KYR7-5;Q7KYR7-6;Q8WVV5;Q8WVV5-2;Q8WVV5-3	Filtered	20993.8	12006	Filtered	Filtered	13132.4	Filtered	Filtered	37522.1	Filtered	13755.9	Filtered	Filtered	Filtered	Filtered	Filtered	Filtered	Filtered	24687.8	Filtered	Filtered	16510.9	15445.4	Filtered	17954.5	Filtered	Filtered	19934.8	Filtered	Filtered	7661.43	Filtered	Filtered	Filtered	Filtered	Filtered	Filtered	Filtered	Filtered	Filtered	Filtered	Filtered	Filtered	17309.7	Filtered	Filtered	Filtered	Filtered
CCDC126	C9J0J0;Q96EE4	11963.8	12534.1	23866.8	9741.27	13494.6	21037.6	17798.5	Filtered	11471	12562.8	Filtered	14911	12997.4	Filtered	Filtered	Filtered	Filtered	11516	22067.7	10626.7	Filtered	Filtered	Filtered	15863	15443.4	11063.5	Filtered	6774.26	Filtered	Filtered	Filtered	Filtered	11888.5	13638.4	Filtered	Filtered	16847.2	Filtered	Filtered	Filtered	Filtered	Filtered	Filtered	10512.1	10703	Filtered	Filtered	Filtered
UNC5D	C9J1I0;C9J2B6;H7BXJ2;Q6UXZ4;Q6UXZ4-2	23532.8	24714.2	36505.9	38407.2	39017.6	29060.6	Filtered	Filtered	46851.2	Filtered	43297.8	33575.8	32598.8	25893.3	Filtered	106890	Filtered	45956.6	35261.3	32849	25117	33542.9	38438.3	49150.6	23946	Filtered	Filtered	27765.3	35184	28401.8	38828.5	Filtered	20494.9	Filtered	Filtered	32949.3	Filtered	Filtered	Filtered	Filtered	Filtered	Filtered	36764.7	20749.6	21461.1	Filtered	Filtered	Filtered
ITIH5	C9J2H1	615278	340611	486875	547934	444063	354317	354456	342641	318328	362219	440337	382853	325686	428764	356921	275789	390174	328388	334908	482539	337894	368967	379558	389658	258276	344791	286752	479020	507096	504310	456820	350725	416274	147869	421402	481780	357287	352286	315227	470341	256555	369572	462372	660687	379643	384450	390466	394642
GLB1	C9J4G9;C9J539;P16278;P16278-3	Filtered	Filtered	Filtered	Filtered	Filtered	5551.53	Filtered	Filtered	Filtered	Filtered	Filtered	Filtered	Filtered	Filtered	Filtered	Filtered	Filtered	Filtered	Filtered	Filtered	Filtered	Filtered	Filtered	Filtered	Filtered	Filtered	11875.9	Filtered	Filtered	Filtered	6981.8	Filtered	Filtered	Filtered	Filtered	Filtered	Filtered	Filtered	Filtered	Filtered	Filtered	Filtered	Filtered	5089.15	Filtered	Filtered	Filtered	Filtered
WFIKKN2	C9J6G4;Q8TEU8	527496	720485	697336	757369	1.12678e+06	538960	341239	1.12531e+06	451085	617309	627681	593249	648687	665147	554852	285587	360854	1.47936e+06	600166	863928	764103	1.03001e+06	1.08686e+06	371725	699887	369835	504400	1.22675e+06	392897	906357	569296	692842	463984	228732	663004	684210	586523	395931	305308	464324	474313	898194	980405	1.02518e+06	615138	532878	623458	506668
PFN2	C9J712;P35080	Filtered	Filtered	22388.8	Filtered	32620	Filtered	Filtered	Filtered	Filtered	Filtered	Filtered	22786.7	Filtered	Filtered	Filtered	Filtered	Filtered	Filtered	32805.4	Filtered	Filtered	Filtered	Filtered	Filtered	Filtered	Filtered	Filtered	Filtered	Filtered	Filtered	Filtered	Filtered	Filtered	Filtered	Filtered	Filtered	Filtered	Filtered	Filtered	Filtered	Filtered	Filtered	Filtered	Filtered	Filtered	Filtered	Filtered	Filtered
RNF13	C9J8T4;C9JYN7;O43567	56003.8	65618.9	54919.5	72085.1	68789.3	69912.5	60620.5	47796.9	72479.8	34213.3	61581.2	84252	57005.2	56490.2	26059.2	71831.5	77514.6	66933.2	83527.8	68814.5	68389.3	50252.1	65024	72009.6	73336.7	Filtered	72811.1	60318.4	78115.5	66637.1	65095.4	75386.4	65016.7	Filtered	Filtered	78257.8	63724.8	Filtered	27137.9	71217.8	Filtered	79263.5	66228	56874.6	84642.9	34929.3	57211.4	30443.6
CACNA2D2	C9JE82;Q9NY47;Q9NY47-2	67580.5	68019	89433.9	57906.9	65864.4	78693.4	52440.7	33059.4	61134.4	54452.9	73960.4	88843.7	49323.6	75319	64024.9	63398.7	58776	57989.5	74061.3	68811.2	47128.8	59811.2	58345.3	63312	54401.9	50573.8	54444.5	70447.3	60777.6	67919.2	70105.6	50798.6	45209.5	85551	Filtered	76239.8	68794.8	52320.8	48399	53507.8	Filtered	29992.2	Filtered	73884.6	77629.3	62972.1	48092.6	36966.7
APOD	C9JF17;P05090	50137880	58063236	27882106	42506444	40428448	23460152	38360440	51513348	22463566	36229008	42967052	35086696	36784728	33040126	57387624	45697980	52841516	64041452	31405012	30597606	27854532	43561356	41527592	30707846	27154072	62633288	41848692	59981008	26505600	42437016	41869952	26897972	56011008	52222408	47359952	44345040	37462248	56921452	65359980	41925952	56519580	66884212	46185408	38213816	26686874	45197828	40209472	31310792
CYCS	C9JFR7;P99999	59859.7	67363.3	40275.1	52609.5	58711.2	41833	55230.8	Filtered	30242.6	88369	40101.1	58551.9	43578.7	28790.2	42622.3	31339.1	49221.5	44309.8	59742.7	36049.6	40819.1	68864	51589.1	38639.8	59284.5	Filtered	66191.1	73775	38926.3	42902.1	59214.9	41146.6	59188.8	Filtered	53092.2	52215.3	76142.2	39589.2	49684.5	38124.9	47837.2	46666.8	46127.9	31202.6	36806.2	106505	44835.6	Filtered
ITM2C	C9JG41;Q9NQX7;Q9NQX7-2	Filtered	Filtered	Filtered	Filtered	Filtered	Filtered	Filtered	Filtered	Filtered	Filtered	Filtered	Filtered	Filtered	Filtered	Filtered	Filtered	Filtered	Filtered	Filtered	Filtered	Filtered	Filtered	Filtered	Filtered	Filtered	Filtered	Filtered	Filtered	20132.6	Filtered	Filtered	Filtered	Filtered	Filtered	Filtered	Filtered	Filtered	Filtered	Filtered	Filtered	Filtered	Filtered	Filtered	Filtered	Filtered	Filtered	Filtered	Filtered
CD163	C9JHR8;F5GZZ9;Q86VB7;Q86VB7-2;Q86VB7-3;Q86VB7-4	255108	120591	105088	250338	164820	83553.6	82853.6	191784	129910	Filtered	145053	106571	122227	131195	242391	169269	175690	182676	103496	168909	87699.6	115139	127978	194566	147036	139330	97601.7	282882	163407	76929	63970.6	Filtered	121948	Filtered	98308.3	86959.9	119480	91338.9	72786.4	98584.7	108767	227462	Filtered	87821.8	120508	Filtered	92804.6	Filtered
PSAP	C9JIZ6;P07602;P07602-2;P07602-3	2.79254e+06	972484	Filtered	1.27398e+06	1183579	807251	Filtered	1.21249e+06	804166	888323	1.16733e+06	1.01581e+06	1.41355e+06	1530882	2.22432e+06	Filtered	1.30857e+06	Filtered	720039	900999	Filtered	2.23267e+06	1.30374e+06	491536	575228	1.20887e+06	1.89853e+06	1.19261e+06	1.00879e+06	1.16382e+06	Filtered	Filtered	1.41227e+06	Filtered	Filtered	1.3521e+06	1.28487e+06	Filtered	1.65795e+06	788592	Filtered	1.44601e+06	1.17854e+06	Filtered	1.14148e+06	874700	Filtered	1.67928e+06
MARCO	C9JKT8;Q9UEW3;Q9UEW3-2	Filtered	70741.6	73140.7	Filtered	Filtered	Filtered	37135.8	163424	Filtered	87701.7	Filtered	78413.1	227422	1.17006e+06	Filtered	37535.8	185488	41867.6	40681.1	Filtered	Filtered	Filtered	Filtered	127987	Filtered	256828	95736.2	224487	143097	Filtered	Filtered	Filtered	23128.8	Filtered	Filtered	Filtered	Filtered	Filtered	Filtered	Filtered	Filtered	242576	Filtered	Filtered	62645.2	Filtered	17402.8	87044.8
FAM3C	C9JP35	411331	428587	696305	501273	480687	543768	307472	179816	614013	430908	446172	475277	302837	214371	322614	218661	368180	288200	833013	325513	363704	608620	625440	444599	537595	120726	249798	229473	538755	440634	190590	278143	202467	77526.5	122157	281935	314699	180020	209935	250882	215733	228288	305941	296100	341881	232770	332607	163153
NXPH1	C9JPD0;P58417;R4GMM9	185574	164480	204582	180927	119913	202818	182753	190254	368609	Filtered	209104	220757	275519	227618	Filtered	436799	283260	259976	297400	298745	148207	174713	Filtered	335956	368955	202008	Filtered	188823	360201	220034	132843	125065	129015	173578	161083	196595	338869	236318	153500	212382	199998	202621	115187	181392	207040	166036	187640	174256
PTN	C9JR52;P21246	Filtered	Filtered	Filtered	Filtered	Filtered	Filtered	Filtered	Filtered	Filtered	Filtered	Filtered	Filtered	Filtered	Filtered	Filtered	Filtered	54213.7	Filtered	Filtered	Filtered	Filtered	Filtered	Filtered	Filtered	Filtered	Filtered	Filtered	Filtered	Filtered	Filtered	Filtered	Filtered	Filtered	Filtered	Filtered	Filtered	Filtered	Filtered	Filtered	Filtered	Filtered	Filtered	Filtered	Filtered	Filtered	Filtered	Filtered	Filtered
NRCAM	C9JYY6;Q92823;Q92823-2;Q92823-3;Q92823-5;Q92823-6	2759067	2123629	2.77521e+06	3.31104e+06	2.6273e+06	2.15401e+06	1.97563e+06	1.28105e+06	3.5301e+06	2.51136e+06	3440047	3286244	1.99162e+06	1.94534e+06	2.51352e+06	2874957	2.8235e+06	1.65286e+06	3.66729e+06	2.30407e+06	1.87312e+06	3.16233e+06	3131387	3169280	3.28471e+06	2.20015e+06	2.20095e+06	2.88779e+06	3.43635e+06	2.4529e+06	3.10438e+06	1.68195e+06	1.47844e+06	1.15455e+06	1.15691e+06	2.52994e+06	1.93003e+06	1.55014e+06	1.9714e+06	1.29076e+06	1.43218e+06	1.76676e+06	2.1727e+06	2.20882e+06	1.82002e+06	1.40304e+06	1.72551e+06	1.01201e+06
FAM3A	D3DWX8;P98173;P98173-2;P98173-3;Q5HY75	31905	Filtered	31548.8	30761.7	28551.9	29616.8	26369.5	Filtered	29598.3	28272.4	30209.6	32282.2	22812.7	Filtered	Filtered	Filtered	Filtered	Filtered	41024.3	Filtered	23827.6	Filtered	Filtered	Filtered	29369.7	Filtered	Filtered	32403.1	Filtered	25319.1	31542.9	Filtered	Filtered	Filtered	Filtered	26284.9	Filtered	Filtered	Filtered	19742.2	Filtered	Filtered	35370.8	31266.1	Filtered	Filtered	Filtered	Filtered
ABI3BP	D3YTG3;H0Y897;Q7Z7G0;Q7Z7G0-2;Q7Z7G0-3;Q7Z7G0-4	Filtered	26728	28886.2	Filtered	25045.5	Filtered	Filtered	Filtered	24191.9	Filtered	27473.4	Filtered	Filtered	38946.8	Filtered	Filtered	Filtered	Filtered	18349.1	25014.5	27969.7	Filtered	Filtered	39592.8	19239.8	Filtered	Filtered	Filtered	27869.5	21582.5	35492.7	Filtered	Filtered	Filtered	Filtered	21835	21164.2	18213.6	Filtered	Filtered	30606.4	Filtered	Filtered	Filtered	30475.5	28787	25868.1	Filtered
ACP1	D3YTI2;F2Z2Q9;G5E9R5;P24666;P24666-2;P24666-3;P24666-4	69440.8	93628.7	146515	101756	Filtered	87327	80221.3	49245.1	69400.4	71885.8	68922.5	58115.7	52521.1	64550.4	65444.6	34279.5	59993.4	65268.9	106208	40239.9	85040	54098.7	47476.4	71280.7	83501	62756.8	51367.1	Filtered	85486	33374.3	Filtered	72637.5	61262	Filtered	77403.1	59459.9	Filtered	Filtered	Filtered	57284	44537.5	88610.2	84570.5	91601.1	Filtered	57491.4	69047.4	48055.6
C1QB	D6R934;P02746	1.47293e+06	2123575	1.8139e+06	1.22947e+06	1.39733e+06	1.65067e+06	1.71199e+06	1.3855e+06	1365112	1.45328e+06	1.95057e+06	1.28742e+06	1.61185e+06	1.43064e+06	1461596	1.23114e+06	1.63115e+06	2.01462e+06	1.56354e+06	1.21402e+06	985982	1.79395e+06	1826945	1.77513e+06	1773678	1.25564e+06	1.68725e+06	1.94317e+06	1.42792e+06	1.41837e+06	1.38586e+06	1164289	1.41323e+06	1.09215e+06	1.28331e+06	1.55268e+06	1296510	1.37391e+06	1417898	1.75846e+06	1.63168e+06	1.52546e+06	1286617	1.96305e+06	1.48838e+06	1.41099e+06	1820627	1.32709e+06
CAMK2D	D6R938;E9PBG7;E9PF82;H0Y9J2;Q13557;Q13557-10;Q13557-11;Q13557-12;Q13557-3;Q13557-4;Q13557-5;Q13557-6;Q13557-8;Q13557-9	53282.8	8260.97	6542.48	Filtered	Filtered	12160.4	Filtered	Filtered	Filtered	13520.7	9607.84	7337.58	5313.99	Filtered	Filtered	Filtered	Filtered	Filtered	11676	Filtered	14786.1	10981.6	21138.5	Filtered	Filtered	Filtered	Filtered	Filtered	Filtered	12989.8	Filtered	Filtered	6905.68	Filtered	Filtered	13338	Filtered	Filtered	Filtered	Filtered	Filtered	Filtered	8488.66	Filtered	Filtered	14923.1	6105.49	Filtered
UCHL1	D6R956;P09936	43405.2	37733.1	86412.7	49939	67916.1	100946	Filtered	Filtered	49967.9	50442.8	48336.2	45452.2	Filtered	Filtered	Filtered	Filtered	8855.11	Filtered	62101.9	Filtered	74370.6	Filtered	Filtered	12322.2	Filtered	Filtered	Filtered	Filtered	30025.3	77186.8	Filtered	Filtered	Filtered	Filtered	Filtered	45544.5	Filtered	Filtered	Filtered	Filtered	Filtered	Filtered	Filtered	49086.1	70463.7	41302.2	Filtered	Filtered
CPLX2	D6R960;D6RGY3;Q6PUV4	Filtered	25321.3	24418.7	27949.1	29735.3	19594	15891.8	Filtered	30760	15509.8	31428.7	Filtered	18128	Filtered	Filtered	Filtered	Filtered	18517.3	43607.2	Filtered	25644.1	19501.4	20470.8	Filtered	48454.7	Filtered	19143	21853.8	Filtered	23889.7	24034	25457	Filtered	Filtered	Filtered	22376.7	Filtered	Filtered	Filtered	17351	Filtered	Filtered	21045.5	27626.8	5306.95	31002.6	16493.9	2330.17
CPLX1	D6RAG3;D6RI11;O14810	9298.08	10534.7	13296.6	9431.67	12476.4	18862.2	Filtered	Filtered	16756.6	8947.4	10638.3	8192.86	Filtered	Filtered	Filtered	Filtered	Filtered	Filtered	23639.9	2569.83	9539.69	Filtered	12527	Filtered	15928.8	Filtered	Filtered	5022.58	Filtered	9033.73	Filtered	8900.04	Filtered	Filtered	Filtered	8479.92	Filtered	Filtered	Filtered	6774.76	Filtered	Filtered	9767.74	7479.72	7366.97	Filtered	5396.24	Filtered
HGFAC	D6RAR4;Q04756	76682.6	92190.9	51484	45470.9	39778.6	94923.4	60391.4	90915.3	79344.8	87358	42217.3	23663.9	80277.4	74260.7	95972.6	70448.3	99273.3	63304.4	51142.6	82988.1	28411.4	51933.2	82777.8	34720.4	35626.4	64023.6	75039.6	54177.3	53477.1	31797.4	89105.1	89033.4	62634.9	156586	104405	30448.3	99086.4	115370	103900	92811.4	103226	96504	38930.7	50682.6	76659.9	107005	118680	72011.6
TLL1	D6RCE0;E9PD25;O43897;O43897-2	Filtered	35495.9	45209.2	42532.6	37083.8	34715.6	45413.7	Filtered	40331.2	27047.5	34136.7	24980.1	46858.5	57319.7	43971.5	45959.4	44922.7	44275.4	42670.6	42559.7	44925.5	30727.4	31672	44480.6	36785.8	Filtered	33103.8	41895.6	41812.7	34490	32661.7	36562.9	23875.7	Filtered	28925.8	38724.1	48078.6	39355.2	Filtered	Filtered	44721.1	Filtered	Filtered	46790	Filtered	16957.1	34557.9	Filtered
JCHAIN	D6RD17;D6RHJ6;P01591	385350	407213	365578	212118	492044	1.77297e+06	728015	818901	373894	684024	262905	458474	956868	246868	536185	529682	864810	844575	241069	310912	310491	315696	309397	182462	203060	300134	395158	336924	584229	378161	259963	434152	251450	1.75096e+06	628802	600367	394424	1.05974e+06	433410	784277	669425	1.58209e+06	398076	354801	603504	482567	237311	410909
SIL1	D6REA1;Q9H173	98385	65354.1	56843.6	73173.4	123701	41385.9	62313.6	97388.4	50034.1	81157.2	79325.7	63573	32900.3	17450.4	59435.1	23759.4	40954.2	59682.7	70610.8	44681.4	47490.7	70279.5	67018.1	45999.8	35382.6	75520.8	67909.9	69279.4	28837.2	71498.3	45642.6	68887.6	113482	41370	38082.7	64151.5	39085.4	Filtered	68401.7	53600.4	55395.1	73774.5	60473.7	51004.4	53035.2	76389.9	46942.3	101277
CDH18	D6RER2;D6RIH8;Q13634;Q13634-2	54415.3	77330.9	39990.1	79685.9	58320.6	172111	99727.4	166024	73107.2	43475.6	65592.2	81267.2	58106.9	178891	133052	335268	138853	Filtered	63653.9	416608	Filtered	67562.3	238260	116469	118219	118953	67477.7	113044	265192	52472	28931.1	29564.9	137246	146215	58582.4	63655.8	Filtered	137039	213939	Filtered	211677	263254	54097.1	47018.1	90677	123169	105367	95156.7
GC	D6RF35	Filtered	Filtered	Filtered	Filtered	1.61436e+06	Filtered	Filtered	Filtered	2.29693e+06	Filtered	Filtered	1.05905e+06	1.26875e+06	Filtered	Filtered	Filtered	Filtered	Filtered	Filtered	Filtered	Filtered	1.07033e+06	1.01003e+06	825207	Filtered	Filtered	Filtered	1.23559e+06	2.22132e+06	920914	1.14002e+06	Filtered	Filtered	Filtered	Filtered	Filtered	Filtered	Filtered	Filtered	Filtered	2298556	Filtered	Filtered	1.13994e+06	1428018	Filtered	1.36016e+06	Filtered
CDH6	D6RF86;P55285;P55285-2	167163	135599	204749	217839	183061	161556	169254	84796.1	205709	179881	263275	189559	114523	116384	130452	85130.8	112391	118750	301352	126824	141662	205069	206605	124981	205468	68482.1	157952	164575	162875	171232	286736	189768	127647	58788.8	93906.1	211891	144679	91194.9	105471	107849	101069	119866	176794	206509	106459	117048	143098	118131
TRH	D6RFM1;P20396	Filtered	Filtered	Filtered	Filtered	Filtered	Filtered	22787.9	Filtered	Filtered	Filtered	Filtered	Filtered	Filtered	Filtered	Filtered	Filtered	Filtered	Filtered	Filtered	Filtered	Filtered	Filtered	Filtered	Filtered	Filtered	Filtered	Filtered	Filtered	Filtered	Filtered	Filtered	Filtered	Filtered	Filtered	Filtered	Filtered	Filtered	Filtered	Filtered	Filtered	Filtered	Filtered	Filtered	Filtered	Filtered	Filtered	Filtered	Filtered
COL12A1	D6RGG3;Q99715	21106.8	18296.4	44429.9	14350.8	22717.1	35514.1	50244.8	24372.4	12091.1	15290.5	25907.8	18073.8	27858.2	13394.9	Filtered	Filtered	Filtered	20727.6	17198.2	16629	38474.4	14316.8	15853.6	25343.7	17952.4	27613.8	18905	18866	13714.7	57434.1	45425.5	32379.3	60399.3	Filtered	45393.1	19569.4	14309.3	Filtered	31218.3	37046.2	43649.9	27749.1	Filtered	53619.3	45088.6	24719.7	46345.7	55363.2
NXPH3	D6RGW2;O95157	40908.8	48508.1	50705.6	51432.5	40344.6	36271.1	34818.6	13104.1	36977.9	40956.1	41679.9	36553.7	24343.8	66744.9	17714.6	9526.97	24096.6	22332.5	44521.1	51066.5	26241.7	47510.9	44740.9	33526.9	22366.7	Filtered	24439.1	41976.5	25088.8	43615	66368.2	30509.1	22839.2	8028.39	17628.1	41945.5	21731.8	30108.1	33965.3	28612.6	16943.8	16639.4	36365	53970.8	19263.2	26699.5	35218.3	23642.9
NPNT	D6RH31;Q6UXI9;Q6UXI9-3;Q6UXI9-4;Q6UXI9-5;Q6UXI9-6	45493	27717.6	11540.9	36968.5	47262.7	Filtered	43479.6	Filtered	Filtered	29216.7	36585	27723.9	9265.84	Filtered	Filtered	Filtered	Filtered	36009	21038.7	Filtered	20324.3	34625.9	34503.7	43734.9	38804.8	Filtered	Filtered	Filtered	Filtered	25888.1	14790.3	Filtered	22759.2	Filtered	28914.3	26655.6	Filtered	Filtered	Filtered	10377.8	19530.2	Filtered	77819.7	8776.77	Filtered	17289.4	29896.2	24650.6
CRHBP	D6RHH7;P24387	26402	12235.6	12753.1	20381.5	22638.8	Filtered	Filtered	25604.3	24058.7	Filtered	24914.9	Filtered	15850.6	Filtered	Filtered	Filtered	Filtered	Filtered	11642.7	Filtered	21149.7	Filtered	Filtered	Filtered	Filtered	30682.7	17833.3	19872.1	19449.6	22626.5	16779.1	Filtered	Filtered	Filtered	31204.3	26051.4	20010.3	Filtered	Filtered	11709.3	Filtered	Filtered	27802.3	17005.3	18757.3	Filtered	19934.9	Filtered
CDH10	D6RJG0;Q9Y6N8	Filtered	Filtered	84023.4	47912.2	Filtered	66353.2	48650.6	Filtered	54074.7	Filtered	55303.6	Filtered	Filtered	Filtered	46300.1	Filtered	Filtered	Filtered	65086.9	Filtered	50113.5	50598.4	52270.7	Filtered	Filtered	Filtered	46892.2	Filtered	Filtered	Filtered	72541.9	Filtered	Filtered	Filtered	Filtered	56549.3	Filtered	Filtered	41402.7	Filtered	Filtered	Filtered	Filtered	76617	Filtered	Filtered	35155.4	Filtered
SFTPB	D6W5L6;H0Y7V6;P07988	Filtered	Filtered	Filtered	Filtered	Filtered	Filtered	Filtered	Filtered	Filtered	Filtered	Filtered	Filtered	Filtered	Filtered	Filtered	Filtered	Filtered	Filtered	Filtered	Filtered	Filtered	Filtered	Filtered	Filtered	Filtered	Filtered	Filtered	Filtered	Filtered	Filtered	Filtered	Filtered	Filtered	Filtered	Filtered	Filtered	Filtered	Filtered	Filtered	Filtered	Filtered	Filtered	Filtered	Filtered	Filtered	35937	Filtered	Filtered
ADAM28	E5RGY1;Q9UKQ2;Q9UKQ2-2	38481.6	21613.6	20873.4	14869	Filtered	42589.9	47042.9	Filtered	19481.1	32324.1	21195.1	18869.9	28401.2	Filtered	Filtered	19619.9	36099.4	39728.3	28952.6	20536.4	Filtered	Filtered	Filtered	32039.7	Filtered	Filtered	51130	40405.2	9764.44	25384.6	32944.8	28365.1	Filtered	Filtered	Filtered	28211.8	20652.4	Filtered	Filtered	29045.2	Filtered	Filtered	28589.2	16745.6	20470.6	36199.3	Filtered	Filtered
SDC2	E5RHU3;E5RJB8;E7ESK6;E9PBI9;P34741	42728.5	Filtered	Filtered	11755.7	17561.9	38069	24927.7	Filtered	35601.4	29705.9	25272.5	24175.6	51519.5	Filtered	Filtered	Filtered	30789	19947	19782.8	Filtered	24618.1	26461.7	25431.2	34132.4	Filtered	Filtered	Filtered	22711.1	40443.7	19673	18617.3	Filtered	Filtered	Filtered	Filtered	23799.6	31044.6	29780.8	Filtered	Filtered	Filtered	30762.8	40021.5	Filtered	Filtered	18971.3	26448.4	28686
IMPA1	E5RIP7;H0YBL1;P29218;P29218-3	83332.1	87914.3	133728	91083.4	97924.7	130179	Filtered	69124.5	138227	160209	77152.8	134475	125337	104570	106197	113634	140683	120917	162946	131890	97062.9	105428	67070.6	84915.7	154909	88895.6	87571.3	94586.5	94074.6	133962	147469	118763	86196.5	Filtered	Filtered	101693	95059.4	68101.7	70037.2	94762.7	63283.2	80182.7	79820.3	97772.3	86434.1	97434.5	93432.4	Filtered
SKP1	E5RJR5;P63208	54207.9	59695	50443.5	55205.1	48770.4	75771	73880.7	56594.6	79210.7	58442.2	36860.3	54602.7	73057.2	46195.2	70963.7	53721.9	66931.6	62818.6	68835.4	62080.5	61370.8	52194.4	49973.7	64978.6	84619.9	73170.8	67601.6	54702.9	66308.5	44159.4	59731.4	50104.6	56207.4	Filtered	53928.2	49346.9	54739.8	68704.2	70408.9	57130.1	68338.1	63948.9	36150.6	31591.3	70832.6	43851.2	61216.9	46060.6
NDRG1	E5RJY1;E7ESM1;Q92597;Q92597-2;Q92597-3	15786.4	15559.4	11526.9	11541.1	13682	17854.9	12495.6	14501.2	15608.4	Filtered	13415.6	Filtered	14331.8	Filtered	Filtered	Filtered	Filtered	17525.4	23806.3	Filtered	Filtered	9031.75	11769.2	13172.1	8358.25	Filtered	24889.3	Filtered	10151.1	12224.3	8313.37	18573.4	Filtered	Filtered	16208.6	10891.8	Filtered	Filtered	Filtered	13338	Filtered	Filtered	16770.5	10130.6	14285.2	Filtered	16651.6	Filtered
ANXA6	E5RK69;E7EMC6;P08133;P08133-2	Filtered	6526.88	6050.46	Filtered	9144.15	Filtered	5935.81	Filtered	6283.82	Filtered	Filtered	12156.5	Filtered	Filtered	Filtered	Filtered	Filtered	Filtered	8339.32	Filtered	9077.49	Filtered	19597.3	Filtered	Filtered	Filtered	Filtered	Filtered	Filtered	9962.73	5308.37	Filtered	Filtered	Filtered	15888	10650	Filtered	Filtered	Filtered	Filtered	Filtered	Filtered	9990.26	7429.12	Filtered	Filtered	12597.2	13100.8
CALM2;CALM1;CALM2;CALM1;CALM2;CALM3	E7EMB3;E7ETZ0;H0Y7A7;P0DP23;P0DP24;P0DP25	36532.9	22716.2	47706.9	68858.2	65722.3	47714.3	24545.6	Filtered	41802.3	22647.1	53525.2	59884.4	23139.5	50138.6	Filtered	Filtered	71941.8	37949.3	62804.5	70934.1	21483.4	52365.3	Filtered	33162.5	53061.6	Filtered	Filtered	69827.9	79578.9	54592.3	53841.2	22506.9	24947.5	Filtered	Filtered	22629.9	Filtered	Filtered	28691.4	16122.6	Filtered	Filtered	13390.6	44264.9	43930.7	25016.7	18199.8	Filtered
NPC2	E7EMS2;G3V3D1;G3V3E8;J3KMY5;P61916	1.75569e+06	1.69917e+06	965648	1.78743e+06	1.46439e+06	890836	1.27229e+06	1.49103e+06	1.659e+06	1152946	1.63188e+06	1.66323e+06	980817	1.62097e+06	3176332	1.82202e+06	1.57894e+06	1.51795e+06	1.36829e+06	1.79722e+06	1195136	1.44235e+06	1.43687e+06	1.7325e+06	1.1901e+06	1.34575e+06	1.54227e+06	1780122	1.73845e+06	1.71607e+06	1.27287e+06	979387	1.26319e+06	911438	1.73847e+06	1.85777e+06	1.11706e+06	1.23493e+06	977368	1.14945e+06	1.29338e+06	1.70042e+06	1.33916e+06	1.45728e+06	976710	1.39123e+06	1.31674e+06	1.11879e+06
ADGRL3	E7EN28;E7ESV6;E7ETE3;E7EUP0;E7EUW2;E7EVD6;E7EX52	94071.9	82556.1	96303.1	94513.1	94952.7	100509	72072.1	90690.3	83439.3	96641.2	94824.1	92413.5	80974.5	65679.7	55361.3	63271.9	70001.1	50353.4	110219	71744.2	79872.2	108945	108161	64754.4	57241	96384.5	68172.3	72788.6	98241.5	87676	151052	68537.3	86187	Filtered	63073.2	94084.2	61734.1	63515.4	52795.1	67186.4	50919.7	74571.7	95181.7	143729	62779.2	78783.1	79850.1	84356
ELN	E7EN65;E7ENM0;P15502-1;P15502-2;P15502-4;P15502-5	32815.8	41975.8	104552	Filtered	28209.9	34833.3	35815.4	Filtered	32784.5	30336.4	Filtered	23219	39304.8	Filtered	Filtered	Filtered	Filtered	Filtered	30040.1	Filtered	44083.2	15569.1	Filtered	22061.6	26525.7	Filtered	Filtered	Filtered	14823.3	41110.7	Filtered	Filtered	Filtered	Filtered	Filtered	Filtered	19435	Filtered	Filtered	Filtered	Filtered	Filtered	Filtered	Filtered	Filtered	Filtered	Filtered	Filtered
TOLLIP	E7EN89;E9PP67;E9PQ25;F2Z2Y8;Q9H0E2;Q9H0E2-2	Filtered	Filtered	15093.9	Filtered	Filtered	Filtered	Filtered	Filtered	Filtered	Filtered	Filtered	14503.5	Filtered	Filtered	Filtered	Filtered	Filtered	Filtered	17770.9	Filtered	Filtered	Filtered	Filtered	Filtered	Filtered	Filtered	Filtered	Filtered	Filtered	Filtered	Filtered	Filtered	Filtered	Filtered	Filtered	Filtered	Filtered	Filtered	Filtered	Filtered	Filtered	Filtered	Filtered	Filtered	Filtered	Filtered	Filtered	Filtered
PROC	E7END6;P04070;P04070-2	102104	117418	132694	79579.8	120485	141360	79563.2	91440.1	45820.2	78358.4	75706.9	127362	36510	106921	121179	86381.5	85097.8	80329.7	102993	56920.7	125264	124999	127454	79187.3	98013.5	101841	74140.1	88050	55921.1	52400.6	97628.5	127008	122244	54132.6	52979.5	45798	44291.7	87753.5	102226	44223.5	63687.9	55009	114072	Filtered	61413.9	39767.3	Filtered	126334
PTPRM	E7EPS8;P28827;P28827-2	33956.1	44584.6	58256.1	48471.9	46006.6	34905.3	52717.7	34375	37151.9	52229.8	52009.8	49547.1	38854.6	28436	36385.1	32445.5	26586.9	31359.4	43029.3	39730.9	32563.3	36105.6	35209.7	40517	30692.9	Filtered	37105.9	52300.8	48269.2	50062.9	48706.5	36175.2	36799.1	34937.7	39579.7	53263.4	41931.4	33520.5	29134.1	46529.4	34041.1	34074.7	52774.4	48755.1	35498.9	68665	32572.9	31228.9
SNCA	E7EPV7;P37840;P37840-2	Filtered	Filtered	Filtered	Filtered	Filtered	Filtered	Filtered	Filtered	Filtered	Filtered	Filtered	Filtered	Filtered	Filtered	Filtered	Filtered	Filtered	Filtered	Filtered	Filtered	4163.94	Filtered	Filtered	Filtered	Filtered	Filtered	Filtered	Filtered	Filtered	Filtered	Filtered	Filtered	Filtered	Filtered	Filtered	Filtered	Filtered	Filtered	Filtered	Filtered	Filtered	Filtered	Filtered	Filtered	Filtered	Filtered	Filtered	Filtered
PRSS1	E7EQ64;P07477	110277	Filtered	69982	62020.7	91478	56246.8	57790.1	Filtered	101364	Filtered	107318	89929.1	Filtered	Filtered	Filtered	Filtered	Filtered	98449.7	48616.8	Filtered	Filtered	58052.9	76190.2	Filtered	68234.4	Filtered	Filtered	91481.4	Filtered	69198.7	92742.9	Filtered	46353.1	Filtered	84078.4	112130	Filtered	Filtered	Filtered	62455.3	53958.1	Filtered	Filtered	102608	Filtered	68820.5	101408	70601.5
LTF	E7EQB2;E7ER44;P02788;P02788-2	148017	103864	78459.9	159644	78932.8	139296	202410	79224.2	138740	106883	86932.7	108765	88922.6	107962	296928	81755.2	130663	133911	75618.7	54836.5	178522	56110.9	58414.7	333123	90769.9	127316	153878	123902	120466	327513	107975	88702.8	144099	105452	282121	91714.2	134052	437764	92323.6	141819	130354	110868	101792	149225	95808.1	85878.3	118858	193168
DCC	E7EQM8;P43146	116954	66671	116484	144661	82723.6	101463	65919.2	35965.4	105060	102915	115816	83526.7	73646.7	56217.8	76081	58613	91767.3	64248	128234	Filtered	94208.9	105769	104477	77335	72698.3	Filtered	96261.9	102176	97559.5	94974.9	162026	79785	61839.4	Filtered	Filtered	103686	70806.9	56723.8	75392.1	57059.5	48851.4	41033.7	92616.9	120110	75258.2	59425	75218.8	49831.8
CHRD	E7ESX1;Q9H2X0;Q9H2X0-5	57745.6	72985.2	62598.3	70778.5	80427.9	78001	53203.5	Filtered	44616.2	75916.1	61404.5	51030.7	44118.9	Filtered	20263.8	Filtered	18439.3	Filtered	96562.7	26796.7	56861.1	50404.9	59507	35740.5	27774.7	Filtered	45146.7	42250.7	56357.4	58788.6	70959.4	26584.3	67426.2	Filtered	Filtered	78605.6	26409.5	42131.3	Filtered	31177.1	Filtered	25447.6	58326.5	Filtered	36849.2	53340.5	Filtered	27407.9
PPP3CA	E7ETC2;Q08209;Q08209-2;Q08209-3;Q08209-5	Filtered	Filtered	Filtered	Filtered	Filtered	Filtered	Filtered	Filtered	Filtered	Filtered	Filtered	7703.04	Filtered	Filtered	Filtered	Filtered	4460.81	Filtered	Filtered	Filtered	Filtered	Filtered	Filtered	Filtered	2888.39	Filtered	Filtered	Filtered	Filtered	Filtered	Filtered	Filtered	Filtered	Filtered	Filtered	Filtered	Filtered	Filtered	Filtered	Filtered	Filtered	Filtered	Filtered	Filtered	Filtered	Filtered	Filtered	Filtered
CFI	E7ETH0;G3XAM2;P05156	627732	511724	647530	859367	556027	699526	747092	1.07471e+06	936587	1.0925e+06	669575	753207	1.06544e+06	1.24598e+06	834703	945669	966345	940982	623521	902991	797303	768219	828309	805745	897110	1.14408e+06	866490	766835	869969	689937	716304	1.02167e+06	994189	2.04513e+06	1.24555e+06	605000	1.23805e+06	1.42656e+06	1.21325e+06	920338	1.46953e+06	545820	682807	650224	838927	1.29074e+06	878274	997154
FOLR2	E7EU04;F5GZ45;F5H3Z4;F5H4Z6;J3KR13;P14207	55509	72048.2	118032	82556.3	Filtered	165140	99621.1	121473	76244.1	85696.3	Filtered	108120	105655	60435.2	131921	65406.5	131583	104085	193093	52013.8	71548	59925.9	76402.6	107181	124846	73790	104248	86261.9	69609.8	Filtered	70687	95200.6	81824.3	78256.9	Filtered	Filtered	92259.9	120337	62571.1	Filtered	101780	142109	Filtered	Filtered	77766.3	84407.2	Filtered	91546.9
ENPP2	E7EUF1;Q13822-3	4.16686e+06	3.99879e+06	2999047	3444377	6.63881e+06	3125343	3.1857e+06	2847400	3.79415e+06	2.36622e+06	5526236	2356284	1.8038e+06	2.68438e+06	2.56577e+06	1.45554e+06	1.88008e+06	2.9401e+06	2.42622e+06	2.52461e+06	3.73692e+06	3040861	3.31205e+06	2.62292e+06	2.54845e+06	1.97307e+06	2667837	3.46502e+06	3.09511e+06	4.06636e+06	3.72768e+06	3.78986e+06	2.85059e+06	983154	4.16137e+06	5621577	2.8191e+06	2004900	1.59374e+06	2953856	2.63701e+06	2.6924e+06	3.9316e+06	5.51916e+06	2872182	4536927	3.39007e+06	3.96298e+06
ADAM23	E7EWD3;O75077;O75077-2;O75077-3	43588.2	24653.9	22557.6	42038.8	51365.2	18946.7	19586.7	Filtered	20300.6	48794.8	33340.9	62206.9	33010.2	13507.7	13154.7	Filtered	41132.1	Filtered	32603.8	17880	24816.4	24469	27222.6	18386.5	34863.1	Filtered	15472	46078.4	15502.7	23446.6	26587.5	38221.8	15203.1	Filtered	14571.8	30558.7	13795.4	9851.47	Filtered	11231.8	11489.4	13025.4	27883.1	23683.9	30347.3	16234	19530.5	Filtered
NRP1	E7EX60;E9PEP6;O14786;O14786-2;O14786-3;Q5T7F0	37520.5	49673.7	46028.5	36367	42634.2	51694.6	49543.3	34242.6	48658.2	49859.1	62283.8	42972.4	53246	27524.3	36961.2	Filtered	30049.8	54276	60797.3	42536.5	42203.3	43579.6	42597	52792.4	73294	36183.3	49000.2	36463.4	50479.4	50257.2	46851.8	42006.2	53226.1	38772.7	37068.3	49616.4	47855.5	41288.6	70836.1	43709.8	42105	36743.8	45674.7	34698.5	42494.1	50474.2	39536.7	52263.7
TNC	E9PC84;P24821;P24821-4	22914.3	27660.1	17015.5	24811.4	26120.7	24630.9	32534.3	Filtered	36180	23974	20215.6	19453.7	21593.1	22905.5	24762.6	Filtered	28511.5	17787.4	19657.3	20223.9	23899.4	22232.1	18781.9	25337.9	18298.2	Filtered	17630.9	24557.1	22733.1	26031.9	Filtered	Filtered	Filtered	Filtered	Filtered	32577	34015.6	27638.4	18036.4	33683	Filtered	26746.1	15886	29009	60579.7	29321.4	24314.2	Filtered
MAN2B2	E9PCD7;Q9Y2E5	23444	30110.6	22606.7	26897.7	26830.5	30181.7	Filtered	17621.5	24591.2	22126	35094.8	32666.1	Filtered	38215.7	52577.5	34730.9	35556.2	Filtered	21973.2	27502.8	17969	23503	28848.7	27619.7	22723.4	28373.2	40977.6	21672.2	25256.5	41675.4	28678.9	Filtered	Filtered	Filtered	35604.5	36472.8	43713	18571.2	25755.8	Filtered	Filtered	14875.6	38066.7	26121	28277.4	Filtered	Filtered	Filtered
CSF1R	E9PEK4;P07333	956054	1.0043e+06	1.25286e+06	880226	947067	894853	1.08684e+06	783819	1.35505e+06	1.1473e+06	1.31578e+06	1.42166e+06	583596	1092175	1.06766e+06	1.12062e+06	1.15737e+06	1.27841e+06	1.53548e+06	1.18203e+06	639266	1.08892e+06	1.08079e+06	1.15645e+06	1.18406e+06	539909	954155	970033	898091	1.12164e+06	1.6828e+06	1.04568e+06	992006	567516	936533	1.25657e+06	1.05394e+06	968944	649098	1.25299e+06	740344	896407	1.08887e+06	1.79971e+06	773003	1.17787e+06	1.2319e+06	1.01069e+06
DLD	E9PEX6;P09622	34567.4	18971.6	34535.7	34551.6	25922.5	49341	8274.99	13255.4	22936.1	18252.1	8790.52	36696.8	17033.9	6919.14	Filtered	Filtered	15311.8	14996.2	53675.6	16575	27800.3	19395.8	24071.9	14758.5	20790.8	Filtered	12600.7	10864.8	14281.7	21680.3	18366.7	22680.1	11153.6	5098.51	5057.78	16907	18827.9	11302.9	8396.61	9788.48	7814.19	9554.11	12184.1	21166.7	10570	12895.3	7831.75	7551.86
DPP6	E9PF59;P42658;P42658-2	94585	61166.6	53143.6	80537.6	92616.3	46057.1	44316.5	45645.1	67272.5	71185.4	78805.7	86661.6	54570.4	57483.4	91207.6	65987	73346.4	67453	55644.8	48121.3	60378.4	60783.6	75214.7	51570.2	79009.9	55804.9	50539.9	94902.4	59300.7	83307.8	58912.1	102280	50460.8	17159.3	49179.5	83711.7	65511.6	42924.9	54625	58432.5	38518.6	52878.9	45968.8	83062.2	69806.2	57842.3	63868	35245.4
EGFR	E9PFD7;Q504U8	34960.1	36854.7	53762.9	50025.6	39853.7	37304.9	32212.3	21880.7	42577.6	49595.4	51482.7	52231.3	34083.7	32119.6	26739.5	17471.4	19232.2	28763.3	45759.9	32313	35144.6	48794.1	47599.1	39231.4	28250.5	26789.5	33759	48221.5	33726	50180.1	60973.2	39724.5	33383	17280	30646.9	52972.6	35956.6	38126.1	33993.3	33848	30826.8	27424.4	48699.1	56302.1	46650.5	30460.3	37280.7	29258.3
EPHA4	E9PG71;P54764	331049	310017	475622	354202	317504	383120	234650	149571	497696	299487	413393	466070	254898	248859	272559	298747	409503	210537	574073	320963	237888	402082	409001	405984	477330	125294	270247	372682	363178	304268	405644	207987	202468	136340	149553	324627	239843	141747	285363	180952	159278	196152	263090	292585	270517	223058	229662	167329
C1QTNF3-AMACR;C1QTNF3;C1QTNF3;C1QTNF3	E9PGA6;Q9BXJ4;Q9BXJ4-2;Q9BXJ4-3	227601	Filtered	98277.2	193229	133821	101505	48766.8	77701.8	Filtered	70770.9	36794.5	53633	69174.1	Filtered	133416	177444	Filtered	100297	107682	198780	177045	101925	Filtered	270714	80193.5	42775.3	103145	63067.4	64757.9	56338.6	82400.9	139937	110420	Filtered	47635	93000.9	Filtered	51175.4	89613.3	138416	62700.2	157641	134722	117606	95046.8	59103	120902	102697
PTPRK	E9PGC5;Q15262;Q15262-2;Q15262-3;Q15262-4;Q5TG12	34953	21174.2	31330.1	29525	27844.2	27668.3	27479.9	Filtered	24363.7	27867.9	25005.3	34902.1	22936.7	20322.6	24747	20091.6	22988.5	17249.2	26186.4	31736.7	22785.4	28319.1	26036.3	21185.9	20636.5	Filtered	23154.5	29949.6	22315.1	29898.8	33618	24184	20618.7	Filtered	20826.3	27631.1	24952.1	17498.3	30242.1	25118.8	Filtered	21980.4	26110.2	31432.1	26778.6	Filtered	18603.3	Filtered
GSTM2	E9PHN6;E9PHN7;F6XZQ7;P28161;P28161-2	10777.2	Filtered	6880.98	Filtered	Filtered	7614.43	Filtered	Filtered	Filtered	Filtered	Filtered	Filtered	Filtered	Filtered	Filtered	Filtered	Filtered	Filtered	30598.9	Filtered	5745.95	Filtered	Filtered	Filtered	15180.3	Filtered	Filtered	Filtered	Filtered	7732.88	6655.44	Filtered	Filtered	Filtered	Filtered	11002.8	Filtered	Filtered	Filtered	Filtered	Filtered	Filtered	Filtered	8152.42	Filtered	Filtered	Filtered	Filtered
ACP2	E9PHY0;E9PP23;E9PQY3;P11117	36156.9	27608.9	34630.5	28441.2	30652.7	27714.7	Filtered	Filtered	26699.7	36465.5	25060.6	56858.5	Filtered	Filtered	Filtered	Filtered	Filtered	Filtered	26335.1	Filtered	Filtered	Filtered	20227.2	22728.9	Filtered	Filtered	12855.6	31862.5	33216.6	Filtered	54644.1	Filtered	24979.6	Filtered	Filtered	42088.2	Filtered	Filtered	21121.2	34645.3	Filtered	Filtered	27492.8	23724.4	Filtered	23973.1	Filtered	Filtered
THY1	E9PIM6;E9PNQ8;P04216	3.15698e+06	4.04948e+06	3.6724e+06	4033395	3.417e+06	3.21139e+06	2995206	1.94484e+06	3.33762e+06	4.05049e+06	4.43928e+06	3883761	2.77479e+06	2729741	3.07031e+06	2759562	2964374	2.23309e+06	5.91968e+06	2.45878e+06	2.56582e+06	4.0481e+06	3.8476e+06	2375568	3.38166e+06	2415691	5.03035e+06	3182608	3.21796e+06	4.11512e+06	5.83028e+06	2.62808e+06	3.09456e+06	2.90015e+06	2328344	4.3786e+06	2.30084e+06	2586971	3.15605e+06	3033097	2.1091e+06	2.3098e+06	3.19255e+06	3.55356e+06	2.08412e+06	2.6896e+06	2269696	2.13714e+06
SCN3B	E9PJP6;Q9NY72	154627	126325	152705	176619	144117	191055	105677	71037.8	207641	204745	171028	155561	119865	72563.9	97462	137146	137988	70296.2	238781	116574	121904	197159	144501	162065	144424	84637.2	193383	150630	184207	151023	187667	105777	124346	68460.8	72228.7	163200	104109	69183.7	162115	97652.2	88635.7	97688.6	213979	146042	106545	103123	109502	89288.3
CFL1	E9PK25;G3V1A4;P23528	Filtered	Filtered	Filtered	Filtered	43096.1	27168.6	Filtered	Filtered	Filtered	Filtered	Filtered	Filtered	Filtered	Filtered	Filtered	Filtered	Filtered	Filtered	17250.1	Filtered	Filtered	Filtered	Filtered	19693.9	Filtered	Filtered	Filtered	Filtered	Filtered	Filtered	Filtered	Filtered	Filtered	Filtered	Filtered	Filtered	Filtered	Filtered	Filtered	Filtered	Filtered	Filtered	Filtered	Filtered	Filtered	Filtered	Filtered	Filtered
HSPA8	E9PKE3;P11142	Filtered	Filtered	51253.9	Filtered	65018.4	69088.4	Filtered	Filtered	60241.9	Filtered	57382.2	56933.4	31614	Filtered	Filtered	Filtered	45371.8	41787.4	63176.4	86074.7	55676.8	49364.6	40848.8	44018.8	60707.9	Filtered	Filtered	Filtered	52363.6	37788.8	Filtered	Filtered	Filtered	Filtered	Filtered	35959	39838.8	Filtered	Filtered	Filtered	Filtered	Filtered	Filtered	Filtered	Filtered	Filtered	46910.3	Filtered
TMEM25	E9PKP3;Q86YD3;Q86YD3-2;Q86YD3-4;Q86YD3-5	162498	129252	198182	132413	142032	141874	126086	106795	194362	133266	161858	250302	128754	264364	153425	378194	173173	143832	161093	252395	133683	106676	110865	250343	126785	128333	127151	191186	343597	174217	167464	102919	106022	111864	132596	158473	190348	147125	148190	128809	86909.7	119424	113879	138267	144278	97537.4	131024	99622.1
LTBP3	E9PKW1;Q9NS15;Q9NS15-2	Filtered	Filtered	Filtered	Filtered	Filtered	Filtered	Filtered	Filtered	Filtered	Filtered	Filtered	Filtered	Filtered	Filtered	Filtered	Filtered	Filtered	Filtered	Filtered	Filtered	Filtered	Filtered	Filtered	Filtered	Filtered	Filtered	Filtered	Filtered	Filtered	Filtered	Filtered	Filtered	Filtered	Filtered	Filtered	Filtered	Filtered	Filtered	Filtered	Filtered	Filtered	Filtered	Filtered	Filtered	Filtered	Filtered	Filtered	Filtered
ADM	E9PL83;P35318	105255	104928	110439	107562	82021	68727.3	100613	88506.1	84453.2	69586.2	106506	72513.6	172672	78644.9	102747	49380	95127.1	160674	94184.6	83182	90147.2	112187	108533	61333.2	94524.8	73277.1	75161.6	92777.8	49015.1	89196.6	59563.5	97669.8	72784.3	37690.7	69769	56608.9	44817.9	82984.3	68709.6	79885.3	106491	93066.5	84430.6	96355.6	54807	117167	118611	84484.4
NPEPPS	E9PLK3;P55786	45151.4	41693.7	52288	53419.7	48151.5	43372	28619.8	Filtered	54984.5	Filtered	48440.2	56160.6	27712.7	Filtered	Filtered	Filtered	Filtered	Filtered	52271.9	Filtered	48820	Filtered	Filtered	47083.5	44221.4	Filtered	48331.6	Filtered	36062.4	49093	31998	Filtered	Filtered	Filtered	Filtered	33852.9	Filtered	Filtered	Filtered	Filtered	Filtered	Filtered	Filtered	45852.3	Filtered	Filtered	Filtered	Filtered
PCSK7	E9PMC0;Q16549;Q6PK65	Filtered	Filtered	23634.1	12996.5	Filtered	Filtered	21017.3	Filtered	14593	18899	18045.6	Filtered	28051.5	Filtered	23031.5	Filtered	Filtered	Filtered	26162	20730.5	Filtered	Filtered	Filtered	61344.4	18241.5	Filtered	Filtered	15975.9	18296.8	Filtered	Filtered	Filtered	Filtered	Filtered	Filtered	Filtered	14945	Filtered	Filtered	Filtered	Filtered	Filtered	Filtered	Filtered	Filtered	Filtered	Filtered	Filtered
LAYN	E9PMI0;E9PQU7;E9PR90;Q6UX15;Q6UX15-2	Filtered	Filtered	41530.1	Filtered	Filtered	52899.9	Filtered	59360.8	74220.7	36406.9	Filtered	69217.3	Filtered	Filtered	85435.6	86909.5	64501.6	73249.7	80588.4	Filtered	75646.7	60369.4	58643.4	69540.4	76876.8	72213.9	62237.1	Filtered	51351	Filtered	67103.3	52062.7	Filtered	Filtered	Filtered	Filtered	Filtered	Filtered	Filtered	68853.5	Filtered	58521.6	Filtered	58693.6	33856.9	55051.4	83846.9	Filtered
SCGB1A1	E9PN95;P11684	63641.7	42958.8	31374.5	37511.6	39258	38753.8	350310	117772	Filtered	101730	45258.7	Filtered	106883	35322.5	Filtered	64640.4	50698.8	236035	Filtered	53558.4	59077.4	Filtered	Filtered	33285	102193	Filtered	71371.8	39235.5	Filtered	28714.7	Filtered	39135.6	50985.6	59745.5	54521.3	52475.1	Filtered	136345	41853.8	128498	54320.6	Filtered	Filtered	32221.3	120884	67381.4	74698.7	59354.4
CD59	E9PNW4;E9PR17;P13987	1.92969e+06	1.36156e+06	1197092	1.5621e+06	1.28542e+06	1.304e+06	1.42946e+06	1.2015e+06	1.85333e+06	988496	1.73408e+06	1.6005e+06	1.38461e+06	1.9408e+06	2121180	2.08178e+06	1.76132e+06	1.36855e+06	1.35286e+06	1.41503e+06	1.3093e+06	1.92236e+06	1.11388e+06	1.83742e+06	1.92552e+06	1.23764e+06	1.01145e+06	1.6385e+06	1864556	1.3697e+06	1.35646e+06	1.29292e+06	925794	773578	1074152	1526686	1.46433e+06	1.03221e+06	Filtered	1.2365e+06	1.35902e+06	Filtered	1.07189e+06	1.47742e+06	1.14942e+06	1.1562e+06	1.3485e+06	970800
ST6GALNAC5	F2Z2C8;Q9BVH7	Filtered	Filtered	Filtered	Filtered	Filtered	Filtered	Filtered	Filtered	Filtered	Filtered	Filtered	Filtered	Filtered	Filtered	Filtered	Filtered	Filtered	Filtered	Filtered	Filtered	Filtered	Filtered	Filtered	Filtered	Filtered	Filtered	Filtered	Filtered	Filtered	Filtered	Filtered	Filtered	Filtered	Filtered	Filtered	Filtered	Filtered	Filtered	Filtered	Filtered	Filtered	Filtered	Filtered	Filtered	Filtered	Filtered	Filtered	Filtered
PITPNA	F5GWE5;I3L2X8;I3L3W1;I3L459;I3L471;I3L4C0;I3L4H1;I3L4U7;Q00169	1828.23	3745.71	3863.77	2621.39	Filtered	7954.72	2534.04	Filtered	3457.68	4535.11	Filtered	3562.35	4746.68	Filtered	Filtered	Filtered	Filtered	Filtered	9262.83	Filtered	5660.83	Filtered	2673.73	Filtered	Filtered	Filtered	Filtered	Filtered	Filtered	Filtered	Filtered	Filtered	Filtered	Filtered	Filtered	Filtered	Filtered	Filtered	Filtered	Filtered	Filtered	Filtered	Filtered	1597.38	Filtered	Filtered	2292.45	Filtered
CLUL1	F5GWQ8;J3QKW8;Q15846	Filtered	Filtered	Filtered	34085.6	45495.6	1168302	Filtered	Filtered	Filtered	Filtered	Filtered	Filtered	Filtered	1519554	Filtered	Filtered	Filtered	Filtered	Filtered	Filtered	832881	Filtered	Filtered	1.02343e+06	Filtered	Filtered	Filtered	28730.5	21745.9	Filtered	Filtered	Filtered	Filtered	Filtered	Filtered	30497.3	Filtered	Filtered	Filtered	Filtered	Filtered	14386.4	Filtered	Filtered	Filtered	Filtered	Filtered	Filtered
TMPRSS5	F5GX83;F5H2M3;Q9H3S3	15509.8	19674	15829.4	Filtered	Filtered	17798	17006.1	Filtered	8837	25941	Filtered	18801	23591.2	20176.3	Filtered	Filtered	16016	Filtered	15386.3	15374	Filtered	Filtered	Filtered	13780.4	Filtered	Filtered	Filtered	21824.6	19014.5	11411.1	Filtered	Filtered	Filtered	Filtered	Filtered	18271.9	Filtered	Filtered	Filtered	Filtered	Filtered	Filtered	16023.6	Filtered	14884.8	Filtered	Filtered	Filtered
DDB1	F5GY55;Q16531	61893.6	70654.5	86762.9	86824.2	86242.5	81179.1	49445.5	Filtered	104782	66959.3	89526.8	78856.7	52133.9	56977.9	55479.8	Filtered	52096.5	52826.5	110480	57613.1	70922.9	64971.3	61664.6	69636.3	87898.6	Filtered	43937.1	56941	72452.9	68493.5	71661.2	59543.1	Filtered	Filtered	Filtered	65509.9	Filtered	31721.1	37863.1	Filtered	44461.3	33028.2	54905.4	76811.8	61106.6	51956.7	61685.8	33786.8
C8B	F5GY80;F5H7G1;P07358	310262	307002	297483	361648	257349	381534	476557	643784	487506	512243	223012	327374	458771	617631	370796	404201	420539	353857	241722	423248	359532	237671	303663	286682	324872	407888	382526	293937	461248	324124	333478	489168	295930	698886	612604	334443	441939	672046	388683	496356	720552	320706	182010	400811	570405	357982	384443	211811
PLEKHB1	F5GY87;F5GZ38;F5GZH3;F5H0R6;F5H114;F5H1B8;F5H3M1;F5H866;Q9UF11;Q9UF11-2;Q9UF11-3;Q9UF11-4	110562	79356.1	Filtered	77150.4	70049.1	Filtered	Filtered	51473.4	64766.2	56541.8	78757	91725.2	26852.8	58063.3	89277.3	25197.2	91915.5	64622.2	147583	27657	55761.1	88040.2	90311.5	63697.8	54865	57495.2	59753.5	79048.4	60985.4	78929.5	Filtered	Filtered	70225.5	Filtered	Filtered	76725.8	Filtered	53702	44393.9	Filtered	66978.4	80324	Filtered	27387.2	Filtered	126214	Filtered	Filtered
OTUB1	F5GYN4;F5H6Q1;J3KR44;Q96FW1	Filtered	Filtered	2519.03	4882.26	Filtered	4621.06	Filtered	Filtered	Filtered	6458.87	5217.21	4849.43	1605.9	Filtered	Filtered	Filtered	Filtered	Filtered	28339.4	Filtered	4761.46	Filtered	Filtered	Filtered	Filtered	Filtered	Filtered	Filtered	Filtered	6278.85	Filtered	Filtered	Filtered	Filtered	Filtered	Filtered	Filtered	Filtered	Filtered	Filtered	Filtered	Filtered	Filtered	Filtered	Filtered	Filtered	Filtered	Filtered
COL21A1	F5GZK2;Q96P44;Q96P44-3	34927	18483.4	28742.9	16579.3	21400.2	12815.2	23530.5	21073.2	9966.25	14021.7	21788.4	25227.9	31816.6	15374.3	Filtered	6199.06	33530	33582	13719.8	18732.9	18519.8	23296.8	25092.7	21804.1	10909.2	Filtered	15764.5	18824.5	Filtered	26022	27061.1	23943.8	28265.4	24297.2	26625.5	22124.3	15463.3	18171.1	23360.2	20278	19375.9	14231.8	15503.4	28117.6	32946.4	21768.6	11899.4	23903.9
MFGE8	F5GZN3;Q08431;Q08431-2	93811.7	66611.1	88845.6	76105.2	84506.4	111612	49291.8	66095.3	79981.1	76538.9	54320.5	88971.1	58683.2	46702.4	60548.5	33117.3	65006.9	43263.8	122588	44775	79782.1	63643	74624.6	38986.4	59234	Filtered	63081.5	49276.4	66246.8	99889.8	77090.9	70215.9	41019.9	35713	42766.2	80950.7	56126.5	63281.8	54531.3	41820.1	52979.7	26387.6	59403.2	83014.3	35680.1	53939.4	45543.7	38703.3
SLC3A2	F5GZS6;J3KPF3;P08195;P08195-2;P08195-3;P08195-4	96237.7	107528	95121.2	96208.5	91686.4	80489.5	100724	Filtered	82874.9	91466	104852	102818	63076.2	89959.6	123776	83796.5	105438	107795	112149	73777.1	72043.9	101817	97107.2	105954	104037	Filtered	94292.7	93106.5	76130.1	82932.1	89132.6	122535	110836	Filtered	95446.5	88203.6	61798	57467.1	68182.6	57621.7	75499.2	120501	91504.8	90641.5	66189.3	68363.5	74379.1	98810
FKBP4	F5H1U3;Q02790	5433.63	12708.3	6380.76	12628.4	9529.69	7303.97	14243.3	Filtered	7115.9	11243.5	12228.2	11866	13729.5	6728.95	Filtered	Filtered	Filtered	Filtered	24281.5	3325.76	Filtered	7111.08	5471.67	Filtered	11350.7	Filtered	4345.78	12311.5	3100.25	11869.4	10159.1	4933.79	10775	Filtered	12971.2	14556.4	5843.79	Filtered	Filtered	5548.6	Filtered	5118.57	Filtered	5540.03	Filtered	11540.3	Filtered	Filtered
UBC	F5H265	4.54855e+06	3.86356e+06	4359080	4336288	6011744	3.87083e+06	3.27893e+06	2.90236e+06	3.39572e+06	4.76219e+06	4217862	3.94795e+06	2.9656e+06	2308923	4.1305e+06	3.30877e+06	4.12444e+06	3.51048e+06	7734378	3.41818e+06	3751652	4.6327e+06	4497090	2.8642e+06	5259489	2.73242e+06	4086031	4489045	5.8297e+06	4.68689e+06	3492171	2.784e+06	2376866	1.2833e+06	1.75487e+06	4424036	3.13376e+06	1.91188e+06	2.51009e+06	2.56805e+06	1.67136e+06	3.45631e+06	3.73444e+06	3255867	2.67672e+06	3.33159e+06	4.18211e+06	3.22371e+06
PLD4	F5H2B5;Q96BZ4	177060	180415	285718	259532	170127	153361	340735	301399	311432	206733	249640	465911	257074	129637	269582	341966	298897	294827	308513	90836.7	210638	155615	173524	327776	231139	134968	210173	230055	134773	184173	287421	171365	273340	222071	142689	310779	147431	311013	138953	305188	115696	150224	156316	290471	243793	111296	253283	234197
RFNG	F5H3H7;Q9Y644	Filtered	Filtered	23409.6	Filtered	Filtered	Filtered	Filtered	Filtered	Filtered	Filtered	Filtered	Filtered	Filtered	Filtered	Filtered	Filtered	Filtered	Filtered	58270.4	Filtered	Filtered	Filtered	Filtered	Filtered	Filtered	Filtered	Filtered	Filtered	3632.32	Filtered	Filtered	Filtered	Filtered	Filtered	Filtered	Filtered	Filtered	Filtered	Filtered	15349	Filtered	Filtered	Filtered	Filtered	Filtered	Filtered	Filtered	Filtered
;ARF3;ARF1	F5H423;P61204;P84077	12494.1	15438.7	10090.5	12098.6	11562.7	16229.5	12261.4	Filtered	Filtered	10309.8	10328.5	5742.85	11037.9	Filtered	Filtered	Filtered	Filtered	5940.71	10751.9	Filtered	11404.9	13171.7	9980.08	Filtered	4030.56	Filtered	Filtered	9370.65	2132.75	12746.8	12849.8	Filtered	10506.6	4952.15	9946.12	8594.99	Filtered	8096.47	7785.47	Filtered	5480.71	5692.09	7472.12	Filtered	Filtered	10319.5	12145.4	8672.78
TUBA1C	F5H5D3;Q9BQE3	12397.6	7737.87	8924.88	10361	24662.2	18918.5	9621.06	7556.48	3159.29	Filtered	17342.8	Filtered	5855.96	1311.97	6502.98	Filtered	4690.37	9100.14	8676.27	Filtered	16614.4	56101.2	15064.7	Filtered	4344.83	Filtered	7258.79	6413.62	3003.2	19018.3	9243.95	8688.93	16016.3	5359.46	10658.2	15838.9	Filtered	7128.93	11731	10227.7	5738.07	8557.82	16113.2	18088.8	12684.9	7243.43	5809.91	10632.4
WIF1	F5H8A3;Q9Y5W5	Filtered	6898.46	18158.6	15003.9	Filtered	8091.46	Filtered	Filtered	10094.6	12875.3	Filtered	20368.5	Filtered	Filtered	Filtered	Filtered	Filtered	Filtered	10821.6	Filtered	9532.12	11758.1	13093.1	Filtered	Filtered	Filtered	Filtered	Filtered	Filtered	15743.5	22168.6	Filtered	Filtered	Filtered	Filtered	11605.3	5921.65	Filtered	Filtered	Filtered	Filtered	Filtered	Filtered	Filtered	Filtered	Filtered	Filtered	Filtered
DSTN	F6RFD5;P60981;P60981-2	Filtered	64346.2	7788.65	Filtered	Filtered	Filtered	Filtered	Filtered	Filtered	Filtered	Filtered	Filtered	Filtered	Filtered	Filtered	Filtered	Filtered	Filtered	Filtered	Filtered	34667.6	Filtered	Filtered	Filtered	Filtered	Filtered	Filtered	Filtered	Filtered	Filtered	Filtered	Filtered	Filtered	Filtered	37938.3	Filtered	Filtered	Filtered	Filtered	Filtered	Filtered	Filtered	Filtered	Filtered	Filtered	Filtered	Filtered	Filtered
GNS	F6S8M0;H7C3P4;P15586;P15586-2	75904.9	54564.6	91000.5	113654	158196	81078.8	98413	Filtered	104053	Filtered	50362.3	119720	Filtered	Filtered	67417.9	40692.8	48780	37646	81808.6	146554	108160	41716.4	54037	89538.3	116323	Filtered	Filtered	124792	134872	140099	97647.9	Filtered	54020.5	Filtered	190348	130272	54561.5	Filtered	40843.8	105152	58925.1	52775.9	128704	124805	110551	Filtered	101381	Filtered
DKK3	F6SYF8;Q9UBP4	13083250	11245220	12360061	13414696	11209583	10276402	7557612	5.61231e+06	9207650	10249489	10711634	11758276	7.29083e+06	7888741	12322162	9418198	12057879	10094990	12888120	10612708	9218898	10793419	11612856	9575582	10757318	7777569	9106878	11353257	10257214	9965502	12083680	6.84825e+06	7808935	5516836	6280894	10933702	7407619	8263362	9926588	8735839	7.18141e+06	8894318	8867044	10351422	6589010	8.31858e+06	7.91259e+06	6662430
DGCR2	F6SYP7;P98153;P98153-2;P98153-3	46572.1	46319	65488.8	62724.3	49375.3	71992.1	76481.9	40508.3	63676.8	53832.4	45940	74241.2	57346	72507.4	48502.7	134170	56441.1	44693.7	102004	71181.9	49380.4	64716.9	63550.5	102637	66115.8	103618	48246.6	59476.1	78394.2	50873.7	88018.8	85802.6	40179.1	48778.2	60634	53623.6	61250.6	56222.3	92917.4	55356.3	53323.2	Filtered	41381.9	57888.8	56290.3	Filtered	62885.3	52969.6
ST13	F6VDH7;P50502;Q3KNR6	Filtered	30887.8	45011.5	38879.3	49193.8	81576.1	142164	Filtered	105834	41918.2	67277.2	88870.9	83931.4	214359	Filtered	191723	172417	249546	46971.7	238632	77518.6	118749	64023.7	267028	168303	Filtered	113674	123171	268823	140795	127611	135272	Filtered	Filtered	103904	143920	Filtered	Filtered	Filtered	102231	146740	Filtered	Filtered	85392.3	128301	45595.8	Filtered	Filtered
NELL2	F8VVB6;Q99435;Q99435-2;Q99435-3;Q99435-4	1.08412e+06	854613	1.1216e+06	1.28501e+06	1.17374e+06	1.10857e+06	860897	498319	1.51433e+06	1264173	1.31573e+06	1.10019e+06	821450	749688	945462	1.23168e+06	987014	716215	1743194	1.01561e+06	969990	1290688	1.26433e+06	1.21316e+06	1.31353e+06	541182	926921	995191	1.32563e+06	1.18177e+06	1.4773e+06	797865	693255	389968	609965	1183065	798978	533357	850965	566621	532275	714427	980844	1.27252e+06	800962	612664	814018	486056
MMP14	F8W1B7;P50281	60620.1	40046	40670.5	58140.5	50118.7	30588.5	61763.6	52447.5	42111.4	46020.9	39637.7	56659.8	50200.1	62921.9	148889	53252.4	114987	56955.9	30965.2	45687	38334	36017.5	37083.8	48832.6	51336.3	140253	42446.5	63821.7	62931.3	37935.7	37952.5	39086.3	40777.9	34847.5	33579.3	37581.7	36628.6	52065.5	35853.4	45618.4	49639	110868	50767.9	50775.8	41130.7	68488.7	47667.8	48670.6
HNRNPA1	F8W6I7;P09651;P09651-2;P09651-3	Filtered	Filtered	Filtered	Filtered	Filtered	Filtered	Filtered	Filtered	Filtered	Filtered	Filtered	Filtered	Filtered	Filtered	Filtered	Filtered	Filtered	Filtered	Filtered	Filtered	Filtered	Filtered	Filtered	Filtered	Filtered	Filtered	Filtered	Filtered	Filtered	Filtered	Filtered	Filtered	Filtered	Filtered	Filtered	Filtered	Filtered	Filtered	Filtered	Filtered	Filtered	Filtered	Filtered	Filtered	Filtered	Filtered	Filtered	Filtered
ROBO2	F8W703;Q9HCK4;Q9HCK4-2;Q9HCK4-3;R4GMM8	34377.5	39788.8	53147.6	46805.4	41849.4	46630.4	64391.3	Filtered	70117.6	39120.6	45670.5	49963.5	43481.2	62256.3	70807.1	111534	31049.4	23608	52136.6	54240.9	47958.6	36867.6	34701.9	50558.4	45018.9	111238	53629.6	47815.3	65244.3	43168.2	44227.6	49445.8	52196.5	Filtered	49149.7	46601.7	28752.1	Filtered	36703	79511.3	Filtered	87411.8	42080	40961	50316.8	51056.7	42790.1	56762.7
GOLIM4	F8W785;O00461	77928.8	63644.6	75990.6	80042.2	72880.4	62663.8	106156	92401.9	82480.7	63142.1	83712.1	83473.6	59257.3	111948	111507	87523.6	131875	72402.7	98274.9	114373	59692.2	75065.8	77192.9	71539.2	82514.8	95691	57489.5	83414.6	64850.7	70867.2	65337.2	57856.5	89994.9	Filtered	79116.1	63768.1	63526.6	Filtered	82571.5	72742.1	88641.2	108363	51416.9	73572.9	55224.9	87615.6	97238	36272.5
MASP1	F8W876;P48740-3	79553.5	51986.1	44670.1	71318.4	72172.9	46844.1	58984.5	93976.7	62397.7	66692.2	68432	63154.4	71804.2	98950.8	126575	74006.2	63243.1	98334	46148.2	95274.5	77402.6	47765.9	53780.9	Filtered	49008.8	109909	76130.3	87907.8	46095.7	89390.1	61705.6	87654.6	106683	65158.4	88380	85235.6	Filtered	93442	77278.1	55965.3	73104.6	79722.8	58556.6	75406.5	68087.1	27690.7	72653.4	86219.9
PCYOX1	F8W8W4;Q9UHG3	12365.1	Filtered	Filtered	15261.3	Filtered	20412.4	Filtered	Filtered	35865.4	Filtered	Filtered	22473.5	Filtered	27098.7	Filtered	Filtered	Filtered	Filtered	Filtered	37586.2	39066.2	Filtered	Filtered	41240.3	Filtered	Filtered	Filtered	Filtered	Filtered	Filtered	10024.4	Filtered	Filtered	Filtered	Filtered	Filtered	Filtered	Filtered	Filtered	12381.1	Filtered	Filtered	21166.4	9427.47	Filtered	Filtered	Filtered	Filtered
TGOLN2	F8W8W7;J3KQ45;O43493;O43493-2;O43493-3;O43493-5	212453	188971	220675	213952	214020	158774	185534	102336	253012	69697.3	253896	169446	132651	173628	264638	242180	230975	134389	220099	171518	154176	176266	175055	215493	173634	132904	137434	249587	228877	176501	208920	226908	127322	103451	180255	160153	117319	126832	126739	151420	171895	176359	161628	175848	161498	161286	149949	137222
FGFR3	F8W9L4;I6LM06;P22607;P22607-2;P22607-3;P22607-4	142260	276938	146105	184156	206159	129595	147839	138209	163399	267077	186061	297937	116772	294749	240171	216390	252315	250214	162529	259388	136311	145137	147054	166582	268738	148966	192402	154753	163132	115967	183602	253039	Filtered	Filtered	195611	219016	200836	Filtered	164738	173603	Filtered	204901	181504	181029	116278	261852	Filtered	Filtered
ADAM22	F8WAD8;Q9P0K1;Q9P0K1-2;Q9P0K1-3;Q9P0K1-4;Q9P0K1-5	1.88806e+06	1.64212e+06	1.53499e+06	2.02598e+06	1.61197e+06	1.25926e+06	1.07875e+06	1.03733e+06	1.28928e+06	1.67279e+06	1.53353e+06	1.33123e+06	1.0848e+06	1.47168e+06	1.79129e+06	1989114	1.41461e+06	1.33475e+06	1.55346e+06	1.60012e+06	1.21802e+06	1.82299e+06	1828528	1.43549e+06	1.76417e+06	1.51158e+06	1.30818e+06	1.99108e+06	1.97571e+06	1.38121e+06	1538480	1.12635e+06	1.18317e+06	867735	1.16382e+06	1.49939e+06	1.32318e+06	1.37916e+06	1.37732e+06	1.31917e+06	1.10048e+06	1.23256e+06	1.56609e+06	1.94569e+06	1.19104e+06	1.20033e+06	1.27121e+06	905902
NDRG3	F8WBF9;Q5TH30;Q9UGV2;Q9UGV2-2;Q9UGV2-3	Filtered	15973.1	22688.6	Filtered	Filtered	Filtered	Filtered	Filtered	31822.1	18304.3	Filtered	28656	Filtered	Filtered	Filtered	47017.7	Filtered	Filtered	Filtered	9554.89	Filtered	19648.5	20122.6	23282.6	Filtered	Filtered	Filtered	Filtered	23683.6	Filtered	Filtered	Filtered	Filtered	Filtered	Filtered	Filtered	Filtered	Filtered	Filtered	Filtered	Filtered	8622.34	Filtered	Filtered	Filtered	Filtered	Filtered	Filtered
PON3	F8WD41;Q15166	17126.8	Filtered	Filtered	Filtered	Filtered	26562.6	Filtered	Filtered	Filtered	Filtered	Filtered	9389.7	14313.2	77057.3	Filtered	Filtered	Filtered	Filtered	7778.34	Filtered	9251.69	Filtered	15370.4	Filtered	Filtered	Filtered	Filtered	Filtered	49931.6	Filtered	11053.8	29812.8	Filtered	Filtered	40905.7	9100.78	9608.88	Filtered	Filtered	21860.4	24495.4	Filtered	Filtered	36128.1	16429.3	Filtered	23332.1	35656.1
ESAM	F8WDW9;Q96AP7	57179	45444.2	63657.1	76629	37585.1	59615.9	48986.4	46132.5	61425.2	Filtered	48509.5	54242.2	43895.8	75419.4	67553.3	43044.5	46462.4	52916.8	83490	41904.2	39818.1	44490.4	113372	115466	98909.7	Filtered	Filtered	42604.8	43975.1	41641.1	79083.4	61066.4	51242.7	27807.8	35468.1	48216.6	71664.8	Filtered	Filtered	33062.8	34784.8	47393.1	Filtered	43662.8	45692.3	31662.5	41859.8	36167
HSPB1	F8WE04;P04792	28223	48680.3	22173.5	12631.4	33732	25021.1	61355.1	Filtered	15475.5	23712.9	Filtered	28836.6	43075.4	7683.09	13452.5	Filtered	Filtered	13124.5	17229.7	4772.9	37489.6	52383.4	46342.5	22396.5	19338.2	Filtered	13409.8	14536.1	8077.14	16808.6	17132.5	14591.7	Filtered	57654.5	14465	29297.1	9259.6	Filtered	19262.6	18492.9	13310.3	40731.6	52506.6	13400.7	22547	Filtered	25458.7	Filtered
TFRC	G3V0E5;P02786	23763.3	24680.1	14225.3	28823.9	35799.6	31270.6	Filtered	Filtered	20069.3	26728	19679.1	17832.5	14229.9	24617.4	28026.4	Filtered	Filtered	56743.5	26591.6	14699.8	25175.5	35745.6	39433.5	22939.2	22696.4	Filtered	23746	18192.1	27195.2	21379.6	15585.6	Filtered	24479.7	Filtered	Filtered	30617.7	10699.5	15564.3	20649.3	10269.4	Filtered	23280.9	24195.1	26185.8	27790.5	26942.6	21633.1	Filtered
B3GAT3	G3V150;O94766;O94766-2	23360.6	27499.5	25262.9	22295.3	24347.1	25489.8	14870.7	Filtered	Filtered	20007.7	18372.8	18481.6	Filtered	21770.5	Filtered	Filtered	Filtered	17855.1	14501.7	18273.5	Filtered	15966.1	15950	Filtered	14380.1	Filtered	Filtered	19842.2	22711	14820.5	23606.5	26348.9	Filtered	Filtered	Filtered	Filtered	Filtered	16571.1	4358.73	26260.1	Filtered	Filtered	25859.6	35584	Filtered	15727.9	15302.2	Filtered
GRIA4	G3V164;P48058;P48058-2	321410	196206	218198	338453	245398	156733	118618	79919	187905	221162	240179	251941	145617	242207	164959	217160	174700	119516	265693	229142	125813	214703	207997	209829	151331	120936	171590	279525	366362	192433	271778	93999.2	130120	137012	90947.8	214087	99438.3	151976	185240	134094	70615.4	83083.5	166343	214559	119536	106647	121764	60155.2
PMFBP1	G3V1Q7;H0YFP6;Q8TBY8;Q8TBY8-2;Q8TBY8-3;Q8TBY8-4	371829	257939	334772	272117	214615	360531	268597	225725	326465	247381	234584	297461	322872	350692	246226	341610	285439	278412	342138	335430	267578	226790	200369	432674	221797	254678	224192	302408	392074	286791	261470	267712	234281	Filtered	Filtered	251559	226093	Filtered	190237	300041	193470	201531	Filtered	303178	275131	51835.2	200456	186758
PSMA6	G3V295;G3V3I1;G3V5Z7;P60900	3675.69	6594.34	Filtered	Filtered	133042	Filtered	Filtered	Filtered	Filtered	111998	1570.79	145325	Filtered	Filtered	Filtered	Filtered	Filtered	Filtered	4572.03	Filtered	Filtered	Filtered	133086	Filtered	1951.72	Filtered	Filtered	Filtered	Filtered	3997.6	Filtered	Filtered	Filtered	Filtered	Filtered	Filtered	Filtered	Filtered	Filtered	Filtered	Filtered	Filtered	Filtered	Filtered	Filtered	Filtered	Filtered	Filtered
ACYP1	G3V2U7;P07311	36619.9	46431.5	30317.2	39052.5	36649.4	41362	49987.4	Filtered	32566.9	43871.2	51309.2	41921.4	27086.3	Filtered	Filtered	32668.3	Filtered	36679.2	56030.2	27415	45945.6	33721.9	31831.3	61598	36461.2	Filtered	42968.2	30742.1	34336.9	Filtered	31575.6	35950.5	Filtered	Filtered	Filtered	Filtered	Filtered	Filtered	Filtered	29020.9	Filtered	Filtered	Filtered	Filtered	Filtered	41845.9	Filtered	Filtered
SERPINA10	G3V2W1;Q9UK55	15581.4	19947.7	11557.6	22024.4	21788	35007	Filtered	25967.4	13834.9	19538.6	14434.2	13500.5	19826	22742.3	12858.6	6121.81	14882.1	114970	16840	15558.7	15488.7	26628.8	27195.5	12041.2	14026.7	9356.45	16096.4	20304.6	13019.4	12849.9	25166.8	38337	24459.2	29662.5	33944.7	12645.9	15347.2	36995.7	20153.5	24320.6	17963.7	16773.6	31184.1	15963.8	22851.5	27702.4	27168.8	30961.7
SERPINA3	G3V3A0	158717	210895	162492	217450	147711	376354	520458	Filtered	215614	248982	Filtered	367427	362147	Filtered	Filtered	Filtered	486272	Filtered	368963	413843	462526	347765	Filtered	244691	375153	667284	210013	221038	185077	Filtered	Filtered	159657	Filtered	Filtered	Filtered	173397	513449	Filtered	Filtered	263131	825184	248319	Filtered	Filtered	282561	Filtered	277086	Filtered
LTBP2	G3V3X5;G3V511;Q14767	148864	197832	93812.3	134773	112584	122298	191422	177183	104448	97661.8	133023	122730	281376	116781	91843.8	100999	132300	203441	116748	99381.3	140966	123690	124352	145392	144405	112509	167293	145895	122952	88114.6	57514.5	146645	148910	113112	193217	82863.1	138445	130998	129054	129691	138604	207152	104670	92647.7	176360	171399	197411	144177
FBLN5	G3V4U0;G3XA98;Q9UBX5	596218	548094	367443	497759	473148	569340	569768	456848	397495	437238	595111	497295	388819	439383	475007	358883	472981	506592	408327	513571	371005	578892	570598	540683	414027	366519	550866	513158	411023	469975	409900	418238	484981	204373	524920	520433	221802	375363	357998	442140	486695	504027	384133	511650	411454	351105	542840	458591
SYNE3	G3V533;Q6ZMZ3;Q6ZMZ3-2;Q6ZMZ3-3	357602	216317	131576	151768	202037	281778	276885	440612	433508	120513	333821	113245	401654	223053	1.0557e+06	253825	418468	977683	106714	275097	422833	154875	265151	341147	182779	387126	339021	277652	376942	266326	259071	287919	358651	561152	986495	291390	351617	942484	454884	258556	248856	674503	271017	138674	329736	216155	578469	428322
LAMB1	G3XAI2;P07942	71275.4	88291.7	81051.1	48911.1	60724.8	57157	96543.5	Filtered	70341.4	70125	68613	94170.3	76069.5	92270.8	Filtered	87393.9	Filtered	75054.5	91741.8	76803.9	72204.8	63725.4	91872.2	112338	68366.8	70260.4	88118.9	75279.2	86340.9	84532.4	82048.7	99621.4	95407.9	60483.3	74261.8	86378.4	87027.3	77739.6	88630.2	62006.8	89686.9	83492.9	84922.9	131403	Filtered	71518.5	86560.5	99265.7
MST1	G3XAK1;P26927	61710	55218.4	55044.4	50157.3	6419.14	64249.5	30593.2	116714	69736.2	58148.9	41970.4	33888.5	85430.3	88248	16013.9	73779.4	27487.6	48176.7	38192.5	46004	39172.6	60087.3	60653.1	18879.5	68266.4	119068	83924.4	58406.7	79047.8	51325	42107.3	117213	122311	137816	103198	60123.2	55448.2	111458	68611.6	54443.4	120994	74429.6	14305	53292.2	62153.7	74792.6	60394.5	41783.3
COMP	G3XAP6;P49747;P49747-2	55182.8	75134.6	60574.6	53829.7	47546	79126.3	108290	105523	116010	67655.9	54008.7	60275	199790	85553.3	73058.7	86062.7	72410.2	91119	74332.9	97016	135718	59263.4	56054.4	89727.7	41031.9	95110.7	63261.2	72569.9	89672	73495.6	38144.8	119022	69612.1	120004	123802	89292.9	80905	94382.9	74560.2	76184.1	97511.9	112122	48842.7	75393.3	224569	82309.6	130041	108845
CHGA	G5E968	Filtered	Filtered	Filtered	Filtered	21631.9	Filtered	Filtered	Filtered	Filtered	Filtered	14105	Filtered	21855.6	Filtered	Filtered	Filtered	Filtered	Filtered	45044.2	41909.2	Filtered	Filtered	16845.3	Filtered	62250.5	Filtered	19655.7	Filtered	Filtered	Filtered	68043.4	26551.4	Filtered	Filtered	Filtered	Filtered	Filtered	Filtered	Filtered	Filtered	Filtered	Filtered	37169.4	Filtered	Filtered	Filtered	Filtered	Filtered
NRXN2	G5E9G7;Q9P2S2	904708	545959	941037	951946	594677	740160	524861	299796	799648	503755	785366	788460	506112	685998	587616	549568	616319	474388	706466	621094	589074	757519	735056	703444	567978	402791	477989	705845	902720	692344	956251	538355	372895	211657	300045	715291	436500	492304	482756	509788	341558	380653	510925	1066438	505971	313190	474539	353883
HP	H0Y300	Filtered	Filtered	Filtered	Filtered	Filtered	Filtered	Filtered	Filtered	Filtered	Filtered	Filtered	Filtered	Filtered	Filtered	Filtered	Filtered	Filtered	Filtered	Filtered	Filtered	Filtered	Filtered	Filtered	Filtered	Filtered	Filtered	Filtered	Filtered	Filtered	Filtered	Filtered	Filtered	Filtered	Filtered	Filtered	Filtered	Filtered	Filtered	Filtered	Filtered	Filtered	Filtered	Filtered	Filtered	Filtered	Filtered	Filtered	Filtered
PTPRF	H0Y4H1	37115.8	28278.7	50756.9	46969	42018.1	58888.3	Filtered	Filtered	53301.5	39777	45853.8	60087.5	41336.1	30482.9	Filtered	34755.6	48978.9	Filtered	69208.5	36989.1	41609.6	Filtered	42138.1	49653	65368.7	Filtered	34599.3	42852.2	59519.3	37748.5	52719.3	29917.9	Filtered	Filtered	Filtered	40368.4	55567.7	Filtered	Filtered	Filtered	Filtered	Filtered	40240.1	48571.9	46184	29060.5	34241.8	14916.2
APMAP	H0Y512;Q9HDC9;Q9HDC9-2	18525	9725.34	Filtered	14129.6	13672.9	Filtered	18487	23088.9	7658.25	28520.9	5472.57	15297.4	20962.6	Filtered	Filtered	Filtered	Filtered	6966.5	14778.8	Filtered	16451.8	30617.5	26228.3	Filtered	Filtered	Filtered	26547	29607.7	Filtered	25086.3	22243.4	Filtered	18142.6	12487.7	26660.8	17261	14277	36995.9	14287.2	6559.78	Filtered	24333.3	Filtered	Filtered	16794.1	25273.1	17308.7	30997.8
CD44	H0Y5E4;H0YCV9;H0YD13;H0YDW7;P16070;P16070-10;P16070-11;P16070-12;P16070-13;P16070-14;P16070-15;P16070-16;P16070-17;P16070-18;P16070-3;P16070-4;P16070-5;P16070-6;P16070-7;P16070-8;P16070-9	2.93374e+06	2623634	1.75523e+06	1.73321e+06	2117528	1.47025e+06	2.69442e+06	2.1487e+06	1.84809e+06	2.68858e+06	2.16438e+06	1.75199e+06	2.39575e+06	1.72834e+06	2.12991e+06	2.43618e+06	1826675	2.28419e+06	1.83423e+06	1.76769e+06	1.66129e+06	2938585	2.69311e+06	2.37708e+06	1.12514e+06	2.19217e+06	3.09236e+06	1.93428e+06	1.43309e+06	2.05657e+06	1.93752e+06	1.53924e+06	2581652	1.78878e+06	1.45086e+06	2.12497e+06	1.67315e+06	2.44167e+06	2090619	1.60545e+06	1.41725e+06	2706629	2.36276e+06	1.69673e+06	1.48683e+06	2.31563e+06	2.26226e+06	2.86656e+06
ENTPD6	H0Y6Q1;O75354;O75354-2;O75354-3;Q5QPI7;Q5QPI9;Q5QPJ3;Q5QPJ4;Q5QPJ6;Q5QPJ7	28145.3	25608.3	18506.2	16252.8	26767.2	17224.3	17851.4	Filtered	10662.2	31989	28388	33538.6	Filtered	Filtered	29004.3	Filtered	38856	Filtered	24324.3	Filtered	Filtered	26129.8	32597.9	Filtered	Filtered	Filtered	Filtered	45849.7	Filtered	24379.4	22718.7	12026.2	26528.6	Filtered	Filtered	23645.3	Filtered	Filtered	40897.8	16779.1	Filtered	Filtered	30714.6	16003.3	Filtered	18651	Filtered	Filtered
TOR1B	H0Y7C8;O14657	4190.7	Filtered	6528.69	Filtered	Filtered	Filtered	6033.33	Filtered	Filtered	Filtered	Filtered	3477.23	Filtered	Filtered	Filtered	Filtered	Filtered	Filtered	5979.64	Filtered	Filtered	Filtered	Filtered	Filtered	Filtered	Filtered	Filtered	Filtered	Filtered	6833.58	14396.5	Filtered	5316.76	Filtered	Filtered	6738.35	Filtered	Filtered	Filtered	5846.12	Filtered	Filtered	4156.81	8519.75	Filtered	Filtered	5254.81	7860.12
AMPH	H0Y7T8;P49418;P49418-2	31803.9	26599.8	31812.8	33209.8	47062.1	26812.8	20177.9	Filtered	55744.3	22384.4	31543.2	45401.1	27429.4	19882.5	28176.8	Filtered	44567.4	16366.6	58285.9	31658.2	29208.3	24644.4	22088.8	47117.3	52647.5	Filtered	Filtered	29703.4	42412	27459.2	23371.9	17740.5	Filtered	Filtered	Filtered	23271.2	Filtered	Filtered	Filtered	Filtered	Filtered	Filtered	Filtered	21081.9	24571.7	17638.9	17121.3	Filtered
KLKB1	H0YAC1;P03952	216810	157035	214895	195662	162072	397039	200328	384923	301511	256075	171338	233708	349977	460851	263431	236894	279656	254764	135434	350980	273112	242433	230461	206238	239111	355204	166575	250511	220191	265036	243667	425257	306687	683369	462723	221739	321864	429056	355752	259029	453014	328770	200594	232978	392953	426675	271316	498435
KIAA1549L	H0YDE5	260546	193199	439134	298565	258896	419965	188061	100820	640273	195623	338900	304667	235087	194140	182461	216111	268512	171756	563584	262772	219701	251310	237809	354584	400652	106386	162263	237671	332802	239746	393641	249446	158037	71348.5	118753	232835	229490	114720	152453	139123	138463	136284	159603	315309	245856	116077	151469	78359.2
PRPF4B	H0YDJ3;Q13523	98419.3	132943	153285	99793.1	115369	231391	69779	148591	51873.9	77277.6	67826.4	46596.6	206684	121473	64669	79302.7	111605	78198.3	64490.7	300374	121612	94994.1	90848.1	183236	136568	100572	65014	117899	197446	111575	134479	100434	100005	494750	85681.1	98238.1	208651	163217	60037.9	288344	219688	65411.5	91442.3	123619	110355	167974	75586.2	114115
JAM2	H0YEX9;P57087;P57087-3	66235.2	46196.7	50424.5	70842.8	41413.4	46139.2	42871.1	Filtered	60243.1	52620.6	64249.2	62016.2	42374.4	37160.4	35234.5	26562.3	33906.3	61650.2	55519	35858.4	52680.7	47337.2	56343	39243.6	Filtered	Filtered	62732.6	63868.1	33525.3	33512.8	78783.5	68109.2	Filtered	Filtered	Filtered	41250.2	47737.2	Filtered	58843.3	75473.7	Filtered	Filtered	35442.2	78492.8	48118.1	Filtered	49418	74611.1
GDF11	H0YI30;O95390	42638.3	37448	32557.9	30089.1	23188.7	Filtered	21093.1	34260.7	Filtered	Filtered	16096.1	34713.1	24528	38262.2	36491.9	25319.5	20060	19556.7	25135.8	17861.8	Filtered	Filtered	17424.4	28218.4	24646.7	24973.4	23373.9	36674.6	24520.4	21315.1	17894.7	Filtered	19411.9	17285.4	17376.2	22509.4	39706.9	22772.2	24243.5	Filtered	20146.9	27153.3	Filtered	Filtered	Filtered	Filtered	28865.8	18856.4
ANXA2	H0YKS4;H0YMD0;H0YMU9;H0YN42;P07355;P07355-2	Filtered	Filtered	Filtered	Filtered	Filtered	Filtered	8454.02	Filtered	Filtered	Filtered	19801.9	11384.3	Filtered	Filtered	Filtered	Filtered	Filtered	Filtered	Filtered	Filtered	Filtered	Filtered	Filtered	Filtered	344443	Filtered	Filtered	Filtered	Filtered	11962.7	2451.83	Filtered	Filtered	Filtered	Filtered	17944.6	Filtered	Filtered	Filtered	Filtered	Filtered	Filtered	Filtered	Filtered	Filtered	Filtered	Filtered	Filtered
TPM1	H0YL52;P09493;P09493-10;P09493-3;P09493-4;P09493-9;Q6ZN40	Filtered	22750	Filtered	20379.4	Filtered	28891.5	Filtered	24906.5	Filtered	15731.4	14528.1	24881	36452.3	Filtered	18690.9	Filtered	33572.7	17856.3	Filtered	104106	35674.3	30993.4	26500.1	73201.1	Filtered	Filtered	17188.2	38262.3	Filtered	Filtered	8030.32	Filtered	16348.9	Filtered	Filtered	14935.9	Filtered	Filtered	27278.2	Filtered	Filtered	46206.9	7067.43	Filtered	24203.5	17787.8	Filtered	21954.5
B2M	H0YLF3	567199	672662	715326	574886	594170	683837	671632	379356	661101	518199	779221	491251	495055	413437	364650	326915	367550	543155	865573	315124	474040	569709	516997	791155	566842	270868	491433	554667	463525	627025	611459	446244	435241	172455	365234	625538	370550	284078	309205	444375	372210	384245	551694	679806	482436	463245	742434	442667
RMDN3	H0YMB1;Q96TC7;Q96TC7-2	Filtered	Filtered	Filtered	Filtered	Filtered	Filtered	Filtered	Filtered	Filtered	Filtered	Filtered	Filtered	Filtered	Filtered	Filtered	Filtered	Filtered	Filtered	Filtered	Filtered	Filtered	Filtered	Filtered	Filtered	Filtered	Filtered	Filtered	Filtered	Filtered	Filtered	Filtered	Filtered	Filtered	Filtered	Filtered	Filtered	Filtered	Filtered	Filtered	Filtered	Filtered	Filtered	Filtered	Filtered	Filtered	Filtered	Filtered	Filtered
TYRO3	H0YNK6;Q06418	91436.8	91112.4	130832	100055	82530.9	148425	107669	56116.8	112510	92194.5	95125.3	160578	89645.5	101810	81330	136113	73458.9	77894.6	119988	121784	87020.4	84206.2	81871.6	121159	114728	77580.3	84517	106144	129381	95061.2	146418	Filtered	62714.5	40082.9	81713	86427.4	153767	66686.2	69105.4	106674	80201.3	78342.7	69425.5	98396.4	86680.3	81805.2	77237.4	Filtered
LSAMP	H3BLU2	2.70996e+06	2.61573e+06	2955882	2.97559e+06	2.58132e+06	2.32795e+06	2.14782e+06	1796188	3.93631e+06	2.17329e+06	3.30621e+06	3.58159e+06	3.18481e+06	2.86534e+06	2.91909e+06	4.42855e+06	2.93433e+06	2578730	3.60599e+06	3.04802e+06	1934651	2986058	3.0356e+06	3607556	3.35743e+06	2.14429e+06	2.36348e+06	2.90379e+06	3.48178e+06	2.26641e+06	2.37824e+06	2.31186e+06	1.7967e+06	2.14435e+06	1.73093e+06	2.65335e+06	2398106	1.71312e+06	1.79633e+06	1.98592e+06	2.05085e+06	1.96309e+06	2.11391e+06	2.65535e+06	1.77984e+06	1.80244e+06	1.92545e+06	1.60977e+06
GLG1	H3BM42;Q92896;Q92896-2;Q92896-3	75823.6	Filtered	Filtered	105206	72636.1	Filtered	Filtered	50445.1	80731.2	58239.8	58245.1	98068.7	Filtered	Filtered	Filtered	Filtered	Filtered	70844.2	Filtered	79143	Filtered	106660	82091.6	61828.9	63372.9	Filtered	Filtered	Filtered	Filtered	Filtered	59525.9	Filtered	Filtered	Filtered	Filtered	Filtered	76707.2	Filtered	Filtered	Filtered	Filtered	64217.7	Filtered	61500.7	Filtered	Filtered	Filtered	Filtered
MSLN	H3BMA1;H3BUX1;Q13421-2;Q13421-3;Q13421-4	74845.9	Filtered	Filtered	Filtered	151569	Filtered	Filtered	Filtered	36021.6	Filtered	47216.1	67311.9	55635	Filtered	Filtered	Filtered	Filtered	Filtered	110169	29372.4	Filtered	Filtered	Filtered	Filtered	43750.9	Filtered	Filtered	Filtered	26471	Filtered	84917.9	Filtered	51967.6	Filtered	Filtered	Filtered	Filtered	Filtered	Filtered	Filtered	Filtered	Filtered	Filtered	75665.1	31242.1	Filtered	Filtered	Filtered
HEXA	H3BP20;H3BS10;P06865	1.66197e+06	1.34341e+06	134584	638138	1.03104e+06	129375	156615	111643	119158	664858	122403	204821	106226	170003	106282	148563	167730	97274.3	126120	191940	115309	141666	1.99773e+06	149121	112121	142741	135514	278289	173317	160995	185239	105543	177395	78352.4	137220	176642	91708	160592	1.98738e+06	148189	74075.9	80383.4	1688338	128939	118573	204364	113614	118906
MT3	H3BPK2;H3BQX6;P25713	379884	229122	216473	511566	218651	161415	441126	405358	267535	195702	287379	762464	418303	601315	657160	988623	752405	791860	329476	1041853	435140	494888	439407	386782	400176	576398	541854	572337	691679	400440	229020	486573	328482	309236	302662	205066	214789	340784	333474	339593	435241	562474	148731	193365	317938	440719	236944	318462
HAGH	H3BPK3;H3BPQ4;Q16775;Q16775-2	26548.1	30642.1	33078.3	26493.7	35314.3	21006.2	19567.9	18034.1	32347.9	29272.8	24871.1	27131.5	20037.3	11142.8	14108.8	Filtered	16803.5	Filtered	35974.1	20245.9	40696.4	19503.4	16830.2	25812	24185.1	Filtered	Filtered	19082.2	29175.5	35248	20911.2	14339.8	17488.4	Filtered	12333	28775.7	16920.6	Filtered	Filtered	12134.1	Filtered	Filtered	20945.4	25392.1	20656.8	32526	17007.4	Filtered
;;CRIP1	H3BRQ4;K4DIB9;P50238	Filtered	Filtered	Filtered	Filtered	Filtered	Filtered	Filtered	Filtered	Filtered	Filtered	Filtered	Filtered	Filtered	Filtered	Filtered	Filtered	Filtered	Filtered	Filtered	Filtered	Filtered	Filtered	Filtered	Filtered	Filtered	Filtered	Filtered	Filtered	16015.4	Filtered	Filtered	Filtered	Filtered	Filtered	Filtered	Filtered	Filtered	Filtered	Filtered	Filtered	Filtered	Filtered	Filtered	1870.14	Filtered	Filtered	Filtered	Filtered
NUTF2	H3BRV9;P61970	137053	105300	146865	134525	164377	288206	101009	169533	153585	90643.6	194371	167397	129109	136305	164624	Filtered	209222	89591.1	224927	136079	106764	158862	116950	201983	168414	98268.3	184194	244463	170441	184329	144210	164487	112941	Filtered	Filtered	125005	129189	Filtered	Filtered	116367	Filtered	Filtered	192031	236941	173052	89389.4	Filtered	Filtered
NPW	H3BT17;Q8N729	Filtered	Filtered	Filtered	Filtered	Filtered	Filtered	Filtered	Filtered	Filtered	Filtered	Filtered	Filtered	Filtered	Filtered	Filtered	Filtered	Filtered	Filtered	Filtered	Filtered	Filtered	Filtered	Filtered	Filtered	Filtered	Filtered	Filtered	Filtered	Filtered	Filtered	Filtered	Filtered	Filtered	Filtered	Filtered	Filtered	Filtered	Filtered	Filtered	Filtered	Filtered	Filtered	Filtered	Filtered	Filtered	Filtered	Filtered	Filtered
LOXL1	H3BUV8;Q08397	18033.9	21675.2	26162.2	Filtered	Filtered	30184.2	25300	Filtered	Filtered	Filtered	25163.7	20585.9	17416.3	21560.8	Filtered	Filtered	Filtered	Filtered	15420.3	21602.6	20553.5	13598.8	Filtered	27423.3	Filtered	Filtered	Filtered	Filtered	16284.2	19025.7	Filtered	18134.3	14717.7	Filtered	Filtered	6867.73	Filtered	Filtered	Filtered	Filtered	Filtered	Filtered	Filtered	10696.2	17962.9	Filtered	20344.8	14745.3
ZNF511-PRAP1;PRAP1;PRAP1	H7BY64;Q96NZ9;Q96NZ9-4	68681.9	51549.6	79326	55401.3	123488	52711.4	146559	144311	83321.8	62984.7	71573.6	45281.4	85832.2	86992.5	149654	75833.9	103016	102426	37260.3	Filtered	92269	108197	105275	94934	74052.5	207300	248461	128572	119084	91838.3	62463.4	130129	156583	100497	139425	78242	107347	121275	162995	103892	74479	89443.3	177715	74940.3	95410.7	108693	98651.1	186987
NCAM1	H7BYX6	947762	593419	374922	491532	555407	511889	510732	764973	541431	506206	484540	577933	422766	298634	659881	574645	304162	988550	871577	361930	379951	828056	835442	866652	509327	691374	809449	545187	745260	516076	468520	388373	477683	408990	363369	452336	474744	932016	375985	512620	459179	949317	486760	470263	153302	510313	765539	429100
PDIA3	H7BZJ3	229680	245024	196388	267772	189554	163035	202381	Filtered	209392	191333	262654	198266	196569	289474	Filtered	312903	Filtered	219817	176408	291450	194611	162972	Filtered	330571	199405	Filtered	Filtered	238086	313834	178138	189920	196302	256063	Filtered	Filtered	184972	201048	158035	Filtered	210288	204972	Filtered	Filtered	217779	222151	168104	189704	Filtered
ESD	H7BZT7;P10768;X6RA14	37895.2	43838.8	45883.8	34876.5	32680.4	68281.5	Filtered	Filtered	29862.3	29276.9	27416.9	32781	Filtered	Filtered	Filtered	Filtered	Filtered	Filtered	41576.5	Filtered	46475.5	Filtered	Filtered	Filtered	Filtered	Filtered	Filtered	Filtered	Filtered	33588	28040.3	Filtered	Filtered	Filtered	40052.9	38583	Filtered	Filtered	Filtered	Filtered	Filtered	Filtered	Filtered	35221.3	28439.6	Filtered	Filtered	Filtered
RTN4R	H7C0V4;H7C215;Q9BZR6	130413	116947	209477	144347	138003	134621	121397	61942	116205	167777	121925	158251	121058	157887	80583.7	178399	93012.6	81477.3	152504	146783	119639	137939	136349	127389	109119	99393.4	111517	172141	182265	153110	200666	100843	105173	80240.4	78804	151123	145174	98898.8	143250	122779	66687.6	50887	158575	145343	163455	104667	100717	95426.5
CD99	H7C2F2	899333	1.05933e+06	1.08867e+06	645014	525292	838618	1.15949e+06	1.16047e+06	690506	492959	892912	761757	892193	2.05173e+06	1.61924e+06	1.30483e+06	845150	1.36587e+06	626657	1269263	959264	662517	771686	2367649	981786	1.56499e+06	763130	1.8216e+06	1.69108e+06	696969	180893	Filtered	620720	664122	911622	605593	1.18465e+06	518860	783688	870042	813623	1.42475e+06	835333	773751	766069	1.04484e+06	1.20851e+06	1.15666e+06
PCOLCE2	H7C5D5;Q9UKZ9	Filtered	Filtered	Filtered	Filtered	Filtered	Filtered	Filtered	Filtered	Filtered	Filtered	Filtered	Filtered	Filtered	Filtered	Filtered	Filtered	Filtered	Filtered	Filtered	Filtered	Filtered	Filtered	Filtered	Filtered	Filtered	Filtered	Filtered	Filtered	Filtered	Filtered	Filtered	Filtered	Filtered	Filtered	Filtered	Filtered	Filtered	Filtered	Filtered	Filtered	Filtered	Filtered	Filtered	Filtered	Filtered	Filtered	Filtered	Filtered
CP	H7C5R1	Filtered	Filtered	Filtered	Filtered	Filtered	Filtered	Filtered	702296	Filtered	Filtered	Filtered	Filtered	639591	796227	Filtered	Filtered	Filtered	Filtered	Filtered	Filtered	Filtered	Filtered	Filtered	Filtered	Filtered	441362	Filtered	Filtered	Filtered	Filtered	Filtered	Filtered	Filtered	Filtered	Filtered	Filtered	Filtered	Filtered	Filtered	Filtered	Filtered	556292	Filtered	Filtered	Filtered	Filtered	Filtered	446600
NCAM2	H9KV31;O15394	1041663	840494	876279	1.05649e+06	676735	797016	816565	454071	928414	665575	923916	1.02008e+06	731131	753663	743972	900318	625986	704195	1.14043e+06	728550	619791	763278	744948	1.17227e+06	884444	494726	591315	730893	996510	698117	1.01554e+06	684265	538815	198482	582435	752517	676898	707611	583933	697663	446621	695857	489829	970484	645639	577184	665298	521447
ACTN1	H9KV75;P12814;P12814-2;P12814-3;P12814-4	Filtered	Filtered	Filtered	Filtered	Filtered	Filtered	Filtered	Filtered	Filtered	Filtered	Filtered	Filtered	Filtered	Filtered	Filtered	Filtered	Filtered	Filtered	Filtered	Filtered	Filtered	Filtered	Filtered	Filtered	Filtered	Filtered	Filtered	Filtered	Filtered	Filtered	Filtered	Filtered	Filtered	Filtered	Filtered	Filtered	Filtered	Filtered	Filtered	Filtered	Filtered	Filtered	Filtered	Filtered	Filtered	Filtered	Filtered	Filtered
TMEM189-UBE2V1;UBE2V1;UBE2V1;UBE2V1;UBE2V1	I3L0A0;Q13404;Q13404-1;Q13404-2;Q13404-7	94979.9	89832.5	Filtered	94184.2	78858	71202.9	Filtered	Filtered	Filtered	90932.6	74472.6	77794.3	Filtered	Filtered	Filtered	Filtered	89869.5	37741.3	80675.8	35351	Filtered	69819.3	69977.9	Filtered	56510.5	Filtered	Filtered	84422.1	Filtered	64181.1	56317.5	41490	45398.5	Filtered	25165.8	37353.8	Filtered	Filtered	62327.7	Filtered	31051.2	Filtered	38515.5	56884.7	Filtered	60716.7	31671.5	32642.3
CRISP3	I3L0A1;J3KPA1;P54108;P54108-2;P54108-3	Filtered	Filtered	41426.8	Filtered	Filtered	92765.9	80710.3	65855.7	89071	124841	50628.5	Filtered	115048	185868	Filtered	193044	172280	68661.2	94717.5	142248	119930	59528.6	86091.1	71946.1	Filtered	121233	121802	Filtered	193600	69868.2	Filtered	Filtered	125769	141613	147788	88226.1	116452	187986	159012	120398	115826	Filtered	115741	54867.1	107533	82487.5	149625	126777
NSF	I3L0N3;P46459	63637.2	54443.7	47544.4	65816.2	67055.5	59847.5	39952.4	29944	59846.5	49367.5	61638.5	72994.8	24999.4	29753	51779.7	78483.4	44235.3	29898.8	73079.5	40570.1	39907.7	63178.2	62596.6	41259.2	60137.4	55881.8	61643.6	46658.5	41468.1	48905.2	44763	39481.7	43932.8	76796	26395.4	54417.3	31085.5	33657.9	63595.9	27403.8	47980.3	44274	64048.6	28259	24164	37841.8	31029.9	36531.7
SHBG	I3L145;P04278	111387	Filtered	Filtered	Filtered	Filtered	Filtered	Filtered	40249.4	21335	Filtered	Filtered	75652	31435.4	32717.7	Filtered	30906.8	40683.8	43996	64115.5	88319	Filtered	Filtered	Filtered	Filtered	21461.3	32057.7	57386.4	29069.7	31000	Filtered	Filtered	Filtered	Filtered	Filtered	36221.6	Filtered	40121.8	70759	Filtered	Filtered	36242.9	86793.8	Filtered	Filtered	Filtered	Filtered	Filtered	Filtered
EIF5A	I3L397;I3L504;P63241;P63241-2	11303.6	12080.5	2984.19	5397.59	14888.6	5005.2	7143.29	6767.43	522.916	7566.23	8690.46	525235	1942.87	Filtered	5261.94	Filtered	1690.4	3364.03	3557.39	Filtered	7681.7	17002.6	880145	Filtered	1942.76	Filtered	6155.38	8351.74	Filtered	6879.35	1.12231e+06	659974	10795.1	3535.58	3159.6	602621	1161.48	3994.85	9454.11	3337.66	2492.76	6518.09	9285.86	4775.78	Filtered	7496.87	5821.77	5583.57
WSCD1	I3L3E6;Q658N2	53887.4	61334.1	85979.7	92811.4	66036.4	73220.9	75075.8	49487.1	64625.5	54011.3	63950.7	89914.1	81341.4	98237	93295.1	129437	91854.3	57771.9	85229	95672.8	65919.9	62438.9	69321.9	82735.2	78841.3	102513	60644.7	95721.8	72710.1	62879.8	58927.7	46063.2	75780.9	107604	83138.6	63267.8	67298.3	128806	56347.3	78177.6	124314	114238	120665	69487.4	Filtered	47353.5	68508.6	59213.7
ATP1B2	I3L3J8;P14415	Filtered	85223.5	43666.7	92917.2	Filtered	51143.1	80715.4	Filtered	Filtered	60731	85290.9	188384	Filtered	97663.5	Filtered	115597	Filtered	87710	66502.1	Filtered	Filtered	Filtered	76065.5	106800	79830.5	Filtered	Filtered	95613.2	61655.5	62483.2	62703.8	Filtered	Filtered	Filtered	Filtered	254590	Filtered	551701	66544.9	Filtered	Filtered	59798.7	104400	43701.2	Filtered	Filtered	Filtered	Filtered
CCER2	I3L3R5	23347.5	17806.2	35447.8	21698.5	34053.8	16908.7	18958.7	25793.3	16639.5	23723.4	22984.8	20554.4	15782.2	11503.8	21785.7	2480.17	20557.2	11049.3	37849.7	11134.4	13700.2	24204.5	21913	18507.7	10867.1	11371.2	21633.7	16925.8	9094.98	17752.4	38653	18204.2	16496.9	7859.01	8198.33	27362.8	15761.2	10085.6	17115.1	20088	Filtered	17543.3	17592.4	20646.3	13096.1	24051.5	16218.2	Filtered
KIF5A	J3KNA1;Q12840	1.53387e+06	59240.1	195389	295499	44457.6	203196	72672.3	2.08798e+06	59194.5	221025	231440	234964	359410	537302	2.59882e+06	Filtered	381058	325106	170800	79715.5	880218	1.27476e+06	1.31879e+06	52754.8	359038	517166	1.29656e+06	357022	60673.8	291407	277553	422908	415125	514437	Filtered	284548	1.99003e+06	105971	2334368	2122393	105219	365326	Filtered	194407	103883	299929	1.88985e+06	1.71497e+06
NELL1	J3KNC5;Q92832;Q92832-2	40226.5	31069.2	30916.3	49687.7	57321.3	30653.4	40359.9	20684.9	42201.2	30819.8	54664.3	43241.3	39388	13264.2	22044.4	7816.08	35946	23316.7	58199.2	27737.9	34035	50435.2	26688	22639.4	43724.6	23965.7	31689.9	39214.2	26646.4	57961	43840.1	45811.6	28423.2	6884.69	22283.6	58404.5	24541.7	16466.9	26678.7	18627.8	Filtered	23985.9	41049.4	47470.5	21938.6	Filtered	38120.2	Filtered
PAFAH1B2	J3KNE3;P68402	Filtered	6651	9332.07	Filtered	29077.4	11769.6	Filtered	Filtered	1105.77	18113.6	Filtered	20534.5	Filtered	Filtered	Filtered	Filtered	Filtered	9843.21	13733.9	Filtered	7898	6208.26	22351.4	Filtered	8385.25	Filtered	Filtered	12458.8	Filtered	4043.01	Filtered	Filtered	7977.04	Filtered	Filtered	Filtered	2502.48	Filtered	Filtered	3531	Filtered	Filtered	Filtered	8874.81	Filtered	9155.48	Filtered	Filtered
RGMB	J3KNF6;Q6NW40	796006	557183	782059	843485	566696	569057	407733	300606	646010	752830	705648	751468	476504	411413	508833	470634	580071	399796	873478	551071	439909	651063	668760	510267	540658	341230	573745	602820	641225	706853	1.04024e+06	406317	414878	178953	301858	639744	485002	379789	454724	443152	299785	407793	506103	737576	460540	424805	379690	256590
SEMA4B	J3KNP4;Q9NPR2;Q9NPR2-2	107001	96055.8	82221	89217.4	84908.3	101734	58567.6	96424.2	80384.8	73976	100606	81182	102324	51342.6	98291.3	76060.4	91218.3	85121.2	86949.7	87836	62139.3	105072	84445.2	70042	122170	79250.6	108869	105876	106412	94973.8	77105.8	50504.6	98595.5	123000	126219	112595	105538	104932	92638.1	109809	87752	69773.3	86900.5	86677.7	107392	59231.7	66588.8	124073
ITGA7	J3KNV4;Q13683;Q13683-10;Q13683-3;Q13683-7;Q13683-9	187933	200998	85636.4	196468	147131	130364	156999	84823.4	65466.4	119532	169050	118022	131687	88712.4	133820	91918.1	114367	173291	103274	109154	122683	167344	250985	120179	170507	96842.2	170118	176819	114535	153412	202768	149250	125984	Filtered	101283	142478	117450	92505.7	115927	118761	134743	144244	113290	85028.2	146879	137775	147541	72661.4
DDT	J3KQ18;P30046	29036.3	63279.2	34650	28828	36061.9	39883.9	45257	35653.1	35226.9	28205.4	39430	37756.8	39450.7	42922.5	Filtered	11196.7	Filtered	42456.6	41831.5	34716.3	38768	Filtered	Filtered	33801.5	29951	27315.3	Filtered	26683.9	38154.8	30347.6	Filtered	Filtered	30338.2	22421.4	25183.7	29974.5	21441.8	Filtered	Filtered	Filtered	31205.6	42147.6	33639.3	41019.5	34384.1	39229.6	40834.8	25269.1
EPHA10	J3KQG3;Q5JZY3;Q5JZY3-2;Q5JZY3-3	67599	52333.6	67066.7	74690.5	63347.5	65432.5	55021.4	61131.4	77281.4	60790	52644.3	100106	59598.7	76122.9	65556.3	112619	74788	51848.3	75889	82855	58588.6	94620.4	65395.8	81006	88408.9	Filtered	96441.1	75217.7	88266.4	52697.2	51240	67078.5	51279.3	Filtered	Filtered	54049.9	66374.3	33231.2	71287.8	47738.4	41285.3	53281.6	59028.9	48669	68861.9	39778.5	55081.7	39000.5
CDH8	J3KRI5;J3QKW5;J3QLE6;P55286;X6R3Y6	109517	77032.4	150144	113004	94426.2	153582	75433.8	Filtered	168163	106976	137223	125087	129411	72019.7	125532	108515	117547	89979.9	150130	106485	141793	168578	174942	140029	174580	Filtered	135939	113520	180528	94770.7	172909	141466	110660	Filtered	104981	130816	91360.6	Filtered	Filtered	85713.1	70477.2	80951.7	101513	148242	125464	85567.8	92101.2	Filtered
CNDP1	J3KRP0	270401	234373	228816	207091	195264	178720	197685	Filtered	326253	205040	153533	191274	Filtered	422974	256902	Filtered	265466	Filtered	Filtered	Filtered	Filtered	140225	Filtered	Filtered	198405	Filtered	Filtered	Filtered	279731	193973	240083	Filtered	136403	Filtered	177005	212007	201121	124217	163367	Filtered	Filtered	183104	Filtered	164684	Filtered	Filtered	175841	Filtered
PPP1R1B	J3KSJ8;Q9UD71;Q9UD71-2	Filtered	8685.99	5124.33	Filtered	5417.47	6369.48	Filtered	Filtered	Filtered	4085.37	5199.31	Filtered	Filtered	Filtered	Filtered	Filtered	Filtered	Filtered	4461.49	Filtered	4661.29	3421.16	3837.14	Filtered	Filtered	Filtered	Filtered	Filtered	Filtered	Filtered	1832.77	Filtered	Filtered	Filtered	Filtered	1484.42	Filtered	Filtered	Filtered	Filtered	Filtered	Filtered	2921.2	Filtered	2940.26	3195.83	Filtered	Filtered
SECTM1	J3KSN0;J3KTR4;J3QKK2;J3QQU6;Q8WVN6	93494.8	139579	134710	85597.9	73004.5	77816.2	254671	133299	94046.5	101382	121461	101525	100561	108637	119769	126260	131966	179060	97904	99039.9	71376.6	77909.8	84858.6	131649	90084.3	96796.2	189161	91497.4	86848.3	91265.4	118595	104383	130875	98379.1	76095	99566.9	105268	91517.2	69861.7	125949	108963	96738.3	75681.6	88709.9	117586	110411	109555	125864
ICAM2	J3QQR8;J3QQX6;J3QRQ1;J3QRT5;P13598	45754.3	64471.5	52959.9	50807.2	47036.5	44297.6	44306.4	72316.6	58103	84187.8	43108.5	52186.4	72211.2	Filtered	99693.3	Filtered	72719.7	77806.3	89727.6	Filtered	36801.6	35270.5	36948.9	Filtered	40124.2	Filtered	93025	64366.1	Filtered	Filtered	59184.2	74305.2	55770	95513.1	Filtered	47921.3	Filtered	44468.4	65156.2	46870.6	Filtered	119380	Filtered	40233.9	Filtered	38239.8	68033.4	Filtered
TWSG1	J3QS03;Q9GZX9	156303	155575	188257	157291	138696	155117	180353	169913	122414	151061	148588	221652	129932	95496.8	191693	99784.1	178847	187642	168518	117740	136070	124776	118811	115008	153360	193711	176528	138064	115825	163939	166310	134444	245230	126161	199123	177434	121642	182255	148187	164881	153384	191266	177451	195847	209539	206996	140996	151304
ARSG	J9JIG6;Q96EG1	Filtered	Filtered	40331.8	22186.9	33897.4	Filtered	28267.3	Filtered	21455	Filtered	21981.4	17504	Filtered	22299.6	27144	24558.7	Filtered	Filtered	24505.3	37998.9	Filtered	Filtered	13863.6	24932.9	25905	Filtered	15017.2	32618.7	19283.5	Filtered	35247.6	13455.4	Filtered	Filtered	Filtered	33264.6	Filtered	Filtered	Filtered	18095.3	30878	Filtered	17285.7	33718.1	10296.2	Filtered	24997	Filtered
ICOSLG	K4DIA0;O75144;O75144-2	907759	943621	643970	652554	827307	508602	898167	455234	745070	810944	735639	545012	579220	356060	377085	315494	552461	659874	926705	967674	853584	741354	535284	498803	1.13205e+06	384029	459304	530132	735020	991492	1.18528e+06	511843	760073	322312	551208	1.01754e+06	771919	508844	451012	1.00947e+06	427238	461747	866797	623098	662018	808353	661188	660680
RTBDN	K7EIS2;K7EKV3;K7EM70;K7EQL9;Q9BSG5;Q9BSG5-2;Q9BSG5-3	Filtered	39379.2	82216.4	Filtered	Filtered	44189.6	Filtered	Filtered	Filtered	37409	Filtered	64220.5	110883	Filtered	Filtered	Filtered	Filtered	Filtered	51721.5	Filtered	6465.18	Filtered	Filtered	Filtered	Filtered	Filtered	Filtered	Filtered	Filtered	Filtered	Filtered	Filtered	Filtered	Filtered	Filtered	24305.5	56474.8	Filtered	Filtered	Filtered	Filtered	Filtered	Filtered	Filtered	Filtered	Filtered	Filtered	Filtered
NECTIN2	K7EKE8;Q92692;Q92692-2	63081.4	37348.6	51612.4	51636.8	Filtered	47412	41324.9	Filtered	60135.1	34413.2	52656.1	57155.3	Filtered	50395.1	10399.8	Filtered	46706	51950.1	68620.4	49711.8	Filtered	44916.9	50312.9	78981.8	59223.3	Filtered	45102.4	41596.3	36137.2	Filtered	40230.2	42685.2	Filtered	Filtered	Filtered	Filtered	Filtered	Filtered	15627.6	13378.9	Filtered	Filtered	Filtered	45630.5	Filtered	15691.5	41873.5	29643.1
GRN	K7EKL3;K7EQ05;P28799;P28799-2;P28799-3	22649	Filtered	8676.79	Filtered	Filtered	26518.2	Filtered	Filtered	21996.4	Filtered	Filtered	Filtered	Filtered	Filtered	Filtered	Filtered	Filtered	Filtered	39590.6	Filtered	Filtered	26633.4	20926.4	20524.6	Filtered	Filtered	15482.5	Filtered	Filtered	Filtered	Filtered	22226.7	Filtered	Filtered	Filtered	Filtered	Filtered	Filtered	Filtered	Filtered	Filtered	21882.4	24450.7	Filtered	26050.3	75055.4	Filtered	Filtered
PARK7	K7ELW0;Q99497	149169	132731	146349	102065	99302.9	308962	121521	78568.1	72657.1	79384.5	112153	165053	98105.7	107101	130180	141986	122799	127711	142047	184539	110019	108187	108190	93296.8	125562	64307.9	90234.2	98402.6	121612	140213	107173	248199	79719.8	84025.9	216689	87602.2	92403.8	79661	68015	65820.7	92507.6	99226.6	58861.9	123804	204171	68419.5	85617.2	64861.4
RTBDN	K7ENA4;K7ESL8	Filtered	4763.66	32295.1	Filtered	75312.7	20364.2	Filtered	Filtered	Filtered	57785	Filtered	Filtered	Filtered	Filtered	Filtered	Filtered	Filtered	Filtered	28650.7	Filtered	26205.3	Filtered	Filtered	Filtered	Filtered	Filtered	Filtered	Filtered	Filtered	Filtered	Filtered	Filtered	Filtered	Filtered	Filtered	73290.7	Filtered	Filtered	Filtered	Filtered	Filtered	Filtered	27453.8	4756.58	Filtered	2320.37	Filtered	Filtered
DNASE2	K7ENE5;O00115;O00115-2	209649	143895	162123	235362	168974	123637	166938	103659	170674	149182	183895	189925	126234	219513	162274	253952	120924	113909	137299	261785	183481	173031	147636	139183	90331.5	131624	132422	173105	232631	253836	309507	140021	121843	68194.5	220393	271479	142808	153683	166184	200292	91799.4	90385.3	201210	313940	169654	133500	134855	117764
THOP1	K7EP46;P52888	Filtered	3141.51	Filtered	1382.77	2440.51	Filtered	Filtered	Filtered	Filtered	1987.29	Filtered	Filtered	Filtered	Filtered	Filtered	Filtered	Filtered	Filtered	3369.85	Filtered	Filtered	2328.7	Filtered	Filtered	Filtered	Filtered	Filtered	1310.16	Filtered	Filtered	Filtered	Filtered	Filtered	Filtered	Filtered	Filtered	Filtered	Filtered	Filtered	Filtered	Filtered	Filtered	Filtered	Filtered	Filtered	Filtered	Filtered	Filtered
CILP2	K7EPJ4;Q8IUL8	Filtered	Filtered	Filtered	Filtered	Filtered	Filtered	Filtered	Filtered	Filtered	Filtered	Filtered	Filtered	Filtered	Filtered	Filtered	Filtered	Filtered	Filtered	Filtered	Filtered	Filtered	Filtered	Filtered	Filtered	Filtered	Filtered	Filtered	Filtered	Filtered	Filtered	Filtered	Filtered	Filtered	Filtered	Filtered	Filtered	Filtered	Filtered	Filtered	Filtered	Filtered	Filtered	Filtered	Filtered	Filtered	Filtered	Filtered	Filtered
MGRN1	K7EPJ5;O60291;O60291-2;O60291-3;O60291-4	Filtered	Filtered	4746.89	Filtered	18258.1	12634.9	Filtered	Filtered	13764.4	10726.8	14405.3	Filtered	Filtered	Filtered	Filtered	Filtered	10825.7	Filtered	18648	Filtered	Filtered	18534.4	19299.2	34816.8	19973.6	Filtered	13452.7	Filtered	41370.5	Filtered	9196.76	16647.7	Filtered	Filtered	Filtered	13679.3	Filtered	Filtered	Filtered	Filtered	Filtered	Filtered	Filtered	6374.52	Filtered	Filtered	Filtered	Filtered
QPCTL	K7EQG1;Q9NXS2;Q9NXS2-3	Filtered	Filtered	Filtered	Filtered	Filtered	Filtered	Filtered	Filtered	Filtered	Filtered	Filtered	Filtered	Filtered	Filtered	Filtered	Filtered	Filtered	Filtered	Filtered	Filtered	Filtered	Filtered	Filtered	Filtered	Filtered	Filtered	Filtered	Filtered	Filtered	Filtered	Filtered	Filtered	Filtered	Filtered	Filtered	Filtered	Filtered	Filtered	Filtered	Filtered	Filtered	Filtered	Filtered	Filtered	Filtered	Filtered	Filtered	Filtered
HDHD2	K7ER15;Q9H0R4;Q9H0R4-2	58048.1	55316.1	60262.2	67283	57765.7	69387.4	47786.5	Filtered	26646.6	51309.1	43016.2	52413	40718.7	17412.2	32379.3	12687.7	51867.2	29247.5	83115.2	22791.9	69041.9	55955	55407.2	17839.1	31892.3	35441.2	33187.1	43032.2	23176	Filtered	54991.7	34926.7	36292	Filtered	37301.6	47870.9	25570.9	31730.1	Filtered	43694.1	24813.7	24554.7	49255.1	61764.1	46956.4	49350.4	Filtered	Filtered
CFD	K7ERG9;P00746	403262	665775	259361	349090	359150	382465	1.3307e+06	601474	484366	387219	315438	372913	536748	529900	483699	1.77325e+06	533893	755516	2208034	1.06783e+06	305019	325774	298202	287601	295455	689595	530944	625547	426316	334157	2.76074e+06	411198	716384	897862	454247	347234	3.40576e+06	394183	411774	4.73221e+06	634531	316507	389929	337855	394189	535936	508395	3.1954e+06
APOC1	K7ERI9;P02654	410626	472213	191291	501451	226811	1.524e+06	678094	684014	343617	352596	243816	464820	1020268	592941	498406	1.35392e+06	1.1398e+06	606143	338318	623078	390322	455777	451353	272683	195474	1.07288e+06	346718	646322	427200	485748	722777	1207825	571716	782044	1054863	359912	230140	913345	634928	770125	1.36337e+06	864649	170745	403504	724012	476371	890387	477179
MFAP4	K7ES70;P55083;P55083-2	634204	393763	444395	557943	598613	396137	558192	531550	563124	422581	627539	453505	401336	465474	507330	526793	412222	436681	473724	460721	705544	593733	635803	739429	500490	419258	524576	532471	739518	652219	459912	409082	499305	204814	532855	787231	194812	311191	405652	682945	359062	529142	367900	906431	497266	299517	706999	548683
MYDGF	M0QXF7;M0QYN0;Q969H8	179580	225739	150776	215818	138031	128491	128612	132301	98680.6	137998	217230	148865	141016	179907	155692	104762	158470	110533	127191	134416	158502	163407	165242	246650	160355	131417	103967	141759	121309	176900	125779	128510	121063	Filtered	152346	137551	171987	122228	66057	103429	148089	148850	153899	105727	156395	129685	164737	83673.9
KLK7	M0QYU8;P49862;P49862-2	7740.92	4237.12	Filtered	9187.13	3525.43	Filtered	Filtered	Filtered	Filtered	Filtered	Filtered	Filtered	Filtered	Filtered	Filtered	Filtered	Filtered	Filtered	Filtered	Filtered	Filtered	Filtered	Filtered	Filtered	Filtered	Filtered	Filtered	Filtered	Filtered	Filtered	Filtered	Filtered	Filtered	Filtered	Filtered	Filtered	Filtered	Filtered	Filtered	Filtered	Filtered	Filtered	Filtered	Filtered	Filtered	Filtered	Filtered	Filtered
KLK11	M0QZI8;Q9UBX7;Q9UBX7-1;Q9UBX7-3;Q9UBX7-4	Filtered	46256.3	34458.2	46442.9	58726.8	34245.8	56110	56808.1	65192.8	28628.8	56990.1	39786.7	14908.4	66164.7	Filtered	15544.4	34240.8	47853.6	19432.2	84349.4	46113.1	46232.9	47049.8	46735.7	31256.2	53547.5	67958.4	43620	122847	48242.6	39386.9	54990.9	51819.6	Filtered	60405.1	105337	82588.9	32218.2	53927.7	41036	40950.2	49285.5	63444.3	69960.8	38268.9	59255.3	39277.2	75373.7
;GGCT	M0QZK8;O75223	19463.9	26471	49672.5	16624.8	19738.3	48700.9	Filtered	Filtered	49797.6	25242.5	19952.2	23730.6	Filtered	51943.9	Filtered	Filtered	40005	Filtered	26427	49710.3	46655.4	Filtered	Filtered	33604.3	26898.4	Filtered	Filtered	Filtered	Filtered	21951	40181.2	52240.2	Filtered	Filtered	Filtered	Filtered	73767.3	Filtered	Filtered	Filtered	Filtered	Filtered	Filtered	33813.8	Filtered	35690.7	Filtered	Filtered
MEGF8	M0QZL2	Filtered	13164.9	17502	11306	10611.1	Filtered	13042.6	Filtered	7579	32029.4	Filtered	14906.6	7952.5	9657.42	Filtered	Filtered	Filtered	Filtered	15812.7	Filtered	Filtered	18835.8	Filtered	Filtered	Filtered	Filtered	Filtered	Filtered	29706.6	14623	Filtered	Filtered	Filtered	Filtered	Filtered	Filtered	Filtered	Filtered	Filtered	Filtered	Filtered	Filtered	Filtered	Filtered	Filtered	13960.1	Filtered	Filtered
A1BG	M0R009	7167270	7539229	6.0834e+06	6768443	5.86029e+06	4.92638e+06	6.62225e+06	12542218	7149990	9225569	7.65421e+06	5654370	8935128	9878612	12741741	11862481	9854416	8927916	6498887	10960885	6.23065e+06	8304129	11050039	6068540	6.28653e+06	14961730	10814596	11549906	5229788	7.17841e+06	8.2618e+06	9871573	9057978	18826182	15256953	9142278	13437880	19350142	15809878	9108836	12321518	10712853	12313615	8105653	7.71205e+06	15446419	8526714	7.04837e+06
KLK10	M0R132;O43240	Filtered	Filtered	Filtered	Filtered	Filtered	Filtered	Filtered	Filtered	Filtered	Filtered	Filtered	Filtered	Filtered	Filtered	Filtered	Filtered	Filtered	Filtered	Filtered	Filtered	Filtered	Filtered	Filtered	Filtered	Filtered	Filtered	Filtered	Filtered	Filtered	Filtered	Filtered	Filtered	Filtered	Filtered	Filtered	Filtered	Filtered	Filtered	Filtered	Filtered	Filtered	Filtered	Filtered	Filtered	Filtered	Filtered	Filtered	Filtered
C3	M0R1Q1	1.39653e+06	722119	2.25349e+06	2.27476e+06	1.38774e+06	2.57848e+06	430629	199310	2.07157e+06	2.32506e+06	477975	2.93979e+06	3.15065e+06	761596	2.30244e+06	934302	3331030	3.36967e+06	560675	758311	2.66259e+06	764426	580230	3.66763e+06	1.07271e+06	3.8781e+06	1661226	942461	701402	608789	1.85786e+06	7.12312e+06	2471226	7043954	Filtered	1.46155e+06	3148477	Filtered	3.35332e+06	2.44726e+06	793359	846718	Filtered	1.67797e+06	794357	2.38379e+06	659473	4492470
MASP2	O00187;O00187-2	Filtered	79936.1	Filtered	Filtered	61313.2	131890	240757	191339	Filtered	101146	Filtered	60848.6	79729.1	127716	68301.6	Filtered	44879.1	Filtered	39755.1	112339	93540.2	Filtered	Filtered	43831.5	101580	Filtered	Filtered	Filtered	Filtered	62155.4	74172.8	Filtered	139820	Filtered	Filtered	73263.6	75200.3	222508	134311	154614	212218	113129	206203	87093.4	166575	141600	120807	Filtered
SIRPB1	O00241	69603.7	73619.4	142757	71641.2	86474	78273.5	66764.7	39095.1	105881	68833.6	73965.6	52466.2	133362	49650.2	47870.7	37767.7	41326.7	53725.5	110369	47751.5	89290.9	88318.6	77396.9	53095.2	73072.3	73808.1	93709.1	59660.8	94490.8	119031	131068	90154.4	69141.7	55320.9	56039.5	141347	73285.5	54805.4	52160.5	102877	45900.9	42817.2	57462.2	144039	112331	49017.6	89771.4	60145.4
PGRMC1	O00264	237086	68306	68416.3	123372	39034.8	67428.8	82556.1	32096.3	27854.3	81741.7	111631	137502	Filtered	Filtered	36023	Filtered	44207.4	47400	99185.1	22784.7	81295.2	55470.6	35406.9	Filtered	72696.8	Filtered	40126.2	31301.8	26447.6	79578.8	72199.9	63723.3	82605.3	Filtered	53053.1	98573.2	Filtered	Filtered	12386.6	Filtered	Filtered	28225.6	25171.2	84927.9	13039.5	43567.3	84312.9	Filtered
MATN2	O00339;O00339-2;O00339-3	41192.6	37035.4	44003.2	40465.5	52094.3	32370.5	48948.4	Filtered	33599.7	34610.3	41038.7	32567.5	Filtered	34365.3	42409.1	20090.4	35982.4	39434.5	31532.8	36088.8	33026.5	53416.6	37298.2	37932.2	23774.8	42673.1	31138.9	45644.8	41861.2	38668.6	43471.8	51318.4	54048.7	Filtered	39925.8	53835.7	40432.1	39439.5	Filtered	38010.4	35750	38447.3	37939.6	62689.4	36459	59951.4	44765.1	43664.6
QSOX1	O00391	317890	323248	369722	302343	345488	342938	343518	202923	228968	308669	391180	310351	247648	188406	188864	250898	220876	264955	372187	217510	266829	573608	755624	234216	333207	167256	846927	270915	234652	330883	368997	319474	318460	146979	264924	352400	218164	226616	842549	274610	241523	209000	335677	423332	249106	355262	359786	276471
GFRA2	O00451	83716.9	54248.2	88318.3	82968.8	92094.8	59823.2	62265.9	Filtered	171449	74385.5	101737	121930	37380.8	41154.2	31914	77170.2	98367.6	37106.3	64570.3	88239.2	56148.5	53321.1	50133.1	63651.4	58691.3	Filtered	45910.7	63328.9	76710.3	83570.7	63171.5	33713.6	Filtered	Filtered	27739.7	63065.5	68098.5	Filtered	26402.1	35528.7	20654.5	33134.1	45955.7	53272.4	31954.9	Filtered	44281.1	Filtered
MANBA	O00462	201830	195305	184391	208547	188193	170420	182307	145776	196753	156039	202794	217133	125952	211565	206826	141651	175065	143071	189017	173845	182829	178468	185562	190801	178467	127494	151502	209938	164401	197534	260148	186021	189286	59272.4	208266	259822	115583	165396	141941	185247	118727	146919	197720	283315	145643	172836	230543	139550
AGRN	O00468-6	177810	170671	198239	230177	141140	202404	174338	120708	222382	115093	193464	212366	147375	135301	194145	154292	185097	125292	287114	146699	183629	179736	166323	230658	227890	112118	166039	161471	203938	152180	212514	207644	163711	77299.9	126449	150508	131429	109997	125114	150956	93625	178807	170352	231339	186188	106805	172305	127865
CHL1	O00533	2.55431e+06	2.17719e+06	3281967	3.67801e+06	2.92772e+06	3.23838e+06	2494804	1.54399e+06	3.77e+06	3.05636e+06	3.60736e+06	4.2023e+06	2517300	2.23223e+06	2.65659e+06	3.48593e+06	3711825	2.3371e+06	4.76221e+06	2646038	2.85641e+06	3273773	3181301	3226485	4.34779e+06	1.64542e+06	2155961	2.80627e+06	2.96851e+06	3.16662e+06	3.85353e+06	2.40937e+06	2.25928e+06	1.13993e+06	1.8367e+06	2.86082e+06	2.3016e+06	1.57959e+06	2.09904e+06	1.66885e+06	1.63772e+06	1.95998e+06	2.15603e+06	3.36082e+06	2681150	1.74207e+06	2.14401e+06	1.28493e+06
MAN2B1	O00754;O00754-2	12431.3	11776.9	23954.7	16364.5	Filtered	23196.4	18731.5	9918.33	14343.9	11813.6	20477.8	21627.7	13738.9	Filtered	Filtered	Filtered	Filtered	15312.8	16941.3	17849.4	22655.8	Filtered	Filtered	10700.1	Filtered	Filtered	Filtered	24422.4	5166.16	23068.6	21133	9402.42	8485.33	Filtered	11650.5	21524.7	Filtered	Filtered	Filtered	20824	8326.9	Filtered	Filtered	16794.5	16679.4	10274.1	7221.85	6509.12
ISLR	O14498	1090325	1.08534e+06	1.26067e+06	876945	1.03093e+06	1148945	1.3371e+06	955585	791681	1.06155e+06	915353	967123	1.14136e+06	868892	724761	502469	643049	968176	1.12573e+06	836387	904823	906040	901658	926433	949447	691768	918115	1072997	1060651	952455	1.18018e+06	1.06963e+06	1.21197e+06	1.18861e+06	896081	1.18668e+06	666875	843766	733253	1.11155e+06	909884	860672	874250	1.12747e+06	973244	853548	1.06885e+06	984000
NCAN	O14594	1118685	828549	1.73388e+06	1.75082e+06	1095312	1252070	846141	433280	1.86517e+06	1.24636e+06	1.44997e+06	1.60735e+06	932084	983831	1.07794e+06	1.3078e+06	1.53924e+06	570690	1.75433e+06	1.04407e+06	1.29711e+06	998048	1.02108e+06	1.3548e+06	1.71231e+06	528295	879305	913672	1.78068e+06	1.21687e+06	2.08071e+06	962265	648540	278871	649874	1.10405e+06	1.00261e+06	643276	829612	741862	410064	768622	752514	2.03371e+06	882682	569163	967938	458420
ADAM10	O14672	153713	147805	133504	133463	152344	106177	76211.6	143415	105642	106252	118104	127511	112882	117390	143214	127553	143739	105325	116166	123716	130302	103682	117695	157827	Filtered	Filtered	111754	152804	146883	111875	81751.2	102151	116378	126435	109975	143918	117054	105016	93835.6	102536	107736	148016	123814	134339	113298	96942.8	80245.5	121911
PDCD5	O14737;O14737-2	Filtered	Filtered	Filtered	Filtered	Filtered	Filtered	Filtered	Filtered	Filtered	3311.55	Filtered	Filtered	Filtered	Filtered	Filtered	Filtered	Filtered	Filtered	5003.76	Filtered	Filtered	3840.64	Filtered	Filtered	Filtered	Filtered	Filtered	2754.63	Filtered	Filtered	Filtered	Filtered	Filtered	Filtered	Filtered	Filtered	Filtered	Filtered	Filtered	Filtered	Filtered	Filtered	Filtered	Filtered	Filtered	4639.25	Filtered	Filtered
SLC9A3R1	O14745	Filtered	1929.18	2970.17	Filtered	Filtered	1703.17	Filtered	Filtered	Filtered	Filtered	509.947	Filtered	Filtered	Filtered	Filtered	Filtered	Filtered	Filtered	Filtered	Filtered	Filtered	Filtered	Filtered	Filtered	Filtered	Filtered	Filtered	Filtered	Filtered	Filtered	2445.89	Filtered	Filtered	Filtered	1270.51	Filtered	Filtered	Filtered	Filtered	Filtered	Filtered	Filtered	Filtered	Filtered	Filtered	2501.48	Filtered	2370.38
TPP1	O14773	348715	239342	207446	354785	391093	116345	210338	179123	187247	277048	236303	333212	124440	182387	182356	168694	129973	126821	156295	197530	220143	248432	264653	153769	113176	225451	229674	374407	187578	302229	312298	179978	237922	91118.9	305390	359751	165498	196013	216574	229293	123805	122236	313990	255166	97512.9	242429	184480	202460
APOL1	O14791;O14791-2	46316.3	62509.4	43084	36639.6	45634	179090	69977.9	104471	76396.5	69075.9	42292.1	38812.4	100057	136084	95477	107732	91223.4	65281.4	35227	61403.1	88028	37354	42739.1	41045	65713.2	154007	57052.6	43777.2	55251.9	83128	57083.3	129679	90875.4	386999	105097	28646.4	51708.2	127805	114496	109149	125057	98125.8	112409	62915.5	85089.3	71367.1	49020.6	102726
MSTN	O14793	Filtered	Filtered	Filtered	Filtered	Filtered	Filtered	Filtered	Filtered	Filtered	Filtered	Filtered	Filtered	Filtered	Filtered	Filtered	Filtered	Filtered	Filtered	Filtered	Filtered	Filtered	Filtered	Filtered	Filtered	Filtered	Filtered	Filtered	Filtered	Filtered	Filtered	Filtered	Filtered	Filtered	Filtered	Filtered	Filtered	Filtered	Filtered	Filtered	Filtered	Filtered	Filtered	Filtered	Filtered	Filtered	Filtered	Filtered	Filtered
PCDH17	O14917;O14917-2	83920.3	90881.5	102993	126110	79394.8	79415.9	76849.2	50786.9	87603.6	106781	114367	90005.4	68958.7	72371.2	118450	80279.8	87809.3	58903.9	95935.9	79471.1	75031.5	92208.1	73514.6	77433.8	59118.9	58034.4	70789.8	91048.3	98932.4	87288.4	109757	72952.3	92211.4	39042.1	55173	92157.3	64213.6	74812.5	86282.8	59109.4	45379.2	66425.7	84325.6	89487.5	70591.8	79764.7	86188.8	51454.7
PLXNB2	O15031	420836	431252	359940	361418	222311	289000	353567	256957	273872	334745	437634	374264	325014	347842	414947	341756	281520	271132	300848	381179	261341	352390	348121	367961	314725	119762	263907	431116	306182	335171	364744	288646	207693	162340	242190	375103	271554	293240	293765	355766	224481	262793	322602	455962	302760	361290	250183	277102
SEMA3E	O15041;O15041-2	16527.5	15454	15321.3	23587.8	31285.5	8045.7	10005.2	Filtered	19172.8	24582.6	13036.6	11977.8	5375.69	2688.44	Filtered	Filtered	Filtered	4075.86	10058.5	35467.5	11112.1	17897.1	17861.3	Filtered	2980.19	Filtered	8236.44	17069.8	26555.6	19042.1	26643.5	6586.16	11045.5	1849.36	5280.58	17987.5	5352.22	10645.6	13913.5	8936.39	Filtered	Filtered	Filtered	9919.5	6053.61	11768.8	3966.35	7353.69
EPHB6	O15197;O15197-3	Filtered	Filtered	77223.9	30779.8	Filtered	48335.1	Filtered	Filtered	99472.6	Filtered	52550.4	52974.4	20020.6	12050.5	15699	10442.9	28372.4	19348.6	87194.7	24191.6	27904.1	57011.7	53356.8	35201.1	49328.3	Filtered	31086.3	26132.7	36306.6	Filtered	Filtered	Filtered	Filtered	Filtered	Filtered	Filtered	Filtered	Filtered	17723.2	Filtered	Filtered	Filtered	Filtered	14688.4	10782.9	Filtered	Filtered	Filtered
ADAMDEC1	O15204;O15204-2	63159.3	43532.4	40713.3	48369.5	55243.1	40366	83014.2	63239.6	80324.4	35941.4	Filtered	49530.8	52662.4	52787.8	42089.2	Filtered	Filtered	Filtered	Filtered	80460.8	54136.1	Filtered	38548.7	Filtered	67392.1	47237.8	109599	60706	57031.9	40432.4	Filtered	36996.8	Filtered	Filtered	Filtered	69927.9	113674	Filtered	Filtered	36234	Filtered	Filtered	70708.3	45557.6	Filtered	43981.5	Filtered	Filtered
LAMA5	O15230	45989.6	30250.6	27136	37935.5	31869.8	26000.8	30670.7	35448	33783.3	29329.1	34425	24044.3	28751.5	27281.7	32001.8	Filtered	17143.5	24382.8	24615	Filtered	27651.9	34370.6	33426.2	Filtered	28458.4	19928.4	39507.6	33836.8	47563.5	38234	27149.5	Filtered	19769.3	20280.2	Filtered	39910.4	17483.2	22479.9	38159.6	22712.9	21258.6	28351.4	37628.4	27800.9	31937.7	Filtered	48197.5	15643.7
VGF	O15240	3185723	1.2756e+06	3443921	2.71762e+06	2.73103e+06	2.02302e+06	1.97724e+06	1.36548e+06	3.15907e+06	1.9066e+06	2.67169e+06	4227822	1.46675e+06	2.36655e+06	2.3782e+06	4946869	4306661	1.86799e+06	3287207	3.03463e+06	1.32499e+06	3.57608e+06	3.57762e+06	3.16792e+06	5.10692e+06	1.66146e+06	2.54456e+06	2844732	4425298	2.49295e+06	2543546	1.33352e+06	1576744	770575	1.10793e+06	3.04422e+06	2.98277e+06	865004	2.40772e+06	498749	2064895	2.68779e+06	2.11946e+06	1.53995e+06	1.12108e+06	933072	1.78747e+06	425205
CHAD	O15335	40146.8	62895.4	72732.4	52041.4	40078.4	48324.8	53102.2	21274.4	56996.7	27993.9	35076	58287.7	41894.1	36753.5	51610.8	Filtered	17901.6	Filtered	54282.3	70106.5	58269.4	60930	64488.6	74755.5	53593.3	Filtered	17921.2	25851.2	35070.2	75911	75363.7	44501.8	53187.8	Filtered	63205.8	94451.4	60676	Filtered	49693.4	32683.3	26946.1	Filtered	45823.4	120793	69355	73100	41195.6	46232.3
GPR37	O15354	547697	635235	793157	749509	624228	697904	614714	451722	810702	492382	835046	861375	656413	552217	501025	632302	673070	662505	1.01272e+06	516379	686285	612262	643743	778096	764020	364074	475031	434334	781291	627418	621930	659662	454194	290021	508032	532062	593237	386101	408817	575974	569643	624658	417808	717269	670307	455244	523949	476907
ST8SIA5	O15466;O15466-2	71838	60927.4	Filtered	83381.8	60636.8	40948.1	59351.9	Filtered	Filtered	46792.5	Filtered	66591.8	Filtered	72752.2	Filtered	Filtered	Filtered	Filtered	49404	85916.2	Filtered	Filtered	64397.9	70953.6	Filtered	Filtered	Filtered	83569.3	Filtered	Filtered	40668.2	Filtered	Filtered	Filtered	Filtered	Filtered	Filtered	Filtered	Filtered	Filtered	Filtered	Filtered	53509.1	47698.9	Filtered	Filtered	66971.3	Filtered
PLXNB1	O43157	90260.9	76470.9	62462.2	80798.5	79885.2	47379.9	79336.9	48892.4	41040.4	106846	69089.4	103446	57538.6	49453.6	112331	53047.2	54525.1	46465.5	78382.4	44153.2	51404.7	59408.6	78054.1	44044.2	68338.1	104576	54430.3	85608.5	46047.7	74211.9	86578.4	54566.5	62379.4	67971.1	21201.8	60248.8	46249.9	58090	72262.3	82870.9	90802.1	80718.4	76605.1	60720	36978	47609.6	56020.8	78138.7
ST8SIA3	O43173	41200.8	36883.6	34119.4	44637.9	49400.3	35908.8	29052.6	26531.7	26210.7	44594.7	43108.4	47288.8	23951.7	24762.6	28619.8	21564.3	30351	32053.2	43666.3	14714.6	20807	42294	58718.8	31047.8	46648.9	28372	38957.1	75403.9	21132.3	34557.8	45781.4	24830.7	32560.3	18005.9	11868.4	44421.6	13792.1	19768.4	36347.1	17866.6	16008.9	25054.8	37710.1	33795.3	31485	25783.6	27305.1	25472.4
SPINT2	O43291	122099	248857	196585	140386	161160	377871	137990	137758	242846	189468	164589	149740	135726	300410	134016	176107	125827	113506	242059	274630	149263	131958	132644	378350	229415	65789.1	93583.4	115445	240489	146567	136166	294285	155455	Filtered	155691	134113	105695	123651	137399	248982	235290	99718.4	103735	315233	294388	155940	226724	102664
LRRTM2	O43300	129763	89995.1	85769.6	105530	101666	81639.8	34849.3	64008.1	40861.4	75413.6	50390.4	74236.2	57968.5	134259	117364	115926	54099.6	62731.7	100549	37952.1	34408.5	72181.8	77600.7	102774	72726.4	58200.5	35276.2	76390.5	210854	86414.1	113259	34018.8	51703.6	Filtered	152420	39382.1	126970	31124.2	53434.7	52966.2	59852.7	71884	73643.3	84131.3	37623.8	31400.7	60927.6	52048
COCH	O43405	199348	156190	262357	262123	192402	251683	264289	335911	212530	186709	343619	272872	304688	233968	294701	303220	214214	447903	202658	366016	280145	313732	331690	373131	280420	261862	282223	219821	241599	220320	168173	263936	210225	320584	273487	276720	285765	232843	174711	269305	245158	304631	213601	304675	270132	506237	253951	344080
B4GAT1	O43505	10749103	7647095	7196748	12102244	8675244	6586989	5.53003e+06	4.25558e+06	6369620	7.68322e+06	8700132	9107719	4.69481e+06	6.28836e+06	9592573	9437370	8417434	6172402	9080858	7322397	5211977	10287042	9962033	6.89547e+06	6561955	5967546	8.29028e+06	9003666	7.9462e+06	7967881	11675783	4551265	5.09747e+06	2.96673e+06	4.65565e+06	7.5589e+06	5768311	5932038	8449880	5.02203e+06	5081537	6866876	7506185	7311973	3.65368e+06	5345308	5326384	4.06604e+06
CHST10	O43529	169425	129003	252092	171137	146519	187171	157349	154143	294778	389537	149399	210538	Filtered	254998	138397	908756	Filtered	611745	260091	Filtered	149337	125771	Filtered	375442	252603	Filtered	Filtered	432448	247704	150693	155677	Filtered	154791	Filtered	Filtered	149311	Filtered	824309	Filtered	1.11567e+06	Filtered	147413	152172	170739	Filtered	2034548	642019	Filtered
SYT7	O43581-2;O43581-3;O43581-5	18110.3	28207.1	30213.7	23270.7	27522.5	30291.5	29324	48694.3	23475.2	24927	26980.1	30604.9	19580.3	34717.7	17979.7	23225.8	11641.1	36534.3	21971.4	8818.92	21322.9	25762.7	25035	17785.4	30906.2	13784.5	33242.7	34144.6	28171	34151.6	25534.9	30632.3	11369.9	Filtered	34462.1	23866.3	25792.8	14230.3	24752.1	28395.5	23711.9	20451.1	35327.5	28175.7	19754.2	14807.9	14824.8	26465
ANGPTL7	O43827	65848.9	79685.8	51914.7	44401.9	30463.3	29688.5	30159.7	41550.9	84302.1	36406.1	29172.1	40687.6	102384	136510	46653.9	Filtered	88099.2	39948	Filtered	61932.2	66560.1	Filtered	59333.1	Filtered	70213	Filtered	110996	34382.8	Filtered	55171.7	79273.3	86542.4	70736	113211	94752.2	61788.8	107384	92908.7	89376.2	115833	71444.2	47440.1	106442	93116	60708.6	79405.4	88330.2	58922.6
CALU	O43852;O43852-3;O43852-5	14368.7	9119.74	8751.83	9835.24	10963.4	13382.5	6467.45	Filtered	23106.1	Filtered	14275	32332.7	Filtered	25630.9	22143.3	Filtered	17773.5	Filtered	18577.9	23094.8	Filtered	18967.8	19204.6	54548	32791.6	Filtered	12583.5	Filtered	28308.6	Filtered	7996.39	Filtered	Filtered	Filtered	Filtered	18365	Filtered	Filtered	Filtered	Filtered	Filtered	Filtered	10249.6	Filtered	Filtered	Filtered	Filtered	Filtered
EDIL3	O43854;O43854-2	Filtered	Filtered	9380.37	Filtered	Filtered	8756.79	14061.1	Filtered	Filtered	Filtered	Filtered	Filtered	6847.42	Filtered	Filtered	Filtered	Filtered	Filtered	6537.29	5078.46	14586.3	Filtered	Filtered	8970.15	Filtered	Filtered	Filtered	Filtered	Filtered	13062.8	9844.95	12756.2	Filtered	Filtered	Filtered	11264.7	Filtered	Filtered	Filtered	8288.82	Filtered	Filtered	10941.2	10243.5	Filtered	Filtered	6297.68	Filtered
EXTL3	O43909	Filtered	Filtered	7310.26	Filtered	Filtered	10071.8	Filtered	Filtered	Filtered	Filtered	Filtered	28564.8	Filtered	Filtered	Filtered	Filtered	Filtered	Filtered	3939.17	Filtered	Filtered	Filtered	Filtered	Filtered	Filtered	Filtered	Filtered	Filtered	Filtered	Filtered	Filtered	Filtered	Filtered	Filtered	Filtered	3419.07	Filtered	Filtered	Filtered	Filtered	Filtered	Filtered	Filtered	5779.8	Filtered	Filtered	Filtered	Filtered
CHST1	O43916	18769.4	Filtered	13613.7	18310.3	15679.5	18764.8	14278.1	8790.03	15082.6	24212.5	12670.5	28115.1	20284.4	Filtered	Filtered	Filtered	12289.6	Filtered	22928.8	Filtered	11173.2	18619.4	18249.3	19411.6	13958.4	18266.7	57116	10704.4	Filtered	21061.8	Filtered	Filtered	14653.5	Filtered	Filtered	23856	Filtered	Filtered	Filtered	Filtered	Filtered	Filtered	Filtered	17201.5	9623.33	Filtered	Filtered	Filtered
ADGRB3	O60242	62634.1	43085.1	35622.8	84010.7	42404.1	23548	55427.8	19453.3	43574.9	62971.1	56050.9	74220.7	29844.3	24123	30678	42857.7	26638.9	20133.2	30904.5	52678	52512.6	42709.9	39987	28233.9	26370.8	29460.9	35974.8	36190.4	40609.6	50065.2	68455.4	17197.7	39757.7	Filtered	25168.2	50208.2	21759	29425.7	36643.4	36980.5	13429.1	17178	69392.5	25885.6	27167.3	19900.4	24635.4	15286.1
HS6ST1	O60243	19980.2	35650.9	36579.2	36498	31883.5	25367.5	33185.4	37621.4	28347.7	34249.5	29992.7	58999.7	39271.1	Filtered	9833.07	Filtered	26647.2	24475.2	37755.4	39101.9	16571.2	23579.3	32231.2	35542.1	19018.9	18506.4	24244.3	32345.7	31562.1	30811.7	23849.8	24807.3	30955.1	Filtered	15524.9	25748.2	15741.6	18385.6	20656.3	21288.8	14542.4	20287.4	28376.3	17877.9	17059.5	19181.4	15869.8	18893.4
PCDH7	O60245;O60245-2	48208.9	39638.9	65739.9	55009	44865.6	54683.3	36763	24409.4	71969.3	46013.3	51356.9	73472.9	47862.7	22825.8	33093.1	42508.1	45167.1	28136.6	76711.2	41403	38705.1	54415	51711.2	51934.8	59609.2	24680	44257.1	47100.6	64490.3	42441.6	72965.7	68439.9	36477.5	14185.7	26886.4	47497.2	31885.2	30096.8	133717	34590.2	27791.7	29031.7	35787.6	56110	28102.3	28127.5	32851	20391.8
SUSD5	O60279	355667	323842	366583	341258	363517	263575	291250	280783	317591	303089	269943	358221	289758	247234	214123	269882	263301	228293	443202	255763	313203	382074	389657	266437	373855	251017	331361	335286	332320	267896	Filtered	229668	277343	249425	163988	281620	369027	221100	289092	320828	201285	283958	268023	Filtered	257193	Filtered	362563	208866
MAN1A2	O60476	174068	48752.8	89938.9	154038	119635	116268	94139.5	41483.8	93683.5	101404	158821	134814	82513.4	131120	35309.2	32852.4	182547	182953	114713	126801	119960	110235	74126.7	117275	192220	159365	24464.6	159846	75732.8	151470	109004	Filtered	45044.8	Filtered	44641.6	142877	134124	32237.8	32471	82191.4	151222	35526.1	84436.7	109924	84049.5	202005	135285	92367
B4GALT3	O60512	Filtered	Filtered	Filtered	Filtered	Filtered	Filtered	Filtered	Filtered	Filtered	Filtered	Filtered	Filtered	Filtered	Filtered	Filtered	Filtered	Filtered	Filtered	24746.9	Filtered	Filtered	Filtered	Filtered	Filtered	Filtered	Filtered	Filtered	Filtered	Filtered	Filtered	Filtered	Filtered	Filtered	Filtered	Filtered	Filtered	Filtered	Filtered	Filtered	Filtered	Filtered	Filtered	Filtered	Filtered	Filtered	Filtered	Filtered	Filtered
GREM1	O60565	19475.8	Filtered	Filtered	Filtered	Filtered	4622.07	Filtered	Filtered	Filtered	Filtered	Filtered	18666.4	Filtered	17918.6	Filtered	Filtered	Filtered	Filtered	12708.6	Filtered	44820.2	28276.3	5193	Filtered	Filtered	Filtered	Filtered	Filtered	Filtered	32069.6	Filtered	Filtered	Filtered	Filtered	Filtered	Filtered	Filtered	Filtered	Filtered	Filtered	Filtered	Filtered	28109.5	Filtered	Filtered	33813.9	Filtered	45467.9
PLOD3	O60568	Filtered	Filtered	Filtered	Filtered	28253.9	21092.8	Filtered	Filtered	Filtered	Filtered	29132.9	Filtered	Filtered	Filtered	Filtered	Filtered	Filtered	Filtered	Filtered	Filtered	30780.8	Filtered	Filtered	Filtered	Filtered	Filtered	Filtered	Filtered	Filtered	31794.8	26040.9	23303.6	Filtered	Filtered	Filtered	37133.4	Filtered	Filtered	Filtered	Filtered	Filtered	23913.3	Filtered	37526.8	Filtered	Filtered	Filtered	Filtered
SRPX2	O60687	Filtered	Filtered	Filtered	Filtered	Filtered	Filtered	Filtered	Filtered	Filtered	Filtered	Filtered	Filtered	Filtered	Filtered	Filtered	Filtered	Filtered	Filtered	Filtered	Filtered	Filtered	Filtered	Filtered	Filtered	Filtered	Filtered	Filtered	Filtered	Filtered	Filtered	Filtered	Filtered	Filtered	Filtered	Filtered	Filtered	Filtered	Filtered	Filtered	Filtered	Filtered	Filtered	Filtered	Filtered	Filtered	Filtered	Filtered	Filtered
HIST1H2BK;HIST1H2BJ;HIST1H2BO;HIST1H2BB;H2BFS;HIST1H2BD;HIST1H2BC;HIST2H2BE;HIST2H2BF;HIST2H2BF;HIST3H2BB;HIST1H2BH;HIST1H2BA;HIST1H2BN;HIST1H2BM;HIST1H2BL;HIST1H2BN	O60814;P06899;P23527;P33778;P57053;P58876;P62807;Q16778;Q5QNW6;Q5QNW6-2;Q8N257;Q93079;Q96A08;Q99877;Q99879;Q99880;U3KQK0	Filtered	Filtered	Filtered	Filtered	Filtered	Filtered	Filtered	Filtered	Filtered	Filtered	Filtered	Filtered	Filtered	Filtered	64133.6	Filtered	Filtered	Filtered	Filtered	Filtered	Filtered	84578.4	31951	Filtered	Filtered	Filtered	Filtered	Filtered	Filtered	Filtered	Filtered	Filtered	Filtered	Filtered	Filtered	Filtered	Filtered	168366	Filtered	Filtered	Filtered	Filtered	Filtered	Filtered	Filtered	Filtered	Filtered	Filtered
ZG16	O60844	Filtered	Filtered	Filtered	Filtered	Filtered	Filtered	Filtered	Filtered	Filtered	Filtered	Filtered	Filtered	Filtered	Filtered	Filtered	Filtered	Filtered	Filtered	Filtered	Filtered	Filtered	Filtered	Filtered	Filtered	Filtered	Filtered	35527.5	Filtered	Filtered	Filtered	Filtered	Filtered	Filtered	Filtered	Filtered	Filtered	Filtered	Filtered	Filtered	Filtered	Filtered	Filtered	Filtered	Filtered	Filtered	Filtered	Filtered	Filtered
GPR37L1	O60883	1105307	911433	1.97492e+06	1.0532e+06	1.00319e+06	758498	829538	1.2199e+06	930484	631878	1.2799e+06	1.3764e+06	1.18446e+06	793157	3.43248e+06	1655077	1.24233e+06	1.66639e+06	1031883	1.67348e+06	744669	882670	974500	795704	1.00467e+06	Filtered	740327	1.10231e+06	1.00861e+06	850071	Filtered	1.57409e+06	1.28266e+06	Filtered	Filtered	853023	1.9448e+06	Filtered	1301782	977657	516376	1.00163e+06	939427	566254	1.1824e+06	Filtered	739662	985395
CUTA	O60888;O60888-2;O60888-3	161787	250476	215527	280977	323080	267821	Filtered	Filtered	246342	417251	160306	98099.8	156064	392371	Filtered	257992	Filtered	302602	500619	258884	214715	159144	295809	381127	83726.7	150660	103507	Filtered	325269	266337	245790	Filtered	Filtered	Filtered	145989	291215	323200	Filtered	Filtered	70301.1	117176	260507	319490	173014	127102	202811	247654	139390
B4GALT2	O60909;O60909-2;O60909-3	Filtered	Filtered	Filtered	Filtered	Filtered	Filtered	Filtered	Filtered	Filtered	Filtered	Filtered	Filtered	Filtered	Filtered	Filtered	Filtered	Filtered	Filtered	Filtered	Filtered	Filtered	Filtered	Filtered	Filtered	Filtered	Filtered	Filtered	Filtered	Filtered	Filtered	Filtered	Filtered	Filtered	Filtered	Filtered	Filtered	Filtered	Filtered	Filtered	Filtered	Filtered	Filtered	Filtered	Filtered	Filtered	Filtered	Filtered	Filtered
PLXNA2	O75051;O75051-2	22158.7	17960	16041	20651.5	21180.7	14663.7	13344.5	Filtered	14229.6	20982.1	20123.5	14488.1	9997.56	Filtered	Filtered	Filtered	6531.95	10714.5	19103.5	Filtered	11724.9	47224.1	47890.4	Filtered	11077.5	Filtered	Filtered	Filtered	Filtered	19429.9	23360	10899.1	16879.2	Filtered	Filtered	19873.8	Filtered	Filtered	Filtered	11614.4	Filtered	11197.6	14203.2	16995.3	9472.19	15816.7	16504.9	Filtered
FAM20B	O75063	80224.3	76489.1	86422.9	78385.6	65346.4	76550.9	64076.6	54764.2	46649.4	73819.6	78707.6	73730.9	54331.8	63227.8	63736.5	59959.5	59903.9	71700.4	74991.1	67249.3	60173.9	69476	72477.2	64144.5	67526.7	47352.8	61273.6	84322.4	59894.2	64459.9	71503.8	65862.7	53731.5	44865.3	48571.1	48078.9	54163.1	67177.5	63715.8	67050.2	58662.6	58217.3	66002.2	81154.1	67630.2	43622.8	75504.6	48420.9
EFCAB14	O75071	261860	285124	274896	277489	208544	195377	201888	179206	168507	207356	229219	264033	157346	192879	219370	201619	231999	253080	279559	190020	177045	247558	234718	178660	226143	155562	291184	243690	210651	193427	211875	162052	179551	149099	177944	205039	169802	183652	161218	177925	165696	211029	263809	232950	181811	195696	194270	199661
WDR1	O75083	Filtered	Filtered	Filtered	Filtered	Filtered	Filtered	Filtered	Filtered	21779.1	Filtered	33496.2	Filtered	Filtered	22882.1	Filtered	Filtered	Filtered	Filtered	Filtered	Filtered	43024.8	Filtered	55022	34029.3	Filtered	Filtered	Filtered	Filtered	17036.1	Filtered	Filtered	Filtered	Filtered	Filtered	Filtered	Filtered	Filtered	Filtered	Filtered	Filtered	Filtered	Filtered	Filtered	Filtered	Filtered	41236.5	32485.6	Filtered
FZD7;FZD2	O75084;Q14332	27548.1	50502.8	30876.2	36431.1	28612.9	34607.5	35748.2	Filtered	12614	35907.6	28127	25222.3	25402.6	15340.9	Filtered	Filtered	Filtered	27081.3	34271.7	14623.1	18582.3	28135.7	30210.7	18221.3	23795.5	21730	31428.2	34849.1	14506.1	23461.2	35996.2	25939.1	31632.3	Filtered	16569.3	23018.7	18145.6	33081.1	27573.2	31449.1	31789.8	27713.6	30233.8	25017.7	16379.2	Filtered	29215.4	53658.9
ADAMTS4	O75173;O75173-2;Q5VTW1	212043	168956	230608	203889	219800	449937	335538	390734	286543	277192	220244	476323	331963	423714	313967	380142	273780	319841	247080	403102	338522	224719	233622	434757	398448	196666	182996	142160	397370	327725	164371	167164	272747	Filtered	359230	204050	355386	357386	185600	434918	351809	250213	132815	243565	267895	347935	260018	407563
SEMA7A	O75326	850597	546031	860356	939693	719889	540678	482942	323632	662846	823654	716559	799133	503740	694425	552410	826023	505726	346597	655804	880654	510394	588923	573855	612242	491146	452972	528152	677336	978261	761736	1.17766e+06	341673	433766	328181	499676	936797	599822	495348	686018	524721	367758	278890	832707	811900	509646	418286	425104	434266
CILP	O75339	Filtered	Filtered	12705.8	Filtered	Filtered	Filtered	Filtered	Filtered	Filtered	Filtered	Filtered	Filtered	Filtered	Filtered	Filtered	Filtered	Filtered	Filtered	Filtered	Filtered	Filtered	Filtered	Filtered	Filtered	Filtered	Filtered	Filtered	Filtered	Filtered	Filtered	Filtered	Filtered	Filtered	Filtered	Filtered	Filtered	Filtered	Filtered	Filtered	17021.5	Filtered	Filtered	Filtered	Filtered	Filtered	Filtered	Filtered	Filtered
SH3BGRL	O75368	68204.8	97612.4	61280.4	75711.5	72491.1	55776.2	105689	77581	85058.4	55834.7	96520.4	101441	70879.4	70926	77119.2	107138	134207	66341.6	107375	67780.2	97849.6	80393.3	85079.6	95324.3	90500.7	38188.9	60869.2	77158.9	88164.4	76066.4	70474	54887.3	73432.5	39573.2	81235.8	70866.1	46518.6	49777.3	55135.3	56680.3	75126.7	88270.1	57064.3	76185.1	59842.8	53150.4	90591.4	65519.9
ERN1	O75460	Filtered	19406.6	52358	89350.7	135627	107188	Filtered	154679	36100.3	20873.7	22981.3	60004.1	57620.1	102436	59906.7	54080.4	42920.4	48289.3	61768.6	12922.2	58396.6	63940.3	44523.8	27544.9	61483.8	76742.7	62902.4	16917.2	27453	28384.2	39542	83561.1	43457.4	506022	91418.6	18848.6	428635	120158	208326	258139	317496	19134.6	52521.8	279595	129544	91481.2	46735.5	127293
CA11	O75493	54175.7	69345.3	70820	50311.1	78340.7	100590	74588	Filtered	66209.3	130335	53480.7	109773	53713.2	71398.8	Filtered	95558.8	96493.3	Filtered	62792.5	Filtered	116530	91166.5	87882.2	Filtered	61570.1	Filtered	54122.3	162300	65245.8	65390.2	85368.6	Filtered	95788.4	Filtered	94505.1	57963.2	Filtered	96915.1	107198	93985	48661.8	33468.1	Filtered	62894.9	97814.2	79914.7	Filtered	104877
TNFRSF21	O75509	356412	404263	466219	390674	329696	436905	239020	202752	482504	347769	426461	480800	281259	278834	426378	627787	373761	275210	677974	524161	295740	377279	376117	436137	545580	208413	285132	364550	512863	295673	454703	304758	214613	Filtered	219563	341911	296185	204988	234133	363332	223461	237778	285042	387877	303859	234289	284950	191218
FCN3	O75636;O75636-2	Filtered	Filtered	Filtered	Filtered	Filtered	148215	Filtered	44432.8	35092.7	34190.4	Filtered	Filtered	28665.2	Filtered	Filtered	Filtered	Filtered	Filtered	Filtered	Filtered	48438	9995.82	12922.2	Filtered	51436.3	Filtered	Filtered	Filtered	Filtered	Filtered	Filtered	Filtered	Filtered	133059	Filtered	Filtered	Filtered	23928.9	47542.1	13854.3	57679.8	64323.3	Filtered	Filtered	Filtered	41405.2	Filtered	Filtered
SCRG1	O75711	9920564	8270393	4.02913e+06	3.85134e+06	8.22331e+06	7119473	7308842	7062928	4.55406e+06	6.48298e+06	7.23574e+06	10786149	2.09826e+06	3195993	8428224	8955249	7.42311e+06	9655581	6.21466e+06	7515542	5.24378e+06	7.30695e+06	7.82998e+06	5178071	5.96668e+06	5.933e+06	7557636	10442942	7.97831e+06	6140929	7324167	7.3026e+06	4912270	2615937	3.77462e+06	7.63997e+06	4844194	4262969	4963997	8.22059e+06	6305508	7932933	6.361e+06	5844513	6015142	6181052	7.31491e+06	6.25945e+06
B3GALNT1	O75752	Filtered	Filtered	92547.9	117271	Filtered	67337.4	59853.8	Filtered	84107.1	48389.1	44199.2	64538.5	41263	43951.9	Filtered	156082	73869.2	54544.3	102048	42293.7	72206.9	42999.4	98729.2	105200	133473	Filtered	Filtered	Filtered	114788	51360.1	98774.9	76965.3	45658.4	Filtered	41118.9	57719.6	47672	43910.9	Filtered	52583.7	49853.6	Filtered	52867.5	84268.4	56790.1	43514.3	85332.4	Filtered
PALM	O75781;O75781-2	59144.9	51393.4	83656.8	58765.6	55646.1	87563.2	72995.1	Filtered	72973.9	67769.9	65686.8	96093.9	88383.7	Filtered	Filtered	42208.5	53043.9	45461.3	130612	34819.9	66520.4	57297.3	67187.9	55935.8	101338	Filtered	58045.5	52184.6	46448.9	57805.6	108201	88032.4	70096.3	Filtered	36506.4	59206.8	58250.1	Filtered	Filtered	56064.3	42952.8	41507.2	38746	51735	71246.1	Filtered	68587.3	Filtered
IDH1	O75874	23210.4	Filtered	Filtered	9595.81	Filtered	Filtered	Filtered	Filtered	27899.2	Filtered	Filtered	30915.8	Filtered	25927.4	23103.8	34241.3	28930.8	30074.6	Filtered	34396.8	Filtered	Filtered	Filtered	52388.6	27322	26015.1	22030.9	26739.7	40768.1	Filtered	Filtered	Filtered	Filtered	Filtered	Filtered	Filtered	25308.5	Filtered	17646.8	Filtered	Filtered	33758.5	Filtered	Filtered	Filtered	Filtered	Filtered	Filtered
ATRN	O75882;O75882-2;O75882-3	382067	393114	330368	412267	364010	382065	369348	470281	341702	363014	402417	424141	298666	587950	294543	507920	421922	434271	255151	495388	364392	405651	362419	269476	300891	439049	455208	501943	415464	384782	264533	203516	395257	437937	409312	427669	447819	593673	593882	274456	513286	304980	421527	279132	362710	491876	415894	298225
C1QL1	O75973	28816.1	16095.5	30856.6	18386.1	23896.8	27121	Filtered	Filtered	37688.8	20864.8	16848.2	Filtered	Filtered	37409.5	Filtered	Filtered	Filtered	Filtered	18685.3	Filtered	Filtered	Filtered	Filtered	29531.5	31799.9	Filtered	Filtered	Filtered	30266.4	22349.5	21275.6	Filtered	Filtered	Filtered	Filtered	27549.1	Filtered	Filtered	Filtered	Filtered	Filtered	Filtered	26894.9	30947.3	Filtered	Filtered	Filtered	Filtered
CPD	O75976	42980.2	40065.9	44670.6	55042.3	39620.9	27975.4	46069.2	Filtered	46985.8	42369.2	43362.6	48587.5	31556.1	33043.6	70994.4	Filtered	39473.5	Filtered	57635.9	Filtered	33502.5	62341.2	63878.1	40884.9	Filtered	Filtered	23576.1	63663	43116.9	53685.5	46882.4	Filtered	Filtered	Filtered	Filtered	43845.2	31637	Filtered	Filtered	16083	Filtered	31495.9	26203.8	42516.4	Filtered	105781	18040.6	Filtered
STC2	O76061	Filtered	73379.5	54273.6	76951.5	65886	63509.3	77130.4	65078	46831.7	64295.9	61576	54327.2	48590.2	96085.8	Filtered	149130	59125.6	93490.5	75885	76610.6	Filtered	Filtered	Filtered	94598.3	57579.8	Filtered	Filtered	Filtered	110105	51415.2	Filtered	Filtered	Filtered	Filtered	43741.7	44814.3	43165.4	48117.4	Filtered	64965.9	58322.4	82348.8	60863	Filtered	51617.6	59007	58381.5	66465.2
SNCG	O76070	Filtered	10621.6	Filtered	Filtered	Filtered	Filtered	Filtered	Filtered	Filtered	Filtered	Filtered	23760.4	Filtered	Filtered	Filtered	Filtered	Filtered	Filtered	Filtered	Filtered	Filtered	Filtered	Filtered	Filtered	Filtered	Filtered	Filtered	Filtered	Filtered	15694.8	Filtered	Filtered	Filtered	Filtered	Filtered	Filtered	Filtered	Filtered	Filtered	Filtered	Filtered	Filtered	14525.9	Filtered	Filtered	16430.8	Filtered	Filtered
DDAH1	O94760	32811.3	Filtered	Filtered	83821.3	80597.1	90539	Filtered	Filtered	87497.8	71841.5	74462.4	102496	Filtered	Filtered	Filtered	44778.4	Filtered	49664.7	122511	46388	86636.2	79100.3	100879	37760.6	78785.1	Filtered	Filtered	64407.6	Filtered	Filtered	84081.8	Filtered	Filtered	Filtered	Filtered	Filtered	Filtered	Filtered	Filtered	Filtered	Filtered	Filtered	Filtered	Filtered	66561.6	Filtered	Filtered	Filtered
ECM2	O94769	421775	300884	410267	260454	302626	319638	308206	301677	158006	226865	259516	245303	201008	316142	332342	223856	178823	329822	212617	353344	268685	262262	274375	196682	218247	228309	274732	359862	274370	418943	392529	407100	382904	170676	290874	277759	247917	384315	219496	244322	283726	321506	243065	299404	196114	308462	334222	173692
LY6H	O94772;O94772-2	3712217	2.4342e+06	2246174	3.32128e+06	2.19687e+06	1.84866e+06	2.16598e+06	1.87164e+06	3.45174e+06	2399128	3.27454e+06	2311824	985372	2.99067e+06	3.41546e+06	5.87489e+06	4.30112e+06	2.97659e+06	3.0592e+06	4322003	2.3081e+06	2943112	2.88474e+06	3.36101e+06	2.69718e+06	2927614	2.14154e+06	2.94951e+06	2.31259e+06	2682281	2.83396e+06	2.10149e+06	1.98553e+06	1.31054e+06	1.44623e+06	1.92915e+06	2.42871e+06	2131595	2.63199e+06	1.51053e+06	1.72702e+06	2.45749e+06	1.98906e+06	2.40814e+06	1.26509e+06	1.39887e+06	1.62041e+06	1.31996e+06
NFASC	O94856;O94856-11;O94856-13;O94856-6;O94856-7;X6RKN2	659592	609195	791963	733928	638342	619408	624598	386110	887068	734858	724046	954729	563954	683799	580488	1.1696e+06	771467	565498	1.00411e+06	881419	556103	590896	563136	837726	832653	546373	620767	740843	1.09794e+06	717294	770393	463569	500049	338799	462575	725581	695298	500142	617157	588875	386761	435156	572652	658207	617062	519803	543844	452644
LRIG2	O94898	Filtered	Filtered	Filtered	Filtered	Filtered	Filtered	Filtered	Filtered	Filtered	Filtered	Filtered	Filtered	Filtered	Filtered	Filtered	Filtered	Filtered	Filtered	Filtered	Filtered	Filtered	Filtered	Filtered	Filtered	Filtered	Filtered	Filtered	Filtered	Filtered	Filtered	18982.6	Filtered	Filtered	Filtered	Filtered	Filtered	Filtered	Filtered	Filtered	Filtered	Filtered	Filtered	Filtered	Filtered	Filtered	Filtered	Filtered	Filtered
ADGRL1	O94910;O94910-2	215918	199363	224471	253817	238693	185920	144631	144923	215287	202298	280859	221783	173719	133611	144746	179773	169772	140253	263515	132565	177559	228958	218896	164260	165711	138207	176759	232131	211226	203877	247264	167567	142267	122575	99663.8	243637	143235	140923	169541	140518	128873	127360	203178	269141	114041	153093	153713	108087
ENDOD1	O94919	685875	646837	479000	696106	493620	377216	365361	458403	461952	577681	585794	676681	442861	875396	897104	1.09809e+06	417700	436836	695125	932317	470020	535723	529532	865799	556938	516097	554720	613444	1.05805e+06	529561	489927	346500	438474	395203	450037	524576	459661	581766	555757	451469	428018	624330	487168	415021	430646	423023	676903	486335
SLITRK3	O94933	Filtered	Filtered	46928.7	Filtered	Filtered	35214.6	Filtered	Filtered	Filtered	Filtered	Filtered	Filtered	Filtered	Filtered	Filtered	Filtered	Filtered	Filtered	Filtered	Filtered	Filtered	Filtered	Filtered	Filtered	Filtered	Filtered	Filtered	Filtered	Filtered	Filtered	Filtered	16806	Filtered	Filtered	Filtered	Filtered	Filtered	Filtered	Filtered	Filtered	Filtered	Filtered	Filtered	40914.8	Filtered	Filtered	Filtered	Filtered
CLSTN1	O94985	3.71528e+06	3.06077e+06	3.21708e+06	3.55559e+06	3705470	3.21783e+06	2.49235e+06	1.07328e+06	2.51363e+06	3.42857e+06	3.40936e+06	2822125	1.88677e+06	1.00184e+06	1.76504e+06	1.12651e+06	1.27205e+06	1.72373e+06	3.23283e+06	1484992	2004919	3759407	4.04111e+06	1.75948e+06	2.71486e+06	1.11352e+06	1.66557e+06	3.29316e+06	1.83454e+06	3.25575e+06	4.05083e+06	2.88847e+06	2189090	793106	1.93468e+06	3.07066e+06	2.25527e+06	1.47757e+06	1610724	2.53335e+06	1.78947e+06	1.49886e+06	3.94445e+06	4309270	1.97367e+06	2531918	2.63621e+06	2.10776e+06
CLSTN1	O94985-2	614676	430969	622399	773420	701228	419552	433638	283217	683795	525206	894792	668600	513288	430316	616441	666943	641372	449011	835402	500575	548391	733372	711200	582889	1.01496e+06	402212	631345	655129	838696	759042	618769	407664	413933	228372	390289	749156	477885	268718	432321	499442	394677	428720	678232	878952	578359	304411	582836	340136
SLITRK5	O94991	97341.3	63959	86654.7	87220.7	99509.4	115034	84924.1	36358.9	108439	135280	82065	86690.9	93365.3	49568.5	76356.7	38980.2	80999.7	44471.3	132197	55792.9	76942.3	84420.2	89123.1	41560	78198.6	36188	83246.9	76934.7	78492	99294.7	164661	72744	85557.8	22530.8	47819.7	110688	60113.9	47924.3	76592.7	66571.4	34088.7	53446.1	115143	69261.9	82879.5	54809.5	67061.5	33825
NXPH4	O95158	547518	640112	562581	396759	400596	507594	508468	498082	492133	301805	305127	430204	397167	802637	528202	858649	551793	620871	419391	642365	592268	518945	475330	969040	785629	457420	411664	505158	658670	480378	410212	372793	367804	275971	424551	454091	757312	513511	366169	503686	705312	399645	409347	583023	456402	518905	563681	423854
PCDH8	O95206;O95206-2	76875.7	33232.9	91334.6	104756	60623.9	113677	41319.2	19460	98992.5	56757.3	97445.2	116999	104522	54553.6	41400.7	79702.4	67818.3	57342.2	150108	62981.4	42012.6	59161.7	53407.6	65686.4	129310	Filtered	43778.3	39260	98687.4	59068.7	106589	56081.5	34937.2	Filtered	Filtered	47459.6	58743.4	Filtered	27301.1	28008.4	Filtered	20902.6	33332.7	60815.1	59264.9	17126.6	17730.1	Filtered
MPZL1	O95297;O95297-2;O95297-3;O95297-4;Q9UEL6	28375.7	25567.6	46665	33471.9	29137.1	41899.7	Filtered	Filtered	41802.5	Filtered	44274.5	38379.3	34984.5	Filtered	Filtered	Filtered	Filtered	Filtered	54168.8	26976.1	Filtered	Filtered	Filtered	46599.8	40830.4	Filtered	Filtered	28594.7	Filtered	Filtered	29175	32677.2	Filtered	Filtered	Filtered	37761.3	Filtered	Filtered	Filtered	Filtered	Filtered	Filtered	Filtered	Filtered	27313.7	Filtered	Filtered	Filtered
PAPLN	O95428;O95428-5;O95428-6	197601	166625	105455	155318	138443	146104	191890	198053	223092	94224.5	174538	109485	220501	238690	140596	314688	285094	233052	223359	229010	141672	143567	133308	312055	158033	153659	147057	184421	253494	146414	129431	146765	184641	152681	167230	135478	215026	166425	122161	140147	98267.2	152923	126715	127957	203366	130883	144669	65860.7
APOM	O95445	570343	532382	347847	522063	372830	1767560	538550	1.02045e+06	732780	851387	331094	486697	791544	908645	699690	800936	788423	271024	272768	1.26474e+06	788676	618072	653007	305394	522119	1.27393e+06	544330	534752	613336	649424	828105	1.13735e+06	696234	1.54989e+06	1.18309e+06	508852	699212	1.47886e+06	1.06698e+06	856681	2.12138e+06	1372551	687622	620913	1.17293e+06	892923	842876	862919
ADAMTS2	O95450;O95450-2	44434.2	48926.5	31967	47493.7	53848.6	50507.4	59223.5	Filtered	34060.1	47280.9	Filtered	41854.4	40145.4	65400.3	Filtered	63704.7	64206.3	Filtered	33770.7	37253.4	40480.9	38786.2	Filtered	84834.8	53539.9	Filtered	32959.9	Filtered	45096.4	Filtered	37975.2	41423.6	29748.7	Filtered	Filtered	23292.7	67483.6	Filtered	Filtered	Filtered	39964.7	Filtered	39074.3	52205.5	Filtered	41981.1	Filtered	Filtered
GNAS	O95467	29089.2	32351.8	31603.4	21462.9	26673.9	36372.8	21301.2	41569.4	17266.8	24889.6	28641.5	Filtered	30943.5	52041.4	14505.6	Filtered	14327.3	51117.5	25287.6	16980.9	35913.9	59407.2	39881.4	56985.6	41236	Filtered	26314.6	31353.8	18621.9	26644.8	30234.8	44914.2	24657.5	Filtered	16159.7	47148.2	43607.8	24341.9	20612.2	26745.5	46393.8	42997.3	30779.3	30400.9	23128.3	38953.3	34469.9	40048.1
H6PD	O95479;R4GMU1	Filtered	Filtered	Filtered	Filtered	Filtered	Filtered	Filtered	Filtered	Filtered	Filtered	Filtered	Filtered	Filtered	Filtered	Filtered	Filtered	Filtered	Filtered	Filtered	Filtered	Filtered	Filtered	Filtered	Filtered	Filtered	Filtered	Filtered	Filtered	Filtered	Filtered	Filtered	Filtered	Filtered	Filtered	Filtered	Filtered	Filtered	Filtered	Filtered	Filtered	Filtered	Filtered	Filtered	Filtered	Filtered	Filtered	Filtered	Filtered
VNN1	O95497	48406.4	Filtered	Filtered	Filtered	77617.3	53505	Filtered	81108.3	Filtered	Filtered	54358.2	22483.1	Filtered	Filtered	45501	48552.6	80314.2	Filtered	49613	Filtered	73310.5	54557.8	52028.5	61287.9	84304.9	46612.2	74845.6	35588.8	Filtered	Filtered	Filtered	144354	Filtered	Filtered	190093	Filtered	Filtered	Filtered	85623.4	Filtered	Filtered	37852.9	Filtered	62584	198702	113190	Filtered	Filtered
ANGPTL1	O95841	24482.5	18517.1	15363	15959.1	Filtered	13475.5	18187.6	19700.9	13476.6	12663.9	31111.1	17040.6	17832.4	17424.6	Filtered	21193	26604.2	26229.3	18650.7	17363.4	12796.3	20609.3	17644	22921.9	17620.9	15698.9	23109	17956.4	17614.3	17372.8	12051.5	Filtered	14133.1	Filtered	Filtered	21092	11800.2	12009.8	18183	18884.2	16441.3	22103.5	Filtered	11909.5	10780.6	Filtered	12044.7	16713.9
TXNDC12	O95881	Filtered	Filtered	2248.09	Filtered	Filtered	Filtered	Filtered	Filtered	1502.92	Filtered	Filtered	Filtered	Filtered	Filtered	Filtered	Filtered	Filtered	Filtered	4779.64	Filtered	Filtered	Filtered	Filtered	Filtered	Filtered	Filtered	Filtered	Filtered	Filtered	Filtered	Filtered	Filtered	Filtered	Filtered	Filtered	Filtered	Filtered	Filtered	Filtered	Filtered	Filtered	Filtered	Filtered	Filtered	Filtered	Filtered	Filtered	Filtered
EFEMP2	O95967	244022	247750	200578	300243	194660	260491	277378	234432	232847	163778	249999	270682	315070	304016	267123	485428	270406	289200	263559	205603	205282	256135	232491	388490	248701	287134	265378	276041	329514	215859	228552	249257	250114	176035	173498	233394	154588	232109	200801	274053	207432	272310	159353	291074	267383	134302	281496	232256
IL18BP	O95998	443210	Filtered	Filtered	181680	186196	Filtered	Filtered	Filtered	Filtered	Filtered	142879	231286	Filtered	Filtered	575625	Filtered	567082	319861	Filtered	Filtered	Filtered	273829	530661	Filtered	Filtered	443512	391926	Filtered	Filtered	Filtered	Filtered	Filtered	Filtered	Filtered	Filtered	Filtered	Filtered	Filtered	330655	Filtered	Filtered	467712	Filtered	Filtered	Filtered	Filtered	Filtered	Filtered
LDHA	P00338;P00338-3	265923	253122	261106	237638	235403	367513	139374	110174	216594	173272	172857	232979	276998	116580	130423	111587	167420	139936	307754	122025	229687	251705	232376	235987	203525	105363	124561	179794	213652	253902	241338	145151	144229	106650	146961	135666	87751.4	145974	153737	127742	135948	170171	99880.5	280007	187638	141247	115231	121126
ALDH1A1	P00352	Filtered	Filtered	Filtered	Filtered	Filtered	18402.9	Filtered	Filtered	Filtered	Filtered	Filtered	Filtered	Filtered	Filtered	Filtered	Filtered	Filtered	Filtered	12001.3	Filtered	Filtered	Filtered	Filtered	Filtered	Filtered	Filtered	Filtered	Filtered	Filtered	Filtered	14186.9	Filtered	Filtered	Filtered	Filtered	Filtered	Filtered	Filtered	Filtered	Filtered	Filtered	Filtered	Filtered	Filtered	Filtered	Filtered	Filtered	Filtered
GSR	P00390;P00390-2;P00390-3;P00390-4;P00390-5	51482.4	39277.9	Filtered	59796.3	61123.6	Filtered	Filtered	40432.4	Filtered	51800.8	30584.7	56914.9	Filtered	Filtered	65875.7	68358.3	46134.7	47186	73100.2	35209.7	55123.9	55136.4	55463.9	Filtered	67719.7	46039.9	21477.9	51398	Filtered	51522.9	Filtered	50926.9	36581.5	Filtered	Filtered	40178.3	Filtered	49667.6	30734	Filtered	Filtered	39172.5	35410	54058.6	62682.9	53675.8	Filtered	Filtered
SOD1	P00441	4612487	4.64087e+06	4302642	5.63484e+06	5422268	4977715	2.58754e+06	2918912	5.22023e+06	3.78456e+06	5962816	5068874	3.71335e+06	3172912	4144107	6089217	5.29426e+06	3.67664e+06	7591044	4.22537e+06	4510679	5038669	5294866	5.58212e+06	6.23119e+06	2717801	3380609	4.44467e+06	5.13515e+06	4.28139e+06	3.77582e+06	3253666	2741986	1.31192e+06	2786029	4.11111e+06	3737862	2014023	2.56757e+06	2604588	2.50142e+06	3.22513e+06	3.69281e+06	4289420	3.76541e+06	3.00093e+06	3.53035e+06	2.17032e+06
CP	P00450	1.93311e+06	1655743	1214724	3.11764e+06	1917153	1.48051e+06	1.97421e+06	4.13785e+06	2132595	1.84891e+06	1.88121e+06	1.90348e+06	2.38639e+06	3.4931e+06	3.09772e+06	2441027	3.28617e+06	4781940	1.1865e+06	2.56576e+06	2097151	2.03886e+06	2027292	1.74533e+06	1612960	2.4616e+06	2.70161e+06	2.41413e+06	2.11914e+06	2.1319e+06	1.7167e+06	2.12687e+06	1.94201e+06	4353236	3784725	1.89865e+06	3.5072e+06	3959981	3283273	2.05459e+06	3.78546e+06	2.47851e+06	2.72888e+06	1913689	1.97503e+06	4598831	2.11555e+06	2.36786e+06
F13A1	P00488	37663.6	16194.6	49944.7	51583.1	23544	90341.5	27035.4	29927.3	33820.4	22820.6	10866.8	59071.5	70024.4	58124.1	Filtered	Filtered	67464	63637.4	45076.8	68806	81859.9	70592.9	64891.3	23237.5	42059.1	80306.9	Filtered	51791.2	28367.4	15000.4	14635.9	41400	Filtered	Filtered	34892.5	51650.6	69293.6	Filtered	Filtered	Filtered	43655.5	74205.3	53356.7	Filtered	65549.9	34923.9	42149.4	23186.4
PNP	P00491	Filtered	Filtered	Filtered	Filtered	Filtered	4098.22	10188.5	Filtered	Filtered	1372.18	Filtered	Filtered	Filtered	Filtered	Filtered	Filtered	Filtered	Filtered	Filtered	Filtered	Filtered	Filtered	Filtered	Filtered	Filtered	Filtered	Filtered	Filtered	Filtered	Filtered	Filtered	Filtered	Filtered	Filtered	Filtered	Filtered	Filtered	Filtered	Filtered	Filtered	Filtered	Filtered	Filtered	Filtered	Filtered	Filtered	4235.29	Filtered
HPRT1	P00492	65167.1	48530.9	64227	71466.1	75574.5	80339	41221.3	Filtered	77299.2	53463	65096	75898.1	43700.6	23123	28698.7	30166.4	39529.6	38532.8	109238	40299.3	53690.8	50898	62034.5	41643.1	71754.8	Filtered	Filtered	44954.6	52421.3	67807.5	46163.6	35818.9	27378.3	Filtered	27156.4	38266.8	36001.2	Filtered	Filtered	28019.6	20757.4	Filtered	26676.3	46258.7	38886.9	46234.7	32456.7	Filtered
GOT2	P00505	81762.6	81465.8	92548.8	82384.4	164627	65835.2	57846.1	37883	90487.5	128561	104675	73228.9	54690.1	54131.1	60985.8	167681	77159.4	47550.5	138410	70950.8	61924.6	146202	79056.5	140290	169397	42100	38281.8	70766.1	67901.2	101605	53436.2	68581.7	45517.1	16992.2	67515.5	137478	60131.4	47568.7	43200.3	48681	44334.7	50856.4	48910	63202.8	58421.3	44680.4	54866.9	38996.9
EGFR	P00533;P00533-3;P00533-4	20944.4	22403.6	24251.1	22998.3	17817.8	19134.5	13809.9	18222.2	14956.2	Filtered	18593.6	Filtered	12269.1	15285.7	Filtered	Filtered	Filtered	Filtered	22881.2	11018.8	14459.9	31027.7	21275	9397.1	Filtered	Filtered	20466.1	19441.8	14665.2	Filtered	27808.5	28159.3	Filtered	Filtered	Filtered	13658.5	17858.1	Filtered	17214	24012.1	Filtered	15137.7	34432.7	22463.9	20481.8	Filtered	14013.9	16090.5
PGK1	P00558;P00558-2	50713.9	Filtered	124281	96646.4	50047.4	92157.7	Filtered	40893.9	Filtered	62104.9	24556.2	92127.3	38510.4	26861.1	Filtered	45407.2	104263	59151.4	130167	80375.2	126403	37378.9	38514.9	60603.2	118482	Filtered	Filtered	35898	85790.3	Filtered	52824.4	22632.3	32171.1	28312.9	Filtered	42119.4	27370.4	25573.2	115245	Filtered	30475.7	79961.7	38249.3	64349.5	Filtered	88366.6	Filtered	Filtered
AK1	P00568;Q5T9B7	Filtered	Filtered	Filtered	42177.4	Filtered	Filtered	Filtered	Filtered	Filtered	Filtered	46759.6	Filtered	Filtered	Filtered	Filtered	Filtered	Filtered	Filtered	Filtered	Filtered	Filtered	Filtered	Filtered	Filtered	Filtered	Filtered	Filtered	55868.3	Filtered	Filtered	15123.8	17594.1	Filtered	Filtered	Filtered	Filtered	Filtered	Filtered	Filtered	Filtered	Filtered	Filtered	Filtered	Filtered	Filtered	Filtered	Filtered	Filtered
F2	P00734	958129	1.32541e+06	922024	1106620	904199	1.63097e+06	1.16188e+06	1.39375e+06	903220	1.92738e+06	612913	1.26336e+06	1.02166e+06	1.33302e+06	1.46369e+06	1.25196e+06	1.44768e+06	1401027	684666	1.31807e+06	1318913	1.33461e+06	1336649	625834	1.13356e+06	1.4419e+06	1167424	999142	722802	1.4062e+06	1.33961e+06	2.04548e+06	1.74312e+06	2.81965e+06	1.27815e+06	975425	1.03657e+06	2.88961e+06	1.76768e+06	1.16256e+06	2.25832e+06	1.4899e+06	1.26664e+06	623804	1.17508e+06	1.96427e+06	1.09154e+06	1761937
HP	P00738	840940	1.93046e+06	3.01248e+06	7.02294e+06	16299279	7.93346e+06	243976	22905096	2.16432e+06	2.36574e+06	1.64626e+06	7.48454e+06	3625601	12294874	11776992	33272274	7243033	4.85495e+06	3.84507e+06	2.03783e+06	3.00554e+06	6342038	5751954	3.28625e+06	8814890	21753840	8970261	2.287e+06	4169348	2.19409e+06	2.37088e+06	4.87938e+06	4.05542e+06	63541700	6746072	1610352	25981042	15141263	25454456	20744704	30234400	3.65583e+06	5.75206e+06	10195131	7.25297e+06	7195353	2.55663e+06	17747564
HPR	P00739	280000	1.04872e+06	1.50718e+06	3.19955e+06	8461251	3.35239e+06	209720	10780820	1.97645e+06	1.36623e+06	1073042	4.37764e+06	2837833	6.73357e+06	6625625	19157390	2.84654e+06	3361590	2.39227e+06	1.91957e+06	1.47972e+06	2179805	2.21008e+06	3.17329e+06	5916316	10436539	4.08559e+06	1.01627e+06	4357373	1.00332e+06	2.22392e+06	2.93507e+06	2.30404e+06	20882516	5694922	1.00541e+06	20568592	8397254	7913974	9185308	13800791	1.69311e+06	2.29202e+06	5.89807e+06	3.60195e+06	3094262	1.64604e+06	7.39834e+06
F9	P00740;P00740-2	60366.2	61175.9	74546.4	39526.7	67465.2	101851	81283.6	67790.1	59281.8	95177.3	36893.7	60472.2	61213.2	48844.8	61128	46567.6	35559.6	64721.9	50706.9	35969.6	49246.8	63827.7	66893.8	31129.3	53435.9	65068	60740.2	66048.9	41912.8	64853.6	62919.9	107238	82399.6	158770	99718.7	42232.3	88634.6	109859	93039	66895.3	136059	85214.8	80985.9	32454.6	49923.6	120482	49417.9	143748
F10	P00742	121540	88896.7	106092	63628.3	102272	119291	103050	134294	82790.5	113063	65014.8	148871	65125	212382	99103.6	204245	106823	139196	128646	166776	118802	113800	115115	158510	112643	130589	94532.6	123568	117282	104864	66395.4	124678	116467	177034	153124	83905.8	183693	140486	144151	95084.6	152071	148439	81406	49171.2	70757.9	129835	138789	140835
PLG	P00747	514699	720055	441834	534911	535896	824996	747427	1.18608e+06	616287	1.18028e+06	437970	582122	1.00185e+06	842804	610388	612754	639974	670949	549938	718827	663750	440821	541392	466805	762751	1.29968e+06	672131	648698	589904	832737	644873	1.18227e+06	1.19005e+06	2.48458e+06	1.40768e+06	629721	1.33918e+06	1774888	970937	1.10377e+06	1.88886e+06	846572	1.0229e+06	486485	1.06388e+06	1.82203e+06	804012	2.04442e+06
F12	P00748	1.28838e+06	1.77929e+06	1.01267e+06	650976	885031	1.3077e+06	1.78907e+06	2.99446e+06	716338	2.35514e+06	1.21969e+06	1.69433e+06	1.71124e+06	2.25816e+06	1783391	1.81627e+06	1.58076e+06	1.17766e+06	859562	2.00716e+06	1291219	1.21888e+06	1.24085e+06	530564	2.24068e+06	3.00756e+06	1.85017e+06	1391826	1.16249e+06	828438	1114757	2.69433e+06	2.59263e+06	4.21182e+06	2.65271e+06	1.79991e+06	2.20277e+06	1.24892e+06	3.2959e+06	1.49794e+06	1.6058e+06	2362200	1.39521e+06	878961	1.7957e+06	2915948	1.38522e+06	1.78476e+06
CA1	P00915	Filtered	Filtered	142282	Filtered	411314	103907	115124	605122	Filtered	Filtered	Filtered	59502.3	Filtered	Filtered	94867.3	Filtered	256516	Filtered	Filtered	139758	1.12954e+06	Filtered	23228.2	Filtered	Filtered	301186	41732	494258	Filtered	Filtered	Filtered	62872.1	274926	Filtered	Filtered	Filtered	88792.8	Filtered	Filtered	Filtered	Filtered	74754.5	Filtered	237019	98853.9	Filtered	Filtered	Filtered
CA2	P00918	Filtered	Filtered	19970.7	Filtered	Filtered	15160.6	Filtered	Filtered	Filtered	Filtered	Filtered	Filtered	Filtered	Filtered	Filtered	Filtered	Filtered	Filtered	Filtered	Filtered	55020.6	Filtered	Filtered	Filtered	Filtered	Filtered	Filtered	Filtered	Filtered	Filtered	Filtered	Filtered	Filtered	Filtered	Filtered	Filtered	Filtered	Filtered	Filtered	Filtered	Filtered	Filtered	Filtered	20900.5	Filtered	Filtered	Filtered	Filtered
SERPINC1	P01008	4.86697e+06	5121439	3742278	3.84731e+06	3268348	4.1078e+06	4.98091e+06	8141345	3.81323e+06	5.21038e+06	3.20991e+06	4067528	5.06206e+06	5.14475e+06	5640372	4.15284e+06	6284599	4778738	2.83833e+06	4419203	5.09147e+06	5086972	5.07612e+06	2565554	3999253	6.65399e+06	5735892	4.41881e+06	3.68807e+06	4835886	4702466	5.73268e+06	6042958	6.97373e+06	7524974	4.21154e+06	4.7833e+06	9291553	6.3226e+06	6.51842e+06	7.83779e+06	4291366	6.41746e+06	4.5171e+06	5.49964e+06	7.59693e+06	4668498	7.13504e+06
SERPINA1	P01009	21080442	48982808	18203314	51854248	36840488	23528000	47220744	76621152	21505372	57674144	36172832	37155524	44905360	40835672	56907920	35634636	45504452	85823632	28983078	39589352	35113832	44980348	42595576	20505242	18287304	71435952	63744616	50026932	29466840	31303430	31567946	28090632	63743956	83892064	52075584	29340694	55589516	74080608	69643200	50699564	73197328	72964720	64044152	31123692	28576586	84154600	58802800	72553328
SERPINA3	P01011	17294308	13315844	6.46997e+06	16703653	11323036	7636934	14854077	21975134	10819731	14819005	12595390	11831019	9703603	12335382	18630700	17774074	20458106	21694404	7.6822e+06	13650988	9878931	19793168	19184690	12054880	10297295	21677742	18417676	20120906	10581706	12348770	10503563	10404145	13906936	16249539	15270719	10316129	11146223	23604156	20830836	12415402	23153136	28105318	31049958	8648891	7101375	21346568	16527180	14776709
AGT	P01019	3.29121e+06	3400255	2.51599e+06	3.26998e+06	1.97055e+06	1.90868e+06	2444629	2.26697e+06	2.41017e+06	2.87516e+06	3272771	3107811	1.98549e+06	3.85742e+06	3.3394e+06	4.53248e+06	4004967	2.66152e+06	2.18746e+06	3.98623e+06	2.3537e+06	2.81559e+06	2755462	2.4121e+06	1.84895e+06	3695228	2361895	3.41567e+06	2825796	3.00647e+06	3.35639e+06	1793636	2.15742e+06	1.74414e+06	3061915	3.364e+06	2364336	2818439	2.91324e+06	2.36974e+06	2.05976e+06	2481253	1.65132e+06	3313712	2.25592e+06	2.3346e+06	2.09861e+06	2470338
A2M	P01023	10063933	10542329	9163371	8090955	11344826	13407020	9003395	12620743	10345684	8400188	9464809	7924898	7.57802e+06	7.31196e+06	11116663	9287094	9857987	11214254	10149232	8627435	9219266	10684163	10593447	8.38623e+06	10262500	8749347	11568502	9372921	7.47715e+06	6890539	8549325	8.21638e+06	9627367	10227528	6.64245e+06	9717302	7931675	7.91172e+06	12013084	8374464	7739932	11193411	9102450	10455557	7.73715e+06	10433392	10395730	9285334
C3	P01024	9169344	9577510	6383685	10418596	9986326	9849495	9039115	14283015	8891507	12076923	9278606	8131322	9722453	10778977	14716919	13688743	12674867	13287401	6955724	11618850	7381929	12059333	11859188	9651178	11170858	17386314	14606474	12017613	7.54128e+06	9911533	8283248	8346020	14298543	22088160	14026628	9204492	11104225	17482500	19480856	8574508	14740569	13202527	12468013	7.18526e+06	8567336	17135196	13618047	15505107
C5	P01031	157351	203009	179152	187530	181670	286606	177468	334036	161609	327851	135684	140715	305996	244038	253685	175048	197911	196567	118823	183958	234841	291154	296886	116805	164708	215813	229384	160720	169905	193797	210991	233047	218391	412311	295174	171156	201947	468361	364803	254743	356570	290564	389327	168990	193384	452764	258722	426962
TIMP1	P01033;Q5H9A7	2721271	2.6092e+06	1.14597e+06	1.23776e+06	2363641	1.74014e+06	2.01197e+06	1.37891e+06	1334467	1299438	1.89257e+06	1.33954e+06	1422546	1.0439e+06	2.17057e+06	1.39406e+06	1.52254e+06	2.32242e+06	1.08727e+06	2.30384e+06	1.41654e+06	1407184	1.43869e+06	2.53167e+06	1.42378e+06	1.89129e+06	1.10514e+06	1.75999e+06	1.45207e+06	1.47082e+06	1.32815e+06	1.69421e+06	1.5738e+06	1.13798e+06	1.37021e+06	1951363	1.367e+06	2.13407e+06	1.02868e+06	1.20114e+06	1.55567e+06	2.45479e+06	1.292e+06	1.5316e+06	1.38488e+06	3.58639e+06	1.63557e+06	1.97355e+06
CST3	P01034	39219312	42120788	33697288	38629612	33512976	24687606	21924574	28694902	9248415	35266068	40709448	34399380	19346464	24386904	35621920	25708894	32607206	37402488	34810300	9343880	26505678	44545064	44189468	27376392	30945990	27551182	32403686	31018424	32263954	28157912	36152972	20052522	27848782	15015866	17165918	32012410	22731062	22881388	26693068	24370818	25216916	37103408	32983144	25009884	12418512	22441808	20283750	24136532
CST4;CST1	P01036;P01037	112651	27652.1	Filtered	42286.8	48456.6	49124	27976.1	Filtered	50185	Filtered	Filtered	Filtered	48740.5	Filtered	24373.2	78443.9	32989.9	73805.9	55204.1	Filtered	62212.7	50694.1	48174.8	Filtered	76663.6	67697	82105.9	68839.2	Filtered	66962.9	Filtered	Filtered	58285.5	92570.7	32789.9	67318	24918.4	50023	Filtered	119915	46946.1	Filtered	55723.6	35016.5	39739	48464.5	68907.5	21363.7
KNG1	P01042	6481983	6.9248e+06	5274335	6.95813e+06	5.45625e+06	6889875	9308511	14102539	7.10718e+06	8133099	5557781	6235504	10140974	11505443	8.31085e+06	8573743	9796007	9347906	5.38861e+06	6.67617e+06	7090024	7.56264e+06	7.56969e+06	5.95514e+06	8667869	10543969	10859150	6458785	6725127	7039492	6466487	10768168	9606928	14622737	15521375	6962999	11810593	15358198	11657795	9441513	14188544	10469765	7.72674e+06	6.08245e+06	9471456	12100952	7.37369e+06	8777214
KNG1	P01042-2	2.11162e+06	1.8476e+06	1.0647e+06	2386427	1.36928e+06	1.34422e+06	1.34073e+06	5117159	2299311	1549944	1.04292e+06	2.01945e+06	3253008	3932879	3.52302e+06	6992203	5317864	2.1713e+06	993415	6.55383e+06	1.47947e+06	2.41079e+06	1839964	3.70273e+06	2470977	6087365	3967303	2629916	3.04014e+06	1.66369e+06	1.23706e+06	1.93722e+06	2.95576e+06	6140609	4.85688e+06	1.90769e+06	4573669	5.90389e+06	5258755	1.6152e+06	6099124	5.67933e+06	1.75164e+06	1355820	2.9685e+06	3243067	1.88182e+06	1997605
PENK	P01210	3.70683e+06	2956434	2.88697e+06	3.43016e+06	3.33761e+06	2.51629e+06	1.65493e+06	2.18875e+06	2.76324e+06	1813263	4.76724e+06	3915699	2.17217e+06	3.10325e+06	4.11795e+06	4085880	3.23392e+06	2.89839e+06	3064185	3.27122e+06	4.55523e+06	3.08047e+06	2.85768e+06	4.43734e+06	4.11246e+06	2334705	2.58743e+06	3.75284e+06	3.44464e+06	3252731	2.42517e+06	3.6692e+06	3104089	1.2172e+06	3.47417e+06	3.73062e+06	2.72798e+06	1.68768e+06	2.42075e+06	2538490	2.65233e+06	4.16681e+06	2.8491e+06	4.14063e+06	1.74367e+06	1.76647e+06	2.69539e+06	2326180
PDYN	P01213	113102	87705.7	149795	91161	135237	85198.2	75267.1	110990	87064.6	100820	69606.4	88121.2	131797	94335.9	110841	102341	88854.3	Filtered	81397.5	104157	117695	84079.2	70523.8	89481.3	72705.5	90467.1	87300.1	49829.8	88084.2	91922.4	97647.1	103427	150835	Filtered	Filtered	96873.4	150830	Filtered	67737	77525.9	71498.5	90921.4	78130.9	75493	Filtered	83202.2	84114.1	Filtered
CALCA	P01258;P01258-2;P06881	28442.3	34225	19066.6	21981.4	18695	18884	22500.2	20121.9	16024.2	5828.86	33991.5	27905.1	19935	13387.5	30265.5	Filtered	33903.3	37826	7608.99	17898.5	Filtered	23547.1	24392.2	25844.5	21267.3	22888.1	34902.9	25006.8	15399.8	17636.5	19003.4	28005.9	25351.8	Filtered	38966.9	18229.2	35285.2	28920.5	15807.1	30018.8	13882.1	41709.7	23791.7	26066.9	Filtered	27257.9	20005	24400.9
VIP	P01282;P01282-2	Filtered	Filtered	Filtered	Filtered	Filtered	Filtered	Filtered	Filtered	Filtered	Filtered	Filtered	Filtered	Filtered	Filtered	Filtered	Filtered	Filtered	Filtered	Filtered	Filtered	Filtered	Filtered	Filtered	Filtered	Filtered	Filtered	Filtered	Filtered	Filtered	Filtered	Filtered	Filtered	Filtered	Filtered	Filtered	Filtered	Filtered	Filtered	Filtered	Filtered	Filtered	Filtered	Filtered	Filtered	Filtered	Filtered	Filtered	Filtered
NPY	P01303	173778	119369	237806	217569	289432	246275	244241	177585	338355	117089	456543	231193	164899	340104	177946	259614	250614	168201	335676	222830	199536	258224	244436	314300	272897	98775.6	136964	161607	539906	184588	187322	134220	104848	89751.9	105092	169808	177946	84722.4	146545	71556.9	150299	249206	226542	183907	135170	112314	173514	126695
IGF2	P01344;P01344-2;P01344-3	23516.7	173028	252564	202363	Filtered	247081	294810	Filtered	143648	267098	182015	223392	351146	159252	Filtered	198020	259072	250287	253447	189169	147811	156016	Filtered	157949	115559	184672	Filtered	Filtered	156457	197383	259400	207366	Filtered	222953	213341	190691	227263	Filtered	325626	196163	438863	Filtered	277127	160982	179360	284237	336765	413503
IGKV1D-33;IGKV1-33	P01593;P01594	742716	494388	437348	221325	373007	592685	620594	815362	616949	608086	333416	134096	193949	488034	347926	636556	779251	1.84742e+06	397607	452420	697891	315666	341290	690061	295592	606716	1.01193e+06	399940	539319	288746	708717	759214	724740	689671	994777	224978	776415	892066	578086	777608	1.29919e+06	1.15237e+06	507235	327562	820401	737799	903240	601862
IGKV1-39;IGKV1D-39	P01597;P04432	212288	98040.6	89958.7	117559	Filtered	106606	123625	188192	132858	97117	118117	Filtered	66050.7	139864	117870	274553	239018	233549	115875	118890	99204.9	88603.3	76191.6	152419	118022	248212	216350	118648	97890.9	88791.2	Filtered	Filtered	121832	225426	199601	Filtered	159565	231980	141147	134925	286675	240983	Filtered	74483	133902	Filtered	128185	Filtered
IGKV1-17	P01599	174832	110300	157011	138195	104917	184270	143734	67010.6	117234	249480	86900.5	114326	204352	58820.7	421944	208734	373668	283060	94494.6	215163	256411	139444	168508	134645	157761	478139	276453	228859	137816	70428.9	161457	86404.2	235854	404095	233854	92756.1	188557	383370	288205	220259	447235	438863	108831	54677.7	124674	283200	171539	259948
IGKV1D-16	P01601	Filtered	Filtered	77214.4	Filtered	Filtered	Filtered	Filtered	257772	Filtered	Filtered	Filtered	Filtered	Filtered	273796	Filtered	Filtered	Filtered	Filtered	Filtered	402233	Filtered	Filtered	Filtered	89175.9	Filtered	Filtered	Filtered	Filtered	Filtered	Filtered	Filtered	Filtered	Filtered	Filtered	439955	Filtered	Filtered	193722	Filtered	Filtered	Filtered	Filtered	Filtered	Filtered	189142	Filtered	Filtered	Filtered
IGKV1-5	P01602	1.87335e+06	1962006	659442	767267	1.76121e+06	715150	1.38893e+06	Filtered	803837	869243	1.8469e+06	756567	1.59959e+06	809478	4510200	1.9838e+06	1.90172e+06	3.11164e+06	756087	603502	1336011	2.27674e+06	2.33643e+06	4.09252e+06	536296	3.19297e+06	1.71862e+06	1202635	1672805	1.52205e+06	945411	846666	3.33235e+06	2.94048e+06	2.34219e+06	1.10843e+06	1.45769e+06	2.34927e+06	2.49023e+06	3.26938e+06	2646063	3.6802e+06	3.61468e+06	936518	1.15029e+06	3.32339e+06	1.28013e+06	1.87595e+06
IGKV3-20	P01619	4467066	3624995	2.03754e+06	4731478	4.25176e+06	3.31484e+06	5239690	9278725	5033817	3144702	4.01841e+06	5.44386e+06	5294000	8.27613e+06	8505214	10170214	9160210	8205987	2.09809e+06	5.74082e+06	5.14898e+06	5.72516e+06	3.75771e+06	11098086	4623459	12294777	9968363	5928593	8200965	4112086	5199836	4094699	8484988	12858479	7.27214e+06	5764753	7209383	6.13421e+06	20575736	6657876	7.25061e+06	15762172	4887920	3.61971e+06	5.01799e+06	8847380	6000729	8331888
IGKV3-15	P01624	12770228	10822840	7.06076e+06	7.22475e+06	11278039	12602942	8511604	15812932	8476214	9164617	12003366	3.53651e+06	6534334	9598337	13557438	15662220	13610251	23523096	4631779	13225671	12266582	5.52889e+06	5.75868e+06	11529540	7905239	17314938	14930402	14605484	8768849	8489689	7691560	14511765	20342980	26858648	17201038	9616251	13621382	17055228	23175184	20584708	19378330	29375270	12202263	8.01461e+06	13656429	18232524	32433272	15358586
IGLV1-44	P01699	Filtered	Filtered	Filtered	Filtered	Filtered	Filtered	Filtered	Filtered	Filtered	Filtered	Filtered	Filtered	Filtered	Filtered	Filtered	Filtered	Filtered	Filtered	Filtered	Filtered	Filtered	Filtered	Filtered	Filtered	Filtered	Filtered	Filtered	Filtered	Filtered	Filtered	Filtered	Filtered	Filtered	Filtered	Filtered	Filtered	Filtered	Filtered	Filtered	Filtered	Filtered	Filtered	Filtered	Filtered	Filtered	Filtered	Filtered	Filtered
IGLV1-47	P01700	781268	1.10581e+06	747652	1.0226e+06	1071423	665236	1.22535e+06	2.13245e+06	841439	1.15812e+06	808034	659104	757082	1.21775e+06	1.02369e+06	1.13198e+06	890186	2.73069e+06	634181	1.19489e+06	1.21346e+06	620547	647457	915037	815089	1.52271e+06	681383	965666	745616	735967	795633	855037	1.76222e+06	2803617	1.86989e+06	748210	1.64099e+06	2.43621e+06	815238	1.80276e+06	2291103	2340069	1.6307e+06	741100	2.5298e+06	1.33815e+06	3.01547e+06	1.93844e+06
IGLV1-51	P01701	790525	319159	462312	461230	1.05227e+06	492608	868811	1538222	Filtered	817486	766165	1.28385e+06	Filtered	Filtered	1.19746e+06	1.37185e+06	1.02706e+06	2.27765e+06	255710	Filtered	1.04179e+06	636529	608938	1.02135e+06	413391	1.70919e+06	945334	797652	Filtered	677813	1.00456e+06	227830	1.20049e+06	2.74588e+06	753534	250280	1.06764e+06	692413	1.07469e+06	843017	1.67804e+06	2.19697e+06	745199	355261	610751	1.31405e+06	1.13704e+06	574232
IGLV2-14	P01704	Filtered	Filtered	Filtered	Filtered	Filtered	19544.8	Filtered	Filtered	36706.1	Filtered	Filtered	25329.2	35613.2	Filtered	Filtered	Filtered	41052.1	Filtered	Filtered	Filtered	77400	Filtered	Filtered	Filtered	Filtered	60065.6	Filtered	Filtered	Filtered	Filtered	Filtered	Filtered	Filtered	71882.9	Filtered	42202.7	Filtered	Filtered	Filtered	Filtered	55412.9	Filtered	Filtered	Filtered	Filtered	84702.8	Filtered	Filtered
IGLV3-19	P01714	115165	94494.8	159797	96710.3	160999	114287	133578	210431	124219	317648	247088	81017.7	100507	238929	192236	239433	119205	309934	77690.2	191297	164060	58212.5	57338.7	189085	199067	232075	285104	180351	285300	112291	141396	371392	272662	480280	125568	99274.4	299770	255261	169191	332137	256362	495860	90037.3	168481	331698	227247	291551	257694
IGLV3-25	P01717	307812	108072	111623	142655	322390	270053	327036	351989	124609	416076	174413	152442	360350	171491	548663	139804	353644	207599	198289	183853	225658	159250	156546	241409	119494	509038	720637	111054	586932	217935	213350	319636	445999	458913	294106	91615.1	500824	420369	384362	415633	396024	724387	214688	152696	326364	456605	406988	451996
IGLV6-57	P01721	175455	234504	64712.9	70116.9	116480	59052.2	138066	295288	161365	66485	124924	63243.9	95143.7	144797	187784	259178	271264	402413	39343.9	122715	209103	38088.9	74337.2	131491	100434	156682	157665	61881.6	398354	36979	92277.2	45629.8	317397	235393	83091.2	89705.3	82403.2	389115	104017	177442	195881	208156	41017.7	87650.5	134408	188757	142693	139473
IGHV1-69	P01742	Filtered	103382	22901.4	166512	48001.6	66775.1	Filtered	554844	57388.9	107055	234528	Filtered	156788	Filtered	882778	Filtered	525683	258902	Filtered	112941	37606.8	Filtered	Filtered	83593.1	50534	141749	291713	98796.9	94310.1	99865.7	46692.9	45215.5	289273	334101	235763	Filtered	77880.1	203958	637168	Filtered	412958	430136	107278	Filtered	60183.4	80971.3	72316.2	230669
IGHV1-46	P01743	Filtered	Filtered	Filtered	Filtered	Filtered	Filtered	Filtered	Filtered	Filtered	Filtered	Filtered	Filtered	Filtered	Filtered	Filtered	Filtered	Filtered	Filtered	6295.56	Filtered	Filtered	Filtered	Filtered	Filtered	Filtered	Filtered	8952.83	Filtered	Filtered	Filtered	Filtered	Filtered	Filtered	Filtered	Filtered	Filtered	Filtered	Filtered	Filtered	Filtered	Filtered	Filtered	Filtered	Filtered	Filtered	Filtered	Filtered	Filtered
IGHV3-30;IGHV3-30-5	P01768;P0DP03	514017	621850	445026	444613	909964	500880	860702	1.13802e+06	570000	805187	664659	843264	528658	960128	921020	1.10228e+06	1.1536e+06	955094	529097	895197	902475	589201	450447	786497	627879	1.13408e+06	1.37296e+06	675081	925052	500263	1.02938e+06	1.00214e+06	1.02438e+06	1.88673e+06	1.62261e+06	636464	793450	1.02471e+06	1.19843e+06	1.0895e+06	1.32349e+06	1.92995e+06	1.21083e+06	554595	896451	1148442	1.36747e+06	1.40449e+06
IGHV3-33	P01772	Filtered	Filtered	Filtered	Filtered	Filtered	Filtered	Filtered	Filtered	Filtered	Filtered	Filtered	Filtered	Filtered	Filtered	Filtered	Filtered	Filtered	Filtered	Filtered	Filtered	Filtered	Filtered	Filtered	Filtered	Filtered	Filtered	Filtered	Filtered	Filtered	Filtered	Filtered	Filtered	Filtered	Filtered	Filtered	Filtered	Filtered	Filtered	Filtered	Filtered	Filtered	Filtered	Filtered	Filtered	Filtered	Filtered	Filtered	Filtered
IGHV3-7	P01780	559999	892656	754437	352311	830973	881310	817554	826437	604190	1.30279e+06	607978	623655	1.13354e+06	675548	830205	577737	877256	1.47861e+06	384208	890274	830583	444080	419047	492375	726023	1.53822e+06	1.20306e+06	850279	562838	621745	1.35926e+06	951916	1.27157e+06	2.90675e+06	1.4585e+06	489187	763050	1.73242e+06	1.00172e+06	1.47324e+06	1870081	1.6698e+06	1.15882e+06	563604	1.24792e+06	1.89853e+06	1.41952e+06	1.6088e+06
IGHV2-70	P01814	172519	149609	168074	136940	187240	185875	123027	477238	213204	75774.8	32665.9	88573.1	100771	175109	650542	88867.5	200882	290597	83162.9	288371	102813	134748	134424	193480	182162	223026	294506	314207	558471	145960	94320.5	69281.5	217311	293140	243741	218019	390865	271791	302421	365307	464089	255245	153978	152552	233879	252185	379254	267434
IGHV2-5	P01817	Filtered	Filtered	Filtered	Filtered	32146.1	Filtered	33168.4	Filtered	Filtered	Filtered	Filtered	Filtered	Filtered	Filtered	Filtered	Filtered	Filtered	Filtered	Filtered	Filtered	Filtered	Filtered	Filtered	Filtered	Filtered	Filtered	Filtered	Filtered	Filtered	Filtered	Filtered	Filtered	Filtered	Filtered	Filtered	Filtered	Filtered	Filtered	Filtered	61194.6	47995.4	49090	Filtered	Filtered	Filtered	Filtered	Filtered	Filtered
PIGR	P01833	31615.4	30631	25412.8	46572.7	14774.2	38161.1	85999.9	35141.4	29230	22539.6	35695.1	36895.3	24077.9	17885	15039.8	28213.2	25229.3	70975.9	36593	22865.2	21578	17636.8	24137.1	21591.5	34792.8	30908.9	60825.4	19212.7	12102.8	19993.3	22887.2	25636.9	34198.3	26409.6	30134	37224.9	14935.8	65685.9	22058.5	27420	20049.3	24927.1	14350	35935.4	32657.5	22113.3	24723.2	38426.1
IGKC	P01834	16932216	14450180	9219109	9201506	14919162	10455230	11889383	28436424	12466718	9973065	17175168	9230956	13324653	19190726	22417214	17093470	14817298	30660690	6186097	21394944	14050441	7.92058e+06	8476745	16552201	12179532	26644992	15744343	12372458	11608380	12389325	14606115	8.20543e+06	23275348	25612740	18142856	11921132	15179376	17414850	27003018	20941662	21741588	38224544	14534284	7941524	19967742	17504340	18951984	15379968
IGHG1	P01857	95322496	70804224	40074428	46670420	75253800	81051264	51059096	90964432	59820900	91379168	85188872	27082548	30380656	67744496	84699592	52832060	83879256	129902984	33591864	76061568	62273444	39694360	40417492	58646816	46923228	81639560	70561760	69456792	34532856	63173192	54680748	80843104	104168312	73080352	128243808	53139832	65743680	132857784	67886536	61453104	152801168	96547768	61681164	57678180	69467248	90181192	89888888	81779480
IGHG2	P01859	26583460	23400170	7.1564e+06	13441823	22723650	10334618	22779992	38428744	8658651	18783234	21397412	15828098	16629462	14070787	34164728	19799384	12846903	45498944	8911362	19999846	31426756	17244298	17302892	13916560	15145125	52355224	25611338	17644124	11723544	20982588	20737024	15847365	33190596	63678968	29360390	23190114	17818146	27810388	69916608	34393780	30867590	45138152	39526464	12164896	18613850	45856720	36541764	25221216
IGHG3	P01860	978970	1.01191e+06	944149	539580	3.14364e+06	2.56454e+06	1144293	2.49058e+06	1510283	1.35933e+06	1.67554e+06	640427	1.79307e+06	1.675e+06	2.58463e+06	3.13902e+06	399785	3670592	798535	1571221	1.1465e+06	483571	491348	1.50836e+06	565031	19253818	1.56128e+06	1.0248e+06	2.43721e+06	915249	1.21487e+06	1.66371e+06	1.42316e+06	6214708	2819350	1.21743e+06	486992	3.37666e+06	2.33918e+06	2.16948e+06	1.44916e+06	1.67809e+06	2.07506e+06	694171	2.48132e+06	2528851	1.98468e+06	1.88375e+06
HLA-DRB1	P01912;Q5Y7A7	55432.2	65713	79152.1	54132.6	44010.9	49633.6	81135.9	66216.6	44343.1	Filtered	43544.9	57987.4	104351	79566.3	66031.1	22083.8	66331.9	79804.8	42944.3	89575.5	42766.7	69789.7	69547.4	30976.1	58019.8	64086.1	52381	73260.3	53782	94886.7	46404.5	73244.5	104922	103958	103685	101972	62684.9	Filtered	45293.1	72783.7	90332.6	65668.7	55283.5	79365.2	69922.6	57752.4	35356.9	60259.4
HBD	P02042	Filtered	Filtered	126582	Filtered	341485	295214	Filtered	429353	Filtered	Filtered	Filtered	Filtered	Filtered	Filtered	102939	Filtered	130456	Filtered	Filtered	Filtered	384809	Filtered	Filtered	Filtered	Filtered	217623	Filtered	252204	Filtered	Filtered	Filtered	Filtered	260991	Filtered	Filtered	Filtered	140745	Filtered	Filtered	Filtered	Filtered	Filtered	Filtered	118752	Filtered	Filtered	Filtered	Filtered
HBE1	P02100	Filtered	Filtered	545986	Filtered	1.38703e+06	700059	Filtered	3.14014e+06	Filtered	Filtered	Filtered	72657	89964.7	Filtered	171255	Filtered	660715	Filtered	Filtered	Filtered	2.81927e+06	Filtered	Filtered	Filtered	Filtered	1.35291e+06	Filtered	401579	Filtered	32711.7	Filtered	90806.5	2.75439e+06	475205	Filtered	16988.4	1.31041e+06	Filtered	Filtered	93593.9	125711	82321	Filtered	387980	196861	789979	Filtered	Filtered
COL1A1	P02452	814200	723790	676119	610620	617797	484392	1.03992e+06	980726	527372	535637	648518	679479	263175	1.02505e+06	828636	874891	1.10474e+06	395979	541202	943064	692277	412977	414500	1.34389e+06	635204	922503	1.05508e+06	581732	853074	665497	580254	770718	642051	672894	799130	752547	715250	472597	622635	676978	909457	1.14335e+06	341793	652919	632490	692372	604873	1.04009e+06
COL2A1	P02458;P02458-1	940354	Filtered	644729	557086	635105	485351	Filtered	769456	Filtered	Filtered	Filtered	545145	Filtered	Filtered	Filtered	Filtered	995840	Filtered	530579	839788	590553	172888	191356	Filtered	689414	Filtered	Filtered	Filtered	941428	659804	521227	697606	Filtered	Filtered	636765	689452	505214	Filtered	Filtered	799791	Filtered	Filtered	Filtered	646690	785611	753760	Filtered	833457
COL3A1	P02461	60024	37848.5	66196	59142	62490.9	119910	132634	68119.6	57688	62463.7	48461.1	65358.3	Filtered	138311	67632.9	94695.5	80897.6	50346	47670.8	45925.6	50338.9	54149.2	54788.7	200520	75100.8	98174.3	116161	50635.9	125827	50883.6	76784.3	73874.5	65585.6	135644	Filtered	79874.2	63314.2	Filtered	58926.7	67917.5	50389.9	113910	30002.2	79502.1	118476	75301.9	68783.6	118752
COL4A1	P02462;P02462-2	6399.37	5277.86	81445.5	5008.08	Filtered	67228.6	4848.25	Filtered	99852.1	5734.94	4613.98	4055.46	69487.8	Filtered	Filtered	Filtered	Filtered	Filtered	78811.9	Filtered	Filtered	Filtered	87843	Filtered	3272.08	1874.35	4382.55	6599.62	Filtered	4757.86	69452.8	Filtered	5212.2	Filtered	5754.64	14381.2	3083.32	Filtered	Filtered	7540.6	Filtered	Filtered	6157.43	125887	7791.58	Filtered	4974.93	5313.15
KRT14	P02533	162950	18572.3	38540.1	176770	73764.8	20024.6	27509.7	Filtered	41787	550845	967596	1.54019e+06	60168.1	Filtered	141349	192104	30076.3	132192	18958.8	234653	88870.3	Filtered	Filtered	632027	2.82215e+06	168552	129063	141835	Filtered	57130.8	87049.7	49985.2	51037.5	105999	317177	1.01086e+06	489682	155256	Filtered	48649.6	59926	Filtered	24883.6	189170	138469	115478	87699.8	Filtered
KRT6A	P02538	68439.6	33612.9	24719.7	60695.2	52160.4	21649.4	Filtered	Filtered	37261	309538	575423	1037894	18501.7	Filtered	Filtered	Filtered	12530.3	22431	19573.8	141818	63813.4	Filtered	Filtered	400533	1.56161e+06	77337.5	44003.9	49660.2	Filtered	60734.4	51957.5	36505	44238.2	53335.1	88217.4	466906	214864	123904	Filtered	47789.4	30912.7	Filtered	29423.3	85006.4	95328.9	78980.9	92927.6	Filtered
APOA1	P02647	38171268	35825488	16209932	33362616	27142080	32753254	31213810	77317720	28163422	51375004	26009138	30557924	54736364	68327112	67612248	81597144	59674756	43687908	19300756	61981900	28445176	43122128	42603404	24191522	35236036	92837984	54153712	33110862	39758468	39335536	32725402	44293384	65577228	135280176	103983072	28546534	49945384	104133792	105084696	47792104	102198368	51653624	34619016	18977076	28551012	64477636	44486744	82051072
APOE	P02649	59332272	66637364	37827736	63626304	41780344	41030368	44190796	35912084	33329774	46479916	50532256	45718660	36514868	53193816	70785056	58809672	60759580	51664548	53249004	49360064	30153212	58143460	59244988	67793984	44492308	37975860	44503244	54946964	45402144	44880784	41557424	42312800	44475716	31001424	25112780	43384344	27668076	39021372	39190108	38415528	33615736	43892616	41481824	44678808	27137028	26257874	42255376	36558424
APOA2	P02652;V9GYM3	8431387	6.6171e+06	4017735	6135919	7.85869e+06	8.13272e+06	6106754	14129864	7.45331e+06	7084200	5.46618e+06	6.38584e+06	7.21805e+06	12974838	10859960	11122615	8799261	4.41937e+06	3.66386e+06	8612979	9000191	9567042	9363458	4994350	7447471	12475247	8.38498e+06	8417393	7123835	8086573	8287043	13558031	13527743	17403240	27637136	6.94672e+06	11372398	14945774	20263648	8646310	19535538	14723256	7693531	5553932	8.25751e+06	12443500	7.53301e+06	15050768
FGA	P02671	526394	735300	832304	808503	876799	4.67602e+06	3021317	2.22574e+06	1.06977e+06	1613494	329964	1.0435e+06	1.49644e+06	1.58943e+06	817046	1426723	1.34863e+06	2.74914e+06	689772	1343703	1.18237e+06	797131	792382	859711	1.25161e+06	2.68354e+06	1.02872e+06	719851	986712	533339	567118	1.07623e+06	1.10542e+06	6350770	1.03722e+06	480304	1.43757e+06	3.51866e+06	1.8428e+06	1.26998e+06	2.59003e+06	2.11039e+06	1.28726e+06	327151	788867	1.69215e+06	1.1284e+06	2.08407e+06
FGB	P02675	2649029	3401900	3.33933e+06	4.00038e+06	4.05189e+06	21926064	8985866	10053213	4099136	7.7782e+06	1.94485e+06	5.33968e+06	5443027	6909235	3.97979e+06	7.00272e+06	6067105	8.37729e+06	3.0535e+06	6905338	6063242	3.94297e+06	3.90723e+06	3.28548e+06	4.76287e+06	11335773	5058989	3297660	4.61321e+06	3.18496e+06	2.84043e+06	6061130	5478699	27085288	4.86297e+06	2441608	5686321	18452136	8669615	6.21735e+06	9631905	9906810	6026024	1.96167e+06	3.87156e+06	7.14705e+06	6.71153e+06	9039042
FGG	P02679	993533	1.07941e+06	1.34548e+06	1608710	1.21878e+06	7379518	3.33018e+06	3895508	1.62199e+06	2.80764e+06	762231	1.8882e+06	2.15277e+06	2.61321e+06	1419504	2897786	2.18191e+06	3.35477e+06	1.16031e+06	2.98068e+06	1.93727e+06	1.40139e+06	1.38211e+06	1.32852e+06	1941551	3.59651e+06	1.71219e+06	1.24639e+06	1.84008e+06	1.15351e+06	876838	2194620	1.83328e+06	8554983	2.06612e+06	958398	2.41703e+06	6850070	2837758	2.35994e+06	4.18542e+06	3343436	2.25012e+06	769434	1.17967e+06	2.64385e+06	2.60309e+06	3.31196e+06
SLC4A1	P02730	Filtered	Filtered	Filtered	Filtered	Filtered	Filtered	Filtered	Filtered	Filtered	Filtered	Filtered	Filtered	Filtered	Filtered	Filtered	Filtered	Filtered	Filtered	Filtered	Filtered	Filtered	Filtered	Filtered	Filtered	Filtered	Filtered	Filtered	Filtered	Filtered	Filtered	Filtered	Filtered	Filtered	Filtered	Filtered	Filtered	Filtered	Filtered	Filtered	Filtered	Filtered	Filtered	Filtered	Filtered	Filtered	Filtered	Filtered	Filtered
CRP	P02741	Filtered	10953.8	49995	133109	36529	7482.84	16711.2	63214.2	163891	47419.7	9955.93	22259.4	154842	12210.4	40211	25662.3	10777.9	330907	77245.2	2876.05	11415.7	61612	61738.6	7784.14	3891.13	21663.7	48257.4	116916	9018.77	10345.8	27557.9	47501.6	65021	192890	Filtered	9817.04	17486.1	56634.6	34338.8	24022	71732.9	34549.3	311076	11553.3	9858.35	85794.3	21583.6	32817.7
APCS	P02743	49910.2	73561	85320.6	69940	62451.8	183980	165765	199097	122407	145325	49152.6	69767.7	189249	270269	109678	141628	95058.2	114988	47471.7	62092.9	225419	62509.8	69676.6	123566	84320	303964	56233.2	76909.3	112385	98605.4	83367.3	147530	147765	577012	191144	51410.9	95919.8	178443	196145	203969	244965	251044	121815	91754.4	163309	122601	86879.1	163135
C1QA	P02745	1.5207e+06	1.85518e+06	1.32305e+06	804303	1.20965e+06	1.35831e+06	1.53779e+06	2.13043e+06	1.52357e+06	1.65039e+06	1.64727e+06	2.25088e+06	1.73319e+06	1.48406e+06	1.57669e+06	1.70052e+06	1575889	1.62064e+06	1328494	1.03226e+06	1.39712e+06	2024813	1.37407e+06	1.43721e+06	2.14792e+06	2.43149e+06	1.88606e+06	1.72186e+06	916176	1.94685e+06	923628	1.32594e+06	1.35331e+06	4.19316e+06	1.47625e+06	2.16734e+06	1.4341e+06	1.44606e+06	1386488	1.55335e+06	1.37389e+06	1.71774e+06	1751768	994468	1.32066e+06	1.36883e+06	2342340	3.9116e+06
C1QC	P02747	1102947	2456244	905651	1.063e+06	1.34992e+06	878519	2.05994e+06	1.77938e+06	842182	1.58034e+06	1855922	2.09034e+06	1.05852e+06	1.4743e+06	1.10046e+06	1.84734e+06	1.69103e+06	1.93479e+06	2.00462e+06	1368382	617050	1.4742e+06	1.49208e+06	2.42266e+06	1.68347e+06	1527091	1.73827e+06	1.83713e+06	648786	1.53458e+06	563500	661447	1.8654e+06	1.70289e+06	1.20099e+06	1.66591e+06	1.25674e+06	1.25766e+06	1.35031e+06	902535	1.49413e+06	1.25468e+06	1.2909e+06	631133	1.30845e+06	2340443	1.99115e+06	1.68442e+06
C9	P02748	581752	639815	715070	1.06485e+06	769498	701608	1.62437e+06	1.67581e+06	1.02468e+06	1.05323e+06	557422	856279	1.62719e+06	960224	996151	950998	910743	1.58157e+06	585035	811161	1027779	722813	696208	449216	892647	1.17938e+06	1.06672e+06	967657	609682	635399	715699	1.01187e+06	884265	1.68152e+06	1.28774e+06	577401	1163161	1.83012e+06	788892	1.25264e+06	1.13088e+06	852880	1.40383e+06	716299	1.25839e+06	1.37485e+06	1.35003e+06	1.17387e+06
APOH	P02749	393036	455601	617550	373775	477650	589184	1.02889e+06	850707	647542	659430	378053	447518	876810	770294	569701	702892	684278	593738	385541	665777	507409	420144	Filtered	521728	732318	1.42212e+06	760220	603200	660149	447065	555004	516444	1.09405e+06	1.53577e+06	1.04865e+06	496240	835282	1.3903e+06	786558	1.04166e+06	792920	825200	493812	453820	387837	856193	599339	1.56649e+06
LRG1	P02750	1.03555e+06	1.20544e+06	1.16745e+06	1.80972e+06	932646	1.00815e+06	1.71205e+06	2.11723e+06	1.44e+06	2.29545e+06	1.15362e+06	1.43115e+06	1.57333e+06	1.38244e+06	1.32861e+06	1071466	1566430	2.78523e+06	1.16283e+06	1.2026e+06	1.05562e+06	1232503	1.38353e+06	604075	1.22602e+06	1905351	1.57629e+06	1.43703e+06	1.33141e+06	1.06811e+06	1.11017e+06	2.19377e+06	1.71401e+06	1.8041e+06	1.09745e+06	1.24312e+06	2144513	3.91452e+06	1.57541e+06	1.4439e+06	2127758	2.02288e+06	2.11572e+06	1.18845e+06	1.61937e+06	2502068	1971997	1704651
FN1	P02751	8407607	9142755	8364728	8.31874e+06	5.99339e+06	9546762	9529740	7.96603e+06	8022215	7450145	7.5526e+06	8446425	8963016	7709456	7.45837e+06	9439844	9057288	6495921	9274972	7.31246e+06	8515584	8137255	7795702	10347572	8458319	6571966	7971815	7896095	8361275	6810849	7.35982e+06	6.19773e+06	7.30796e+06	8491376	5.79724e+06	7.68942e+06	6897654	6913979	7787313	6348962	5.5882e+06	9952438	6152656	8.34359e+06	6.41921e+06	5755824	8499079	7274027
FN1	P02751-11	Filtered	Filtered	7646.48	Filtered	Filtered	Filtered	Filtered	Filtered	Filtered	Filtered	Filtered	Filtered	Filtered	Filtered	Filtered	Filtered	Filtered	Filtered	Filtered	Filtered	Filtered	Filtered	Filtered	7830.59	Filtered	Filtered	Filtered	Filtered	Filtered	Filtered	Filtered	Filtered	Filtered	Filtered	Filtered	Filtered	Filtered	Filtered	Filtered	Filtered	Filtered	Filtered	Filtered	Filtered	Filtered	Filtered	Filtered	Filtered
RBP4	P02753;Q5VY30	1.00584e+06	1.34605e+06	873745	1.00789e+06	1.03501e+06	1.1088e+06	4.03951e+06	2432775	903274	1.48441e+06	825377	1107944	1.41611e+06	2.81077e+06	2.17145e+06	1.26642e+06	2243331	1.29075e+06	759892	1.03342e+06	969054	1114897	1.24744e+06	962159	832376	2.49197e+06	2.34556e+06	2.26301e+06	915588	1.58386e+06	888206	1.63959e+06	1.53375e+06	1996823	1.57313e+06	934831	1.09355e+06	2.56283e+06	2422751	1.86941e+06	2.13894e+06	1.55055e+06	2.01082e+06	744331	1.05939e+06	1.4345e+06	1.04548e+06	2.41934e+06
AMBP	P02760	197210	171413	193805	1.42063e+06	130697	207258	847772	720694	174881	212718	113902	145064	326879	370679	1.58518e+06	452502	296898	2395437	121481	2.03094e+06	213749	1.05354e+06	156509	212373	228013	613505	622123	1.54406e+06	272409	1.34388e+06	128463	184534	407419	1.19525e+06	307910	178349	242770	457892	423822	431415	461800	466242	193648	1.31859e+06	257127	349094	218619	426462
ORM1	P02763	684579	1.374e+06	1.02301e+06	2267003	1161339	1132470	2595144	4.12617e+06	1.5707e+06	2.95139e+06	811073	1.49468e+06	1.39384e+06	2404767	2387546	2677432	2566910	4506662	1.02736e+06	1.39864e+06	1414897	831550	896882	1.01077e+06	1.64039e+06	2.99315e+06	1.70042e+06	2211756	1.5817e+06	1352953	1316616	2509394	2.64338e+06	3.94968e+06	4.09113e+06	400797	2.98593e+06	5293480	2.94655e+06	2705079	4375396	3.73383e+06	2941153	797022	1.77598e+06	3391404	2.09736e+06	2.49212e+06
AHSG	P02765	5.88992e+06	6361058	4081888	5772066	5.85788e+06	7.27613e+06	8631882	10466660	4451692	10543221	3.31638e+06	5365721	5.2961e+06	10194585	10619034	10670454	6.60842e+06	7.04749e+06	5819087	9199606	8838863	5.47482e+06	7.66575e+06	4967229	5975482	10148168	8751494	4939984	6335270	5560719	6378415	11640458	12831891	24274370	11352464	5205961	9740020	12989816	12135271	5112125	15617706	9313561	5.51574e+06	4707021	7380915	14021635	7199088	10970791
TTR	P02766	106677856	80007400	20547676	67426984	129687888	63989952	95227984	111066800	27796088	62486244	116826128	72391712	62959784	102573944	113612216	97467584	106623312	72052064	16141354	86003944	27012832	89834232	88844048	92977872	28045498	104600200	97406096	100711952	24944520	30720328	70750360	81982248	84757616	44108080	39607664	33779772	83676568	64313528	85443872	81391952	89958896	106654136	108825336	108248152	73436576	87367360	83784120	111374048
ALB	P02768	927006016	927508608	346487424	818718912	634716096	442793632	826637568	1510241024	499694688	817912832	663332544	593504256	576736832	629646080	1664192512	915311360	1160249088	954684032	403555328	696381504	618622784	846877184	802632384	440984640	650251776	899565504	1054734784	1031819072	578972096	748550784	696804480	793276736	1289974016	1545318016	1295082752	651751936	809952768	1787062144	1739356416	774584512	1316077824	1304261888	915879424	604806592	539201856	1121551488	999911296	1389930240
GC	P02774;P02774-3	6540836	7.80016e+06	4.57386e+06	7779394	6.20219e+06	5932220	9464793	14546393	5749681	8.30089e+06	5.00698e+06	7.14554e+06	7398680	8.32326e+06	12025634	10911944	11666818	8886716	4247663	7127080	6348316	7081486	7.01663e+06	4.80866e+06	6248731	12813389	9042295	7773611	6.13118e+06	6874436	6968963	11310226	9930838	14983961	13534040	6.95767e+06	10539408	15603680	13461656	9964545	15344847	9421124	9559230	5380149	7876913	11977874	8129964	8939378
PPBP	P02775	Filtered	Filtered	47822.5	Filtered	Filtered	178226	101697	Filtered	Filtered	Filtered	Filtered	Filtered	Filtered	Filtered	Filtered	Filtered	Filtered	146636	Filtered	Filtered	48358.8	Filtered	Filtered	Filtered	Filtered	Filtered	Filtered	Filtered	Filtered	Filtered	Filtered	Filtered	Filtered	Filtered	Filtered	Filtered	Filtered	Filtered	Filtered	105463	Filtered	Filtered	Filtered	61487.7	Filtered	Filtered	Filtered	Filtered
TF	P02787	113148624	125250504	68958496	115879056	86028976	82639296	92266560	134369520	81568912	104345712	103943192	87960888	70842128	102207248	153536576	124760736	116110752	153689824	84774288	84837712	82715216	90748072	108595328	49767076	102102648	139879072	137292976	119729352	74078064	97122040	95160672	107140944	129049248	142841296	142389600	99658160	110977320	150783392	144859488	92895312	128653056	111852496	124652856	86122488	90436240	137543648	108884880	118956216
HPX	P02790	30609426	40172548	19337620	31242108	30348896	23991938	23095516	66937476	32229800	43059240	25837254	31714632	42277832	44768704	46943100	43836076	48150840	47426692	26197714	34057660	31038766	38916408	38673752	27470436	37658460	66899588	53121004	39132928	32506466	31137614	25873346	38763368	53918896	104435248	55234232	34424920	47235168	81806408	66472136	40757656	72756192	47697368	59186336	20619594	33616428	58431444	41095408	54139200
FTL	P02792	99331.6	95113.8	91067.8	89593.7	86072.3	62616	Filtered	Filtered	53450.8	73052.4	87547.9	68228	Filtered	64577.8	Filtered	72843.6	59484.4	41560.2	62532.2	76959.8	81224.9	53928	49570.4	70981.1	68696.3	Filtered	Filtered	85993.7	77963.1	101134	Filtered	Filtered	Filtered	Filtered	Filtered	139827	Filtered	48206	Filtered	Filtered	Filtered	Filtered	49514.9	69757.3	Filtered	Filtered	90734.5	Filtered
FTH1	P02794	89866	64261.8	55174.2	69870.6	61079.2	42042.6	67605.4	92227.4	55858	50926.7	56244.2	86709.7	39217.4	76703.2	116088	138093	115321	61399.1	52829.7	83858.5	73175.2	65754.7	50427.8	77124.2	74035.6	159704	88629	91341.8	101927	62017.9	74801.3	39287.1	52985.2	Filtered	65387.6	100257	111067	63883	98218.8	53028.7	Filtered	89179.8	39786.2	43037.9	Filtered	37733.6	66395	Filtered
ANG	P03950	67795.4	76757.7	72313.7	64688.7	74003.4	55762.5	106154	125953	63763.8	127598	72254.5	45935.8	102092	58122.6	80596.5	66960.2	102448	110028	54619	68892.2	65910.6	61374.1	61527.3	59134.5	100496	155275	92483.1	78848.2	79206.7	77316	54700.7	71360.3	91435.6	122869	112120	111983	86114.2	96107.4	84601.3	105704	124994	83955	102370	55603.6	90048.8	82015.1	99451.2	101922
C4BPA	P04003	31592.5	31541	33307	58061.6	38438.4	597026	92098.9	46972.8	75141.2	107377	18973.9	38939	57140.6	129578	Filtered	48657.1	80141.3	53163.2	35327.8	89806.4	93263.2	57910.4	50963.3	35239.9	69117.8	97262.3	21726.1	37653.6	29592.9	36449.9	64874.5	55653.7	38952.9	362887	40308.3	31990.2	57647.6	79559.3	91018.4	70630.8	134807	110378	86380.4	27391.8	47261	118533	60528.7	143929
VTN	P04004	4.18465e+06	5395019	4613741	3627996	4784942	6.55002e+06	5.17861e+06	13259995	5127089	6.51637e+06	2427883	5046591	10531343	10302896	6913012	8569981	6421348	5.92822e+06	4.11584e+06	7.78056e+06	5.47786e+06	4.96569e+06	4.86903e+06	6559820	5.94303e+06	11819653	5239361	3.11365e+06	7127947	4684105	3.22771e+06	7164804	7786383	26218040	6938358	4007909	11234533	11446293	7230233	8938549	13317079	7.95366e+06	5.27913e+06	2481791	8289619	13630036	3.31688e+06	15421616
CAT	P04040	Filtered	Filtered	27497	19317.4	39775.5	46426.9	11192.5	42494.5	9386.86	Filtered	25898.9	64004.9	Filtered	Filtered	Filtered	Filtered	Filtered	14728.8	17131.5	Filtered	96194	Filtered	Filtered	Filtered	79719.3	31021.4	Filtered	41821.2	22763.4	18503	Filtered	Filtered	29897.5	12508	Filtered	17752.4	16327.1	Filtered	Filtered	Filtered	11996.4	Filtered	Filtered	39832.1	Filtered	Filtered	Filtered	Filtered
FUCA1	P04066	179081	192279	155164	238145	172670	150662	144127	157884	133071	182397	198838	192505	162363	142248	181900	106557	176394	183948	216487	190834	124191	155502	151808	124217	77744.8	143895	149252	153820	179067	185643	211511	156468	157805	238290	168697	207169	121399	55238.4	108035	87515	235632	82490.1	205776	277113	140976	128548	206978	88219.2
ALDOA	P04075	925539	672818	825840	914652	917006	883437	533902	452923	1118160	632347	920055	1.15144e+06	653415	552526	876833	835054	936773	583142	1.51623e+06	784185	897688	751449	845148	1.09732e+06	1.1968e+06	420029	529922	746284	951924	915106	652497	580289	458573	325678	528362	589761	582548	451211	495393	472174	467162	656722	461083	678692	567315	727651	598484	371500
CSTB	P04080	106556	81027.1	77974.5	81896.4	86157	79547	148341	98000	97857.6	89499.7	99893.8	121202	95234.7	89698.3	102186	104261	94030.7	115533	107577	69190.6	106812	125228	97550.1	114612	94594.6	84873.9	106926	96545.5	95447	95478.8	47248	54037	Filtered	Filtered	Filtered	69561.5	Filtered	Filtered	56319.2	64153.4	Filtered	108347	Filtered	69889.4	83303.8	75557	62072.6	Filtered
APOB	P04114	90855.8	60902	128794	82268.1	146189	2.4547e+06	173711	172404	106194	113366	59633.4	113549	86125.1	190434	64682.1	60675.7	184952	97261	63167.8	104191	155553	102987	97963.8	97110.1	153009	Filtered	26256.3	78369.4	61720.1	116474	117539	138207	99437.3	289002	46838.4	93235.1	Filtered	129063	74184	99151.5	76961.2	146896	73824.8	147723	211661	69311.6	288042	76928.8
SOD2	P04179	Filtered	Filtered	Filtered	125570	122371	Filtered	Filtered	Filtered	Filtered	Filtered	Filtered	152775	Filtered	Filtered	Filtered	169261	127438	Filtered	Filtered	Filtered	Filtered	108726	114020	Filtered	Filtered	109758	88696.5	90624.6	Filtered	Filtered	Filtered	Filtered	Filtered	Filtered	Filtered	Filtered	Filtered	Filtered	Filtered	Filtered	Filtered	95151.3	88443.9	Filtered	Filtered	Filtered	Filtered	Filtered
LCAT	P04180	206293	212095	247027	205285	123570	122857	180961	107051	71815	126113	112066	111630	143950	218743	347239	92157.1	232746	115525	150899	136266	121384	172219	178904	138957	96057.8	139925	167912	192540	116821	147545	174037	152674	147378	290890	374139	173730	118443	143438	157374	413604	327190	140977	186419	388672	271544	101781	263662	324745
HRG	P04196	1.19164e+06	1.67717e+06	909163	1.22282e+06	1.18125e+06	1.60283e+06	1.51032e+06	2.72759e+06	1813711	1.95132e+06	822804	792546	2677580	2342934	1.54646e+06	2.079e+06	1.86773e+06	1402577	956129	1.73088e+06	1.48351e+06	1.17746e+06	1.20785e+06	1.26224e+06	1.75639e+06	2450108	1.68486e+06	1.20879e+06	1.89333e+06	967301	861203	1.66093e+06	2.77024e+06	3586962	2711111	1.02209e+06	2.41311e+06	3.12005e+06	2210708	1863813	3410746	2467089	1.16776e+06	1.28261e+06	1.91193e+06	2579905	2.02163e+06	2.69015e+06
A1BG	P04217-2	1.97666e+06	2.12507e+06	1.77626e+06	2877503	1.97076e+06	2.11766e+06	2.52299e+06	4904924	3.4247e+06	3247848	1.83422e+06	2.55082e+06	4.32822e+06	4831637	3.58889e+06	6150168	5759633	3.85475e+06	2.23802e+06	5532336	2.53084e+06	3.22885e+06	2934205	3147591	3690807	5.60176e+06	4.19857e+06	2.49945e+06	3.63049e+06	2.61135e+06	1.80425e+06	3439562	3225446	7.6437e+06	4628426	3385385	5062987	4.80051e+06	3736273	3501143	4918628	4220648	3212208	2.23944e+06	4367932	4670606	2.62753e+06	2.3505e+06
KRT6B	P04259	Filtered	Filtered	Filtered	Filtered	Filtered	Filtered	Filtered	Filtered	Filtered	Filtered	Filtered	54490.8	Filtered	Filtered	Filtered	Filtered	Filtered	Filtered	Filtered	Filtered	Filtered	Filtered	Filtered	Filtered	Filtered	Filtered	Filtered	Filtered	Filtered	Filtered	Filtered	Filtered	Filtered	Filtered	Filtered	Filtered	Filtered	Filtered	Filtered	Filtered	Filtered	Filtered	Filtered	Filtered	Filtered	Filtered	Filtered	Filtered
KRT1	P04264	545682	253063	183456	1171968	684105	178704	223722	62592.1	331737	1.49577e+06	3512209	5200168	274323	118665	336940	414214	80442.8	271065	195442	1.30685e+06	460163	316124	292034	2.41963e+06	7216908	206352	393024	1.15253e+06	184746	418095	747286	442681	580783	524772	894068	2.87962e+06	1.61241e+06	685774	325384	590276	236362	130251	119933	703660	954350	882917	715977	151402
S100B	P04271	41720.5	83155.8	36806.1	50992.8	61183	39684.4	78488.7	48675.4	30292.3	63853.6	57313.7	32775.4	36679.2	41509.4	69280.6	21198.4	Filtered	Filtered	53873	29341.4	50696.7	27282.9	Filtered	43618.9	26442.6	Filtered	70316.7	58657.5	30050.5	79856.6	121399	Filtered	103638	Filtered	Filtered	42480.8	Filtered	106292	50034.1	90779.5	Filtered	Filtered	43264.8	75542.3	25911.2	142601	Filtered	Filtered
VWF	P04275	37148	55803.3	49850.7	41730.5	32906	70753.4	60829.5	31781.3	34827.7	44620.8	35197.2	48459.8	28856.8	36392	41994.6	48117.8	49485.1	46978.4	79369.8	35131.8	44224.2	41653	43409.9	62483.4	46904.7	40816.4	32981.2	44744.7	46103.8	34232.4	38800.5	28699.5	28769.1	46143.4	30375.4	45671.8	35841.3	33421.4	49740.9	32473.9	38221.6	40363.2	28273.1	45664.9	41540.8	33382.6	41185.6	27309.5
GAPDH	P04406	191975	158476	253982	248976	109947	242572	184817	105713	217282	234746	103211	251126	174817	246733	194672	532664	182413	263892	195866	313020	208538	159744	164830	174475	166160	240197	166958	203251	204898	205244	271591	60765	101370	159377	81680.9	188191	208381	253895	259606	118049	104117	189195	71178.4	135056	123128	76715.8	194987	177459
IGKV1-16	P04430	Filtered	Filtered	Filtered	Filtered	Filtered	65951.9	Filtered	Filtered	Filtered	Filtered	Filtered	Filtered	Filtered	Filtered	Filtered	Filtered	Filtered	Filtered	Filtered	Filtered	Filtered	Filtered	Filtered	Filtered	Filtered	Filtered	86632.6	Filtered	Filtered	Filtered	101833	Filtered	Filtered	Filtered	Filtered	Filtered	Filtered	Filtered	44503.1	Filtered	Filtered	Filtered	Filtered	Filtered	Filtered	Filtered	Filtered	Filtered
AMY2A	P04746	Filtered	Filtered	7011.48	Filtered	Filtered	Filtered	11473.7	Filtered	Filtered	Filtered	Filtered	Filtered	4748.04	Filtered	Filtered	Filtered	Filtered	Filtered	4804.52	Filtered	Filtered	Filtered	Filtered	Filtered	Filtered	Filtered	Filtered	Filtered	Filtered	Filtered	7127.3	4586.75	Filtered	Filtered	Filtered	Filtered	Filtered	Filtered	Filtered	11721.1	Filtered	Filtered	Filtered	7290.63	6830.75	19310.2	Filtered	Filtered
ATP1A1	P05023;P05023-4	26170.3	12258	16906	18744.8	Filtered	16289.3	Filtered	26473.1	15247.5	Filtered	14854.4	Filtered	21050.3	Filtered	Filtered	Filtered	Filtered	Filtered	25768.2	Filtered	Filtered	25123.6	39705.1	31926.7	25899.2	Filtered	Filtered	29420.2	Filtered	20965.8	20580.9	Filtered	20039.9	Filtered	Filtered	Filtered	31074.1	Filtered	Filtered	27072.3	Filtered	Filtered	Filtered	24564.8	Filtered	Filtered	25709.1	Filtered
ATP1B1	P05026;P05026-2	37095.1	36359.6	39018.9	31281.3	32342.3	21067.7	16836	Filtered	42556.3	Filtered	39472.8	Filtered	18826.9	Filtered	Filtered	8930.79	23045.7	11325.7	43388.3	18007.1	19418.3	36759	28846	34662	50135.6	Filtered	14326.2	26643.9	51416.6	35066.1	33140.2	Filtered	Filtered	Filtered	14512.9	Filtered	16947.3	Filtered	15849.9	11530.9	6306.7	12893.3	17729.4	33185.5	Filtered	Filtered	Filtered	Filtered
CHGB	P05060	941058	984983	1190071	1.18894e+06	1.12292e+06	1.00345e+06	998712	661693	1.08302e+06	864524	979858	747830	528580	1.19227e+06	1.06942e+06	1296214	1.19833e+06	1136305	1.21477e+06	1.06962e+06	1.05673e+06	940355	965035	1.33264e+06	1.46055e+06	691144	787949	941056	990237	927961	837481	1.01587e+06	838497	559876	597069	1.09859e+06	993694	573619	684883	875830	968607	961727	970355	717849	436496	663927	718695	730574
APP	P05067;P05067-11;P05067-8	974686	818570	815875	1.35896e+06	1.09752e+06	644767	819875	438716	819343	1.31111e+06	778839	1.15798e+06	690111	844118	975607	1.37187e+06	1.01748e+06	582652	889962	1.01082e+06	1.08434e+06	994309	843857	1.05045e+06	831176	659974	692074	866750	1.15253e+06	1.12729e+06	1.46475e+06	539127	709401	378881	611760	1.09249e+06	699224	796607	1.08798e+06	635497	465864	715497	1.00679e+06	1.24295e+06	453704	488178	625922	561716
ARG1	P05089;P05089-2;P05089-3	Filtered	Filtered	Filtered	Filtered	Filtered	Filtered	Filtered	Filtered	Filtered	Filtered	Filtered	Filtered	Filtered	Filtered	Filtered	Filtered	Filtered	Filtered	Filtered	Filtered	Filtered	Filtered	Filtered	Filtered	6248.68	Filtered	Filtered	Filtered	Filtered	Filtered	Filtered	Filtered	Filtered	Filtered	Filtered	Filtered	Filtered	Filtered	Filtered	Filtered	Filtered	Filtered	Filtered	Filtered	Filtered	Filtered	Filtered	Filtered
S100A8	P05109	Filtered	81155.4	5922	7608.45	27018	13630.6	11942.9	18728.9	9780.27	21753	8085.4	29172.2	6797.42	6977.55	Filtered	Filtered	4979.18	4755.66	3422.75	10273.7	72407.6	7598.88	8182.37	11598.4	20174.9	Filtered	Filtered	14377.3	Filtered	13615.4	9790.49	15254.5	19066	Filtered	Filtered	12538.5	9691.63	144236	Filtered	Filtered	8965.19	Filtered	96455.3	9603.36	6741.65	13629.5	Filtered	Filtered
SERPINE1	P05121	8242.69	28277.1	11262	5862.82	Filtered	Filtered	22348.1	8526.66	15143.4	Filtered	12721.7	6058.42	31566.2	Filtered	Filtered	Filtered	Filtered	13998.2	13869	Filtered	21149.2	9785.53	8719.02	10548.4	8801.29	Filtered	Filtered	10597.9	13613.9	8648.79	Filtered	Filtered	Filtered	Filtered	13587.9	9568.51	Filtered	Filtered	12134.2	Filtered	Filtered	12374.7	Filtered	Filtered	Filtered	Filtered	Filtered	Filtered
SERPINA5	P05154	373343	348060	253526	348474	161262	256755	359852	428708	277707	292332	264996	242925	494360	360250	333439	226448	326530	256725	219825	345217	335806	354242	345051	355923	291354	374291	316100	282475	303496	331220	342451	509044	419503	668665	432517	352041	329402	350531	501117	494499	493058	176201	328113	337979	431342	459700	283648	535293
SERPING1	P05155;P05155-2;P05155-3	6203885	5119423	3.95603e+06	5.12099e+06	4466341	3.76911e+06	5844225	7189257	5274545	4785612	5509154	5.13745e+06	5.68652e+06	7219872	6.80447e+06	7.47396e+06	7457822	8.32553e+06	4.54838e+06	6032747	4592728	5700713	5710456	5591630	4539592	6.58131e+06	6243130	6954342	5.83657e+06	5.16754e+06	4.66158e+06	5605245	6.77202e+06	7.36406e+06	7.34541e+06	5681343	5.86048e+06	7.2942e+06	7.78028e+06	5404185	8.24368e+06	7.91253e+06	6435717	4.44138e+06	5176168	6179775	6517744	6092140
F13B	P05160	81263.9	56255.5	21370.3	32569.5	36775.8	64315.7	85095.7	Filtered	27998.1	35836.6	17904.9	40072.3	Filtered	107088	Filtered	Filtered	38911.6	69492.7	15183.2	44796.2	29148.5	46119.9	51920	38044.6	25054.8	47699.5	33934.5	27618.9	38888	21061.9	18385.7	36239.3	39396.3	138735	39306.8	19456.7	38234.2	64892.4	Filtered	32757.4	94347.5	41792.7	43057	19320.1	Filtered	81475.7	21735.2	72170
ICAM1	P05362	17349.9	22048.6	25516.9	18564.5	18698.8	23119.6	24691.2	37284.4	28123.5	17318.4	23032	22997	26173.6	37238.9	17926.6	74493	24225.4	51616.6	29498.8	46512.4	17143.9	15194.4	13884.1	38479.8	29840.8	Filtered	24094.8	19803.2	39026.8	20171.6	Filtered	31401.9	22165.8	44136.3	Filtered	22499	25316.8	Filtered	16813.6	Filtered	24711.6	26406.6	14409.8	21353.2	26483.9	28896.1	Filtered	Filtered
SCG5	P05408-2	1.93542e+06	1.3198e+06	1.84559e+06	1803324	1.60075e+06	1.5795e+06	1.54989e+06	1.14214e+06	1.6689e+06	1.32568e+06	1.65383e+06	1.90487e+06	1.1694e+06	1.50615e+06	1.74561e+06	1.88719e+06	1.66045e+06	1.64968e+06	1.63111e+06	1.63865e+06	1.22674e+06	1.97493e+06	1.90098e+06	1.78399e+06	1.74613e+06	1069919	1.47008e+06	1.48228e+06	1834395	1.52368e+06	1566800	1.17998e+06	1.14824e+06	703621	1.01443e+06	1.4812e+06	1.73737e+06	933616	1.21476e+06	952360	1.45376e+06	1.29894e+06	1.61378e+06	1.41545e+06	1.27739e+06	1.20715e+06	1.13127e+06	899655
FABP3	P05413;S4R371	44780.7	48946.3	76533.3	51147.1	52943.4	63934.2	82721.4	Filtered	93061.7	44123.7	55579.9	130399	73824.4	31006	44217	66294.3	36801.2	Filtered	116484	39568.9	104344	76894.6	79977	63454.2	102561	Filtered	Filtered	78420.3	35361.4	72150.1	42805.9	Filtered	Filtered	Filtered	Filtered	28806.2	68291.4	Filtered	30923.2	Filtered	Filtered	Filtered	Filtered	31414.1	75492.4	56795.6	Filtered	Filtered
REG1A	P05451	Filtered	51248.9	13915.9	17836.8	Filtered	7178.17	182467	28524.2	7503.6	27293.8	Filtered	Filtered	18247.6	Filtered	Filtered	Filtered	Filtered	44303.2	8292.66	Filtered	8832.51	10517	12634.9	Filtered	18054	24542.1	105733	9608.11	4688.77	Filtered	Filtered	20044.1	23344.9	30581	20723.8	23837.3	Filtered	49815.9	23872.3	27104.3	22374.8	17299.7	Filtered	8437.38	15172.7	32193.8	27410.6	149090
CLEC3B	P05452	525622	456058	594089	544027	441419	564688	454493	357756	603552	485041	530564	502614	515797	433698	537976	357427	577075	355583	653939	510519	295818	348509	505568	583974	579335	417137	442440	509349	652045	471550	396305	672083	348014	406621	428270	526858	547940	209928	367464	350377	314688	403741	401678	587782	464814	441177	459533	464086
HLA-A	P05534	139663	58106.6	134749	78206.9	378320	98275.7	Filtered	88078.7	39759.5	263838	114661	249699	67202.1	Filtered	298386	162705	70362.1	65862.9	94863.3	79345.2	40193.2	29674.4	30170	190337	113537	Filtered	267693	Filtered	Filtered	87583.2	50021.1	66379.7	37441.7	180970	88343.5	68595.6	112742	59390.3	59393.8	165307	80289	117154	75929.8	56095.8	167132	107209	59475.7	163930
SERPINA7	P05543	332303	561197	308272	474988	541374	409528	608604	577611	470524	742936	401142	492415	874864	650676	745171	443040	557913	417235	428884	619321	471073	466048	486305	382202	719527	746278	660258	441042	508299	501013	653371	668854	715527	1055207	736817	654642	669234	745881	826446	839432	752854	713043	463420	555728	567727	1.18076e+06	435873	979235
SERPIND1	P05546	487766	474961	295887	489288	410182	536369	421521	522724	351361	303590	294506	340394	392310	516032	399944	273015	394834	336840	300784	408082	321412	517959	427784	405206	366531	479537	470861	556174	354613	438407	421273	484212	465588	799129	606545	322128	478900	651894	497115	484312	731510	473466	491778	433296	408682	409293	325367	537917
ITGB1	P05556;P05556-2;P05556-3;P05556-4;P05556-5	Filtered	Filtered	Filtered	Filtered	Filtered	Filtered	20224	Filtered	Filtered	17194	17015.7	Filtered	13616.4	Filtered	Filtered	Filtered	Filtered	Filtered	27065.5	12869.9	Filtered	Filtered	Filtered	Filtered	Filtered	Filtered	Filtered	Filtered	Filtered	Filtered	19126.7	Filtered	Filtered	Filtered	Filtered	14117.7	Filtered	Filtered	Filtered	Filtered	Filtered	Filtered	Filtered	Filtered	Filtered	Filtered	8791.36	Filtered
CALB1	P05937	208737	126545	180557	134279	109774	143805	120759	118740	135089	89055.3	116513	117374	86433.1	114205	121684	114356	123639	89779.7	190641	140593	83051.7	117128	110856	250768	132275	81092.5	89100	143631	110908	187634	132012	225392	85496.2	77741.7	63637.9	161065	77774.1	73902.4	64165.8	149453	88086.9	130823	127042	379506	62134.5	124916	155509	157211
COL5A2	P05997	23768.5	Filtered	42498.2	Filtered	22944.5	41051	46774.4	Filtered	35714.6	Filtered	19237.1	Filtered	Filtered	Filtered	Filtered	Filtered	Filtered	Filtered	40672.8	Filtered	Filtered	23494.1	24008.5	Filtered	26080.9	Filtered	25365.1	Filtered	31954.6	Filtered	Filtered	21649	Filtered	Filtered	Filtered	38744.5	Filtered	Filtered	27933.2	Filtered	Filtered	24535.7	21116.2	32937.3	34585.7	Filtered	27708.2	Filtered
BCHE	P06276	158229	101673	104996	93545.3	120720	141359	104605	82363.4	93626.4	93520.6	119598	83888.9	84454.2	108671	159382	78031.4	62836.7	158198	108229	109018	124733	71662.8	64645.8	78328	82122.2	131542	152268	82049.1	89187.8	126475	152640	94915.9	121787	138201	89442.4	131228	79111.2	117711	98290.6	174548	194695	145638	109857	149886	100708	103229	129899	148230
CCK	P06307	564685	337894	1.55764e+06	361190	687356	907320	344984	379265	625439	668258	358718	892033	521516	194678	171512	526081	393379	207863	838283	397458	536199	399301	374167	416959	489966	266702	434672	361223	524950	371927	380330	313260	298724	197747	108805	308508	877574	128310	252077	241639	201035	249854	418278	215851	480166	365702	192382	150261
IGKV2-30	P06310	1.23347e+06	1231746	612058	748288	1.39431e+06	1.18646e+06	1.56622e+06	2.52552e+06	1.10145e+06	1.40348e+06	1.36253e+06	1.55062e+06	1.79567e+06	2.37236e+06	2.25331e+06	4.25673e+06	1.78428e+06	2.53424e+06	476948	2.24086e+06	1.05161e+06	873810	822278	4277222	1.15087e+06	4.78089e+06	2.07955e+06	2434924	2.71538e+06	1.05359e+06	2.04557e+06	3.7973e+06	1.95862e+06	4.15478e+06	3.40534e+06	1.58462e+06	1.70626e+06	3.0999e+06	2619506	2.31256e+06	4597360	3.74464e+06	1.95978e+06	807038	1.08861e+06	2.83562e+06	1.75356e+06	2980380
IGKV4-1	P06312	1.23543e+06	1.82784e+06	1.98413e+06	1.05872e+06	1.51112e+06	2.48192e+06	2.65034e+06	3254963	1.53357e+06	1.81594e+06	1.2984e+06	1887757	1.86643e+06	2.04783e+06	1.54854e+06	1.70583e+06	1.80069e+06	4727480	1.3006e+06	1.73064e+06	2.98557e+06	1.1287e+06	1.07478e+06	1465495	1.37511e+06	4466985	2.52565e+06	1.90967e+06	1.23577e+06	1.07238e+06	1976583	1.9046e+06	4230930	6234022	3.14995e+06	1.22123e+06	3.20825e+06	2.87723e+06	3.4885e+06	4549208	4.26206e+06	3737629	2.96723e+06	1.06076e+06	5420469	4.36835e+06	3263743	3.77116e+06
IGHV4-34	P06331	1.15834e+06	476954	561114	979409	1.00351e+06	123861	803238	2.19279e+06	1.00522e+06	1.23994e+06	1.18406e+06	504910	642843	812388	4.00728e+06	1.99095e+06	1.73638e+06	1.38556e+06	416721	1.39698e+06	860506	758508	752278	631541	912475	2.01169e+06	1.38029e+06	1.17645e+06	1.21573e+06	1.16929e+06	175110	239603	1.37964e+06	1.98913e+06	1.43921e+06	630110	1.37708e+06	1.76448e+06	2.57174e+06	897658	2.15046e+06	1.74473e+06	1077169	149810	851651	222608	242098	304679
GSN	P06396	11827051	12755796	10828627	10587224	8.01416e+06	10202055	13913285	14726992	8451465	18101730	9310951	12155598	14314284	9643480	12012705	20425478	15216161	17003336	10430996	15406027	8.18987e+06	11540164	13118898	11481280	11686938	20144702	15894316	15494904	9936254	9104803	9278296	10608367	16900760	14609226	12393278	9494885	11567295	19241812	15468610	10761292	14684902	14979200	12686084	7.04796e+06	9460537	13171973	12948149	11287044
GSN	P06396-2	65841.2	62539	47265.3	78614.6	59726.4	57630.1	60865.2	92065.8	33812.1	65840	Filtered	54079.6	48538	Filtered	78308.6	Filtered	70379.7	52077.8	57877.2	32562	Filtered	Filtered	Filtered	41803.6	51954.4	91743.9	Filtered	86831.3	29459.3	56878.3	58000.5	51546.5	55370.9	Filtered	Filtered	Filtered	36268.2	66757.5	Filtered	67485.8	Filtered	81872.3	48195.1	44631.1	Filtered	58993.8	55408.2	60073.3
C2	P06681	342228	436036	159089	340173	358273	353945	424975	503647	344704	481837	360714	273279	426745	464852	426914	277562	436194	370212	416268	361064	385190	510169	487034	215152	352212	288552	506779	298586	316094	349448	366453	160625	461837	575821	465509	352055	450208	435700	605934	475891	521022	461661	504326	422242	365287	608697	472735	514084
S100A9	P06702	Filtered	100885	Filtered	Filtered	30825.9	27636.6	Filtered	9682.65	Filtered	Filtered	Filtered	73335.5	Filtered	Filtered	Filtered	Filtered	Filtered	Filtered	Filtered	Filtered	Filtered	Filtered	Filtered	Filtered	Filtered	Filtered	Filtered	Filtered	Filtered	Filtered	Filtered	25159.6	Filtered	Filtered	Filtered	Filtered	Filtered	147397	Filtered	Filtered	Filtered	Filtered	105455	21690.8	Filtered	Filtered	Filtered	Filtered
APOA4	P06727	3.49162e+06	4323550	3.41027e+06	3.74141e+06	2.62364e+06	2.34935e+06	13716330	7.5335e+06	3022067	4.84637e+06	3.05103e+06	2.77547e+06	4521836	5274039	3.60216e+06	4.47128e+06	9022842	2.84882e+06	3253459	4660599	4572720	3.93706e+06	3.82555e+06	3.59913e+06	5.1636e+06	8787769	17473416	3959958	3.03464e+06	3.23483e+06	2.95501e+06	6.2912e+06	6360029	7078007	5701359	3.70708e+06	5145853	11413970	6083659	4.80843e+06	4.89225e+06	3.97364e+06	4.77549e+06	3361972	4.16205e+06	6722139	3.88505e+06	9249765
CKM	P06732	18042.4	Filtered	Filtered	Filtered	Filtered	Filtered	Filtered	Filtered	Filtered	17178.8	Filtered	Filtered	Filtered	Filtered	Filtered	Filtered	Filtered	Filtered	Filtered	Filtered	2272.4	Filtered	Filtered	Filtered	Filtered	Filtered	Filtered	Filtered	Filtered	Filtered	13706.7	Filtered	Filtered	Filtered	Filtered	Filtered	Filtered	Filtered	12016.4	Filtered	Filtered	Filtered	Filtered	Filtered	Filtered	Filtered	3496.37	8001.35
ENO1	P06733	152509	118209	120809	108357	107625	141751	147051	Filtered	65095.7	76533.2	103458	131173	Filtered	65736.1	128028	Filtered	117670	68910.1	108885	74493.9	106697	88950.5	83131.2	Filtered	62136.9	Filtered	63980.8	82802.3	Filtered	121757	150963	120570	74820.8	Filtered	72625.7	67536.4	38752.8	64912.9	Filtered	100217	Filtered	72658.3	53862	97147.1	Filtered	87913.2	71641.1	45283.2
TPM3;TPM3;TPM3;TPM3;TPM3;DKFZp686J1372	P06753-2;P06753-3;P06753-4;P06753-5;P06753-6;Q5HYB6	Filtered	Filtered	Filtered	Filtered	Filtered	Filtered	Filtered	Filtered	Filtered	Filtered	Filtered	Filtered	Filtered	Filtered	Filtered	Filtered	Filtered	Filtered	Filtered	Filtered	Filtered	Filtered	Filtered	41840.9	8526.56	Filtered	Filtered	Filtered	Filtered	Filtered	Filtered	Filtered	Filtered	Filtered	Filtered	Filtered	Filtered	Filtered	Filtered	Filtered	Filtered	Filtered	Filtered	Filtered	Filtered	Filtered	Filtered	Filtered
SERPINE2	P07093	61134.7	43474.8	34970.8	62889.8	36391.9	22560.5	53375.5	29942.6	21340.8	45182.5	35545.1	48393.7	28956.2	32740.7	26676.5	33834.6	25198.4	30556	51452.7	29477	27476.4	47627	47716.7	76552.6	40390.6	23916	29539.4	47717.1	55500.7	44857.6	44499.3	27030.1	19188.2	Filtered	17232.8	44560.9	15843.6	28544.9	13995.8	42939.9	14234.3	37066.5	20179.4	55918.1	32306.9	16152	28319.3	24470.6
SERPINE2	P07093-2;P07093-3	32527.7	21771.3	5965.43	24081.5	21151.3	Filtered	30250.1	32756.2	9756.68	14783.9	9102.04	29940.1	14166.2	12670.4	Filtered	18553.4	18506.4	Filtered	11520.9	11273.9	8417.73	18436.2	18210.9	23571.9	29117.2	24596	22447.9	15157.2	17658.6	14315.7	4751.43	5427.44	10419.5	Filtered	Filtered	Filtered	Filtered	Filtered	Filtered	Filtered	Filtered	Filtered	9756.92	10086	14339.5	Filtered	13356	Filtered
LDHB	P07195	1.20204e+06	667611	479146	957269	718480	636038	582446	689324	858204	548252	976349	1218540	528737	860232	1.03386e+06	966150	1.1177e+06	890041	1.17632e+06	573363	680581	1.09452e+06	809577	1.20281e+06	982257	716694	693773	766852	1.14393e+06	834342	531404	549936	543564	369764	608358	775700	531024	543095	659858	538730	546150	678248	635900	650341	568717	484384	768673	429205
NEFL	P07196	6702.06	Filtered	8060.79	13661	13369.4	17466	10053.1	6335.99	Filtered	Filtered	4149.21	Filtered	18864.7	4432.44	Filtered	46570	10859.7	16759	3165.66	158972	27563	Filtered	11067.5	24025.3	Filtered	Filtered	Filtered	22571.9	42836.5	7852.14	Filtered	1903.97	1615.31	Filtered	Filtered	Filtered	Filtered	8584.47	Filtered	Filtered	8281.68	13575.2	2155.32	Filtered	Filtered	Filtered	34795.6	Filtered
PROS1	P07225	2316565	2.48838e+06	2.36394e+06	2187241	2.36346e+06	2656507	3.25682e+06	2298288	2172728	2567324	2.5165e+06	2.57863e+06	1.81595e+06	2.50067e+06	2.49106e+06	2898911	2.49427e+06	2.90745e+06	2.1278e+06	3136431	2.5073e+06	2.54384e+06	2.42251e+06	3.27274e+06	2893442	2.23564e+06	2.91565e+06	2.60612e+06	2762723	2.60028e+06	2.1e+06	2.96373e+06	3.20855e+06	2.89044e+06	3.22176e+06	2.43465e+06	2.08764e+06	3.11447e+06	2421709	2.1184e+06	2.68833e+06	2.93488e+06	2.03781e+06	1.67601e+06	1.87478e+06	2.42612e+06	2.76387e+06	2.62462e+06
P4HB	P07237	62856.7	37555.4	93653.7	50285	55018.9	52580.6	56377.3	20051.8	33374.2	32923	59093.3	32324.2	41180.9	53848.2	Filtered	Filtered	49372.6	29482.6	59557	15372	66129.8	34653.4	28057	50706	40357.5	Filtered	24487.1	49193.8	21608.2	56522.1	59401.7	56019.2	35101.2	28858.3	15591.4	68840.1	65179.4	84134.8	33041.1	87532.9	30014.5	40781.6	40017.5	63861.8	50465.1	38343	82394.5	73854.7
C8A	P07357	380864	445755	396914	532084	201909	732978	339255	1.07693e+06	701390	737603	305408	473890	658866	947125	243935	349297	598473	522634	305545	679862	544712	456609	471309	737779	629646	347616	262541	443674	665068	515283	492077	866610	250716	613491	540508	506995	390383	1.01981e+06	688066	724175	724651	317783	380578	631119	667074	742708	600357	165838
C8G	P07360	287837	315658	264599	324707	192647	336673	325855	495692	404259	474775	249035	241128	338497	453675	399195	457640	469858	258923	199965	319015	270639	280561	279629	298238	340138	422889	281941	344105	312197	328466	265325	443718	266686	501125	443770	283505	381856	452346	368078	308747	580988	394954	296636	292809	341970	421942	296009	149406
CA3	P07451	69082.8	Filtered	Filtered	Filtered	62499.6	Filtered	16247.6	Filtered	11341.2	Filtered	Filtered	Filtered	Filtered	Filtered	Filtered	Filtered	Filtered	Filtered	Filtered	Filtered	Filtered	Filtered	Filtered	Filtered	Filtered	40531.2	Filtered	65751	Filtered	Filtered	59346.8	Filtered	20326	Filtered	Filtered	27064.2	Filtered	Filtered	Filtered	Filtered	Filtered	Filtered	Filtered	Filtered	Filtered	Filtered	38045.7	40246.8
GRP	P07492-2	Filtered	Filtered	14254.1	12521.6	Filtered	10464.1	Filtered	Filtered	5356.68	Filtered	Filtered	8893.84	13044.7	Filtered	Filtered	Filtered	Filtered	Filtered	5926.71	6904.67	11673.6	9691.07	Filtered	Filtered	5552.93	Filtered	Filtered	Filtered	3446.66	Filtered	Filtered	Filtered	Filtered	Filtered	Filtered	Filtered	Filtered	Filtered	Filtered	Filtered	Filtered	Filtered	10309.8	4537.54	Filtered	Filtered	Filtered	Filtered
DCN	P07585	479035	277189	204337	281776	459375	200789	262071	374331	214049	293191	254971	280438	163066	278666	344337	179817	183262	148811	167199	215245	287773	288544	311126	199005	223529	219363	240105	257005	224463	251688	329635	221340	355104	223386	335699	405700	263990	231619	358942	291886	199471	247611	433588	397324	132929	248608	248139	345452
HEXB	P07686	139949	134593	134698	150595	149075	117029	166467	122941	104587	126280	144150	170542	114208	99896.2	132329	50037.2	116640	124732	108370	118941	118291	180410	153326	82040.8	63163.1	135160	118477	156936	139098	153095	199367	128312	177191	53056.9	159718	190291	102232	142707	158311	132493	71309.2	111185	176018	161015	88621.4	113460	121635	102310
CTSL	P07711	234570	168785	175462	254391	213488	118779	Filtered	157653	218648	175741	Filtered	228281	Filtered	265234	Filtered	272111	290748	Filtered	142235	227375	172705	195563	212389	216440	129204	Filtered	Filtered	197502	255011	201323	216426	Filtered	142250	Filtered	Filtered	238285	Filtered	184994	Filtered	155148	Filtered	Filtered	Filtered	260292	146820	144373	207004	Filtered
PFN1	P07737	99261.3	156608	60024.2	74387	126322	72005.7	133145	93916.7	72301.8	86621.9	99102.9	112989	107973	102230	66204.6	Filtered	68367	99947.5	102312	74416.1	135712	145413	147167	131678	93087	Filtered	52879.9	95858.3	111950	93096	70213.2	524703	99393.6	47487.2	89892.6	93066.8	Filtered	61570.3	69588.9	72965.8	76370.8	119284	65951.2	96620.1	72748.7	81343.4	106147	80920.3
BPGM	P07738	Filtered	Filtered	Filtered	Filtered	8910.69	Filtered	Filtered	Filtered	Filtered	Filtered	Filtered	Filtered	Filtered	Filtered	Filtered	Filtered	Filtered	Filtered	Filtered	Filtered	Filtered	Filtered	Filtered	Filtered	Filtered	Filtered	Filtered	Filtered	Filtered	Filtered	Filtered	Filtered	Filtered	Filtered	Filtered	Filtered	Filtered	Filtered	Filtered	Filtered	Filtered	Filtered	Filtered	Filtered	Filtered	Filtered	Filtered	Filtered
CTSB	P07858	1.27512e+06	1309605	1.25874e+06	1.3214e+06	1.31367e+06	853929	978144	924513	1.20377e+06	864936	1136708	1.49927e+06	758667	1.09258e+06	944453	904914	803018	1.11774e+06	982669	1277357	997191	1.12595e+06	1.18093e+06	1.28962e+06	908068	778860	975528	1073001	1.52266e+06	1.01385e+06	1.17808e+06	876233	1.01515e+06	530042	1.07381e+06	1.39857e+06	804465	691532	911768	1.00298e+06	675153	1.0148e+06	958095	1.08445e+06	924696	814100	1.02481e+06	808690
HSP90AA1	P07900;P07900-2	Filtered	Filtered	16494.4	Filtered	Filtered	22703.7	Filtered	Filtered	25734.6	Filtered	Filtered	Filtered	Filtered	Filtered	Filtered	Filtered	Filtered	Filtered	24175.1	Filtered	19067	Filtered	35104.1	27245.8	Filtered	Filtered	Filtered	Filtered	18467.8	Filtered	Filtered	Filtered	Filtered	Filtered	Filtered	Filtered	Filtered	Filtered	Filtered	Filtered	Filtered	Filtered	Filtered	Filtered	Filtered	Filtered	Filtered	Filtered
THBS1	P07996	106963	152430	105307	99763.9	89611.5	190198	161856	72353.8	84900.2	94253	116441	56262.3	173761	51187.4	65735.7	Filtered	52616.4	122389	87046.2	44282	139876	101302	112002	114810	86504.8	41609.3	65546.8	98770.6	60076.2	72691.6	66932.7	88585.9	59807.6	88805.1	60294.5	87192.7	55825.8	52110.6	72444.9	77173.8	47957.7	105381	54543.3	87595	99041.1	95748.9	147460	98690.3
RNASE1	P07998	952358	814556	1.31465e+06	1.2238e+06	1.03069e+06	893771	1.01483e+06	889625	1.34132e+06	835608	1666819	1.34442e+06	1.38144e+06	1.06351e+06	1.23444e+06	1.21146e+06	1.09161e+06	873312	1699361	1.13817e+06	1.20996e+06	1.08432e+06	1.07055e+06	1.83371e+06	1.58781e+06	1.04583e+06	1.19481e+06	1.42163e+06	1.9091e+06	1.09036e+06	809249	853679	844747	543349	922319	1.36822e+06	1.01783e+06	681680	681086	1.02928e+06	860167	1.25614e+06	848812	1.20591e+06	1.17259e+06	812613	1.08499e+06	934330
SERPINA6	P08185	998660	1.16038e+06	1.03409e+06	1.39774e+06	1120182	1.23597e+06	1.07567e+06	1.84646e+06	996941	1.63007e+06	856497	1.62027e+06	2156246	1527455	1.3684e+06	1.86305e+06	2.52864e+06	1.69428e+06	766566	1.55737e+06	1.17588e+06	1.03873e+06	1.0015e+06	918993	1112791	1.79447e+06	1.26065e+06	1195460	972392	1.23254e+06	1070774	1.96302e+06	1.49922e+06	3.25568e+06	2520694	922628	2.534e+06	2.12855e+06	1828786	1.32128e+06	2116243	1.3527e+06	1.46698e+06	863102	1.52235e+06	1.97226e+06	1.67569e+06	2170466
HSP90AB1	P08238	9215.65	14348.3	9243.73	11959.8	18493.6	8665.91	Filtered	7003.51	Filtered	8557.81	12783.4	17996.4	4002.63	Filtered	Filtered	Filtered	Filtered	Filtered	13131.6	Filtered	6766.98	36433.5	24790.2	5789.21	113387	Filtered	Filtered	9880.75	Filtered	8723	9601.56	Filtered	8199.92	Filtered	Filtered	10578.5	Filtered	Filtered	Filtered	Filtered	Filtered	7552.87	5345.51	9594.68	Filtered	7723.76	7307.54	Filtered
MMP2	P08253	574372	759381	687344	736491	521801	629261	865856	647285	548255	484421	675624	486216	533386	699640	735872	730157	812060	802302	531252	869879	677653	701788	690664	865618	654776	680758	766870	933472	861248	608480	744006	655438	836207	565374	634220	793829	679025	660913	736163	802422	783839	771148	534867	697966	735753	688998	1.01907e+06	784705
SOD3	P08294	2596069	2273059	1.8689e+06	1.71371e+06	3381691	1.81901e+06	1.82147e+06	3.76842e+06	3.43982e+06	2.02668e+06	2.62986e+06	2.40689e+06	1.74765e+06	2.51446e+06	2562812	2418857	2.04408e+06	2505648	1.71489e+06	1.94341e+06	2.96116e+06	2.56455e+06	2.5089e+06	1.9373e+06	2311308	2925252	3.29187e+06	2.95369e+06	2.4802e+06	2.21718e+06	1.8244e+06	1.72624e+06	2.87576e+06	2.0406e+06	4082371	3.47664e+06	3.26506e+06	1.463e+06	2209704	2.21319e+06	3.57217e+06	2890681	3836584	2.73344e+06	2.73869e+06	1.98218e+06	2.04512e+06	2.56342e+06
MGP	P08493;P08493-2	687172	401817	564314	297748	470448	1115290	757535	1.20951e+06	229885	618206	401222	1043462	327052	584404	473280	909372	598605	541136	853150	982485	571007	367800	376549	706728	920778	733828	450104	298721	327164	815936	424242	709795	680867	896312	536298	526321	1.25193e+06	612038	667576	496909	491953	784167	443893	315361	451671	1395330	872104	562898
CD14	P08571	1.22938e+06	1.59397e+06	1349006	1375257	1.2406e+06	1.33157e+06	1.18131e+06	1.29744e+06	1.14156e+06	1.22121e+06	1.73684e+06	1.37933e+06	1.03869e+06	900765	810705	1189920	1.1797e+06	1.21804e+06	1.28717e+06	1139455	1.19014e+06	1.25266e+06	1.02708e+06	913968	886817	1.34326e+06	1.62152e+06	1.32679e+06	854056	895435	982010	1.25793e+06	1.35957e+06	1199342	718930	1055688	855798	1.0115e+06	1.34494e+06	996469	1.10596e+06	1.03787e+06	908505	1.06285e+06	1.28428e+06	1.58748e+06	1.03091e+06	1.16962e+06
COL4A2	P08572	40314.3	74846.3	101020	57440	52667.1	73608.1	71740.1	78361.4	48801.3	27400.7	58796.1	79866	91443.6	56579.6	43467.6	98929.4	43883.8	54888.8	68154.2	54793.7	83138.2	59178.2	59659.8	104326	62173.5	65227.3	39810.6	52785.6	52451.3	53115.7	43716.4	97934.1	39894.5	60818.3	70859	57255.3	66213.1	65664.1	Filtered	46776.8	90317	48848.8	53747.1	72812.1	78595.7	104819	66049.7	34988.6
MET	P08581;P08581-2	Filtered	Filtered	Filtered	15381.4	Filtered	Filtered	Filtered	Filtered	Filtered	37121.1	23323.7	Filtered	Filtered	Filtered	Filtered	Filtered	Filtered	Filtered	25431.6	Filtered	Filtered	34131.8	Filtered	Filtered	22214.4	Filtered	Filtered	Filtered	Filtered	Filtered	18884.1	Filtered	Filtered	Filtered	Filtered	18190.2	Filtered	Filtered	Filtered	Filtered	Filtered	Filtered	Filtered	Filtered	Filtered	Filtered	Filtered	Filtered
MELTF	P08582	23947.2	13487.6	28674.9	24857.5	27547	18271.4	20565.6	25974.1	24155.6	16420.4	28946.4	27434.5	Filtered	12599.2	Filtered	Filtered	33452.9	26399	29716.3	21720.1	22522.1	21240.8	25684.6	18546.6	15661.4	Filtered	29341.4	16505	Filtered	25937.6	23932.8	16877.4	28748.8	Filtered	19577.7	27678.9	18798.8	Filtered	19741.9	16269.3	14982.7	13878.9	38090.7	23664.7	Filtered	29492.9	21459.3	12982.6
CFH	P08603	2.59491e+06	3.19918e+06	2.62756e+06	2.35045e+06	2632801	3.62735e+06	3.13844e+06	4.19349e+06	2.36941e+06	3396251	2.71275e+06	2.62403e+06	3249063	2.54199e+06	2.87527e+06	2.75734e+06	2.92052e+06	3.39469e+06	2.90214e+06	2.66044e+06	2.92818e+06	3.21533e+06	3218877	2.5299e+06	3.06911e+06	3.66198e+06	3.42003e+06	3.17657e+06	2.35515e+06	2.68212e+06	2.17483e+06	3.14822e+06	3.46373e+06	5.41338e+06	3.29308e+06	2.68966e+06	3.02822e+06	4.24262e+06	3949626	3.29085e+06	4.29535e+06	3.72243e+06	3438921	2.36422e+06	3107889	3830046	3314476	4.10879e+06
VIM	P08670	41348.6	82229.6	86153.7	29008.4	98263.9	149724	55160.4	39325.1	13146.6	80929.4	111415	44453.3	57646	11365.7	17207.9	29036.8	38520.6	73613.5	35458.9	18189.6	205589	46772.8	32857.7	43583.1	29389.7	19321.8	31342.4	25172.4	70363.5	61250.8	11673.4	26591.8	49785.2	42667.5	12759.9	65171.4	19938.7	52251.9	52124.3	26106	32638.9	29986.2	60624	30689.1	83161.4	51324.5	44377.2	50059.1
SERPINF2	P08697	1.09916e+06	1.0375e+06	728851	979412	831961	928757	1.22864e+06	1.79057e+06	1.17083e+06	1.15744e+06	761609	1.02344e+06	1.11482e+06	1.80871e+06	1.37536e+06	1.87366e+06	1.48942e+06	872403	611638	1420117	967555	1.35937e+06	1380401	865789	1.13164e+06	1.73124e+06	1.34909e+06	1.80969e+06	1.10635e+06	1.26505e+06	1.1154e+06	1.54409e+06	1.60914e+06	2.27334e+06	1.7092e+06	1191761	1.42948e+06	2493715	1.66615e+06	1.20098e+06	1782605	1.04794e+06	1.35552e+06	862560	1.39492e+06	1.5804e+06	1.16332e+06	1747757
ANXA5	P08758	60888.9	95302.3	47979.4	43733.4	62953.3	44400.9	84489.4	43636	35863.2	52968.2	53102.8	48764.9	40790.8	38812.3	Filtered	Filtered	16256.4	43038.7	37875.5	37082.3	74993.4	88474.4	157007	55860.9	31815	23928.4	30226	53335	40335.7	57073.3	38870.4	39647.3	79551.2	37137.8	80433.9	54396.4	31978.4	31687.9	44604.4	23999.3	53822.5	63167.1	43759.8	82040.9	53534.6	64012	81903.6	55413.6
KRT16	P08779	23170.7	Filtered	Filtered	9311.74	Filtered	Filtered	Filtered	Filtered	Filtered	25896.2	19948.2	48227.1	Filtered	Filtered	Filtered	Filtered	Filtered	Filtered	Filtered	23648.5	Filtered	Filtered	Filtered	27293.7	59876.3	Filtered	Filtered	Filtered	Filtered	8132.21	Filtered	Filtered	Filtered	Filtered	Filtered	117008	96642.1	Filtered	Filtered	Filtered	Filtered	Filtered	Filtered	28470.4	7562.17	35955.7	Filtered	Filtered
ENO2	P09104	169789	141987	136864	230309	152985	188776	145992	56500.5	139269	107502	125964	175980	107532	104088	123809	136055	144944	84154.2	163048	126442	151370	123032	123358	101282	135002	82323.2	91742	127914	186040	189211	157463	101687	78980.2	60499.4	90780.1	134019	96209.8	79759.3	153599	85865.1	74460.8	79863.7	133034	169002	111823	84399.5	89437.6	73078.6
DBH	P09172	11537	6346.46	Filtered	8543.67	11630.8	11132.7	6068.39	Filtered	Filtered	8233.34	Filtered	Filtered	Filtered	10028.8	Filtered	Filtered	Filtered	Filtered	Filtered	Filtered	6934.43	6839.57	6681.41	Filtered	Filtered	Filtered	Filtered	Filtered	33274.2	4151.34	74354.3	12183.9	Filtered	16261.8	11805.8	Filtered	6313.25	19124.1	Filtered	Filtered	Filtered	Filtered	13296.8	11859.4	Filtered	19988.4	14413.9	Filtered
GSTP1	P09211	99188.9	78929.7	Filtered	75368.9	56284.4	75881.8	65375.6	Filtered	Filtered	58152.8	83024.6	111120	Filtered	Filtered	Filtered	153637	94564.5	84888.7	83665.5	Filtered	78348	65619.7	67408.5	124276	84541	Filtered	Filtered	61770.1	102259	90496.1	41700	31301.2	69444.6	Filtered	66634.9	Filtered	Filtered	72408.9	47806	56667.9	53730.5	84360.4	Filtered	72528.7	Filtered	62540	65196.8	16053.3
LGALS1	P09382	286097	310572	208401	205798	227403	194931	391998	248320	217744	216308	195271	289534	355092	265489	324436	241799	290947	331474	220923	224718	272876	245821	234767	350235	249579	Filtered	242198	207472	221074	255950	348503	278349	271494	314913	306109	250812	263044	288601	195058	260099	258923	239488	234501	294049	177921	211586	280750	262270
QDPR	P09417	700402	357764	352196	531911	417152	242556	496042	388747	384740	368130	444796	489468	284711	379927	438317	323213	554223	300260	659824	330383	373761	391881	376710	370430	404097	365877	556602	374295	456436	495326	332530	286135	410369	Filtered	479883	478988	323405	Filtered	407730	223370	195947	371217	320952	380115	212834	Filtered	428442	Filtered
SPARC	P09486	1.04443e+06	1.20071e+06	850281	958804	1.4308e+06	559210	1.05208e+06	718090	651976	1.09531e+06	1.24962e+06	1001258	808109	908367	1.10328e+06	635825	672767	763908	901184	699121	901365	1.19295e+06	1.26717e+06	1211973	893548	1062346	1.0325e+06	1.08413e+06	895715	1.31247e+06	1.42474e+06	1.06806e+06	1.06479e+06	536492	1.55478e+06	1.58937e+06	1.08636e+06	685454	852497	1.00274e+06	867488	1.33534e+06	1328899	1.20772e+06	680710	1090063	876236	1.38868e+06
CSF1	P09603	1.076e+06	978875	820551	927083	662363	719928	1.06085e+06	891483	1.01769e+06	760798	1.24746e+06	1.07486e+06	893607	786574	902916	740077	931802	891610	1.00771e+06	829687	779816	984994	952352	935348	958088	467083	784838	498939	690532	884964	488163	688098	606429	386780	497439	730492	642628	467939	563250	680312	651370	757934	692898	533039	625138	745253	867970	682906
PDGFRB	P09619	140646	75839.7	125929	116148	123613	115505	130150	87537.7	222823	Filtered	116746	Filtered	107130	86655.4	95437.4	159316	Filtered	84691.9	184543	175660	101772	100483	97529.8	236703	112694	98418.8	139695	136995	110913	Filtered	149370	137822	Filtered	Filtered	66220.9	105494	94613.2	Filtered	88611.2	80009.7	Filtered	128814	Filtered	107151	112403	Filtered	99953.7	Filtered
C1S	P09871	4672536	5083615	4288662	4029532	3.54636e+06	3.62783e+06	5622613	3925963	3.76681e+06	3.35831e+06	5.23098e+06	3620867	4359052	3.67045e+06	4696923	3.20431e+06	4277104	4.81127e+06	4.17267e+06	3965430	4.25611e+06	4936106	4482610	4.19375e+06	3166665	3.74434e+06	4.60298e+06	4828272	3.87814e+06	4.34055e+06	4.04287e+06	4.0066e+06	4.67923e+06	2995640	4.4678e+06	5398346	3.60288e+06	3245538	4.14661e+06	4310609	4.45112e+06	4.49865e+06	4.18439e+06	4803850	3.3403e+06	4.38496e+06	5.76482e+06	4.18932e+06
LTA4H	P09960;P09960-4	5663.7	13682.3	6505.16	4667.35	9346.88	8305.08	6316.63	5021.95	3513.95	12884.4	19787.8	11929	13939.6	Filtered	Filtered	Filtered	Filtered	9329.37	7252.66	Filtered	8968	7753.05	7088.56	Filtered	9657.92	Filtered	4249.5	3740.42	Filtered	6014.53	5924.07	8055.7	5805.6	3961.04	4180.83	3706.67	2129.31	7693.16	Filtered	6250.28	5009.69	4371.68	5626.42	5204.81	5749.38	9325.11	4682.42	5424.74
ALDOC	P09972	484344	360133	441562	487540	447831	497596	314205	305225	454283	354904	474689	502200	293467	308626	423952	391508	360248	310328	663504	366540	385433	417752	426083	507223	595415	227148	291463	435011	411708	446226	370906	427843	295093	213029	310728	363526	339747	267913	268659	288988	272452	355397	329267	504195	265760	341173	360736	244951
C4A	P0C0L4	449630	570788	1.68721e+06	566868	989155	1.77262e+06	784366	1.8746e+06	1.35053e+06	1.88402e+06	140011	713841	1.04549e+06	1.46183e+06	1.33271e+06	1.1259e+06	796303	Filtered	345259	973487	1.60338e+06	525315	559334	660443	920568	1.52171e+06	1.72827e+06	776527	1170851	749197	1.31533e+06	1.30273e+06	741507	679326	1.04028e+06	972964	756699	Filtered	2.05021e+06	2.48629e+06	787690	675779	1.03614e+06	239736	2.02547e+06	2.24643e+06	1.02139e+06	1.58571e+06
C4B	P0C0L5	14029579	13358716	10908512	11095917	10909457	10743060	12630370	15408641	8506464	10439339	15049214	14844782	13865574	9762807	19568318	7.81275e+06	14063198	16161750	10288222	6476670	11044402	11579802	11646392	11910529	6.30621e+06	15697561	16643185	17548386	7.61402e+06	12393243	8082626	8869568	13585121	10398372	14079556	9508327	5.05233e+06	14304598	16665191	15278534	12098987	16437104	10308570	10006716	10499516	12157286	15125998	8838512
LINGO3	P0C6S8	54243.1	39648	35697.3	31130.1	40806.4	30751.1	Filtered	Filtered	15750.9	42814.4	Filtered	31805.8	19401.5	30498.8	Filtered	22792.2	Filtered	Filtered	23101.4	31329.2	37984.1	19157.1	42720.3	195362	22049.7	Filtered	Filtered	43050.6	31115.6	25529	32144.4	Filtered	Filtered	Filtered	Filtered	33382.4	24897.7	34838.6	Filtered	Filtered	Filtered	Filtered	36460.8	31936.1	17492	Filtered	29296.4	Filtered
SAA1	P0DJI8	Filtered	50264.2	Filtered	21740.6	69753.2	93812.1	15480.7	62064.4	130778	71202.2	Filtered	30884.2	47646.5	12730.8	Filtered	57916.3	55500	250275	Filtered	Filtered	Filtered	Filtered	14521.8	11020.9	Filtered	136861	43821	17975.4	15281.8	19934.1	36992.5	Filtered	31011.7	68350.2	24385.8	21367.1	30240.7	48953.6	Filtered	47517.9	62931	Filtered	616099	Filtered	29467.5	119983	28355.5	129447
SAA2	P0DJI9	Filtered	Filtered	Filtered	Filtered	Filtered	Filtered	Filtered	Filtered	Filtered	Filtered	Filtered	Filtered	Filtered	Filtered	Filtered	Filtered	Filtered	Filtered	Filtered	Filtered	Filtered	Filtered	Filtered	Filtered	Filtered	Filtered	Filtered	Filtered	Filtered	Filtered	Filtered	Filtered	Filtered	Filtered	Filtered	Filtered	Filtered	Filtered	Filtered	Filtered	Filtered	Filtered	Filtered	Filtered	Filtered	Filtered	Filtered	Filtered
INAFM2	P0DMQ5	743688	1.05913e+06	487946	825352	907438	988426	827610	625151	828357	575425	976672	915634	947662	429928	553633	665502	622546	995616	1.49213e+06	639173	817458	865019	880652	733577	1139995	694785	697586	529885	566128	913778	876513	1.00693e+06	746504	536046	669530	914752	485873	371474	383333	907771	718064	552513	991708	846202	584537	912362	305066	830361
IGLC3	P0DOY3	15200350	13167757	10169729	11880447	21679070	13293560	14275662	26520252	12966546	11653063	16011017	9550038	10464099	15690296	30296300	16433806	20407686	30685328	5543704	28438288	17872948	8787502	8523046	14637266	13383862	26261114	18174028	17939374	14826624	9240824	14953590	13339524	22884660	33350646	21011596	10938007	19922436	30168020	23128944	17783182	31439322	55299448	12703703	9432576	12880726	20887382	17876894	18897522
SRGN	P10124	136594	141840	97774.4	158071	94346.8	110500	116256	Filtered	97948	179077	115595	84765.5	86291.8	52902	Filtered	62116.9	110853	Filtered	79032.2	73720.5	113449	106541	101491	103790	73424.9	Filtered	192814	235882	81680.9	140637	143691	Filtered	259508	Filtered	Filtered	128918	88460	158628	84013.2	116293	23530.5	Filtered	108588	139935	97411.4	228975	127671	90657.1
RNASE2	P10153	70621	78059	97792.5	68984.8	49844.1	54485.3	111746	92603.8	119204	28764.1	94223.3	76177	69988.1	73075.4	37031.2	100822	63275.4	182996	92716.1	56785.1	25506.1	90383.2	121812	82017.1	75487.6	75509.3	115599	65888.3	65464.2	86021.6	60812.4	39717.7	57113.4	70516.7	47094.1	51329.6	99268.3	59777.9	41882.8	53564.3	67020.4	49546.7	78460.4	45726.2	59045.7	159476	46336.6	109461
GAA	P10253	40646.5	28273.1	37050.3	32859	35624.9	24255.2	26622.1	29881.8	29183.2	27981.6	17041.8	38736.9	22391.6	39493.8	22368.3	21225	17893.2	21150.9	28721.8	38515.6	26572	29415.9	28328	27836.9	28012.8	23348.2	31004	28252.6	23539.2	36038.6	43753.6	23660	27327	13103.6	31754.8	38725	19964.3	20081.6	29811.8	43123	13654	17331.3	34776	47160.6	17921	17774	20183.1	28642.6
HIST1H1E;HIST1H1D;HIST1H1C	P10412;P16402;P16403	Filtered	Filtered	Filtered	Filtered	Filtered	Filtered	Filtered	Filtered	Filtered	Filtered	Filtered	Filtered	Filtered	Filtered	Filtered	Filtered	Filtered	Filtered	Filtered	Filtered	Filtered	Filtered	Filtered	Filtered	Filtered	Filtered	Filtered	Filtered	Filtered	Filtered	Filtered	Filtered	Filtered	Filtered	Filtered	Filtered	Filtered	Filtered	Filtered	Filtered	Filtered	Filtered	Filtered	Filtered	Filtered	Filtered	Filtered	Filtered
SPP1	P10451;P10451-4	1.28577e+06	2334519	1.61589e+06	4849742	4.92828e+06	4904051	2.09396e+06	4.62605e+06	5206964	5174343	1.82942e+06	2516129	3.06688e+06	3.14117e+06	3.63403e+06	4938672	4.32303e+06	6273617	8009502	2.45832e+06	4371537	5.00221e+06	4.06813e+06	3.96321e+06	6.64703e+06	3.76742e+06	2.9687e+06	2148151	4921876	2.77753e+06	1.94656e+06	1.12103e+06	3.80469e+06	2837608	4403728	4186564	3.70357e+06	3590040	4.77356e+06	3430841	4203545	4.71492e+06	3.04945e+06	1.75694e+06	2.70455e+06	4.71989e+06	1.72832e+06	2.93763e+06
SPP1	P10451-3	58201.2	73113	104101	79585.4	80020.3	83949.3	41855.3	79092.9	139922	44265.6	81141.3	119541	73143.2	92023.8	90353.7	116970	73366.9	108862	153258	172803	118436	74826.8	68524.5	172726	81265.1	34701.6	61451.3	58745.8	109616	90562.3	116008	92489.8	58315.1	Filtered	50913.1	53059.9	77443.7	64482.4	55986	48681.7	65062.2	36655.1	44515	88302.1	57900.4	58543.7	72312.4	41845.1
SPP1	P10451-5	904057	624925	1.1551e+06	826242	726752	1.00407e+06	459986	379279	1.02531e+06	715298	615581	1.48002e+06	394601	687838	721705	1.14595e+06	579226	600160	1233488	1.15344e+06	740519	883304	865096	1.15055e+06	591058	142436	153626	276844	560331	1.19699e+06	601840	382082	268225	136767	254527	327692	389444	388636	483219	361396	342660	382707	346759	565888	399641	610027	716720	631387
PTPRF	P10586;P10586-2	282927	243875	319885	314122	269495	298373	246513	153742	373057	276185	335009	395572	256211	249482	197266	231876	312813	227955	466086	268723	255871	311366	281104	383156	398245	125570	213160	292342	386084	285429	348403	276546	189133	90945.3	157969	272034	247111	170874	95595	184214	155078	226728	212546	315746	229366	215949	237634	130148
TXN	P10599	376184	427077	346360	352488	407300	323961	241922	249764	481856	359970	407761	422393	240399	273894	397902	426930	410570	313084	434876	339344	300478	304331	325849	467468	414127	230586	268248	371803	426863	297950	228220	246757	232231	96433	281467	270854	291376	164970	229354	276378	229452	352193	314097	483367	336240	294916	405573	214767
CTSA	P10619;P10619-2;X6R5C5;X6R8A1	Filtered	Filtered	Filtered	Filtered	Filtered	Filtered	Filtered	Filtered	Filtered	Filtered	Filtered	Filtered	Filtered	Filtered	Filtered	Filtered	Filtered	Filtered	Filtered	Filtered	Filtered	Filtered	Filtered	Filtered	Filtered	Filtered	Filtered	Filtered	Filtered	Filtered	Filtered	Filtered	Filtered	Filtered	Filtered	Filtered	Filtered	Filtered	Filtered	Filtered	Filtered	Filtered	Filtered	Filtered	Filtered	Filtered	Filtered	Filtered
MAPT	P10636-2;P10636-6	23492.1	15507.3	20282.9	22814.1	32770	25093.4	Filtered	Filtered	52222.2	15281.2	28762.5	47407.5	16652.2	Filtered	Filtered	Filtered	23258.6	Filtered	59768	Filtered	33049.5	17691.9	15264.4	30635.9	32394.5	Filtered	Filtered	Filtered	28290.7	29368	Filtered	Filtered	Filtered	Filtered	Filtered	Filtered	Filtered	Filtered	Filtered	Filtered	Filtered	Filtered	Filtered	Filtered	14567	20579.6	3916.03	Filtered
C7	P10643	1.93675e+06	2.53435e+06	1.82915e+06	1.54407e+06	1314356	1.53035e+06	3.50075e+06	2251518	1.83932e+06	2.05938e+06	2.09355e+06	1.56543e+06	2520024	1.54858e+06	1.531e+06	1.35876e+06	1.79727e+06	3.54311e+06	2136431	1.87318e+06	1.98099e+06	2.48119e+06	2.41979e+06	1.6987e+06	1.86837e+06	1.426e+06	3.08467e+06	2.55659e+06	716427	1.18581e+06	1.86012e+06	1.27546e+06	1.9475e+06	1.65036e+06	1.88774e+06	1.50938e+06	1.60397e+06	2.01045e+06	1.855e+06	2.10576e+06	2.29107e+06	2.20572e+06	1.66566e+06	1.58118e+06	1.79688e+06	1.10125e+06	2.66576e+06	1.84602e+06
PRKAR1A	P10644;P10644-2	21812.7	18702.6	19417.3	10071	Filtered	36320.6	Filtered	Filtered	42266.3	Filtered	22210.4	30658.4	13209.6	Filtered	Filtered	Filtered	24234.1	Filtered	36895.1	Filtered	Filtered	Filtered	9391.79	50133.7	Filtered	Filtered	Filtered	Filtered	38599.5	Filtered	Filtered	Filtered	Filtered	Filtered	Filtered	Filtered	Filtered	Filtered	Filtered	Filtered	Filtered	Filtered	Filtered	Filtered	11644.1	Filtered	Filtered	Filtered
CHGA	P10645	1.52633e+06	982864	2.44629e+06	1.73832e+06	1.63327e+06	1.38942e+06	1.18985e+06	807897	2608548	1.38711e+06	1.98674e+06	3.09693e+06	1.56305e+06	1.13144e+06	1.09164e+06	2.92499e+06	2.15007e+06	974793	2.56481e+06	1.7218e+06	956440	2191850	2.07497e+06	2.05902e+06	2.91679e+06	821183	1.52847e+06	1.26512e+06	2.52286e+06	1.34062e+06	1.85633e+06	1.11534e+06	946522	700137	648594	1.52641e+06	1.47181e+06	526189	984868	666400	923916	1081937	1.04683e+06	1.06424e+06	899099	642658	919249	655844
KIT	P10721;P10721-2	120076	151350	125681	137087	110301	107095	89710.8	89453.5	105105	97959.6	113240	106910	93866.7	141415	120330	82598.3	94791.7	112787	95306	121983	80194.7	121172	125297	145559	117152	73853.5	104626	215276	121118	92295.4	122026	108617	81073.4	89701.7	77071.9	129086	87102.5	95704.3	67618.4	127463	79026.3	86660.6	106035	135943	77650.1	81272.7	134186	85950.5
RBP3	P10745	Filtered	Filtered	5076.81	49960.5	23640	8128.56	4643.32	Filtered	14614.7	22595.7	8911.52	13211.7	Filtered	Filtered	Filtered	Filtered	Filtered	Filtered	Filtered	Filtered	95159.3	Filtered	Filtered	Filtered	Filtered	Filtered	Filtered	Filtered	Filtered	18794.8	10474.8	18943.6	Filtered	Filtered	47564.2	41606.7	Filtered	Filtered	Filtered	18599.1	Filtered	Filtered	54190.8	11273.3	Filtered	31332.4	Filtered	26236.9
HSPD1	P10809	Filtered	Filtered	Filtered	Filtered	Filtered	Filtered	Filtered	Filtered	Filtered	Filtered	Filtered	Filtered	Filtered	Filtered	Filtered	Filtered	Filtered	Filtered	Filtered	Filtered	Filtered	56377.5	12927.2	Filtered	Filtered	Filtered	Filtered	Filtered	Filtered	Filtered	Filtered	Filtered	Filtered	Filtered	Filtered	Filtered	Filtered	Filtered	5727.08	Filtered	Filtered	Filtered	3674.31	Filtered	Filtered	Filtered	Filtered	Filtered
CLU	P10909;P10909-2;P10909-4;P10909-5	72002984	57583040	54090880	57886924	47819968	12214060	67840096	57323852	49795808	52573456	45496520	79099088	53675828	70511480	66160812	85673120	67612832	59499664	52580368	68191936	41104696	49743612	50116708	14589347	42465940	72172696	52186940	68061016	74604864	58963396	57761240	45009872	66088080	45455392	46041000	50475364	48701380	64937928	54996984	55517076	52371920	60393200	37332848	12022814	47249840	35331144	46218808	56146400
CLU	P10909-3	Filtered	Filtered	Filtered	Filtered	Filtered	Filtered	Filtered	Filtered	Filtered	Filtered	Filtered	Filtered	Filtered	Filtered	Filtered	Filtered	Filtered	Filtered	Filtered	Filtered	Filtered	Filtered	Filtered	Filtered	Filtered	Filtered	Filtered	Filtered	Filtered	Filtered	24765.3	Filtered	Filtered	Filtered	Filtered	Filtered	Filtered	Filtered	Filtered	Filtered	Filtered	Filtered	Filtered	12226.9	Filtered	Filtered	Filtered	Filtered
HAPLN1	P10915	Filtered	Filtered	Filtered	Filtered	11184.3	8438.54	Filtered	Filtered	2.80001e+06	Filtered	Filtered	Filtered	Filtered	Filtered	Filtered	Filtered	Filtered	28967.3	Filtered	Filtered	Filtered	Filtered	Filtered	Filtered	Filtered	Filtered	Filtered	Filtered	Filtered	Filtered	Filtered	Filtered	Filtered	Filtered	Filtered	Filtered	Filtered	Filtered	Filtered	Filtered	Filtered	Filtered	Filtered	Filtered	339069	Filtered	Filtered	Filtered
HSPA5	P11021	130723	144179	157432	138315	122876	127701	138018	80822.1	151975	122843	151620	148866	111257	161111	127627	119826	138124	111424	181847	129762	158046	133072	134735	165123	173647	121919	103661	126553	147625	138450	155677	91025.5	119306	98962.4	104533	129050	83039.9	105849	101391	106047	106735	114279	104127	106335	78458	116225	132377	85238.5
LAMC1	P11047	150583	98425	90095.1	154343	86873.6	74231.9	91998.1	60720.4	60503.5	80533.6	104831	184674	137101	334395	62315.9	55625.1	63355.4	189771	101680	217569	114838	94369.1	242244	228063	73204.6	46294.2	289705	76812.4	307275	82949.6	59397.2	66860.2	113609	Filtered	138273	85575.3	73175.3	44518.1	62708.2	99963.2	134833	308456	112075	87765.1	105696	112768	106677	98261.1
SLC2A1	P11166	Filtered	Filtered	Filtered	Filtered	Filtered	Filtered	Filtered	Filtered	Filtered	Filtered	Filtered	Filtered	Filtered	Filtered	Filtered	Filtered	Filtered	Filtered	Filtered	Filtered	Filtered	Filtered	Filtered	Filtered	Filtered	Filtered	Filtered	Filtered	Filtered	Filtered	Filtered	Filtered	Filtered	Filtered	Filtered	Filtered	Filtered	Filtered	Filtered	Filtered	Filtered	Filtered	Filtered	Filtered	Filtered	Filtered	Filtered	Filtered
MBL2	P11226	Filtered	Filtered	Filtered	4939.98	Filtered	30628.5	26712.6	Filtered	20447.4	Filtered	Filtered	26475.8	49240.8	Filtered	Filtered	Filtered	Filtered	Filtered	41044.2	Filtered	Filtered	10343.9	Filtered	Filtered	36228.3	Filtered	Filtered	Filtered	Filtered	Filtered	Filtered	Filtered	Filtered	Filtered	Filtered	Filtered	28414.1	Filtered	Filtered	Filtered	Filtered	Filtered	10764	Filtered	Filtered	Filtered	Filtered	Filtered
SPTB	P11277;P11277-2;P11277-3	Filtered	Filtered	Filtered	Filtered	Filtered	Filtered	Filtered	Filtered	Filtered	Filtered	Filtered	Filtered	Filtered	Filtered	Filtered	Filtered	Filtered	Filtered	Filtered	Filtered	Filtered	Filtered	Filtered	Filtered	Filtered	Filtered	Filtered	Filtered	Filtered	Filtered	Filtered	Filtered	Filtered	Filtered	Filtered	Filtered	Filtered	Filtered	Filtered	Filtered	Filtered	Filtered	Filtered	Filtered	Filtered	Filtered	Filtered	Filtered
LAMP1	P11279	291288	268346	264094	359205	283351	167877	212068	153698	247400	225797	324853	253761	188250	229155	228307	214411	204344	188197	224288	277229	234983	219620	223092	205745	146365	153365	74340.9	271771	263188	316263	345980	63518.9	174513	35290.3	199054	330279	171200	224645	103656	201428	126544	144169	235569	341759	234381	221947	181025	67513.7
FGFR1	P11362;P11362-2;P11362-20;P11362-8;P11362-9	374600	396876	352927	382119	347505	329159	246832	319270	346812	276191	373002	295227	264497	445091	551452	570751	451366	361006	316988	394832	409004	282482	324353	716275	590735	332225	424495	633110	541108	293611	271942	295205	259619	Filtered	334376	299521	309591	326724	335968	392618	316471	424031	289421	365684	306217	269582	309272	259537
FGFR1	P11362-21;P11362-7	64388.3	54923.9	63816	63268.4	55300	46349	63522	51906.1	75840.2	47903.6	65746.8	92858.7	50148.7	93240.5	100028	119203	109873	65643.2	68566.1	82486.6	49601.4	Filtered	62627.6	129857	92490.2	Filtered	62041.8	72238.1	90841	52647.3	44022.2	46626.3	55135.1	55809.8	48744.7	59182.5	80633.9	64092.9	Filtered	48217.7	70080.1	71907.9	Filtered	43666	58039.5	44736.5	58016.7	49861
CETP	P11597;P11597-2	16006.9	594392	11278.2	10375.5	668150	36897.1	Filtered	Filtered	Filtered	10540	827715	8148.11	10228	712216	Filtered	Filtered	18840.9	Filtered	7390.25	17356.2	Filtered	9780.43	536140	921704	919107	Filtered	Filtered	795588	1.06249e+06	746526	17956.5	672070	Filtered	26248.4	2520.47	10420.6	9341.77	15064.2	Filtered	2677.06	7994.72	Filtered	13987.1	8655.25	18273.3	4060.14	Filtered	5039.64
IGF2R	P11717	55972.3	49599.8	55474.5	51987.2	51316.9	38998.2	52574.8	Filtered	64809.6	47709.5	49966.6	60476.4	44460.1	67479.6	75915.2	81544.9	117548	41950.5	56341.4	55397.3	46782.5	44414.4	46203.8	66635.6	35465.2	Filtered	64534	53323.5	56957.2	54807	59464.8	36679.4	28196.6	Filtered	52551.5	47713.6	56168.6	Filtered	38037.4	37243.8	49799.3	26199.4	46904.8	37990.6	43356.3	24613.5	29778.2	Filtered
COL11A1	P12107;P12107-2;P12107-3;P12107-4	Filtered	31199.6	16498.5	Filtered	Filtered	24891.4	30618.9	Filtered	38773	35027	46826.8	33080.7	Filtered	Filtered	Filtered	Filtered	Filtered	Filtered	25902.2	Filtered	26564	18167.6	34163.3	37192.5	Filtered	28372.5	Filtered	Filtered	Filtered	Filtered	17339.3	15165.6	35190.7	Filtered	Filtered	32789.1	Filtered	Filtered	Filtered	28814.8	Filtered	55400.3	Filtered	17538.3	Filtered	31893.2	27589.3	27826.5
COL6A2	P12110	62698.1	96179.7	109800	80258.3	75403.7	101207	121167	76397.8	81009.8	95491	99107.3	84207.5	85244.2	50390.5	67745.1	55904.9	79604.8	87975.6	62191.4	58671.3	75809.6	51561.7	53750	88426.8	43127.1	96465.4	95501.1	73765	53825.5	75160.7	94815	91177.8	126710	Filtered	Filtered	75771.4	76907.9	71740.8	73371	140733	63267.5	71816	85598.1	93808.8	153713	67934.6	87772.1	101843
COL6A3	P12111	411064	375912	441002	377958	315944	331350	547880	303981	273103	336384	387806	389800	399319	226551	274934	196291	293944	383511	352328	193284	323104	316630	307350	268118	301524	267940	402166	398595	242293	389582	349599	385936	423826	339155	327398	418999	277640	281412	296509	419981	364250	357135	323645	383098	326975	356867	356406	351414
PIP	P12273	Filtered	23749.8	4945.23	Filtered	39764.7	5912.53	Filtered	Filtered	Filtered	Filtered	24192.3	51845.3	Filtered	Filtered	Filtered	Filtered	Filtered	Filtered	Filtered	18158.6	24859.7	4348.32	Filtered	16283.2	37898.6	Filtered	Filtered	Filtered	Filtered	Filtered	Filtered	Filtered	Filtered	Filtered	Filtered	21606.4	Filtered	68628.8	Filtered	Filtered	Filtered	Filtered	44025.4	Filtered	6160.49	Filtered	Filtered	11004.5
CKB	P12277	51842.6	40142.6	44332.5	33106.9	71015.9	52543.1	33254.9	Filtered	66963.4	32009.4	50733.7	62464.5	27760.4	31218	32586	Filtered	38270.4	Filtered	61815.7	45151.3	43604.4	63085.7	83658.1	33674.7	51954.8	Filtered	Filtered	35944.1	57996.2	61899.1	Filtered	100238	Filtered	Filtered	Filtered	37896.5	26723.2	Filtered	Filtered	36309	Filtered	38824	Filtered	59452.6	Filtered	Filtered	40252.2	Filtered
FCGR2A	P12318;P12318-2	250284	290671	366506	311069	208795	199144	314528	345698	406664	193048	424262	384008	203136	308884	127234	403913	163947	368041	389907	294469	250298	289754	296469	371426	301221	209507	284988	215650	408927	258298	90644.6	278091	244148	161612	189669	Filtered	270695	211348	170886	258436	227664	320329	183788	234128	114284	198580	309336	Filtered
RNASE3	P12724	Filtered	Filtered	Filtered	Filtered	Filtered	Filtered	Filtered	Filtered	Filtered	Filtered	Filtered	Filtered	Filtered	Filtered	Filtered	Filtered	Filtered	Filtered	Filtered	Filtered	Filtered	Filtered	Filtered	Filtered	Filtered	Filtered	Filtered	Filtered	Filtered	Filtered	Filtered	Filtered	Filtered	Filtered	Filtered	Filtered	Filtered	Filtered	Filtered	Filtered	Filtered	Filtered	Filtered	Filtered	Filtered	Filtered	Filtered	Filtered
PEPD	P12955	16629.3	20179.5	19545.1	13648.1	22028.9	20194.2	18263	20210.4	19450.6	26122.9	12762.8	17210.4	22386.2	Filtered	Filtered	Filtered	11196	21761.1	18364.3	20324.2	23976.7	17335.8	19046.5	Filtered	23422.5	Filtered	Filtered	18865.9	15319.1	15443.2	18878.9	24866.5	24899.7	34649.9	32794.2	17127.8	35206.7	24342.7	21675.9	23427.9	35836.8	20995.1	20314.1	20828.9	27081.7	Filtered	24061.4	26966
LAMP2	P13473;P13473-2;P13473-3	1.88194e+06	2.21175e+06	2119543	2.98703e+06	2.60771e+06	2.06766e+06	1976929	868393	2.05806e+06	2.39993e+06	2695352	2541155	1.63851e+06	1.22078e+06	1.6198e+06	3419176	1.62668e+06	1278426	3.59295e+06	1.69735e+06	1.99823e+06	2.06435e+06	2.0393e+06	1.33745e+06	1.8808e+06	1.09602e+06	2.18878e+06	2145400	2.29246e+06	3.00839e+06	2.56089e+06	1.66542e+06	1.49975e+06	696199	1316243	3.20991e+06	1.49818e+06	1.5704e+06	1.49972e+06	1871511	1.03494e+06	1.27536e+06	1.92973e+06	2583417	1.86417e+06	1.7934e+06	1732895	1123477
RNH1	P13489	Filtered	25690	Filtered	Filtered	Filtered	Filtered	Filtered	Filtered	Filtered	Filtered	Filtered	Filtered	22903.1	Filtered	Filtered	Filtered	Filtered	Filtered	Filtered	Filtered	Filtered	Filtered	Filtered	27406.5	Filtered	Filtered	Filtered	Filtered	Filtered	Filtered	Filtered	Filtered	Filtered	Filtered	Filtered	Filtered	Filtered	Filtered	Filtered	Filtered	Filtered	Filtered	Filtered	Filtered	Filtered	Filtered	Filtered	Filtered
SCG2	P13521	3655989	3014009	4.53103e+06	3.7014e+06	4137789	3539732	2.41314e+06	1863975	4.24951e+06	3801369	3.66048e+06	4.44771e+06	1.89755e+06	1.87981e+06	2.13852e+06	2.10631e+06	2.77592e+06	2.22874e+06	4837736	2.54322e+06	3.46343e+06	4.4584e+06	4.83502e+06	3805447	4275314	1.23212e+06	3.11744e+06	3.20319e+06	3.95367e+06	3.95558e+06	4584896	2.75822e+06	2.27069e+06	903840	1.60858e+06	3784563	2.9097e+06	1.26818e+06	2.75282e+06	1.82222e+06	2.21838e+06	2996186	2959635	3.10275e+06	2.06787e+06	1.86104e+06	2476303	1.84905e+06
NCAM1	P13591	1.8644e+06	1998418	2.04979e+06	2.25452e+06	1.79315e+06	2.19043e+06	2.18933e+06	1.56202e+06	2.40764e+06	1.95387e+06	2153582	2869668	2480206	2.16395e+06	2.25244e+06	3649925	2.41234e+06	2.19527e+06	3429177	2.19395e+06	1.73691e+06	2.15148e+06	2.05447e+06	2.73302e+06	2688992	2.0536e+06	1.8783e+06	1.81925e+06	2.32622e+06	1.89158e+06	2.18747e+06	2130522	1.85029e+06	1.49501e+06	1.5248e+06	1.91598e+06	2.07982e+06	2.03497e+06	1.73145e+06	2.08283e+06	1.75095e+06	2103980	1.36498e+06	1.68807e+06	1.62493e+06	1.70637e+06	1.75776e+06	1782900
VCAN	P13611;P13611-5	341491	400175	375643	444279	276573	358570	405613	294032	399390	351354	386474	386549	383303	300390	391650	258292	313644	417438	464231	307513	337953	367309	357978	557548	316804	232344	246890	416452	363405	345579	388693	306683	300888	202354	324026	350253	297010	330405	296398	420586	264604	354506	270919	341582	331451	262450	464530	402496
KRT10	P13645	204136	Filtered	80981.2	243471	268931	42719	Filtered	Filtered	104126	1.13299e+06	1.81188e+06	2.57587e+06	Filtered	Filtered	Filtered	Filtered	Filtered	61074.7	51620	353326	179631	55175.6	53359.8	1.38175e+06	4.27377e+06	132037	151398	189060	Filtered	84753.8	274538	Filtered	145661	Filtered	247039	1.00702e+06	620781	250570	67986.4	93969.5	Filtered	Filtered	35394.3	267723	176677	215848	179784	Filtered
KRT5	P13647	18100.1	Filtered	12286.9	26908.3	17301.3	Filtered	Filtered	Filtered	17038.8	60841.3	88164.6	183978	17339.2	Filtered	Filtered	Filtered	Filtered	13687.6	Filtered	40280.7	24482.7	Filtered	11368.8	117693	245824	Filtered	19547.6	29603.5	Filtered	15430.9	22971.7	22925.8	17874.8	Filtered	18234.6	103745	58609.8	61521.7	Filtered	24287	Filtered	Filtered	Filtered	30763.7	63961.2	22755.6	26973	Filtered
PDIA4	P13667	24595.5	Filtered	17163.8	17434.8	Filtered	22745.7	Filtered	Filtered	16299.8	Filtered	14770.3	30048.5	Filtered	23555.6	Filtered	Filtered	5626.13	Filtered	21055.2	21573.7	21686.7	23782.5	26801.1	28202.1	24796.9	Filtered	Filtered	23304.4	19505.9	75623.7	Filtered	8298.69	Filtered	Filtered	Filtered	7870.86	7878.79	Filtered	Filtered	Filtered	Filtered	Filtered	Filtered	10480.1	Filtered	Filtered	Filtered	Filtered
C6	P13671	311891	336544	343787	392100	332101	671330	597805	728687	518656	678401	238961	515608	789779	565833	351998	544917	630152	455399	279815	626839	421524	380288	376337	361354	449684	959434	411645	450504	425456	379405	346986	627199	488374	1.06662e+06	616746	364989	782900	964977	683634	593998	943891	393510	428903	321293	527683	889617	523705	733338
ALAD	P13716;P13716-2	Filtered	Filtered	Filtered	Filtered	13533.4	Filtered	Filtered	Filtered	Filtered	Filtered	Filtered	Filtered	Filtered	Filtered	Filtered	Filtered	Filtered	Filtered	Filtered	Filtered	12924.5	Filtered	Filtered	Filtered	Filtered	Filtered	Filtered	Filtered	Filtered	Filtered	Filtered	Filtered	Filtered	Filtered	Filtered	Filtered	Filtered	Filtered	Filtered	Filtered	Filtered	Filtered	Filtered	Filtered	Filtered	Filtered	Filtered	Filtered
HLA-DRB1	P13760	38502.9	62819.2	Filtered	Filtered	27272	Filtered	Filtered	Filtered	61913.4	53349.4	53554.5	61860.2	Filtered	Filtered	61295	Filtered	Filtered	Filtered	61251.1	89989.1	Filtered	14372.9	15974.4	44924.3	46767.3	Filtered	51875.4	38237.4	Filtered	62541.8	Filtered	Filtered	Filtered	Filtered	Filtered	76177.1	Filtered	Filtered	16541.4	Filtered	Filtered	Filtered	Filtered	13513.2	Filtered	Filtered	Filtered	Filtered
LCP1	P13796	47574.6	46218	33273.6	39373.6	30581.4	48174.3	40993.7	49917.4	21638.1	67076.6	33623	32104.8	64051.4	20549.4	33229.9	Filtered	26921.9	42455.9	43535.5	18183.8	31691.7	54989.3	53495.5	15542.9	30268.2	27171.3	34397.1	39319.7	17136.6	33517.8	64989.2	55756.4	37946.2	58341.7	40345.9	37214.3	23416	54943.4	45743.1	46363	36360.9	44206.1	42781.8	52526.5	24409.7	62065.8	57931.7	50138.1
EDN3	P14138	65515.3	74510.1	56521.3	66579.9	50563.9	34012	64837.8	61300.4	64696.9	56447.7	76410.2	121940	50439.9	68819.9	83251.6	Filtered	55879.7	57716.8	53088.7	75672.5	29437	70958.6	86021.4	98147.6	34255.2	55556.6	85002.5	91757	91116.3	58745	59656.6	66360.7	57889.6	31811.6	68959	67020.1	69932.5	41172.7	86432.5	48182.6	62435.8	87086.7	71787.6	64608.7	80312.4	84339.1	56442.6	47466.6
SELL	P14151;P14151-2	102191	109311	100732	100789	97237.9	117191	101029	162942	117854	188110	146363	99545	130255	167509	281265	98978.5	140823	185223	141184	161611	105557	103828	123913	85402	89781.9	89453.2	168934	124634	97388.3	81423.2	141896	164956	177567	193080	118907	81649.5	126789	204003	138432	171058	122967	152922	165402	99112.1	137224	131526	141021	165144
MIF	P14174	678072	628002	790284	738423	784565	664517	318855	320819	962890	692921	769189	679278	825568	367054	615082	437444	549168	91939.2	1.29182e+06	606470	1.00804e+06	546157	557020	945942	741148	315195	391088	544746	718231	794584	520847	435611	255278	144021	539918	773616	375798	214672	290225	420152	330789	389526	529223	915048	773425	488923	893897	395718
CD99	P14209	195235	382791	369136	314846	248116	332940	627238	419162	328037	171058	318920	285921	673107	507870	548567	750820	378569	674124	371636	339624	383311	277124	263669	972238	756291	610453	254014	268389	491732	452665	284977	173469	454837	307369	528132	381894	543739	261615	305696	408340	407699	481352	277939	244101	329638	404724	450894	420612
PRKCSH	P14314-2	118794	105569	125570	160165	88039.1	69230.5	60591.2	Filtered	153828	84406.2	111491	164421	58634.2	115727	97349.4	131223	116443	73143.3	133023	137541	108975	125132	118586	158091	135438	Filtered	74542.9	73526.6	157204	97651.3	160194	Filtered	63619.2	Filtered	386198	86800.7	65587.4	42145.5	Filtered	42230.7	57491.5	52824.1	88557.1	141793	159961	26570.1	49760	Filtered
FDPS	P14324;P14324-2	7223.65	12494.8	Filtered	13039.5	15336.8	Filtered	10114.5	Filtered	Filtered	5692.44	9972.51	Filtered	Filtered	Filtered	Filtered	Filtered	Filtered	7041.37	19573.6	Filtered	Filtered	Filtered	10905.9	Filtered	Filtered	Filtered	Filtered	Filtered	Filtered	Filtered	3676.23	Filtered	4480.32	Filtered	Filtered	Filtered	Filtered	Filtered	Filtered	Filtered	Filtered	Filtered	4173.13	Filtered	3371.8	4624.48	Filtered	Filtered
NID1	P14543	163455	126093	134950	127240	165018	146113	182243	163294	137673	125947	160324	162287	127404	189356	147030	208802	160220	143655	157267	182281	187835	133477	141851	187592	145010	151945	158029	178905	164625	183484	120471	127279	136084	99734	133570	160304	155981	107020	141233	164236	141897	195975	141264	161713	163944	150963	145513	159785
PKM	P14618	900728	732471	814548	1.01884e+06	887488	1.21007e+06	465206	342463	970331	547345	676602	918665	655986	445100	519357	524906	711795	457222	1.06067e+06	554775	731229	722031	678283	709633	872734	307920	422899	624288	857787	706188	649243	507029	387182	255490	413854	464069	365496	376095	374362	400415	408322	480886	372183	682011	460545	527177	464149	245308
PKM	P14618-2	982220	707135	908318	974195	926182	1.30477e+06	454841	344007	845586	612371	646277	1.05832e+06	647651	379359	595258	657806	734649	441355	999706	476907	684676	664987	678061	555447	939045	424448	536034	703214	789194	714163	518327	531312	395300	249035	334113	518238	311809	336220	453904	421170	535714	516315	407640	571300	506496	520909	430869	255900
ACYP2	P14621;U3KPX8;U3KQL2	123570	107908	110805	142950	110367	125427	117965	66900.1	145030	81807.7	158423	142255	37453.2	82141.2	102475	27943	111937	92417.9	173588	78257.6	113851	54791.3	136960	39161.1	147192	32024.8	96042.8	107490	107867	118090	125894	110041	75260.7	Filtered	82273.6	120326	45803.5	30282.2	29559.3	84645.3	68532.2	91828.7	99924.2	147645	50758.8	86255.2	108179	27456.1
HSP90B1	P14625	230692	188079	174514	157803	124291	161729	204456	118709	124854	192345	129025	203902	159385	132958	100353	90295.8	114133	167477	333392	106898	122339	177053	169850	224104	157322	60171.9	127358	129513	204972	156725	242122	152650	112667	58187.7	79170.5	118665	94248.8	111438	139603	107186	118686	143607	87387.4	142297	121043	121606	133840	101570
CPB1	P15086	69255.9	60749.4	56802.7	96351	50494.6	62435.3	77145.3	90143.5	58750.2	55505.6	90767.8	70506.7	63441.8	50675	133736	68594.8	116912	39171.8	130554	86497.3	49681.9	26992	21926.7	60307.7	58110.6	61670.4	34924.9	61795.4	64351.9	56560.2	56306	66778.7	22076.6	14401.7	36248.9	79126.8	48841.3	58227.8	44999.8	62722	77698	Filtered	61887	68008	50914.2	70115.3	54542.1	53972.7
ANPEP	P15144	31798.3	39390.6	46606.1	32202.5	28333.7	36450	30378.4	29598.5	37283.8	43403	27027.9	28894.2	45329.9	22824.7	34268.5	3.98928e+06	28040.2	44545.4	42803.6	18806.6	37556.8	30699	24213.9	27913.7	30730.8	31153.6	34381.2	28279.6	34929.3	23723.2	19324.7	63368.1	33299.1	45169	34567.7	37848.3	37611.9	36886.1	39639.3	49035.3	51829.1	2576585	39777	168580	47353.8	37704.7	45308.8	54896.2
PVR	P15151-2	47651.5	55760.5	53586.1	40927.2	45588.9	41431.2	33147.5	54146.3	40218.2	40464.1	44561.8	39338.1	44917.1	35866.6	60137.7	62726.7	52859.9	40684.2	45839.7	39689.2	38655.8	45964.7	47718.8	28698.6	23943.2	85530.5	57141.5	57536.4	55045.6	41978.7	58517.2	38336.4	40190.1	43337.3	30510.5	40298.8	35728.5	35356.4	75482.2	39196.3	29438.6	57483.9	36590.6	48131.2	36582.3	33906.5	40821.5	42351.4
CPN1	P15169	38668.8	39693.2	48759.5	48435.5	48738.4	194726	42499.8	95862.4	39111.5	74514.8	31738.6	187683	255976	96238.2	54667.7	36105.8	56888.4	33274.8	39539.8	149608	71831.4	59400.7	47573.9	131647	48080.7	91817.2	33404.7	43240.9	77285.2	74415.2	61575.7	104089	83569.3	204397	65527.3	48203.8	885007	133612	87893.4	60873.5	120499	63656.7	53608.7	50312	502325	102724	71599.8	103555
B4GALT1	P15291;P15291-2	85210.3	Filtered	82308.6	Filtered	Filtered	Filtered	Filtered	Filtered	56743.8	Filtered	Filtered	98699	85385.9	69241.3	61237.6	55175.8	65037.2	Filtered	Filtered	73117.6	50193.4	73491.2	73991	83227.8	69847.1	77486.7	84243.2	71619.2	110274	Filtered	89862.9	Filtered	Filtered	Filtered	Filtered	Filtered	58442.1	Filtered	84761.8	Filtered	Filtered	96952.3	Filtered	Filtered	59886.3	Filtered	Filtered	Filtered
CSF2RA	P15509;P15509-2;P15509-3;P15509-5;P15509-7;P15509-8	216414	430555	293820	592559	613938	316269	497264	902979	241490	596613	447829	571348	855074	612045	813057	573708	731513	1.2416e+06	415077	662493	1306226	513287	486810	343339	230777	1.00183e+06	860236	731773	520698	378807	448503	Filtered	584419	1.71859e+06	Filtered	382503	846337	1790887	911871	1.01257e+06	1.88482e+06	1020561	656793	512356	663677	751704	704456	1.03734e+06
NME1	P15531;P15531-2	48032.1	43601.3	Filtered	Filtered	Filtered	11949	Filtered	Filtered	41350	30586.9	Filtered	Filtered	Filtered	Filtered	Filtered	Filtered	Filtered	Filtered	Filtered	Filtered	10352.4	Filtered	35562.9	Filtered	Filtered	Filtered	Filtered	Filtered	Filtered	38898.3	Filtered	Filtered	Filtered	Filtered	Filtered	Filtered	Filtered	Filtered	Filtered	Filtered	Filtered	Filtered	Filtered	Filtered	Filtered	Filtered	Filtered	Filtered
TIMP2	P16035	172835	137089	167702	190623	122962	80482.3	132388	154277	122471	81073.9	165984	158984	107208	167193	266071	254873	473953	187135	95858.9	174715	127693	135357	115404	213622	174717	205525	142956	188324	164481	126227	Filtered	Filtered	159334	83079.6	156939	158042	213429	107680	143766	121683	141021	227345	188837	Filtered	Filtered	202299	152177	180414
NQO2	P16083;Q5TD07	29819	78870.2	13144.1	30548.5	23938.5	66290.2	14644.9	Filtered	79803.5	19154.4	38652.2	104194	29338.3	Filtered	Filtered	29840.2	25278.5	Filtered	83221.1	48026.5	20031.3	173190	19136.6	71307.3	29527.3	Filtered	Filtered	16772	36891.5	Filtered	33103.9	27858.2	Filtered	Filtered	9831.5	Filtered	29855	Filtered	Filtered	14766.3	Filtered	Filtered	Filtered	69907.2	Filtered	15215.6	Filtered	Filtered
CBR1	P16152	78024.4	53746.1	81288.2	41873.8	67058.9	71369.9	76528.1	60711.3	56155.7	55627.2	48835.7	47819.1	83349.7	Filtered	44264.1	33881.8	55990.3	69290.8	63592.3	50113.8	50429.4	38240.4	45792.6	55586.7	74508.6	44110.6	51155.4	72740.1	71147.1	55481	Filtered	Filtered	57247.1	57319.7	90784.1	66318.1	43184.5	50898.8	31171.4	52986.4	Filtered	59852.8	39460	58871.7	45444.3	60091.3	Filtered	Filtered
PCSK2	P16519;P16519-3	96418.5	Filtered	141694	89400.6	Filtered	102349	75966.8	Filtered	100429	105514	57051.5	134306	83121.1	91709.1	Filtered	131514	88706	Filtered	104441	86617.1	86521.6	84978.2	81298	103345	99953.5	Filtered	108522	84543.3	117516	71638.6	151839	76157	68748.8	Filtered	Filtered	69937.7	Filtered	Filtered	134429	Filtered	Filtered	Filtered	Filtered	56286.5	Filtered	Filtered	Filtered	Filtered
CPE	P16870;P16870-2	1.45007e+06	979959	805084	1179726	1.03886e+06	705028	1.02721e+06	561249	620352	968466	822384	1.12163e+06	417540	1.11865e+06	882581	1.3849e+06	763391	728577	821491	1.41081e+06	606875	916331	917796	1.0128e+06	706677	800805	682769	1.10556e+06	1.0427e+06	978557	861727	708024	747844	562201	735433	1.09491e+06	697619	831604	740458	917257	573223	716729	958480	939254	577374	564531	721286	801310
FAH	P16930	Filtered	19567	18757.4	17031.7	28116.9	17630.4	Filtered	26462.9	23415.4	23795	24367.4	Filtered	27024.9	22023.5	Filtered	Filtered	Filtered	Filtered	Filtered	23518.2	22930.7	18404.1	16172.5	30635.8	14813	Filtered	21420.6	26932.4	34886.1	Filtered	Filtered	27024.2	33471.4	Filtered	Filtered	Filtered	21692.9	26001.3	Filtered	31035.9	Filtered	Filtered	39006.1	27216.1	Filtered	26536.3	Filtered	24811.9
NAGA	P17050	Filtered	Filtered	Filtered	Filtered	Filtered	Filtered	Filtered	Filtered	Filtered	Filtered	Filtered	Filtered	Filtered	Filtered	Filtered	Filtered	Filtered	Filtered	Filtered	Filtered	Filtered	Filtered	Filtered	Filtered	Filtered	Filtered	Filtered	Filtered	Filtered	Filtered	Filtered	Filtered	Filtered	Filtered	Filtered	Filtered	Filtered	Filtered	Filtered	Filtered	Filtered	Filtered	Filtered	Filtered	Filtered	Filtered	Filtered	Filtered
GOT1	P17174	1.23172e+06	897488	1097502	1.2007e+06	1467857	1.20211e+06	585537	512121	1.37602e+06	838310	1.39108e+06	1.3773e+06	723400	535180	908431	877929	988038	591020	1.70976e+06	926833	1008781	1.16177e+06	1.13793e+06	930281	1.46609e+06	533899	719560	943828	1.24996e+06	1.1503e+06	981847	747350	569828	345841	557231	835313	664752	470548	636421	570489	577218	541430	755650	967588	729682	796181	779248	406801
GJA1	P17302	Filtered	Filtered	Filtered	Filtered	Filtered	Filtered	6553.73	Filtered	Filtered	Filtered	Filtered	Filtered	Filtered	Filtered	Filtered	Filtered	Filtered	Filtered	Filtered	Filtered	Filtered	Filtered	Filtered	Filtered	Filtered	Filtered	Filtered	Filtered	Filtered	Filtered	Filtered	Filtered	Filtered	Filtered	Filtered	Filtered	Filtered	Filtered	Filtered	Filtered	Filtered	Filtered	Filtered	Filtered	Filtered	Filtered	Filtered	Filtered
SMPD1	P17405;P17405-4	Filtered	Filtered	26961.2	Filtered	Filtered	Filtered	Filtered	Filtered	10962.2	Filtered	29504	Filtered	Filtered	Filtered	Filtered	Filtered	Filtered	9161.79	15801.8	15051.9	Filtered	Filtered	25060.9	19780.1	13632.5	Filtered	Filtered	Filtered	Filtered	37403.8	19087.5	13672.5	25510.3	Filtered	Filtered	Filtered	Filtered	12596.3	Filtered	Filtered	Filtered	Filtered	Filtered	29680.1	14599.8	Filtered	7943.1	8613.07
GAP43	P17677;P17677-2	154509	360277	169159	90893	245706	114584	417476	568632	173543	246853	78720.8	138353	98797.8	292661	441485	1.53972e+06	169920	188767	152454	254988	315962	214941	216753	158349	179429	47745.2	126106	289026	259579	88663.4	74885.5	447302	647202	1.14726e+06	487538	291086	238802	342338	439600	78694.1	407536	419837	444833	168140	253992	107843	361258	443517
GM2A	P17900	1.94152e+06	2.22926e+06	2356970	2.62364e+06	1.5475e+06	2415002	1.81715e+06	1.96224e+06	3046820	1.65165e+06	2033413	2834059	1.64005e+06	1.78792e+06	2.44585e+06	2.88325e+06	2.16054e+06	2107173	2755965	2.17462e+06	1.61159e+06	2192080	2.20496e+06	2.7529e+06	2.67565e+06	1.66328e+06	1.82657e+06	1.95049e+06	2339272	1.80552e+06	2.29072e+06	1832229	1.55399e+06	1.18452e+06	1.59372e+06	2.09068e+06	2.0858e+06	1.94483e+06	2.34685e+06	1.4802e+06	1.93889e+06	2.09544e+06	1.25856e+06	1.92219e+06	1.47875e+06	1522489	1.50907e+06	1.45144e+06
LGALS3	P17931	Filtered	Filtered	69151.2	Filtered	Filtered	57716	96773.8	90893.6	57952.5	Filtered	75891.4	81046.4	49682	57029	Filtered	64702.5	77199.6	101157	59617.3	66674.9	77908.7	87380.6	Filtered	66841.4	63934.1	Filtered	Filtered	100414	63771.2	75030.8	Filtered	73822.6	Filtered	Filtered	78190.7	96441.5	62235.2	78296.5	Filtered	63899.4	Filtered	Filtered	Filtered	68001	63221.9	Filtered	70917.8	Filtered
IGFBP2	P18065	2936779	2.66331e+06	1.69263e+06	2.24238e+06	2.02218e+06	2.80578e+06	2.46384e+06	3.10369e+06	2.33935e+06	2.18112e+06	2.71944e+06	2.97729e+06	1.57636e+06	3038137	Filtered	Filtered	Filtered	3689778	2580736	2.99146e+06	1.75734e+06	2.97137e+06	2.16311e+06	2671111	2.81773e+06	Filtered	3.29894e+06	2.99889e+06	2.16998e+06	2.4494e+06	1.99025e+06	3.17305e+06	2.61402e+06	1.6846e+06	Filtered	2.45263e+06	Filtered	2.36519e+06	1.60572e+06	3.03282e+06	3.30349e+06	3.97516e+06	2285181	2972358	3324271	3112405	3.61965e+06	2604897
VCL	P18206;P18206-2	Filtered	Filtered	Filtered	Filtered	Filtered	Filtered	Filtered	Filtered	Filtered	Filtered	Filtered	Filtered	Filtered	Filtered	Filtered	Filtered	Filtered	Filtered	Filtered	Filtered	Filtered	Filtered	Filtered	Filtered	Filtered	Filtered	Filtered	Filtered	Filtered	Filtered	Filtered	Filtered	Filtered	Filtered	Filtered	Filtered	Filtered	Filtered	Filtered	Filtered	Filtered	Filtered	Filtered	Filtered	Filtered	Filtered	Filtered	Filtered
LBP	P18428	56279.9	53273.7	87249.7	57259.7	49305.5	77074	51508.1	107055	47891.1	83538.9	38313.5	41914.9	79070.5	64260.4	47228.1	47611.4	59687.9	85194	39904	50685.4	27441.9	69579.5	68025.9	45725.1	47018	101404	70432.7	62773.4	57432.7	48381.2	68701.2	106974	47713.2	130494	64551.6	41019.5	88383	123042	90245.4	85230.8	52680	88450.7	124282	43993.2	57348.2	103155	57158.7	88317.1
PGAM1	P18669	120774	124626	69043.3	124758	123335	140988	126282	54217.1	152496	93772.8	138116	166128	116969	112551	76562.8	129179	131108	163897	182190	147229	87911.5	106047	133015	185230	157784	41824.2	89064.9	130121	140025	114846	Filtered	Filtered	130553	44054.1	Filtered	74623.3	61071.8	49156.8	97117.2	Filtered	83885.1	89723.8	32747.9	69891.3	74413.6	96757.7	80757	Filtered
PAM	P19021;P19021-5;P19021-6	1156330	989996	1.48991e+06	1.20433e+06	1.05972e+06	1.23082e+06	638952	419772	1.32742e+06	1.18743e+06	1.15181e+06	1.01229e+06	699185	550604	670643	585664	797557	600763	1.70362e+06	607709	1.01362e+06	1.46874e+06	1.55354e+06	1.03693e+06	1.14381e+06	373340	847998	1.14492e+06	1.08241e+06	965258	1651869	919063	771475	259487	571305	1.18614e+06	908865	514945	804813	579434	615063	722805	990839	1.18224e+06	627991	645208	895499	449561
CDH2	P19022	862134	904149	881884	1.00265e+06	881280	770441	665421	828497	1.05815e+06	791088	962672	1.09459e+06	693454	796689	719682	952290	930203	735565	1.28489e+06	823622	720615	905999	858472	1.10876e+06	1234825	630761	832703	879560	960641	803498	751757	703056	639401	394811	477580	771796	714510	514249	538617	537338	551661	707176	684177	665756	549648	559341	555230	452573
VCAM1	P19320	78288.2	102667	178279	63659.8	55464.3	138989	178305	102256	87642.3	73749.2	90356.5	79027	107567	78071.7	80883.9	167349	93898	113137	188338	75265.5	111815	72415.4	70689.2	100777	64310.5	72119	103760	83607	94401.9	78680.1	94673.2	130382	83950.6	91008.3	66280.2	70111.5	63637.7	92026.1	53611.8	137292	78276.2	114717	61368.2	182824	77472.6	111636	160010	124193
HK1	P19367;P19367-2;P19367-3;P19367-4	51910.7	44075.6	34339.8	47219.4	45302.3	58445.6	25252.6	15765.7	23103.9	43062.5	32637.2	50815.8	Filtered	30501.9	23366.9	40192.2	30224.9	22052.5	49719.6	35181.2	Filtered	Filtered	Filtered	44184.2	36420.8	Filtered	43557.8	36091.1	43468.4	44967.8	Filtered	Filtered	Filtered	Filtered	Filtered	23585.6	18280.5	Filtered	Filtered	Filtered	Filtered	17053	Filtered	28890.1	Filtered	Filtered	Filtered	Filtered
ORM2	P19652	33601840	42681168	29228188	52058932	36076944	28668868	52034528	85601344	40982120	74116480	32062644	38441940	59232504	58084032	61934544	48681352	55229312	84070456	25900862	35986096	41437284	34181484	43482040	24358436	41474480	62262988	32773882	58848380	36114236	48636372	44319864	66432016	64494204	73471960	84583136	30122848	66728996	90642216	56568116	67235064	90528416	67974120	116216704	36549124	44487644	92465856	55035152	50854368
ITIH2	P19823;Q5T985	1.91346e+06	1795816	1.72343e+06	1.41861e+06	456904	4.67449e+06	2.23404e+06	5528455	2.89056e+06	2.59836e+06	1.09725e+06	1.63067e+06	2.67341e+06	5722750	2.33291e+06	4.9483e+06	2.57222e+06	1.14834e+06	1.15913e+06	4524179	1.29681e+06	1588131	1.70675e+06	2.11013e+06	2.46342e+06	4801006	2.38952e+06	632173	3.04519e+06	1.62552e+06	1.36677e+06	3.7206e+06	1.91472e+06	11079506	3741946	1.93088e+06	3.6204e+06	5.63084e+06	4184367	2598705	3675978	3.61507e+06	1405877	1.56855e+06	2.84851e+06	3.14728e+06	2.15841e+06	4010631
ITIH1	P19827	170282	199128	163698	171992	86804.8	555029	192273	301929	230976	295394	149255	142861	269353	385193	227791	179915	221776	134800	140753	277702	200484	210094	199737	127268	214616	305767	189989	101909	196000	182772	212807	325054	225090	539825	331342	180381	274247	526078	333606	248171	414164	312248	206154	193102	284475	385706	202639	345858
CEL	P19835;X6R868	97921.4	Filtered	Filtered	Filtered	Filtered	Filtered	Filtered	Filtered	Filtered	Filtered	Filtered	Filtered	Filtered	Filtered	Filtered	Filtered	Filtered	Filtered	Filtered	Filtered	Filtered	Filtered	Filtered	Filtered	Filtered	Filtered	Filtered	Filtered	Filtered	Filtered	Filtered	Filtered	Filtered	Filtered	Filtered	Filtered	Filtered	Filtered	Filtered	Filtered	Filtered	Filtered	Filtered	Filtered	Filtered	Filtered	Filtered	Filtered
AMY2B	P19961	Filtered	27341.3	34444.2	31073.5	26223.7	22400.2	48448.5	38880	30183.2	26416.1	24463.1	43275.1	28279.9	21783.5	Filtered	Filtered	26738.8	34654.5	55152	44785.6	44059.5	19288.5	20922	27054.8	48776.2	44646.8	107895	30378	47886.1	51760.2	44388.7	52017.3	32052.3	31039.1	37629.2	36885.3	32900.6	33950.6	34641.8	30642.5	37815.3	36585.2	28820.5	9768.98	34500.4	34996.3	41877.3	49655.5
CD33	P20138;P20138-2	Filtered	Filtered	Filtered	Filtered	Filtered	24758.7	Filtered	Filtered	42965.7	Filtered	Filtered	67280.3	15188.3	Filtered	Filtered	Filtered	26124	Filtered	Filtered	Filtered	Filtered	Filtered	Filtered	18487	72484.8	Filtered	Filtered	85363.3	18761.5	Filtered	80999.8	Filtered	Filtered	Filtered	Filtered	Filtered	Filtered	Filtered	Filtered	Filtered	Filtered	Filtered	Filtered	Filtered	Filtered	86037.3	40538.8	Filtered
RAB4A	P20338	49304.2	32900.3	49066.5	34515	43581.8	39919.2	37511.1	Filtered	34889.4	34837	33099.9	56397.3	33988.6	30593.8	Filtered	29355.6	27861.8	33481.5	50409.5	35653.9	33547.1	43917.3	33031.5	29196	38854.5	Filtered	21838	39587.9	47137.9	39054.7	39026.5	30990	Filtered	Filtered	Filtered	34782.8	21984.1	Filtered	Filtered	28897.3	Filtered	Filtered	Filtered	42085.9	29592.9	Filtered	Filtered	Filtered
TAC1	P20366;P20366-2	366600	369135	513156	493682	569926	210387	84632.1	220419	260239	433827	598293	348225	175262	32110.7	192150	14801.1	173741	252930	686993	58477.8	351565	262636	505824	134807	294489	85188	167824	317433	137251	731815	578728	219476	311727	87062.7	106239	519134	210263	59960	313341	84711.9	229391	268640	514137	93099.6	124037	303184	211661	350407
PMCH	P20382	9679.96	4959.33	22316.2	10767.7	10220.9	35762.3	Filtered	Filtered	13021.4	13749.8	4449.69	3213.3	13367.9	Filtered	Filtered	Filtered	3483.82	Filtered	14594.8	Filtered	12253.5	6723.74	9285.58	Filtered	4798.73	Filtered	10947.6	Filtered	Filtered	12364.4	7274.51	7368.54	6735.01	Filtered	Filtered	10393.1	Filtered	Filtered	Filtered	Filtered	Filtered	Filtered	13946.2	17651.8	Filtered	14160	Filtered	Filtered
PSMB1	P20618	264308	135825	Filtered	147935	Filtered	Filtered	12940.7	Filtered	Filtered	20216.8	16444.3	174960	Filtered	Filtered	Filtered	Filtered	Filtered	21736.6	86119.1	Filtered	Filtered	Filtered	96238.1	Filtered	275613	Filtered	Filtered	Filtered	Filtered	Filtered	Filtered	Filtered	Filtered	Filtered	Filtered	17105	Filtered	Filtered	Filtered	Filtered	Filtered	Filtered	Filtered	Filtered	Filtered	Filtered	7941.67	Filtered
PZP	P20742	Filtered	14472.8	Filtered	48025.7	30891.7	83557.5	Filtered	Filtered	Filtered	51622.6	Filtered	Filtered	35136.7	41577.6	Filtered	Filtered	65454.4	Filtered	8542.1	77686.4	Filtered	56652.9	55171.5	17072	Filtered	Filtered	11469.9	14277.5	Filtered	45428.6	23814.7	76394.5	23050.9	Filtered	Filtered	Filtered	Filtered	Filtered	14994.2	27049.9	Filtered	Filtered	33711.7	40250.3	31553.3	116286	43117.2	18424.8
OGN	P20774	5710701	3.99372e+06	4.00244e+06	3.57872e+06	4710064	3966813	4.31102e+06	3.96507e+06	2.45051e+06	3459701	3575798	3.72716e+06	3192449	3.93008e+06	4.08016e+06	2.15519e+06	3.61893e+06	4020476	3.16337e+06	3.53417e+06	2.79539e+06	3877484	3804936	3.98117e+06	3.5827e+06	3579322	4.24748e+06	5.20762e+06	3743830	4430007	3.83897e+06	3.48807e+06	5046161	2652395	3629605	4221808	2763477	3.44762e+06	3403133	3805338	3.196e+06	3.29611e+06	3336573	3.79874e+06	3.27175e+06	3.92761e+06	4.18678e+06	4.25487e+06
EFNA1	P20827	206681	159011	120441	233639	96724.9	94946.7	132136	140374	160835	110298	152076	216015	221996	165158	159516	218688	156874	199164	160409	198839	119237	151964	127733	163536	136713	173209	196906	183953	223358	169458	178909	97467.3	122337	67320.1	167858	185839	167474	117327	155535	122671	94801.9	143857	150093	84066.4	185967	93134.3	87050.6	97108.4
MAG	P20916;P20916-2;P20916-3	63249.4	56874.4	29509.7	69494.9	Filtered	44790.3	67863.3	Filtered	61503.2	55869.3	Filtered	109292	58327.1	78277.3	Filtered	80125.9	Filtered	Filtered	Filtered	75745.6	54118.2	62268.7	61108.7	81268.3	Filtered	Filtered	52280.8	Filtered	81078.9	Filtered	63037.7	30879.7	Filtered	25823.8	Filtered	Filtered	Filtered	46326.1	Filtered	55005.1	Filtered	30516.4	47688.2	76791.4	30268.8	Filtered	Filtered	Filtered
FLG	P20930	Filtered	Filtered	Filtered	Filtered	Filtered	Filtered	Filtered	Filtered	Filtered	11272.1	Filtered	30007.7	Filtered	Filtered	Filtered	Filtered	Filtered	Filtered	Filtered	Filtered	5584.9	Filtered	Filtered	Filtered	23433.6	Filtered	Filtered	Filtered	Filtered	Filtered	Filtered	Filtered	Filtered	Filtered	Filtered	Filtered	Filtered	Filtered	Filtered	Filtered	Filtered	Filtered	Filtered	Filtered	Filtered	Filtered	Filtered	Filtered
AGA	P20933	86984.4	87562.5	88352.7	265819	127994	53015.1	115516	58695.7	107264	88982.2	124538	139758	64324.7	141385	115989	120883	86112.5	75051.7	88669.1	143652	84545.6	90369.2	85191.5	138678	66720	75975.5	109765	101013	96645.2	161565	144256	87449.2	98200.1	25423.2	115504	211206	107468	88097.1	94203.4	95983.8	70371.2	90800.7	129735	174535	105859	77049.1	132858	60460
PTMS	P20962	Filtered	Filtered	5635.04	Filtered	Filtered	Filtered	Filtered	Filtered	Filtered	Filtered	Filtered	Filtered	Filtered	Filtered	Filtered	Filtered	Filtered	Filtered	Filtered	Filtered	Filtered	Filtered	6053.54	Filtered	Filtered	Filtered	Filtered	Filtered	Filtered	Filtered	Filtered	Filtered	Filtered	Filtered	Filtered	Filtered	Filtered	Filtered	Filtered	Filtered	Filtered	Filtered	Filtered	Filtered	Filtered	Filtered	Filtered	Filtered
FLNA	P21333;P21333-2;Q5HY54	30738.5	58623.5	43372.7	16271.9	32604.4	45967	57886.8	25081.7	66376.6	29542.5	31496.7	34750.7	43005	39578.9	36986.5	Filtered	29635.8	28288.3	66116.2	Filtered	66787.5	62154.7	60283.8	80907.1	39073.6	Filtered	Filtered	41769.4	Filtered	23062.2	Filtered	Filtered	Filtered	Filtered	Filtered	37857.2	Filtered	Filtered	Filtered	Filtered	43169.1	42226.6	Filtered	25861.9	32357.9	26459.1	33031.2	Filtered
SYT1	P21579	Filtered	Filtered	47532	Filtered	45298.2	40485.7	Filtered	Filtered	50071.6	43563.3	45492.4	43422.9	Filtered	Filtered	Filtered	Filtered	Filtered	Filtered	66582.3	Filtered	Filtered	72335.2	61846.2	Filtered	Filtered	Filtered	Filtered	Filtered	Filtered	Filtered	Filtered	Filtered	Filtered	Filtered	Filtered	Filtered	Filtered	Filtered	Filtered	Filtered	Filtered	Filtered	Filtered	26558.4	Filtered	Filtered	Filtered	Filtered
BGN	P21810	Filtered	Filtered	Filtered	Filtered	Filtered	Filtered	Filtered	Filtered	Filtered	Filtered	Filtered	Filtered	Filtered	Filtered	Filtered	Filtered	Filtered	Filtered	Filtered	Filtered	Filtered	Filtered	Filtered	Filtered	Filtered	Filtered	Filtered	Filtered	Filtered	Filtered	Filtered	Filtered	Filtered	Filtered	Filtered	Filtered	Filtered	Filtered	Filtered	Filtered	Filtered	Filtered	Filtered	Filtered	Filtered	Filtered	Filtered	Filtered
BMP6	P22004	17008.6	16813.4	28926	25129.4	13167.8	22602.4	14688.7	14156.1	11489.4	15450.1	13309.9	15204.6	11778.1	7783.57	10763.7	2111.94	15698	17623.6	13020.2	11630.5	17647.3	18571.2	19709.2	10561.3	8268.9	7992.04	Filtered	18643.4	9057.43	14057.7	29650.6	21894.3	19711.3	Filtered	10565.1	14351.5	25163.5	14655.7	Filtered	17984.7	12912.2	12820.1	21622.7	18224.9	10537.2	11987.6	14466.8	18728.2
ACHE	P22303	50052.8	Filtered	40852.7	8429.31	33694	Filtered	Filtered	Filtered	Filtered	Filtered	Filtered	22542.3	Filtered	Filtered	Filtered	Filtered	Filtered	Filtered	Filtered	14763.1	Filtered	Filtered	Filtered	23724	18262	Filtered	Filtered	Filtered	24581.7	Filtered	Filtered	Filtered	Filtered	Filtered	Filtered	16474.9	Filtered	Filtered	Filtered	Filtered	Filtered	Filtered	Filtered	Filtered	Filtered	Filtered	23269.5	18749.4
IDS	P22304	145992	103081	147434	215663	134952	118048	108314	89408.4	176308	136024	131495	198652	114988	116984	124863	116682	148125	92221.1	131829	151508	137668	154203	139778	157113	135857	112433	136143	158032	197966	137487	216594	107794	99975.7	141877	136947	145142	107736	126354	118314	102965	90896	81656.6	128189	167248	116270	100307	107819	78942.6
CALB2	P22676	12409.5	14082.6	11329.4	9031.74	12910	8796.54	7834.94	1405.32	13942.4	10140.3	6828.68	9791.62	12567.7	Filtered	Filtered	Filtered	Filtered	3197.65	26096.8	Filtered	Filtered	7218.12	7489.42	Filtered	10550.1	Filtered	3101.16	10637.8	Filtered	5701.13	6971.6	5790.64	Filtered	Filtered	3648.44	4406.77	6239.29	Filtered	2359.64	Filtered	4577.16	Filtered	6348.55	Filtered	9519.81	Filtered	7481.67	4178.52
IGFBP4	P22692;P22692-2	96452.4	104892	Filtered	Filtered	Filtered	143327	Filtered	82559.5	111480	77901.5	84432.4	90508.3	Filtered	60513.2	Filtered	65601.4	76587.5	104166	106647	61646.4	78127.1	72791.5	Filtered	Filtered	95402.9	86632	94819.1	91567.5	61016	94720.3	Filtered	Filtered	121641	92196.7	Filtered	107195	82017.8	Filtered	Filtered	110265	93714.6	107403	Filtered	83196.8	118117	Filtered	117940	96137.2
CA4	P22748	87187.3	81610.6	134493	81053.6	50363.7	95040.5	57004.7	90498.2	57467.8	69052.8	86845.7	89059.2	115619	76332.7	64506.7	53470.3	49153.9	134873	102067	65992.4	98236.1	68268.5	72129.4	77300.5	78158.2	107182	44703	79848.7	89813.1	92679.8	65528.8	39015.5	47845.8	58705.9	161022	69100.9	88074.9	45056.2	43251.4	46974.1	78037.1	68764.7	65458.7	103346	39049.6	52271.2	75231.5	Filtered
CPN2	P22792	82219.6	81001.5	63115.4	103434	79117.7	241128	94325.1	180363	69091.7	215591	70706.9	97188.7	134286	218708	107781	156403	146854	109315	81960.4	160853	113794	120991	116546	84797.5	102586	169641	Filtered	101114	97657.7	94703.9	102598	171607	129779	306468	128454	89502.3	117372	228339	125917	147764	203473	126017	108309	109988	218306	214067	134840	216150
PROZ	P22891;P22891-2	Filtered	30971.1	Filtered	31211.1	Filtered	47096.6	39886.4	Filtered	26842.8	43105.9	Filtered	34180.3	Filtered	30657.6	45174.5	19407.5	Filtered	8440.39	27094.3	22366.4	47464.4	29593.3	31945.5	20287.8	Filtered	47788.8	Filtered	30740.5	Filtered	29506	38215.7	Filtered	57292.2	95681.3	90071.8	20132.3	27977	92917.1	86838.8	27554.2	30803.7	34786.7	48070	Filtered	35567.4	77149.2	40102.6	108529
MRC1	P22897	62855.4	82892.8	80885.2	47586.5	53671.2	73468.3	67785.3	98984.5	63128.5	52527.4	79260.6	49425.7	123227	121236	86340	53257.4	94398.3	119903	77422	Filtered	108426	106011	84117.3	107319	125448	43654.5	66812.5	114208	88435.8	70204.2	55019.5	73593.6	Filtered	Filtered	73077.5	68297.6	119712	Filtered	53368.9	63549.2	152058	112859	53184.4	73184.1	111402	44883	99462.3	218499
IGHV1-2	P23083	188470	231823	71531.4	89328.4	112577	73775.2	Filtered	213337	57311.6	185663	97284.1	46529.9	100793	94959.4	216040	77272.3	170341	256319	96644.1	95611	207177	Filtered	85064.1	83478.3	125073	250805	123795	232706	69906.5	151045	83132.2	94619.9	204955	253586	182338	108222	150036	221132	169674	523043	165892	446379	82250.4	73450.3	169244	163056	114550	142338
FBLN1	P23142	2.33002e+06	2.17273e+06	1.72508e+06	2.29758e+06	2.32977e+06	2.08013e+06	2797467	1.9863e+06	1.64778e+06	1.84962e+06	2477958	1820234	2047518	1.55564e+06	1724970	1.29689e+06	1.46819e+06	1668705	1.91195e+06	1.23766e+06	1.71498e+06	2015350	1.78382e+06	1.70748e+06	1.40734e+06	1.65509e+06	2.26799e+06	1693494	1482473	2.09344e+06	2.22829e+06	2.53002e+06	2.23856e+06	1.356e+06	1.69929e+06	2.44048e+06	1.19099e+06	1.90654e+06	1666532	2.24477e+06	1.32017e+06	1.64436e+06	2.27126e+06	2.20327e+06	2142589	2.28392e+06	2.00847e+06	2.09972e+06
PPIB	P23284	1.07332e+06	530651	561352	602956	458796	469759	711776	335993	243796	507823	754624	370148	324509	620167	1191566	1.26124e+06	512439	563155	416129	691205	571366	452951	509086	692830	503537	886826	472439	379132	682064	734141	586655	333475	517367	186078	592731	794330	458231	391488	467327	445936	480235	551513	440434	949572	430566	525965	520372	453523
S100A1	P23297;Q5T7Y6	Filtered	Filtered	Filtered	Filtered	Filtered	Filtered	Filtered	Filtered	Filtered	Filtered	Filtered	Filtered	Filtered	Filtered	Filtered	Filtered	Filtered	Filtered	14654.9	Filtered	Filtered	Filtered	Filtered	15929.3	Filtered	Filtered	Filtered	Filtered	Filtered	25854.1	Filtered	Filtered	Filtered	Filtered	Filtered	Filtered	Filtered	Filtered	Filtered	Filtered	Filtered	Filtered	Filtered	Filtered	Filtered	Filtered	Filtered	Filtered
CBLN1	P23435	2.77945e+06	98482.5	158799	203554	257254	100765	207754	Filtered	76979.4	135549	290058	246694	79403	215193	111352	93202.2	192150	85292.4	90619.9	85794.2	82885	244924	366566	134261	165894	66177.5	74059.2	1.00456e+06	110566	352670	282977	76341.5	62538.1	109117	55791.1	226839	78765.3	115936	260519	122834	69618.5	Filtered	305365	292540	68404.7	66314.4	93948.1	1.73143e+06
PTPRD	P23468	268962	226795	300415	298414	243078	322439	242570	175472	327372	209384	309128	349581	266658	286529	246874	386482	284518	229358	459569	306662	199593	237591	242354	420585	440457	176593	211121	253845	444185	234628	275907	234523	167793	95565.9	193316	269824	240656	147589	160169	216747	168910	260466	191699	303149	175305	194850	208407	167449
PTPRD	P23468-2	231208	162810	92544.9	222667	164478	76755.1	Filtered	230472	119438	225498	188024	170493	Filtered	193179	58111	112653	77883.7	406491	168417	249162	126591	41520.3	40271.9	237190	366655	Filtered	26136.7	160144	214880	94899.9	80810.1	80274	158023	Filtered	Filtered	108453	Filtered	Filtered	38246.5	144796	Filtered	Filtered	129057	88793.5	124860	Filtered	84667.1	Filtered
[truncated: 623 more rows]
[truncated: 162 more columns]

## Sheet: description
table description
[truncated: 1 more rows]
