# Supplementary material for: Proteome profiling in cerebrospinal fluid reveals novel biomarkers of Alzheimer's disease
Source: Mol Syst Biol. 2020 Jun 2;16(6):e9356. doi: 10.15252/msb.20199356 (PMC7266499; doi:10.15252/msb.20199356)
Supplement: Supplementary file 4 — Dataset EV2 [file MSB-16-e9356-s004.xlsx]

## Sheet: MSB-19-9356_Dataset EV2
sample name	collection site	age at CSF collection	gender	t-tau [ng/L]	p-tau [ng/L]	Abeta-42 [ng/L]	Abeta-40 [ng/L]	Abeta-42/Abeta-40 ratio	primary biochemical AD classification	clinical AD diagnosis	MMSE score
20180618_QX0_JaBa_SA_LC12_5_CSF1_1_8-1xD1xS1fM1_sampleA01.raw.PG.Quantity	Sweden	71	f	703	85	562			biochemical control
20180618_QX0_JaBa_SA_LC12_5_CSF1_1_8-1xD1xS1fM1_sampleA02.raw.PG.Quantity	Sweden	77	m	518	91	334			biochemical AD
20180618_QX0_JaBa_SA_LC12_5_CSF1_1_8-1xD1xS1fM1_sampleA03.raw.PG.Quantity	Sweden	75	m	974	87	515			biochemical AD
20180618_QX0_JaBa_SA_LC12_5_CSF1_1_8-1xD1xS1fM1_sampleA04.raw.PG.Quantity	Sweden	72	f	950	109	394			biochemical AD
20180618_QX0_JaBa_SA_LC12_5_CSF1_1_8-1xD1xS1fM1_sampleA05.raw.PG.Quantity	Sweden	63	f	873	88	234			biochemical AD
20180618_QX0_JaBa_SA_LC12_5_CSF1_1_8-1xD1xS1fM1_sampleA06.raw.PG.Quantity	Sweden	74	f	961	110	517			biochemical AD
20180618_QX0_JaBa_SA_LC12_5_CSF1_1_8-1xD1xS1fM1_sampleA07.raw.PG.Quantity	Sweden	73	m	325	47	706			biochemical control
20180618_QX0_JaBa_SA_LC12_5_CSF1_1_8-1xD1xS1fM1_sampleA08.raw.PG.Quantity	Sweden	77	m	222	34	787			biochemical control
20180618_QX0_JaBa_SA_LC12_5_CSF1_1_8-1xD1xS1fM1_sampleA09.raw.PG.Quantity	Sweden	70	f	1170	156	312			biochemical AD
20180618_QX0_JaBa_SA_LC12_5_CSF1_1_8-1xD1xS1fM1_sampleA10.raw.PG.Quantity	Sweden	79	f	745	103	449			biochemical AD
20180618_QX0_JaBa_SA_LC12_5_CSF1_1_8-1xD1xS1fM1_sampleA11.raw.PG.Quantity	Sweden	73	f	634	93	168			biochemical AD
20180618_QX0_JaBa_SA_LC12_5_CSF1_1_8-1xD1xS1fM1_sampleA12.raw.PG.Quantity	Sweden	63	f	2010	233	459			biochemical AD
20180618_QX0_JaBa_SA_LC12_5_CSF1_1_8-1xD1xS1fM1_sampleB01.raw.PG.Quantity	Sweden	77	m	668	86	519			biochemical AD
20180618_QX0_JaBa_SA_LC12_5_CSF1_1_8-1xD1xS1fM1_sampleB02.raw.PG.Quantity	Sweden	63	m	219	40	1000			biochemical control
20180618_QX0_JaBa_SA_LC12_5_CSF1_1_8-1xD1xS1fM1_sampleB03.raw.PG.Quantity	Sweden	62	m	599	87	340			biochemical AD
20180618_QX0_JaBa_SA_LC12_5_CSF1_1_8-1xD1xS1fM1_sampleB04.raw.PG.Quantity	Sweden	73	m	1120	116	493			biochemical AD
20180618_QX0_JaBa_SA_LC12_5_CSF1_1_8-1xD1xS1fM1_sampleB05.raw.PG.Quantity	Sweden	70	f	1070	124	240			biochemical AD
20180618_QX0_JaBa_SA_LC12_5_CSF1_1_8-1xD1xS1fM1_sampleB06.raw.PG.Quantity	Sweden	79	m	350	48	847			biochemical control
20180618_QX0_JaBa_SA_LC12_5_CSF1_1_8-1xD1xS1fM1_sampleB07.raw.PG.Quantity	Sweden	71	f	2390	215	419			biochemical AD
20180618_QX0_JaBa_SA_LC12_5_CSF1_1_8-1xD1xS1fM1_sampleB08.raw.PG.Quantity	Sweden	72	f	973	99	418			biochemical AD
20180618_QX0_JaBa_SA_LC12_5_CSF1_1_8-1xD1xS1fM1_sampleB09.raw.PG.Quantity	Sweden	66	m	870	109	339			biochemical AD
20180618_QX0_JaBa_SA_LC12_5_CSF1_1_8-1xD1xS1fM1_sampleB10R2.raw.PG.Quantity	Sweden	74	f	649	83	353			biochemical AD
20180618_QX0_JaBa_SA_LC12_5_CSF1_1_8-1xD1xS1fM1_sampleB11.raw.PG.Quantity	Sweden	80	m	793	104	456			biochemical AD
20180618_QX0_JaBa_SA_LC12_5_CSF1_1_8-1xD1xS1fM1_sampleB12.raw.PG.Quantity	Sweden	68	m	1073	116	244			biochemical AD
20180618_QX0_JaBa_SA_LC12_5_CSF1_1_8-1xD1xS1fM1_sampleC01.raw.PG.Quantity	Sweden	77	m	211	33	792			biochemical control
20180618_QX0_JaBa_SA_LC12_5_CSF1_1_8-1xD1xS1fM1_sampleC02.raw.PG.Quantity	Sweden	72	f	294	47	998			biochemical control
20180618_QX0_JaBa_SA_LC12_5_CSF1_1_8-1xD1xS1fM1_sampleC03.raw.PG.Quantity	Sweden	80	m	383	46	690			biochemical control
20180618_QX0_JaBa_SA_LC12_5_CSF1_1_8-1xD1xS1fM1_sampleC04.raw.PG.Quantity	Sweden	75	m	720	89	367			biochemical AD
20180618_QX0_JaBa_SA_LC12_5_CSF1_1_8-1xD1xS1fM1_sampleC05.raw.PG.Quantity	Sweden	67	f	737	86	271			biochemical AD
20180618_QX0_JaBa_SA_LC12_5_CSF1_1_8-1xD1xS1fM1_sampleC06.raw.PG.Quantity	Sweden	70	f	237	42	992			biochemical control
20180618_QX0_JaBa_SA_LC12_5_CSF1_1_8-1xD1xS1fM1_sampleC07.raw.PG.Quantity	Sweden	66	f	276	40	909			biochemical control
20180618_QX0_JaBa_SA_LC12_5_CSF1_1_8-1xD1xS1fM1_sampleC08.raw.PG.Quantity	Sweden	69	m	215	33	649			biochemical control
20180618_QX0_JaBa_SA_LC12_5_CSF1_1_8-1xD1xS1fM1_sampleC09.raw.PG.Quantity	Sweden	74	m	320	39	956			biochemical control
20180618_QX0_JaBa_SA_LC12_5_CSF1_1_8-1xD1xS1fM1_sampleC10.raw.PG.Quantity	Sweden	60	m	149	23	614			biochemical control
20180618_QX0_JaBa_SA_LC12_5_CSF1_1_8-1xD1xS1fM1_sampleC11.raw.PG.Quantity	Sweden	61	f	178	24	911			biochemical control
20180618_QX0_JaBa_SA_LC12_5_CSF1_1_8-1xD1xS1fM1_sampleC12.raw.PG.Quantity	Sweden	64	m	247	36	612			biochemical control
20180618_QX0_JaBa_SA_LC12_5_CSF1_1_8-1xD1xS1fM1_sampleD01.raw.PG.Quantity	Sweden	77	m	232	35	604			biochemical control
20180618_QX0_JaBa_SA_LC12_5_CSF1_1_8-1xD1xS1fM1_sampleD02.raw.PG.Quantity	Sweden	69	m	268	35	858			biochemical control
20180618_QX0_JaBa_SA_LC12_5_CSF1_1_8-1xD1xS1fM1_sampleD03.raw.PG.Quantity	Sweden	79	m	262	33	611			biochemical control
20180618_QX0_JaBa_SA_LC12_5_CSF1_1_8-1xD1xS1fM1_sampleD04.raw.PG.Quantity	Sweden	84	m	278	33	701			biochemical control
20180618_QX0_JaBa_SA_LC12_5_CSF1_1_8-1xD1xS1fM1_sampleD05.raw.PG.Quantity	Sweden	69	m	383	42	747			biochemical control
20180618_QX0_JaBa_SA_LC12_5_CSF1_1_8-1xD1xS1fM1_sampleD06.raw.PG.Quantity	Sweden	60	f	162	29	892			biochemical control
20180618_QX0_JaBa_SA_LC12_5_CSF1_1_8-1xD1xS1fM1_sampleD07.raw.PG.Quantity	Sweden	60	f	280	34	695			biochemical control
20180618_QX0_JaBa_SA_LC12_5_CSF1_1_8-1xD1xS1fM1_sampleD08.raw.PG.Quantity	Sweden	77	m	822	79	300			biochemical AD
20180618_QX0_JaBa_SA_LC12_5_CSF1_1_8-1xD1xS1fM1_sampled09.raw.PG.Quantity	Sweden	72	f	771	76	371			biochemical AD
20180618_QX0_JaBa_SA_LC12_5_CSF1_1_8-1xD1xS1fM1_sampleD10.raw.PG.Quantity	Sweden	86	m	323	33	769			biochemical control
20180618_QX0_JaBa_SA_LC12_5_CSF1_1_8-1xD1xS1fM1_sampleD11.raw.PG.Quantity	Sweden	70	m	170	24	616			biochemical control
20180618_QX0_JaBa_SA_LC12_5_CSF1_1_8-1xD1xS1fM1_sampleD12.raw.PG.Quantity	Sweden	80	f	82	18	740			biochemical control
20180618_QX0_JaBa_SA_LC12_5_CSF1_1_8-1xD1xS1fM1_sampleE01.raw.PG.Quantity	Sweden	60	m	216	35	930			biochemical control
20180618_QX0_JaBa_SA_LC12_5_CSF1_1_8-1xD1xS1fM1_sampleE02.raw.PG.Quantity	Sweden	67	m	253	42	970			biochemical control
20180618_QX0_JaBa_SA_LC12_5_CSF1_1_8-1xD1xS1fM1_sampleE03.raw.PG.Quantity	Sweden	78	f	237	25	796			biochemical control
20180618_QX0_JaBa_SA_LC12_5_CSF1_1_8-1xD1xS1fM1_sampleE04.raw.PG.Quantity	Sweden	71	m	259	35	682			biochemical control
20180618_QX0_JaBa_SA_LC12_5_CSF1_1_8-1xD1xS1fM1_sampleE05.raw.PG.Quantity	Sweden	53	m	132	25	615			biochemical control
20180618_QX0_JaBa_SA_LC12_5_CSF1_1_8-1xD1xS1fM1_sampleE06.raw.PG.Quantity	Sweden	76	m	287	40	648			biochemical control
20180618_QX0_JaBa_SA_LC12_5_CSF1_1_8-1xD1xS1fM1_sampleE07.raw.PG.Quantity	Sweden	84	m	711	75	472			biochemical AD
20180618_QX0_JaBa_SA_LC12_5_CSF1_1_8-1xD1xS1fM1_sampleE08.raw.PG.Quantity	Sweden	75	f	820	97	436			biochemical AD
20180618_QX0_JaBa_SA_LC12_5_CSF1_1_8-1xD1xS1fM1_sampleE09.raw.PG.Quantity	Sweden	79	m	654	77	318			biochemical AD
20180618_QX0_JaBa_SA_LC12_5_CSF1_1_8-1xD1xS1fM1_sampleE10.raw.PG.Quantity	Sweden	68	m	923	105	548			biochemical AD
20180618_QX0_JaBa_SA_LC12_5_CSF1_1_8-1xD1xS1fM1_sampleE11.raw.PG.Quantity	Sweden	84	m	728	90	509			biochemical AD
20180618_QX0_JaBa_SA_LC12_5_CSF1_1_8-1xD1xS1fM1_sampleE12.raw.PG.Quantity	Sweden	67	f	812	91	264			biochemical AD
20190210_QX1_PhGe_SA_EASY12-10_Majken_A1_CSF_670-12.raw.PG.Quantity	Magdeburg	55	f	98	19	542	5721	0.0947387	biochemical control	non-AD
20190210_QX1_PhGe_SA_EASY12-10_Majken_A2_CSF_248-15.raw.PG.Quantity	Magdeburg	69	f	814	150	540	16531	0.0326659	biochemical AD	AD
20190210_QX1_PhGe_SA_EASY12-10_Majken_A3_CSF_358-15.raw.PG.Quantity	Magdeburg	80	m	381	55	976	8084	0.120732	biochemical control	non-AD
20190210_QX1_PhGe_SA_EASY12-10_Majken_A4_CSF_86-14.raw.PG.Quantity	Magdeburg	88	m	576	105	440	20876	0.0210768	biochemical AD	AD
20190210_QX1_PhGe_SA_EASY12-10_Majken_A8_CSF_471-12.raw.PG.Quantity	Magdeburg	73	f	119	29	900	4382	0.205386	biochemical control	non-AD
20190210_QX1_PhGe_SA_EASY12-10_Majken_A9_CSF_695-15.raw.PG.Quantity	Magdeburg	82	f	296	59	985	9291	0.106017	biochemical control	non-AD
20190210_QX1_PhGe_SA_EASY12-10_Majken_A10_CSF_201-15.raw.PG.Quantity	Magdeburg	68	f	80	16	594	4691	0.126625	biochemical control	non-AD
20190210_QX1_PhGe_SA_EASY12-10_Majken_A11_CSF_36-15.raw.PG.Quantity	Magdeburg	78	f	460	90	444	8350	0.0531737	biochemical AD	AD
20190210_QX1_PhGe_SA_EASY12-10_Majken_A12_CSF_949-15.raw.PG.Quantity	Magdeburg	75	f	1415	145	576	11092	0.0519293	biochemical AD	AD
20190210_QX1_PhGe_SA_EASY12-10_Majken_B1_CSF_326-15.raw.PG.Quantity	Magdeburg	69	f	226	34	530	6148	0.0862069	biochemical control	non-AD
20190210_QX1_PhGe_SA_EASY12-10_Majken_B2_CSF_407-14.raw.PG.Quantity	Magdeburg	72	f	455	56	383	24073	0.0159099	biochemical AD	AD
20190210_QX1_PhGe_SA_EASY12-10_Majken_B3_CSF_545-14.raw.PG.Quantity	Magdeburg	72	m	406	74	290	3940	0.0736041	biochemical AD	AD
20190210_QX1_PhGe_SA_EASY12-10_Majken_B4_CSF_582-14.raw.PG.Quantity	Magdeburg	72	m	293	61	1100	8518	0.129138	biochemical control	non-AD
20190210_QX1_PhGe_SA_EASY12-10_Majken_B5_CSF_885-15.raw.PG.Quantity	Magdeburg	71	f	920	126	495	13732	0.0360472	biochemical AD	AD
20190210_QX1_PhGe_SA_EASY12-10_Majken_B6_CSF_257-15.raw.PG.Quantity	Magdeburg	62	m	276	44	1003	11760	0.0852891	biochemical control	non-AD
20190210_QX1_PhGe_SA_EASY12-10_Majken_B7_CSF_496-15.raw.PG.Quantity	Magdeburg	79	f	772	114	575	15470	0.0371687	biochemical AD	AD
20190210_QX1_PhGe_SA_EASY12-10_Majken_B8_CSF_828-15.raw.PG.Quantity	Magdeburg	83	f	548	77	699	15569	0.0448969	biochemical AD	AD
20190210_QX1_PhGe_SA_EASY12-10_Majken_B9_CSF_851-15.raw.PG.Quantity	Magdeburg	53	m	194	40	1101	15891	0.0692845	biochemical control	non-AD
20190210_QX1_PhGe_SA_EASY12-10_Majken_B11_CSF_506-14.raw.PG.Quantity	Magdeburg	77	m	441	85	640	20554	0.0311375	biochemical AD	AD
20190210_QX1_PhGe_SA_EASY12-10_Majken_B12_CSF_819-14_190217150250.raw.PG.Quantity	Magdeburg	67	f	861	46	218	5831	0.0373864	biochemical AD	AD
20190210_QX1_PhGe_SA_EASY12-10_Majken_C1_CSF_656-15.raw.PG.Quantity	Magdeburg	76	f	800	86	550	12317	0.0446537	biochemical AD	AD
20190210_QX1_PhGe_SA_EASY12-10_Majken_C2_CSF_1239-14.raw.PG.Quantity	Magdeburg	87	m	848	121	583	11845	0.0492191	biochemical AD	AD
20190210_QX1_PhGe_SA_EASY12-10_Majken_C3_CSF_974-14.raw.PG.Quantity	Magdeburg	76	m	628	30	349	12763	0.0273447	biochemical AD	AD
20190210_QX1_PhGe_SA_EASY12-10_Majken_C4_CSF_976-13.raw.PG.Quantity	Magdeburg	72	f	751	74	414	15994	0.0258847	biochemical AD	AD
20190210_QX1_PhGe_SA_EASY12-10_Majken_C5_CSF_706-14.raw.PG.Quantity	Magdeburg	83	m	190	55	1178	10687	0.110227	biochemical control	non-AD
20190210_QX1_PhGe_SA_EASY12-10_Majken_C6_CSF_841-14.raw.PG.Quantity	Magdeburg	75	m	500	73	476	6116	0.0778286	biochemical AD	AD
20190210_QX1_PhGe_SA_EASY12-10_Majken_C7_CSF_381-14.raw.PG.Quantity	Magdeburg	77	f	539	81	410	12967	0.0316187	biochemical AD	AD
20190210_QX1_PhGe_SA_EASY12-10_Majken_C8_CSF_840-14.raw.PG.Quantity	Magdeburg	74	f	962	89	330	9558	0.0345261	biochemical AD	AD
20190210_QX1_PhGe_SA_EASY12-10_Majken_C9_CSF_1224-14.raw.PG.Quantity	Magdeburg	72	f	420	49	478	7244	0.0659856	biochemical AD	non-AD
20190210_QX1_PhGe_SA_EASY12-10_Majken_C10_CSF_1289-14.raw.PG.Quantity	Magdeburg	71	f	855	94	420	7453	0.0563531	biochemical AD	AD
20190210_QX1_PhGe_SA_EASY12-10_Majken_C11_CSF_986-14.raw.PG.Quantity	Magdeburg	62	f	249	34	506	8545	0.0592159	biochemical control	non-AD
20190210_QX1_PhGe_SA_EASY12-10_Majken_C12_CSF_1299-14.raw.PG.Quantity	Magdeburg	68	f	373	65	967	11466	0.0843363	biochemical control	non-AD
20190210_QX1_PhGe_SA_EASY12-10_Majken_D1_CSF_530-13.raw.PG.Quantity	Magdeburg	86	f	1183	144	677	25048	0.0270281	biochemical AD	AD
20190210_QX1_PhGe_SA_EASY12-10_Majken_D2_CSF_398-13.raw.PG.Quantity	Magdeburg	80	f	882	73	708	22896	0.0309224	biochemical AD	AD
20190210_QX1_PhGe_SA_EASY12-10_Majken_D3_CSF_863-13.raw.PG.Quantity	Magdeburg	71	m	555	108	679	18375	0.0369524	biochemical AD	AD
20190210_QX1_PhGe_SA_EASY12-10_Majken_D4_CSF_522-13.raw.PG.Quantity	Magdeburg	78	m	519	68	483	5123	0.0942807	biochemical AD	AD
20190210_QX1_PhGe_SA_EASY12-10_Majken_D5_CSF_503-13.raw.PG.Quantity	Magdeburg	62	m	925	113	614	24143	0.0254318	biochemical AD	AD
20190210_QX1_PhGe_SA_EASY12-10_Majken_D6_CSF_864-13.raw.PG.Quantity	Magdeburg	80	f	802	109	530	12406	0.0427213	biochemical AD	AD
20190210_QX1_PhGe_SA_EASY12-10_Majken_E1_CSF_59.raw.PG.Quantity	Kiel	28	m						biochemical control	non-AD
20190210_QX1_PhGe_SA_EASY12-10_Majken_E2_CSF_396.raw.PG.Quantity	Kiel	22	f						biochemical control	non-AD
20190210_QX1_PhGe_SA_EASY12-10_Majken_E4_CSF_761.raw.PG.Quantity	Kiel	24	m						biochemical control	non-AD
20190210_QX1_PhGe_SA_EASY12-10_Majken_E5_CSF_123.raw.PG.Quantity	Kiel	23	f						biochemical control	non-AD
20190210_QX1_PhGe_SA_EASY12-10_Majken_E6_CSF_960.raw.PG.Quantity	Kiel	20	f						biochemical control	non-AD
20190210_QX1_PhGe_SA_EASY12-10_Majken_E8_CSF_693.raw.PG.Quantity	Kiel	30	f						biochemical control	non-AD
20190210_QX1_PhGe_SA_EASY12-10_Majken_E10_CSF_16.raw.PG.Quantity	Kiel	47	m						biochemical control	non-AD
20190210_QX1_PhGe_SA_EASY12-10_Majken_E11_CSF_783.raw.PG.Quantity	Kiel	34	m						biochemical control	non-AD
20190210_QX1_PhGe_SA_EASY12-10_Majken_E12_CSF_146.raw.PG.Quantity	Kiel	76	m						biochemical control	non-AD
20190210_QX1_PhGe_SA_EASY12-10_Majken_F2_CSF_755.raw.PG.Quantity	Kiel	29	f						biochemical control	non-AD
20190210_QX1_PhGe_SA_EASY12-10_Majken_F3_CSF_865.raw.PG.Quantity	Kiel	69	m						biochemical control	non-AD
20190210_QX1_PhGe_SA_EASY12-10_Majken_F4_CSF_51.raw.PG.Quantity	Kiel	44	f						biochemical control	non-AD
20190210_QX1_PhGe_SA_EASY12-10_Majken_F6_CSF_134.raw.PG.Quantity	Kiel	28	f						biochemical control	non-AD
20190210_QX1_PhGe_SA_EASY12-10_Majken_F7_CSF_142.raw.PG.Quantity	Kiel	55	f						biochemical control	non-AD
20190210_QX1_PhGe_SA_EASY12-10_Majken_F8_CSF_143.raw.PG.Quantity	Kiel	53	f						biochemical control	non-AD
20190210_QX1_PhGe_SA_EASY12-10_Majken_F9_CSF_420.raw.PG.Quantity	Kiel	38	m						biochemical control	non-AD
20190228_QX1_PhGe_SA_EASY12-10_Deigendesch_A2_82872920.raw.PG.Quantity	Berlin	71	m	685		299	6995	0.0427448	biochemical AD	AD	15
20190228_QX1_PhGe_SA_EASY12-10_Deigendesch_A3_82883165_repeat2.raw.PG.Quantity	Berlin	58	f	521		238	6545	0.0363636	biochemical AD	AD	22
20190228_QX1_PhGe_SA_EASY12-10_Deigendesch_A4_190104103.raw.PG.Quantity	Berlin	70	f	473		414	5843	0.070854	biochemical AD	AD	23
20190228_QX1_PhGe_SA_EASY12-10_Deigendesch_A5_81790643.raw.PG.Quantity	Berlin	70	m	382		468	14198	0.0329624	biochemical control	non-AD	30
20190228_QX1_PhGe_SA_EASY12-10_Deigendesch_A6_82545313.raw.PG.Quantity	Berlin	64	m	542		929	17546	0.0529465	biochemical AD	non-AD	26
20190228_QX1_PhGe_SA_EASY12-10_Deigendesch_A7_79061681_repeat.raw.PG.Quantity	Berlin	76	f	245		773	10176	0.0759631	biochemical control	non-AD	29
20190228_QX1_PhGe_SA_EASY12-10_Deigendesch_A8_79114549_repeat.raw.PG.Quantity	Berlin	80	f	239		1530	15971	0.0957986	biochemical control	non-AD	27
20190228_QX1_PhGe_SA_EASY12-10_Deigendesch_A9_82544855.raw.PG.Quantity	Berlin	72	m	201		1222	11982	0.101986	biochemical control	non-AD	29
20190228_QX1_PhGe_SA_EASY12-10_Deigendesch_A10_82876065.raw.PG.Quantity	Berlin	86	m	325		2197	16564	0.132637	biochemical control	non-AD	25
20190228_QX1_PhGe_SA_EASY12-10_Deigendesch_A11_129183842.raw.PG.Quantity	Berlin	65	f	276		1254	10574	0.118593	biochemical control	non-AD	28
20190228_QX1_PhGe_SA_EASY12-10_Deigendesch_A12_190103450.raw.PG.Quantity	Berlin	68	f	298		792	5329	0.148621	biochemical control	non-AD	29
20190228_QX1_PhGe_SA_EASY12-10_Deigendesch_B1_129186923.raw.PG.Quantity	Berlin	57	m	1060		851	18962	0.0448792	biochemical AD	AD	20
20190228_QX1_PhGe_SA_EASY12-10_Deigendesch_B2_79114832.raw.PG.Quantity	Berlin	74	m	1200		833	18497	0.0450343	biochemical AD	AD	21
20190228_QX1_PhGe_SA_EASY12-10_Deigendesch_B3_79113129.raw.PG.Quantity	Berlin	60	f	1200		678	14602	0.046432	biochemical AD	AD	25
20190228_QX1_PhGe_SA_EASY12-10_Deigendesch_B5_81783170.raw.PG.Quantity	Berlin	69	m	411		544	8079	0.0673351	biochemical AD	non-AD	27
20190228_QX1_PhGe_SA_EASY12-10_Deigendesch_B6_79113519.raw.PG.Quantity	Berlin	70	m	950		1583	15090	0.104904	biochemical control	non-AD	30
20190228_QX1_PhGe_SA_EASY12-10_Deigendesch_B8_79116161.raw.PG.Quantity	Berlin	56	f	159		1041	10161	0.102451	biochemical control	non-AD	29
20190228_QX1_PhGe_SA_EASY12-10_Deigendesch_B9_79059821.raw.PG.Quantity	Berlin	62	m	290		825	9515	0.0867052	biochemical control	non-AD	27
20190228_QX1_PhGe_SA_EASY12-10_Deigendesch_B10_79069372.raw.PG.Quantity	Berlin	56	m	343		913	7681	0.118865	biochemical control	non-AD	28
20190228_QX1_PhGe_SA_EASY12-10_Deigendesch_B11_129182819.raw.PG.Quantity	Berlin	73	f	538		301	6722	0.0447783	biochemical AD	non-AD	25
20190228_QX1_PhGe_SA_EASY12-10_Deigendesch_B12_82872039.raw.PG.Quantity	Berlin	64	f	366		530	6608	0.0802058	biochemical control	non-AD	27
20190228_QX1_PhGe_SA_EASY12-10_Deigendesch_C1_82545786.raw.PG.Quantity	Berlin	57	m	964		524	13730	0.0381646	biochemical AD	AD	21
20190228_QX1_PhGe_SA_EASY12-10_Deigendesch_C3_82874751.raw.PG.Quantity	Berlin	60	f	943		191	3959	0.0482445	biochemical AD	AD	23
20190228_QX1_PhGe_SA_EASY12-10_Deigendesch_C5_81760601.raw.PG.Quantity	Berlin	66	m	161		1117	9150	0.122077	biochemical control	non-AD	27
20190228_QX1_PhGe_SA_EASY12-10_Deigendesch_C6_82881358.raw.PG.Quantity	Berlin	56	m	412		1095	9016	0.121451	biochemical control	non-AD	27
20190228_QX1_PhGe_SA_EASY12-10_Deigendesch_C7_81790598_repeat2.raw.PG.Quantity	Berlin	60	f	345		1638	26080	0.0628067	biochemical control	non-AD	30
20190228_QX1_PhGe_SA_EASY12-10_Deigendesch_C8_82882588_repeat.raw.PG.Quantity	Berlin	73	f	856		593	13490	0.0439585	biochemical AD	non-AD	29
20190228_QX1_PhGe_SA_EASY12-10_Deigendesch_C9_79114900.raw.PG.Quantity	Berlin	72	m	169		154	2450	0.0628571	biochemical control	non-AD	26
20190228_QX1_PhGe_SA_EASY12-10_Deigendesch_C10_79069292.raw.PG.Quantity	Berlin	57	m	603		1743	12100	0.14405	biochemical control	non-AD	26
20190228_QX1_PhGe_SA_EASY12-10_Deigendesch_C11_129190335.raw.PG.Quantity	Berlin	66	f	839		1594	11541	0.138116	biochemical control	non-AD	29
20190228_QX1_PhGe_SA_EASY12-10_Deigendesch_C12_168743858_repeat.raw.PG.Quantity	Berlin	66	f	245		1237	10504	0.117765	biochemical control	non-AD	23
20190228_QX1_PhGe_SA_EASY12-10_Deigendesch_D1_82545185.raw.PG.Quantity	Berlin	59	m	1200		358	8500	0.0421176	biochemical AD	AD	23
20190228_QX1_PhGe_SA_EASY12-10_Deigendesch_D2_79110561.raw.PG.Quantity	Berlin	70	m	1200		396	6787	0.0583468	biochemical AD	AD	18
20190228_QX1_PhGe_SA_EASY12-10_Deigendesch_D3_129189776.raw.PG.Quantity	Berlin	68	f	790		432	5218	0.0827903	biochemical AD	AD	26
20190228_QX1_PhGe_SA_EASY12-10_Deigendesch_D4_168751414.raw.PG.Quantity	Berlin	74	f	564		411	9288	0.0442506	biochemical AD	AD	23
20190228_QX1_PhGe_SA_EASY12-10_Deigendesch_D5_129186580_repeat.raw.PG.Quantity	Berlin	72	m	834		788	16863	0.0467295	biochemical AD	non-AD	30
20190228_QX1_PhGe_SA_EASY12-10_Deigendesch_D6_129182306_repeat.raw.PG.Quantity	Berlin	63	m	428		864	9401	0.0919051	biochemical control	non-AD	29
20190228_QX1_PhGe_SA_EASY12-10_Deigendesch_D7_81784062.raw.PG.Quantity	Berlin	65	f	138		351	4471	0.0785059	biochemical control	non-AD	28
20190228_QX1_PhGe_SA_EASY12-10_Deigendesch_D8_129182061.raw.PG.Quantity	Berlin	66	f	78		809	6780	0.119322	biochemical control	non-AD	30
20190228_QX1_PhGe_SA_EASY12-10_Deigendesch_D9_82885545_repeat.raw.PG.Quantity	Berlin	62	m	200		1215	10327	0.117653	biochemical control	non-AD	23
20190228_QX1_PhGe_SA_EASY12-10_Deigendesch_D10_190224386.raw.PG.Quantity	Berlin	71	m	218		408	4256	0.0958647	biochemical control	non-AD	28
20190228_QX1_PhGe_SA_EASY12-10_Deigendesch_D11_129188366_repeat.raw.PG.Quantity	Berlin	71	f	637		451	7974	0.0565588	biochemical AD	non-AD	28
20190228_QX1_PhGe_SA_EASY12-10_Deigendesch_D12_168744796_repeat2.raw.PG.Quantity	Berlin	71	f	177		313	2868	0.109135	biochemical control	non-AD	28
20190228_QX1_PhGe_SA_EASY12-10_Deigendesch_E1_82883860.raw.PG.Quantity	Berlin	67	m	637		390	8081	0.0482614	biochemical AD	AD	27
20190228_QX1_PhGe_SA_EASY12-10_Deigendesch_E2_129189650.raw.PG.Quantity	Berlin	66	m	826		249	7866	0.0316552	biochemical AD	AD	16
20190228_QX1_PhGe_SA_EASY12-10_Deigendesch_E3_82871060_repeat.raw.PG.Quantity	Berlin	73	f	891		366	7898	0.0463408	biochemical AD	AD	24
20190228_QX1_PhGe_SA_EASY12-10_Deigendesch_E4_190225869_repeat2.raw.PG.Quantity	Berlin	73	f	702		417	6259	0.0666241	biochemical AD	AD	12
20190228_QX1_PhGe_SA_EASY12-10_Deigendesch_E5_129187004_repeat.raw.PG.Quantity	Berlin	68	m	369		1561	17067	0.0914631	biochemical control	non-AD	29
20190228_QX1_PhGe_SA_EASY12-10_Deigendesch_E6_129188085.raw.PG.Quantity	Berlin	70	m	155		369	6180	0.0597087	biochemical control	non-AD	30
20190228_QX1_PhGe_SA_EASY12-10_Deigendesch_E7_81758548.raw.PG.Quantity	Berlin	66	f	268		1270	3437	0.369508	biochemical control	non-AD	29
20190228_QX1_PhGe_SA_EASY12-10_Deigendesch_E8_129188551_190304214129.raw.PG.Quantity	Berlin	73	f	315		1308	10956	0.119387	biochemical control	non-AD	29
20190228_QX1_PhGe_SA_EASY12-10_Deigendesch_E9_82882320_repeat.raw.PG.Quantity	Berlin	60	m	104		431	4227	0.101964	biochemical control	non-AD	21
20190228_QX1_PhGe_SA_EASY12-10_Deigendesch_E10_190225272.raw.PG.Quantity	Berlin	73	m	190		496	3105	0.159742	biochemical control	non-AD	28
20190228_QX1_PhGe_SA_EASY12-10_Deigendesch_E11_82871132_test_190306003105.raw.PG.Quantity	Berlin	73	f	490		653	8142	0.0802014	biochemical control	non-AD	27
20190228_QX1_PhGe_SA_EASY12-10_Deigendesch_E12_190226223.raw.PG.Quantity	Berlin	70	f	323		948	5748	0.164927	biochemical control	non-AD	28
20190228_QX1_PhGe_SA_EASY12-10_Deigendesch_F1_82882396.raw.PG.Quantity	Berlin	68	m	720		554	10512	0.0527017	biochemical AD	AD	21
20190228_QX1_PhGe_SA_EASY12-10_Deigendesch_F3_129190664.raw.PG.Quantity	Berlin	67	f	804		301	8651	0.0347937	biochemical AD	AD	25
20190228_QX1_PhGe_SA_EASY12-10_Deigendesch_F4_190100053.raw.PG.Quantity	Berlin	67	f	508		297	5993	0.0495578	biochemical AD	AD	19
20190228_QX1_PhGe_SA_EASY12-10_Deigendesch_F5_129184099_repeat.raw.PG.Quantity	Berlin	62	m	432		1882	16922	0.111216	biochemical control	non-AD	29
20190228_QX1_PhGe_SA_EASY12-10_Deigendesch_F6_129189909_190308011553.raw.PG.Quantity	Berlin	71	m	114		356	2912	0.122253	biochemical control	non-AD	28
20190228_QX1_PhGe_SA_EASY12-10_Deigendesch_F7_81784602_repeat.raw.PG.Quantity	Berlin	56	f	372		2206	19646	0.112287	biochemical control	non-AD	27
20190228_QX1_PhGe_SA_EASY12-10_Deigendesch_F8_190224717_repeat.raw.PG.Quantity	Berlin	77	f	312		455	7248	0.0627759	biochemical control	non-AD	28
20190228_QX1_PhGe_SA_EASY12-10_Deigendesch_F9_82880110_190304154132.raw.PG.Quantity	Berlin	78	m	757		440	7164	0.0614182	biochemical AD	non-AD	29
20190228_QX1_PhGe_SA_EASY12-10_Deigendesch_F10_190102946_repeat.raw.PG.Quantity	Berlin	64	m	275		1065	10171	0.104709	biochemical control	non-AD	29
20190228_QX1_PhGe_SA_EASY12-10_Deigendesch_F11_82542649.raw.PG.Quantity	Berlin	65	f	1120		772	17334	0.0445367	biochemical AD	non-AD	25
20190228_QX1_PhGe_SA_EASY12-10_Deigendesch_F12_190100162.raw.PG.Quantity	Berlin	71	f	311		707	7367	0.0959685	biochemical control	non-AD	27
20190228_QX1_PhGe_SA_EASY12-10_Deigendesch_G1_82881418_repeat.raw.PG.Quantity	Berlin	71	m	881		512	9751	0.0525074	biochemical AD	AD	25
20190228_QX1_PhGe_SA_EASY12-10_Deigendesch_G2_168751345.raw.PG.Quantity	Berlin	68	m	427		542	6844	0.0791935	biochemical AD	AD	18
20190228_QX1_PhGe_SA_EASY12-10_Deigendesch_G3_79069638.raw.PG.Quantity	Berlin	74	f	1090		629	9959	0.063159	biochemical AD	AD	20
20190228_QX1_PhGe_SA_EASY12-10_Deigendesch_G4_190101656_repeat.raw.PG.Quantity	Berlin	62	f	1223		293	6325	0.0463241	biochemical AD	AD	17
20190228_QX1_PhGe_SA_EASY12-10_Deigendesch_G5_82544653.raw.PG.Quantity	Berlin	69	m	527		545	11894	0.0458214	biochemical AD	non-AD	29
20190228_QX1_PhGe_SA_EASY12-10_Deigendesch_G6_168744541.raw.PG.Quantity	Berlin	72	m	366		276	6316	0.0436985	biochemical control	non-AD	26
20190228_QX1_PhGe_SA_EASY12-10_Deigendesch_G7_79061594.raw.PG.Quantity	Berlin	78	f	430		1016	12007	0.0846173	biochemical control	non-AD	28
20190228_QX1_PhGe_SA_EASY12-10_Deigendesch_G8_82872412.raw.PG.Quantity	Berlin	73	f	380		197	4461	0.0441605	biochemical control	non-AD	27
20190228_QX1_PhGe_SA_EASY12-10_Deigendesch_G9_82879903_190312181946.raw.PG.Quantity	Berlin	56	m	155		1243	9301	0.133642	biochemical control	non-AD	29
20190228_QX1_PhGe_SA_EASY12-10_Deigendesch_G10_190102976.raw.PG.Quantity	Berlin	60	m	312		907	5149	0.176151	biochemical control	non-AD	28
20190228_QX1_PhGe_SA_EASY12-10_Deigendesch_G11_79112692_repeat.raw.PG.Quantity	Berlin	72	f	443		1111	11434	0.0971663	biochemical control	non-AD	29
20190228_QX1_PhGe_SA_EASY12-10_Deigendesch_G12_190225664.raw.PG.Quantity	Berlin	67	f	383		871	6146	0.141718	biochemical control	non-AD	29
20190228_QX1_PhGe_SA_EASY12-10_Deigendesch_H3_129190521_repeat.raw.PG.Quantity	Berlin	69	f	1945		699	12140	0.0575783	biochemical AD	AD	17
20190228_QX1_PhGe_SA_EASY12-10_Deigendesch_H5_82544762_190309202008.raw.PG.Quantity	Berlin	73	m	299		1420	16571	0.0856919	biochemical control	non-AD	28
20190228_QX1_PhGe_SA_EASY12-10_Deigendesch_H7_129187195.raw.PG.Quantity	Berlin	71	f	262		639	9663	0.0661285	biochemical control	non-AD	28
20190228_QX1_PhGe_SA_EASY12-10_Deigendesch_H9_82875993.raw.PG.Quantity	Berlin	83	m	289		1436	11285	0.127249	biochemical control	non-AD	24
20190228_QX1_PhGe_SA_EASY12-10_Deigendesch_H11_190103151.raw.PG.Quantity	Berlin	63	f	591		1299	11232	0.115652	biochemical control	non-AD	29

## Sheet: description
table description
This table lists the samples analysed in this study and sample-associated information including clinical information. Empty cells correspond to missing values. The biochemical AD classification is used for all analyses in the publication and is based on the t-tau concentration, Abeta-42 concentration and Abeta ratio as described in the Materials and Methods section. The clinical AD diagnosis is m…
