# Supplementary material for: Proteome profiling in cerebrospinal fluid reveals novel biomarkers of Alzheimer's disease
Source: Mol Syst Biol. 2020 Jun 2;16(6):e9356. doi: 10.15252/msb.20199356 (PMC7266499; doi:10.15252/msb.20199356)
Supplement: Supplementary file 5 — Dataset EV3 [file MSB-16-e9356-s005.xlsx]

## Sheet: MSB-19-9356_Dataset EV3
PG.ProteinAccessions (uniprot protein accessions)	PG.Genes (gene names)	Protein names	protein intensities across samples [log10]
			20180618_QX0_JaBa_SA_LC12_5_CSF1_1_8-1xD1xS1fM1_sampleA01.raw.PG.Quantity	20180618_QX0_JaBa_SA_LC12_5_CSF1_1_8-1xD1xS1fM1_sampleA02.raw.PG.Quantity	20180618_QX0_JaBa_SA_LC12_5_CSF1_1_8-1xD1xS1fM1_sampleA03.raw.PG.Quantity	20180618_QX0_JaBa_SA_LC12_5_CSF1_1_8-1xD1xS1fM1_sampleA04.raw.PG.Quantity	20180618_QX0_JaBa_SA_LC12_5_CSF1_1_8-1xD1xS1fM1_sampleA05.raw.PG.Quantity	20180618_QX0_JaBa_SA_LC12_5_CSF1_1_8-1xD1xS1fM1_sampleA06.raw.PG.Quantity	20180618_QX0_JaBa_SA_LC12_5_CSF1_1_8-1xD1xS1fM1_sampleA07.raw.PG.Quantity	20180618_QX0_JaBa_SA_LC12_5_CSF1_1_8-1xD1xS1fM1_sampleA08.raw.PG.Quantity	20180618_QX0_JaBa_SA_LC12_5_CSF1_1_8-1xD1xS1fM1_sampleA09.raw.PG.Quantity	20180618_QX0_JaBa_SA_LC12_5_CSF1_1_8-1xD1xS1fM1_sampleA10.raw.PG.Quantity	20180618_QX0_JaBa_SA_LC12_5_CSF1_1_8-1xD1xS1fM1_sampleA11.raw.PG.Quantity	20180618_QX0_JaBa_SA_LC12_5_CSF1_1_8-1xD1xS1fM1_sampleA12.raw.PG.Quantity	20180618_QX0_JaBa_SA_LC12_5_CSF1_1_8-1xD1xS1fM1_sampleB01.raw.PG.Quantity	20180618_QX0_JaBa_SA_LC12_5_CSF1_1_8-1xD1xS1fM1_sampleB02.raw.PG.Quantity	20180618_QX0_JaBa_SA_LC12_5_CSF1_1_8-1xD1xS1fM1_sampleB03.raw.PG.Quantity	20180618_QX0_JaBa_SA_LC12_5_CSF1_1_8-1xD1xS1fM1_sampleB04.raw.PG.Quantity	20180618_QX0_JaBa_SA_LC12_5_CSF1_1_8-1xD1xS1fM1_sampleB05.raw.PG.Quantity	20180618_QX0_JaBa_SA_LC12_5_CSF1_1_8-1xD1xS1fM1_sampleB06.raw.PG.Quantity	20180618_QX0_JaBa_SA_LC12_5_CSF1_1_8-1xD1xS1fM1_sampleB07.raw.PG.Quantity	20180618_QX0_JaBa_SA_LC12_5_CSF1_1_8-1xD1xS1fM1_sampleB08.raw.PG.Quantity	20180618_QX0_JaBa_SA_LC12_5_CSF1_1_8-1xD1xS1fM1_sampleB09.raw.PG.Quantity	20180618_QX0_JaBa_SA_LC12_5_CSF1_1_8-1xD1xS1fM1_sampleB10R2.raw.PG.Quantity	20180618_QX0_JaBa_SA_LC12_5_CSF1_1_8-1xD1xS1fM1_sampleB11.raw.PG.Quantity	20180618_QX0_JaBa_SA_LC12_5_CSF1_1_8-1xD1xS1fM1_sampleB12.raw.PG.Quantity	20180618_QX0_JaBa_SA_LC12_5_CSF1_1_8-1xD1xS1fM1_sampleC01.raw.PG.Quantity	20180618_QX0_JaBa_SA_LC12_5_CSF1_1_8-1xD1xS1fM1_sampleC02.raw.PG.Quantity	20180618_QX0_JaBa_SA_LC12_5_CSF1_1_8-1xD1xS1fM1_sampleC03.raw.PG.Quantity	20180618_QX0_JaBa_SA_LC12_5_CSF1_1_8-1xD1xS1fM1_sampleC04.raw.PG.Quantity	20180618_QX0_JaBa_SA_LC12_5_CSF1_1_8-1xD1xS1fM1_sampleC05.raw.PG.Quantity	20180618_QX0_JaBa_SA_LC12_5_CSF1_1_8-1xD1xS1fM1_sampleC06.raw.PG.Quantity	20180618_QX0_JaBa_SA_LC12_5_CSF1_1_8-1xD1xS1fM1_sampleC07.raw.PG.Quantity	20180618_QX0_JaBa_SA_LC12_5_CSF1_1_8-1xD1xS1fM1_sampleC08.raw.PG.Quantity	20180618_QX0_JaBa_SA_LC12_5_CSF1_1_8-1xD1xS1fM1_sampleC09.raw.PG.Quantity	20180618_QX0_JaBa_SA_LC12_5_CSF1_1_8-1xD1xS1fM1_sampleC10.raw.PG.Quantity	20180618_QX0_JaBa_SA_LC12_5_CSF1_1_8-1xD1xS1fM1_sampleC11.raw.PG.Quantity	20180618_QX0_JaBa_SA_LC12_5_CSF1_1_8-1xD1xS1fM1_sampleC12.raw.PG.Quantity	20180618_QX0_JaBa_SA_LC12_5_CSF1_1_8-1xD1xS1fM1_sampleD01.raw.PG.Quantity	20180618_QX0_JaBa_SA_LC12_5_CSF1_1_8-1xD1xS1fM1_sampleD02.raw.PG.Quantity	20180618_QX0_JaBa_SA_LC12_5_CSF1_1_8-1xD1xS1fM1_sampleD03.raw.PG.Quantity	20180618_QX0_JaBa_SA_LC12_5_CSF1_1_8-1xD1xS1fM1_sampleD04.raw.PG.Quantity	20180618_QX0_JaBa_SA_LC12_5_CSF1_1_8-1xD1xS1fM1_sampleD05.raw.PG.Quantity	20180618_QX0_JaBa_SA_LC12_5_CSF1_1_8-1xD1xS1fM1_sampleD06.raw.PG.Quantity	20180618_QX0_JaBa_SA_LC12_5_CSF1_1_8-1xD1xS1fM1_sampleD07.raw.PG.Quantity	20180618_QX0_JaBa_SA_LC12_5_CSF1_1_8-1xD1xS1fM1_sampleD08.raw.PG.Quantity	20180618_QX0_JaBa_SA_LC12_5_CSF1_1_8-1xD1xS1fM1_sampled09.raw.PG.Quantity	20180618_QX0_JaBa_SA_LC12_5_CSF1_1_8-1xD1xS1fM1_sampleD10.raw.PG.Quantity	20180618_QX0_JaBa_SA_LC12_5_CSF1_1_8-1xD1xS1fM1_sampleD11.raw.PG.Quantity
A0A024QZX5;A0A087X1N8;P35237	SERPINB6	Serpin B6 (Serpin peptidase inhibitor, clade B (Ovalbumin), member 6, isoform CRA_d);""Serpin B6 (Serpin peptidase inhibitor, clade B (Ovalbumin), member 6, isoform CRA_e)"";Serpin B6 (Cytoplasmic antiproteinase) (CAP) (Peptidase inhibitor 6) (PI-6) (Placental thrombin inhibitor)	4.7901	4.79716	4.85004	4.84868	4.69704	4.75977	4.66586	4.5819	4.8105	4.71972	4.81075	4.81136	4.80116	4.65841	4.72811	4.73956	4.70407	4.59939	4.95333	4.67235	4.79506	4.86069	4.82489	4.80057	4.31674	4.62374	4.70652	4.71129	4.82303	4.88745	4.71104	4.64083	4.50635	4.60913	4.78543	4.58792	4.64257	NaN	4.76104	4.4499	4.76503	4.71548	4.80428	4.70363	4.65471	4.53268	4.6517
A0A024R0T9;K7ER74;P02655	APOC4-APOC2;APOC4-APOC2;APOC2	Apolipoprotein C-II isoform 1 (Apolipoprotein C-II, isoform CRA_a) (Protein APOC4-APOC2);APOC4-APOC2 readthrough (NMD candidate);Apolipoprotein C-II (Apo-CII) (ApoC-II) (Apolipoprotein C2) [Cleaved into: Proapolipoprotein C-II (ProapoC-II)]	5.07294	5.07949	4.37181	5.127	4.61494	5.60339	5.24068	5.32339	4.93275	4.994	4.80087	5.01778	5.3265	5.33597	5.19324	5.21985	5.5756	5.38561	4.83046	5.21378	4.889	5.30386	5.08194	4.6891	5.63645	5.1069	5.28302	5.10927	5.15491	5.25916	5.32469	5.14321	5.47387	5.48759	4.96622	NaN	5.47948	5.39722	5.35984	5.64849	5.52076	4.43985	5.26626	5.30352	4.75663	5.47357	5.212
A0A024R3B9;E9PJL7;E9PNH7;E9PR44;E9PRA8;P02511	CRYAB	Alpha-crystallin B chain (Crystallin, alpha B, isoform CRA_c);Alpha-crystallin B chain;Alpha-crystallin B chain (Alpha(B)-crystallin) (Heat shock protein beta-5) (HspB5) (Renal carcinoma antigen NY-REN-27) (Rosenthal fiber component);Alpha-crystallin B chain (Fragment)	NaN	NaN	NaN	NaN	NaN	4.335	NaN	NaN	NaN	NaN	NaN	NaN	NaN	NaN	NaN	NaN	NaN	NaN	NaN	NaN	4.48671	NaN	NaN	NaN	NaN	NaN	NaN	NaN	NaN	NaN	NaN	NaN	NaN	NaN	NaN	NaN	NaN	NaN	NaN	NaN	NaN	NaN	NaN	NaN	NaN	NaN	NaN
A0A024R3W6;A0A024R412;O60462;O60462-2;O60462-3;O60462-4;O60462-5;Q7LBX6;X5D2Q8	NRP2	Neuropilin-2 (Vascular endothelial cell growth factor 165 receptor 2)	4.68718	4.67166	4.79701	4.75684	4.6284	4.70335	4.78994	4.63134	4.78471	4.62845	4.81435	4.71233	4.74161	4.5728	4.65657	4.35191	4.69629	4.909	4.77178	4.65289	4.69108	4.66389	4.69779	4.67538	4.68881	NaN	4.70294	4.73243	4.79168	4.81539	4.66284	NaN	NaN	4.72686	4.88647	4.66284	NaN	4.71765	NaN	4.78604	4.69278	NaN	4.85095	4.64109	NaN	4.74332	NaN
A0A024R644;A0A0A0MRU5;A0A1B0GWI2;O75503	CLN5	Ceroid-lipofuscinosis neuronal protein 5 (Ceroid-lipofuscinosis, neuronal 5, isoform CRA_a);""Ceroid-lipofuscinosis neuronal protein 5 (Protein CLN5) [Cleaved into: Ceroid-lipofuscinosis neuronal protein 5, secreted form]"";Ceroid-lipofuscinosis neuronal protein 5;Ceroid-lipofuscinosis neuronal protein 5 (Fragment)	4.9613	4.93296	4.94164	5.11107	5.0209	4.80373	4.88689	4.94229	4.89816	4.87961	5.03984	4.86448	4.75313	4.93788	4.94674	4.82359	4.88192	4.87437	4.6797	4.84337	4.89462	4.99655	4.6955	4.78868	4.84588	4.97206	4.98804	4.99058	5.09971	4.9203	4.78036	4.8624	4.68667	5.03609	5.14831	4.82714	4.88126	4.88143	4.92503	4.88839	4.95041	4.86593	5.13669	4.90032	4.79587	4.94083	4.75451
A0A075B6H7	IGKV3-7	Immunoglobulin kappa variable 3-7 (non-functional) (Fragment)	5.20824	4.15289	5.47116	4.80541	4.65789	5.51403	NaN	5.18191	5.35654	NaN	4.86642	5.02144	NaN	5.20298	5.28167	5.11709	5.2452	5.44091	NaN	5.39121	5.45539	4.58157	5.34684	5.04201	5.31632	4.97252	5.21298	5.34435	4.69777	NaN	NaN	NaN	NaN	5.73413	5.15732	5.4205	4.73759	5.42936	5.6211	5.29039	5.46324	NaN	5.62843	5.44407	NaN	5.93137	NaN
A0A075B6H9	IGLV4-69	Immunoglobulin lambda variable 4-69	6.09479	6.00287	5.7951	5.90861	6.15601	5.62495	6.12512	6.26023	5.71813	5.79383	5.83668	5.63259	5.30348	5.8427	6.1782	5.31177	6.15539	6.17038	5.31964	6.22437	6.16861	5.82993	6.12253	5.98614	6.24442	6.18102	5.76423	5.95641	5.8344	6.05195	5.86901	6.42177	6.38078	6.39851	5.82254	6.29978	6.41424	6.2705	6.16091	6.77695	6.66188	6.23066	5.57098	6.16815	6.1134	5.82615	6.32017
A0A075B6I0	IGLV8-61	Immunoglobulin lambda variable 8-61	5.04661	5.65522	5.06699	5.37402	5.6238	5.37803	5.49378	6.11373	5.41205	5.84313	5.44625	5.85374	5.62123	5.53812	5.74577	5.63825	5.86236	6.03142	NaN	5.88347	5.88428	5.10521	5.71421	5.43624	5.71206	5.36022	5.69463	5.53254	5.04586	5.34246	5.40694	5.93458	5.89788	5.62378	5.4655	5.80213	5.77767	5.8784	NaN	6.0705	6.32553	5.49077	5.34237	5.76793	5.58817	5.62223	5.49005
A0A075B6I1	IGLV4-60	Immunoglobulin lambda variable 4-60	5.29318	5.16082	4.71736	5.68269	5.14199	4.46237	5.57498	5.82686	5.58847	5.40743	5.15029	5.50426	5.40929	5.60684	5.22146	5.47575	5.64707	5.581	NaN	6.00218	5.40991	5.0725	5.3101	5.71689	5.86466	5.54935	4.31122	5.56666	4.56089	5.42296	5.10339	5.56383	6.33034	5.72834	4.35296	5.02258	5.83777	5.7614	5.09224	6.04943	5.95583	4.60432	5.3422	4.87712	5.77786	5.47407	5.79384
A0A075B6I6	IGLV1-50	Immunoglobulin lambda variable 1-50 (non-functional) (Fragment)	5.11383	NaN	5.12107	4.26907	4.25663	5.13009	5.23058	5.11689	5.17865	5.04478	NaN	5.19919	5.09193	5.17865	5.20412	NaN	5.16748	4.29039	5.24798	5.13256	5.1504	5.02513	5.32317	5.16448	NaN	NaN	5.17481	NaN	5.12755	5.06567	4.49872	NaN	NaN	5.08686	5.15802	NaN	NaN	NaN	5.10981	NaN	NaN	5.04429	5.09652	5.14799	4.32619	5.35838	5.17186
A0A075B6I9	IGLV7-46	Immunoglobulin lambda variable 7-46	6.0369	5.73984	5.58984	5.71507	5.92597	5.8327	5.83963	6.18424	5.6726	5.68939	5.72206	5.73572	5.5497	5.72693	6.04537	6.18026	5.70901	5.83676	5.53179	5.75803	5.93637	5.76348	5.94816	5.81112	6.17572	6.14871	5.86535	5.68488	5.45151	5.76246	5.85055	6.41969	6.16767	6.08546	5.74101	6.04166	5.98584	6.23832	6.04779	5.99746	6.11109	6.21278	5.48849	5.86035	6.3837	6.05415	6.03727
A0A075B6J9	IGLV2-18	Immunoglobulin lambda variable 2-18	NaN	4.87307	NaN	4.04528	4.36338	4.78901	4.87198	NaN	4.86771	4.9139	4.59808	4.61529	NaN	4.83549	NaN	4.89165	NaN	4.93532	4.50562	5.21059	NaN	NaN	NaN	NaN	4.97433	5.7242	5.14238	NaN	NaN	4.62575	NaN	5.04082	NaN	5.08525	NaN	NaN	4.95682	NaN	NaN	5.18429	5.06619	4.77408	NaN	NaN	NaN	NaN	NaN
A0A075B6K4	IGLV3-10	Immunoglobulin lambda variable 3-10	4.86118	4.85479	4.63186	4.98657	4.94222	4.95344	NaN	5.13159	4.82614	4.86136	4.99675	NaN	4.89678	5.01145	NaN	4.78321	5.08611	NaN	4.83311	5.23095	4.97039	NaN	5.09674	4.69615	5.1948	5.16778	4.92224	5.09869	NaN	5.0378	4.74321	4.91774	5.25272	5.17336	4.72207	5.03116	5.26541	4.49301	4.84175	5.34981	5.13666	5.06312	NaN	4.96638	5.22487	5.14759	5.12031
A0A075B6K5	IGLV3-9	Immunoglobulin lambda variable 3-9	5.22064	5.24311	5.18865	4.89691	5.23497	5.5197	5.18303	5.51634	5.27542	5.65216	5.32629	4.96306	5.29072	5.26759	5.23806	5.4349	5.01158	5.64803	5.03519	5.37267	5.59439	4.74086	5.36089	5.03194	5.41037	5.20525	5.2777	5.58196	4.7789	5.3753	5.41822	5.89072	5.8129	5.5686	4.97881	5.73233	5.35942	5.21242	5.55561	5.72594	5.56055	5.14552	5.33567	5.64232	5.68792	5.46183	5.35995
A0A075B6P5;P01615	IGKV2-28;IGKV2D-28	Immunoglobulin kappa variable 2-28;Immunoglobulin kappa variable 2D-28 (Ig kappa chain V-II region FR) (Ig kappa chain V-II region GM607) (Ig kappa chain V-II region MIL) (Ig kappa chain V-II region TEW)	5.1223	5.3521	5.24734	5.11439	5.26601	5.49959	5.35529	5.4647	5.35443	5.52454	5.24346	5.36913	5.09854	5.51815	5.21523	5.37694	5.47905	5.48151	5.24183	5.44343	5.49865	5.24831	5.53459	5.34511	5.59544	5.38089	5.24905	5.27285	5.12614	5.27201	5.24271	5.67945	5.87818	5.60234	5.27646	5.43833	5.569	5.26977	5.5725	5.58793	5.82938	5.3553	5.14089	5.55099	5.42521	5.60892	5.62204
A0A075B6Q5	IGHV3-64	Immunoglobulin heavy variable 3-64	NaN	NaN	4.55409	NaN	NaN	NaN	NaN	5.03909	4.91668	NaN	NaN	NaN	NaN	4.66514	5.26107	NaN	NaN	4.64219	NaN	NaN	NaN	NaN	4.72189	NaN	NaN	NaN	NaN	NaN	NaN	NaN	NaN	5.07125	NaN	NaN	NaN	NaN	NaN	5.02825	NaN	NaN	5.11401	NaN	4.83496	4.98797	NaN	NaN	NaN
A0A075B6R2	IGHV4-4	Immunoglobulin heavy variable 4-4	NaN	NaN	4.90071	5.05051	5.26725	5.13375	5.09274	5.95203	5.03835	5.40551	5.13204	4.84481	5.08286	5.14598	NaN	5.19261	5.10669	NaN	5.0443	5.11646	4.90287	5.08797	5.11112	5.33696	5.39397	5.26189	5.34783	NaN	NaN	NaN	5.1126	5.17233	5.20227	NaN	4.70377	5.12815	5.0919	5.18392	5.11927	5.61364	5.62524	4.96423	4.86949	NaN	5.17155	5.42062	NaN
A0A075B6R9;A0A0C4DH68	IGKV2D-24;IGKV2-24	Immunoglobulin kappa variable 2-24;Immunoglobulin kappa variable 2D-24 (non-functional) (Fragment)	5.87502	5.83181	5.58203	5.72235	5.88257	5.89031	6.07631	6.19054	5.87708	5.83612	5.87893	5.92255	5.96195	5.93747	6.22465	6.31283	5.85007	6.03678	5.71668	6.05298	6.04508	5.73104	5.81375	5.64348	6.09272	6.29207	5.9106	6.12815	5.72873	6.23674	6.25089	6.20357	6.11523	6.09615	5.91609	5.72852	5.76027	6.25198	6.28522	6.67827	6.58886	6.29115	6.04554	6.18611	6.24193	6.24371	6.05586
A0A075B6S2	IGKV2D-29	Immunoglobulin kappa variable 2D-29	4.66935	4.87917	4.469	4.58542	4.90471	4.90273	4.41199	NaN	4.36858	4.98784	4.69043	4.19822	4.2189	4.41344	4.64485	3.95302	4.63419	4.98526	4.38232	4.32856	4.98415	4.631	4.40358	4.10074	NaN	4.60006	4.69142	4.10296	4.59911	4.14069	4.76062	5.10472	5.0065	4.71189	4.40144	4.21819	5.02287	4.89106	4.68965	5.01427	5.27993	5.14372	4.49964	4.55173	5.0102	4.53883	5.03458
A0A075B6S5	IGKV1-27	Immunoglobulin kappa variable 1-27	NaN	NaN	NaN	NaN	NaN	4.80449	4.86247	5.14112	5.07133	4.91698	5.01834	4.81031	NaN	5.08171	NaN	5.14494	5.1194	5.8066	4.6424	5.06422	4.83542	NaN	5.18539	5.00926	5.10021	4.96711	NaN	4.98672	4.77145	NaN	NaN	5.04936	4.9152	5.07247	4.85356	5.24365	4.94568	4.91337	NaN	5.27091	5.3879	4.86195	4.87034	NaN	4.89729	NaN	4.75534
A0A075B6S9	IGKV1D-37	Immunoglobulin kappa variable 1-37 (non-functional) (Immunoglobulin kappa variable 1D-37 (non-functional)) (Fragment)	4.98435	5.27283	5.40048	5.1029	5.14399	5.22618	4.94322	5.95762	5.15785	4.65789	5.2031	5.24964	7.08559	5.63363	4.97578	5.21508	5.42641	6.25289	4.8749	5.58588	5.45557	5.08136	5.33159	5.59069	5.70712	5.69001	5.54878	5.18189	5.70841	5.33756	4.64091	5.35907	NaN	5.83478	4.75933	5.416	5.64221	5.31333	5.07097	5.34632	5.39926	5.55732	4.75674	5.55532	6.3764	4.92658	NaN
A0A075B7B8	IGHV3OR16-12	Immunoglobulin heavy variable 3/OR16-12 (non-functional) (Fragment)	4.49014	NaN	4.41269	4.43506	4.62047	4.36527	4.55216	4.36837	4.60943	4.51458	4.57187	4.1392	4.56986	4.45375	4.61415	4.08275	4.5428	4.47731	NaN	4.46013	4.69007	NaN	4.45471	4.33134	4.97436	4.70673	4.55917	4.35049	4.52027	4.62591	4.51972	4.76903	4.88865	4.90684	4.57117	4.60332	NaN	NaN	4.60654	5.03454	5.0896	4.57388	4.63125	4.73043	4.72396	4.86087	4.7048
A0A075B7D0	IGHV1OR15-1	Immunoglobulin heavy variable 1/OR15-1 (non-functional) (Fragment)	5.52617	5.31348	5.48783	5.79815	5.95629	5.9169	5.57385	6.17114	5.87181	6.02341	6.08568	5.36989	5.74411	5.78604	6.0886	4.96488	5.70464	5.3747	5.14272	5.9852	5.65365	4.88332	4.95554	5.95804	5.21277	5.29249	5.47202	4.60816	5.30007	6.05541	6.00144	5.68536	6.29097	6.20442	5.03636	5.39073	6.26684	6.47764	6.0524	6.42343	6.39917	5.92021	5.61501	6.06245	6.04163	6.12469	6.15444
A0A087WSV8;V9HW75	NUCB2	Nucleobindin 2, isoform CRA_b (Nucleobindin-2)	4.71891	4.36642	NaN	4.68192	4.67225	4.03906	4.58065	NaN	4.17008	NaN	4.43189	4.62791	NaN	4.59936	4.87932	4.75857	4.59973	4.54948	4.38437	4.81251	NaN	4.54874	4.70133	4.60424	NaN	4.647	4.70263	4.57142	4.50773	4.596	4.51304	4.63396	NaN	NaN	4.56098	4.23615	NaN	4.76113	NaN	NaN	4.42471	4.10844	NaN	NaN	4.201	4.00081	NaN
A0A087WSW9;A0A087WSY9;A0A182DWI3;E2QRB9;E9PIR7;F8W809;Q16881;Q16881-2;Q16881-3;Q16881-4;Q16881-5;Q16881-6;Q16881-7	TXNRD1	Thioredoxin reductase 1, cytoplasmic (TR) (EC 1.8.1.9) (Gene associated with retinoic and interferon-induced mortality 12 protein) (GRIM-12) (Gene associated with retinoic and IFN-induced mortality 12 protein) (KM-102-derived reductase-like factor) (Thioredoxin reductase TR1)"";""Thioredoxin reductase 1, cytoplasmic	4.23317	4.45365	4.22927	4.19392	4.31012	4.32119	NaN	NaN	4.36316	4.17409	4.30104	4.52764	NaN	4.00859	NaN	4.18079	NaN	NaN	4.58628	4.16821	4.24151	4.37683	4.45748	4.23803	NaN	NaN	4.13952	4.00217	4.34737	NaN	NaN	NaN	NaN	NaN	NaN	4.04037	NaN	NaN	NaN	NaN	NaN	NaN	4.3774	NaN	NaN	NaN	NaN
A0A087WSY4	IGHV4-30-2	Immunoglobulin heavy variable 4-30-2	NaN	5.16264	4.71128	NaN	NaN	NaN	NaN	NaN	NaN	NaN	NaN	NaN	4.66534	NaN	NaN	NaN	NaN	NaN	NaN	NaN	NaN	NaN	NaN	5.3278	NaN	NaN	NaN	NaN	NaN	4.75562	NaN	NaN	NaN	NaN	NaN	NaN	NaN	NaN	4.9647	NaN	NaN	NaN	4.86269	NaN	NaN	NaN	NaN
A0A087WSY5;Q96IY4	CPB2	Carboxypeptidase B2;Carboxypeptidase B2 (EC 3.4.17.20) (Carboxypeptidase U) (CPU) (Plasma carboxypeptidase B) (pCPB) (Thrombin-activable fibrinolysis inhibitor) (TAFI)	5.37737	5.43097	5.35131	5.52143	5.54765	5.37378	5.32508	5.75866	5.42416	5.48837	5.36396	5.4915	5.53677	5.49526	5.46815	5.41026	5.5535	5.4089	5.21782	5.47062	5.45489	5.46159	5.22463	5.49224	5.69707	5.44495	5.65307	5.46148	5.55357	5.39148	5.54215	5.52457	5.76476	5.72608	5.45024	5.45691	5.74025	5.52304	5.61626	5.63466	5.57903	5.65033	5.43516	5.62536	5.65144	5.49151	5.63174
A0A087WSY6	IGKV3D-15	Immunoglobulin kappa variable 3D-15	6.05578	6.10323	5.8041	5.95494	5.93829	6.26016	5.90994	6.20049	6.0104	5.6366	6.02831	5.49096	5.69167	5.95426	6.17032	5.69928	5.74915	6.26664	5.66434	5.897	6.07651	5.67706	5.84299	5.73238	5.94119	5.8542	5.82936	5.89668	5.81741	5.63332	5.78239	6.11711	6.229	6.16685	6.00912	6.27756	6.1144	6.10534	6.49895	6.14494	5.94478	5.70327	5.8515	6.20594	6.11836	6.27508	5.99184
A0A087WSZ0;A0A0G2JQJ0	IGKV1D-8	Immunoglobulin kappa variable 1D-8;Immunoglobulin kappa variable 1D-8 (Fragment)	5.02257	NaN	NaN	NaN	NaN	3.92475	NaN	4.59332	4.6948	4.10597	5.02494	NaN	4.81568	3.42104	NaN	NaN	NaN	5.61231	NaN	4.53049	5.24113	NaN	NaN	NaN	4.89293	5.22541	4.60395	NaN	NaN	4.88683	5.08661	5.38092	NaN	NaN	NaN	5.20416	4.97539	4.86999	5.05355	4.94328	4.74341	5.0917	4.25357	NaN	NaN	NaN	4.93145
A0A087WTA1;A0A0A0MR20;E9PDN6;F5H107;Q9C0A0;Q9C0A0-2	CNTNAP4	Contactin-associated protein-like 4;Contactin-associated protein-like 4 (Cell recognition molecule Caspr4)	5.29625	5.42227	5.36713	5.49937	5.2852	5.23206	5.21108	4.93948	5.23041	5.42729	5.41736	5.23117	5.22057	5.19653	5.11975	4.99239	4.93535	4.97249	5.27984	5.18987	5.17007	5.27862	5.10492	5.02931	5.19617	5.20236	5.40506	5.23581	5.28564	5.50466	5.12421	5.16003	4.83082	5.05637	5.36646	5.11942	5.23431	5.26907	5.12099	4.98513	4.86404	5.28706	5.45267	5.15375	5.25418	5.18641	5.11538
A0A087WTA8;P08123	COL1A2	Collagen alpha-2(I) chain;Collagen alpha-2(I) chain (Alpha-2 type I collagen)	5.30387	5.48382	5.28141	5.2687	5.3592	5.11505	5.41173	5.33122	5.2777	5.22301	5.30662	5.25314	4.99052	5.39851	5.29584	5.24531	5.3862	4.96264	5.19319	5.37018	5.25837	5.18424	5.53386	5.25493	5.61259	5.36722	5.24119	5.35031	5.29111	5.05693	5.23061	5.28098	5.15727	5.24273	5.3322	5.32533	5.32097	5.25583	5.23899	5.32498	5.46768	5.19145	5.17978	5.30016	5.11606	5.51332	5.27548
A0A087WTI4;H0YNM1;P30047;P30047-2	GCHFR	GTP cyclohydrolase 1 feedback regulatory protein;GTP cyclohydrolase 1 feedback regulatory protein (GFRP) (GTP cyclohydrolase I feedback regulatory protein) (p35)	NaN	NaN	NaN	NaN	NaN	NaN	NaN	NaN	NaN	NaN	NaN	NaN	NaN	NaN	NaN	NaN	NaN	NaN	NaN	NaN	NaN	NaN	NaN	NaN	NaN	NaN	NaN	NaN	NaN	NaN	NaN	NaN	NaN	NaN	NaN	NaN	NaN	NaN	NaN	NaN	NaN	NaN	NaN	NaN	NaN	NaN	NaN
A0A087WTK0;A0A087WVC6;Q12913	PTPRJ	Receptor-type tyrosine-protein phosphatase eta;Receptor-type tyrosine-protein phosphatase eta (Protein-tyrosine phosphatase eta) (R-PTP-eta) (EC 3.1.3.48) (Density-enhanced phosphatase 1) (DEP-1) (HPTP eta) (Protein-tyrosine phosphatase receptor type J) (R-PTP-J) (CD antigen CD148)	4.66633	4.60785	4.7607	4.68149	4.61217	4.82977	4.87326	NaN	4.68549	4.62933	4.7604	4.95541	NaN	4.66679	4.78408	4.90308	4.74515	4.85294	4.84821	4.72347	NaN	4.73238	4.78323	4.81599	NaN	4.64612	4.61134	4.86652	4.8951	4.75434	NaN	4.6144	NaN	4.75566	4.75675	4.7775	4.66993	4.6043	NaN	4.86629	4.77512	4.66841	4.79956	NaN	NaN	4.81632	NaN
A0A087WTP3;C9JSZ1;E9PEB5;M0QXW7;M0QYH3;M0R0I5;Q92945;Q96AE4;Q96AE4-2	KHSRP;FUBP1;FUBP1;KHSRP;KHSRP;KHSRP;KHSRP;FUBP1;FUBP1	Far upstream element-binding protein 1;Far upstream element-binding protein 1 (FBP) (FUSE-binding protein 1) (DNA helicase V) (hDH V);Far upstream element-binding protein 1 (Fragment);Far upstream element-binding protein 2;Far upstream element-binding protein 2 (Fragment);Far upstream element-binding protein 2 (FUSE-binding protein 2) (KH type-splicing regulatory protein) (KSRP) (p75)	5.57122	5.62555	5.61504	5.95344	5.67373	5.57211	5.83272	5.91764	5.76805	5.93237	5.67538	5.74756	5.91311	5.79257	5.72447	5.76431	5.71895	6.20884	5.65512	5.66822	5.59638	5.72487	5.41823	5.64412	5.88966	5.88452	5.80942	5.76658	5.70046	5.67684	5.91316	5.83563	5.96934	5.72286	5.71205	5.96559	6.19007	5.81304	5.7262	6.03337	5.90736	6.01651	5.65574	5.7991	6.02663	5.99042	5.86759
A0A087WTT8;A0A0A0MQX5;O94779;O94779-2	CNTN5	Contactin-5;Contactin-5 (Neural recognition molecule NB-2) (hNB-2)	3.97079	3.97638	4.24245	4.2198	4.05848	4.12609	3.90584	3.71849	3.82903	4.22163	4.10947	4.2358	3.90271	3.41234	3.75454	NaN	3.8311	3.62126	4.40351	3.7876	4.07734	3.98602	3.95506	4.58953	NaN	4.20244	4.02649	3.86819	4.14206	4.38467	4.45411	4.06174	NaN	3.73982	4.19243	3.73901	3.92798	4.73	3.85784	3.7719	3.8007	3.97978	4.10517	4.04625	NaN	3.92955	NaN
A0A087WTY6;A3KFI1;A3KFI2;A3KFI3;A3KFI4;A3KFI5;E5RFZ1;P41271;P41271-2	NBL1	Neuroblastoma suppressor of tumorigenicity 1;Neuroblastoma suppressor of tumorigenicity 1 (DAN domain family member 1) (Protein N03) (Zinc finger protein DAN);Neuroblastoma suppressor of tumorigenicity 1 (Fragment)	6.97856	6.88572	6.81828	6.9763	6.862	6.75081	6.81527	6.79614	6.9102	6.87115	7.02168	6.96958	6.69087	6.81795	6.98408	6.92926	7.0338	6.88069	6.95297	6.89281	6.74435	7.01541	6.95165	7.05702	6.73317	6.9424	6.96899	6.9646	6.87796	6.86455	6.70409	6.81606	6.49899	6.71339	6.89363	6.7574	6.7342	6.82418	6.65666	6.84526	6.90794	6.86223	6.84361	6.63917	6.85087	6.83507	6.65585
A0A087WU43;A0A087WX17;A0A087WXI5;P12830;P12830-2	CDH1	Cadherin-1;Cadherin-1 (CAM 120/80) (Epithelial cadherin) (E-cadherin) (Uvomorulin) (CD antigen CD324) [Cleaved into: E-Cad/CTF1;E-Cad/CTF2;E-Cad/CTF3]	NaN	4.73948	NaN	4.75302	NaN	NaN	5.13306	NaN	NaN	4.77503	NaN	NaN	NaN	4.97545	NaN	4.79022	NaN	NaN	NaN	NaN	NaN	NaN	4.85498	4.67936	4.86533	NaN	NaN	4.86264	4.6449	4.8287	NaN	NaN	NaN	4.82438	NaN	NaN	NaN	NaN	NaN	NaN	NaN	NaN	NaN	4.69764	4.73122	NaN	5.03979
A0A087WUM0;A0A087WX56;A0A087WYV9;A0A087X1F5;Q9P0S2	SYNJ2BP-COX16;SYNJ2BP-COX16;SYNJ2BP-COX16;SYNJ2BP-COX16;COX16	Cytochrome c oxidase assembly protein COX16 homolog, mitochondrial (hCOX16);SYNJ2BP-COX16 readthrough;SYNJ2BP-COX16 readthrough (Fragment)	3.90453	4.03155	3.62568	4.03809	3.99434	4.0167	3.85374	NaN	NaN	3.93132	3.84276	3.9929	3.54703	3.46715	NaN	3.38435	NaN	4.14343	3.60873	3.80016	NaN	3.95737	NaN	3.8783	NaN	4.10962	NaN	3.27624	NaN	3.92337	4.08086	NaN	NaN	3.88689	3.87797	3.88653	NaN	NaN	3.7264	NaN	NaN	3.90429	3.89671	3.99785	NaN	NaN	NaN
A0A087WUT8;O95196;O95196-2	CSPG5	Chondroitin sulfate proteoglycan 5;Chondroitin sulfate proteoglycan 5 (Acidic leucine-rich EGF-like domain-containing brain protein) (Neuroglycan C)	5.579	5.41813	5.66687	5.62823	5.49943	5.51047	5.36192	5.16119	5.68826	5.41887	5.60325	5.54795	5.39573	5.47155	5.53871	5.46735	5.58395	5.33046	5.58604	5.49229	5.50935	5.57626	5.55831	5.56717	5.21002	5.38134	5.51945	5.6654	5.49278	5.67395	5.41857	5.22552	4.93273	5.3051	5.47645	5.43531	5.25238	5.3041	5.27837	5.23435	5.37835	5.41272	5.68256	5.35906	5.16004	5.3573	5.15927
A0A087WV17;A0A087X0P3;A0A087X1R2;A0A0A0MR14;A0A0A0MRF2	OSCAR	Osteoclast-associated immunoglobulin-like receptor	4.69298	4.82351	4.85741	NaN	4.61126	4.8165	4.72091	4.66349	4.73718	4.82363	4.79692	4.7083	4.54237	4.32689	4.43259	4.66313	4.50122	4.7346	4.87638	4.39837	4.50077	4.75774	4.48495	4.44163	4.35928	4.87888	4.65104	4.21418	4.52191	4.7697	4.77893	4.75938	4.52326	4.43282	4.66624	4.56897	4.64112	NaN	4.59833	4.55321	4.63697	4.73027	4.89743	4.59782	4.78893	4.78093	4.80544
A0A087WVV2;A0A0A0MRV0;Q9P2E9;Q9P2E9-2;V9GY78	RRBP1	Ribosome-binding protein 1;Ribosome-binding protein 1 (180 kDa ribosome receptor homolog) (RRp) (ES/130-related protein) (Ribosome receptor protein);Ribosome-binding protein 1 (Fragment)	4.98922	4.71791	4.57942	4.60747	4.60939	NaN	4.78554	5.68058	4.76032	4.62888	4.55517	4.65766	5.29605	4.86968	NaN	5.06734	5.23098	4.84719	4.47369	4.92749	NaN	5.61812	4.88804	4.69885	NaN	5.1554	4.76161	4.64375	4.77413	5.42921	5.63829	4.90425	4.81799	4.90606	4.64945	4.59135	5.14958	6.06413	NaN	4.9691	NaN	4.80686	NaN	NaN	4.89966	4.90557	NaN
A0A087WW87;A0A087X0Q4;P01614	IGKV2-40;IGKV2-40;IGKV2D-40	Immunoglobulin kappa variable 2-40;Immunoglobulin kappa variable 2-40 (Immunoglobulin kappa variable 2D-40);Immunoglobulin kappa variable 2D-40 (Ig kappa chain V-II region Cum)	NaN	NaN	NaN	NaN	NaN	4.31451	NaN	NaN	3.57966	NaN	NaN	NaN	NaN	3.38743	NaN	NaN	NaN	NaN	4.31845	NaN	NaN	NaN	NaN	3.81429	NaN	NaN	NaN	NaN	NaN	4.43028	4.34332	4.60143	NaN	NaN	3.79246	4.2023	4.90871	NaN	4.43836	4.56643	NaN	NaN	NaN	4.14944	4.6197	4.22425	NaN
A0A087WWA5	TNXB	Tenascin-X	3.87075	4.1703	4.25477	3.98635	4.28539	4.12222	4.26453	NaN	4.08416	4.08806	4.05089	3.74038	4.12332	3.97155	NaN	NaN	NaN	4.04055	4.01935	NaN	4.13082	4.0415	NaN	NaN	NaN	NaN	NaN	NaN	4.16993	4.18566	4.21081	4.24606	4.27739	4.12257	4.33298	4.26982	NaN	3.77925	4.18505	4.00648	NaN	4.39599	4.16496	NaN	4.28917	4.22592	4.33274
A0A087WWF1;Q8WWX9	SELENOM	Selenoprotein M;Selenoprotein M (SelM)	5.13117	5.1383	5.05209	5.05756	4.91236	5.10004	5.09388	4.86193	4.82963	5.11333	5.18195	4.90879	4.78604	4.83328	4.99716	4.55764	4.7658	5.01929	5.04933	4.6923	4.86374	4.9307	4.93121	4.83929	5.04772	4.91949	4.95264	4.63645	4.97867	4.93024	5.23074	5.17323	4.89472	5.01973	5.08648	4.87952	4.80777	4.96519	4.91123	4.90796	4.94724	5.03819	4.95394	4.86241	5.06089	5.0448	4.90533
A0A087WWT2;Q9NPD7	NRN1	Neuritin	5.42647	5.3601	5.52847	5.45449	5.33065	5.44282	5.2717	5.12888	5.54478	5.23923	5.40271	5.37832	5.2631	5.37048	5.29538	5.30193	5.32503	5.28326	5.58145	5.31382	5.30025	5.46768	5.51232	5.44345	5.08501	5.30514	5.33041	5.48004	5.31334	5.47883	5.37741	5.19955	NaN	5.12342	5.30679	5.36137	5.11961	5.16791	5.2689	5.20126	5.1698	5.25676	5.48909	5.25551	5.04774	5.28261	NaN
A0A087WX02;F8WB74;P63302	SELENOW	Selenoprotein W;Selenoprotein W (SelW)	NaN	NaN	NaN	NaN	NaN	NaN	NaN	NaN	NaN	NaN	NaN	NaN	NaN	NaN	NaN	NaN	NaN	NaN	NaN	NaN	NaN	NaN	NaN	NaN	NaN	NaN	NaN	NaN	NaN	NaN	NaN	NaN	NaN	NaN	NaN	NaN	NaN	NaN	NaN	NaN	NaN	NaN	NaN	NaN	NaN	NaN	NaN
A0A087WX80;P24043	LAMA2	Laminin subunit alpha-2;Laminin subunit alpha-2 (Laminin M chain) (Laminin-12 subunit alpha) (Laminin-2 subunit alpha) (Laminin-4 subunit alpha) (Merosin heavy chain)	4.8266	4.90902	4.76251	4.86414	4.75271	4.78898	4.74901	4.33944	4.58788	4.82922	4.9258	4.73125	4.62121	4.52804	4.59699	NaN	4.63691	4.70035	4.95185	4.56646	4.8436	4.8389	4.53816	4.65361	4.51321	4.71935	4.80377	4.55609	4.94912	4.88129	4.8725	4.58831	4.46169	4.64622	4.88877	4.61359	4.33177	NaN	4.8076	4.66074	4.73841	4.93438	4.98745	4.6728	4.67565	4.8963	4.74152
A0A087WXB8;Q9Y274	ST3GAL6	ST3 beta-galactoside alpha-2,3-sialyltransferase 6, isoform CRA_b (Type 2 lactosamine alpha-2,3-sialyltransferase)"";""Type 2 lactosamine alpha-2,3-sialyltransferase (EC 2.4.99.-) (CMP-NeuAc:beta-galactoside alpha-2,3-sialyltransferase VI) (ST3Gal VI) (ST3GalVI) (Sialyltransferase 10)	4.20792	4.0832	4.09092	4.00051	4.18477	4.17676	NaN	3.86823	NaN	4.28121	4.11072	4.24055	NaN	NaN	NaN	NaN	NaN	4.08158	4.24336	NaN	NaN	NaN	4.00714	3.98448	NaN	NaN	4.22501	3.9407	4.16508	4.00054	NaN	4.15836	NaN	NaN	4.14216	NaN	3.9318	NaN	4.13305	NaN	NaN	NaN	4.15362	NaN	4.03913	3.84363	NaN
A0A087WXE9;E9PQ70;Q6UXH9;Q6UXH9-2;Q6UXH9-3	PAMR1	Inactive serine protease PAMR1;Inactive serine protease PAMR1 (Fragment);Inactive serine protease PAMR1 (Peptidase domain-containing protein associated with muscle regeneration 1) (Regeneration-associated muscle protease homolog)	NaN	NaN	NaN	NaN	NaN	NaN	NaN	NaN	NaN	NaN	NaN	NaN	NaN	NaN	NaN	NaN	NaN	NaN	NaN	NaN	NaN	NaN	NaN	NaN	NaN	NaN	NaN	NaN	NaN	NaN	NaN	NaN	NaN	NaN	NaN	NaN	NaN	NaN	NaN	NaN	NaN	NaN	NaN	NaN	NaN	NaN	NaN
A0A087WXM8;P50895	BCAM	Basal cell adhesion molecule;Basal cell adhesion molecule (Auberger B antigen) (B-CAM cell surface glycoprotein) (F8/G253 antigen) (Lutheran antigen) (Lutheran blood group glycoprotein) (CD antigen CD239)	4.89854	4.73163	4.71751	4.84686	4.81168	4.75334	4.8987	4.7361	4.73268	4.69897	4.8292	4.88449	4.88065	4.87046	4.77314	4.66073	4.83716	4.94981	4.75071	4.84419	4.81553	4.67752	4.88988	4.74438	4.77903	4.69457	4.85548	4.939	4.85137	4.84057	4.53306	4.7222	4.49435	4.78597	4.84144	4.70063	4.68579	4.61446	4.83296	4.67207	4.73391	4.81882	4.79498	4.74786	4.85749	4.94378	4.76443
A0A087WXW9;P20908	COL5A1	Collagen alpha-1(V) chain	4.58745	4.57724	4.39454	4.31176	4.27218	4.45293	4.7011	4.58297	NaN	4.30537	4.29901	4.22047	4.44213	NaN	4.31124	4.33246	4.22967	4.29557	4.33001	NaN	4.48054	4.3177	4.21793	4.22479	4.25439	4.43445	4.58788	4.02404	NaN	4.46539	4.61213	NaN	NaN	NaN	NaN	NaN	NaN	4.42961	4.42722	NaN	4.56819	4.52938	4.67833	4.42827	NaN	NaN	4.46719
A0A087WYK9;Q02985;Q02985-2;Q6NSD3	CFHR3	CFHR3 protein (Complement factor H-related 3, isoform CRA_c) (Complement factor H-related protein 3);Complement factor H-related protein 3;Complement factor H-related protein 3 (FHR-3) (DOWN16) (H factor-like protein 3)	NaN	NaN	4.60629	4.72208	4.53897	4.81686	5.0088	4.85432	4.92224	NaN	NaN	NaN	4.97878	NaN	NaN	NaN	NaN	4.61782	4.56196	NaN	5.06069	NaN	NaN	NaN	NaN	NaN	NaN	NaN	NaN	NaN	4.44317	NaN	5.11575	NaN	NaN	4.69526	NaN	NaN	NaN	4.94851	NaN	NaN	4.30293	NaN	NaN	4.8661	NaN
A0A087WYL5;Q6UXD5-3;Q6UXD5-5	SEZ6L2	Seizure 6-like protein 2	5.9949	5.98442	6.06008	6.05325	6.01777	5.99954	5.90227	5.7766	6.12896	6.01513	6.06566	6.11219	5.8922	5.94509	5.961	6.02261	6.05982	5.86521	6.24406	5.98898	5.92643	5.87071	6.05733	6.19433	5.75127	5.90492	6.04259	6.07406	5.96378	6.08404	5.93872	5.90181	5.58894	5.75772	5.9793	5.85243	5.8115	5.88752	5.85276	5.77044	5.88034	5.86817	6.00399	5.88758	5.77287	5.91652	5.67688
A0A087WZ82;A0A0A6YYL5;E9PHZ3;E9PJ02;J3QKN1;Q9H0Q3;Q9H0Q3-2	FXYD6-FXYD2;FXYD6-FXYD2;FXYD6;FXYD6;FXYD6;FXYD6;FXYD6	FXYD domain-containing ion transport regulator;FXYD domain-containing ion transport regulator 6 (Phosphohippolin)	4.97542	4.88546	4.93281	4.85212	4.97224	5.00354	4.95305	4.93424	4.87015	4.68007	4.96827	4.86566	4.95868	4.99526	4.94826	4.69336	4.808	5.0115	5.01272	4.7731	4.8407	4.92901	4.73612	4.83818	4.60734	4.88837	4.72951	4.78343	4.87211	4.7575	4.74863	4.79901	4.70323	4.99173	4.89622	4.92654	4.64334	4.79385	4.92131	4.89069	4.91612	5.01695	4.86191	4.85389	4.89233	4.89528	5.12305
A0A087WZM2;D6RHI9;O00584	RNASET2	Ribonuclease T2;Ribonuclease T2 (EC 3.1.27.-) (Ribonuclease 6);Ribonuclease T2 (Fragment)	5.0923	5.19518	4.97145	5.01953	5.0143	4.75189	4.92676	4.9288	4.92103	4.93136	5.08676	4.94559	4.70649	4.92419	4.90817	4.9	5.01679	4.89787	4.86488	5.02403	4.96321	5.0149	4.7732	4.79615	5.07177	5.09231	5.04489	4.91084	4.99381	5.30139	4.90291	5.02062	4.45076	5.02858	5.07887	4.88305	5.02939	5.02326	5.03183	4.84511	4.9797	5.0677	5.08177	4.91871	5.03287	4.89697	5.01192
A0A087WZR4	FCGR3B	Low affinity immunoglobulin gamma Fc region receptor III-B	NaN	4.64781	4.60543	4.3187	4.43782	4.7395	4.76461	4.62721	4.85404	4.7684	4.33858	4.36585	4.68639	4.38387	NaN	NaN	4.88783	4.64069	4.62674	4.59603	4.80526	NaN	4.37482	4.58824	NaN	NaN	4.42681	4.4774	4.63292	NaN	4.6784	NaN	NaN	NaN	4.56199	4.21474	NaN	NaN	4.89534	4.56076	4.80043	4.69419	4.62186	NaN	4.78873	4.91219	NaN
A0A087X089;Q16627;Q16627-2	CCL14	C-C motif chemokine;C-C motif chemokine 14 (Chemokine CC-1/CC-3) (HCC-1/HCC-3) (HCC-1(1-74)) (NCC-2) (Small-inducible cytokine A14) [Cleaved into: HCC-1(3-74);HCC-1(4-74);HCC-1(9-74)]	5.50297	5.56448	5.306	5.34682	5.3981	5.08471	5.46705	5.5299	5.26522	5.44622	5.53202	5.32391	4.99451	5.20287	5.28507	5.16216	5.2773	5.63011	5.09438	5.28338	5.19563	5.47355	5.22381	5.38338	5.35365	5.53057	5.36402	5.38082	5.38654	5.04279	5.34812	5.49925	5.45955	5.34614	5.43239	5.34042	5.37347	5.30327	5.25383	5.56089	5.29313	5.13519	5.32615	5.10151	5.19768	5.22206	5.24303
A0A087X0D5;P09668	CTSH	Cathepsin H (EC 3.4.22.16);Cathepsin H heavy chain;Cathepsin H light chain];Pro-cathepsin H;Pro-cathepsin H [Cleaved into: Cathepsin H mini chain	4.7933	4.68506	4.81208	4.73845	4.61947	NaN	4.88058	NaN	NaN	4.70194	4.7799	4.87244	4.58192	NaN	NaN	NaN	NaN	NaN	NaN	4.90756	4.75739	4.66277	4.79925	4.61362	NaN	4.89652	NaN	4.9819	4.92294	4.63913	NaN	4.6309	4.70007	4.99723	4.83378	4.45773	4.8865	4.88418	4.75201	NaN	NaN	4.69069	4.64526	NaN	4.61862	NaN	NaN
A0A087X0K0;P39059	COL15A1	Collagen alpha-1(XV) chain;Collagen alpha-1(XV) chain [Cleaved into: Restin (Endostatin-XV) (Related to endostatin) (Restin-I);Restin-2 (Restin-II);Restin-3 (Restin-III);Restin-4 (Restin-IV)]	4.97741	4.8674	4.85389	4.8605	NaN	4.84457	4.98365	5.08048	4.87198	5.0123	4.97679	4.97181	5.00933	4.95849	5.0376	4.9651	4.89455	4.90951	4.85478	5.01529	4.94075	4.93534	5.16302	4.97432	5.10316	4.9157	5.03023	5.07831	4.88559	4.99564	4.97204	5.16388	5.01913	4.96255	4.96527	5.0659	5.06602	NaN	5.1719	5.07043	5.06001	4.91408	5.03893	5.03897	4.94688	5.12791	5.0319
A0A087X0K4;Q7Z408;Q7Z408-4	CSMD2	CUB and sushi domain-containing protein 2;CUB and sushi domain-containing protein 2 (CUB and sushi multiple domains protein 2)	NaN	NaN	3.97483	NaN	NaN	NaN	NaN	NaN	NaN	4.01299	NaN	NaN	NaN	NaN	NaN	NaN	NaN	NaN	NaN	NaN	NaN	NaN	NaN	NaN	NaN	NaN	NaN	NaN	NaN	4.26319	NaN	NaN	NaN	NaN	4.05569	NaN	NaN	NaN	NaN	NaN	NaN	NaN	NaN	NaN	NaN	NaN	NaN
A0A087X0M8	CHL1	Neural cell adhesion molecule L1-like protein	4.8766	4.92774	4.94401	4.94167	4.73996	4.837	NaN	4.71159	4.8577	4.67037	4.92365	4.97721	4.75373	4.90543	4.96672	4.7865	4.83907	4.89107	4.80062	4.79511	4.74434	4.7887	4.93848	4.87198	NaN	4.62442	4.99717	4.90089	4.8183	4.82333	4.8375	4.5479	NaN	4.69786	4.70045	4.90752	4.60943	4.63312	4.74155	NaN	4.84254	4.71843	4.91598	4.69518	4.72093	4.80294	4.61696
A0A087X0S5;P12109	COL6A1	Collagen alpha-1(VI) chain	6.20039	6.04202	6.16146	6.06676	6.09692	5.93914	5.87537	5.75319	6.0293	6.05121	6.09253	6.03011	5.9115	6.02209	5.92001	5.8474	5.89256	5.88846	6.03747	5.96928	5.89211	6.07261	6.05321	5.97214	5.81329	5.87175	6.12763	6.05637	6.08131	6.12357	5.95601	5.87862	5.64811	5.81882	6.05277	5.93377	5.96582	5.93731	5.94725	5.7965	5.84091	5.93209	6.16663	5.93227	5.85725	5.92172	5.87494
A0A087X106;O43790;P78385;Q14533	KRT81;KRT86;KRT83;KRT81	Keratin, type II cuticular Hb1 (Hair keratin K2.9) (Keratin, hair, basic, 1) (Keratin-81) (K81) (Metastatic lymph node 137 gene protein) (MLN 137) (Type II hair keratin Hb1) (Type-II keratin Kb21) (ghHKb1) (ghHb1)"";""Keratin, type II cuticular Hb1"";""Keratin, type II cuticular Hb3 (Hair keratin K2.10) (Keratin-83) (K83) (Type II hair keratin Hb3) (Type-II keratin Kb23)"";""Keratin, type II cuti…	6.28158	5.97977	5.80758	5.92496	6.09572	6.0527	6.16496	6.26158	6.25204	5.92038	6.01804	6.03721	6.23908	6.47076	6.29835	6.34238	6.19436	6.22465	5.90168	6.38398	6.233	5.82427	6.25123	6.1879	6.29189	5.98485	6.08999	6.34626	6.0925	6.15894	6.24673	6.18351	6.41805	6.49667	6.08217	6.41161	6.35805	6.17164	6.07243	6.42303	6.48634	5.90851	6.20936	6.32824	5.81591	6.38107	6.25049
A0A087X117;A0A0G2JN29;J3KN36;P69849;Q15155;Q5JPE7;Q5JPE7-2	NOMO1;NOMO1;NOMO3;NOMO3;NOMO1;NOMO2;NOMO2	Nodal modulator 1;Nodal modulator 1 (pM5 protein);Nodal modulator 2 (pM5 protein 2);Nodal modulator 3;Nodal modulator 3 (pM5 protein 3)	NaN	NaN	NaN	NaN	NaN	NaN	NaN	NaN	NaN	NaN	NaN	NaN	NaN	NaN	NaN	NaN	NaN	NaN	NaN	NaN	NaN	NaN	NaN	NaN	NaN	NaN	NaN	NaN	NaN	NaN	NaN	NaN	NaN	NaN	NaN	NaN	NaN	NaN	NaN	NaN	NaN	5.36167	NaN	NaN	NaN	NaN	NaN
A0A087X136;P51801	CLCNKB	Chloride channel protein ClC-Kb;Chloride channel protein ClC-Kb (Chloride channel Kb) (ClC-K2)	6.18237	6.05082	6.11901	6.3608	6.16349	6.09804	6.08659	6.08762	6.00945	6.10574	5.99723	6.49807	5.94745	5.91159	6.04479	6.1739	6.3434	6.02168	6.23984	5.94522	5.8227	6.06475	6.0715	6.1782	6.10096	5.93272	6.32914	6.05428	5.89592	5.94577	6.20387	5.98949	5.6807	5.78829	5.84293	6.07911	5.91591	6.03261	5.81597	5.97223	6.17996	5.95994	5.87761	6.09431	5.80539	5.90869	5.79823
A0A087X152;D6RE16;E0CX15;O95185;O95185-2	UNC5C	Netrin receptor UNC5C;Netrin receptor UNC5C (Fragment);Netrin receptor UNC5C (Protein unc-5 homolog 3) (Protein unc-5 homolog C)	4.63782	4.594	4.66144	4.72407	4.65778	4.53544	4.81564	4.67055	4.60934	4.57968	4.70723	4.77973	NaN	NaN	4.87621	5.3943	4.82895	4.60579	4.78343	4.72962	4.66879	4.66752	5.05351	4.75249	NaN	4.67839	4.71004	4.78822	NaN	4.67742	NaN	4.57016	NaN	NaN	4.67998	NaN	NaN	4.82236	NaN	NaN	4.6895	4.61463	NaN	NaN	NaN	NaN	4.67499
A0A087X1G7;A0A0B4J1S4;O60613	SELENOF	Selenoprotein F;Selenoprotein F (15 kDa selenoprotein)	4.37207	4.4939	4.5748	4.19992	4.47189	4.54257	4.35822	4.23069	4.26006	4.44622	4.1909	4.37876	4.40175	NaN	NaN	NaN	NaN	4.1405	4.9812	4.01825	4.42607	5.02818	4.99369	4.01771	3.93281	4.19161	5.28499	5.53039	4.45726	4.54533	4.55274	4.39553	NaN	NaN	4.46653	4.29772	4.38286	3.98678	4.52584	3.98259	NaN	4.48659	4.56732	4.22882	4.44001	4.32372	NaN
A0A087X1J7;P22352	GPX3	Glutathione peroxidase;Glutathione peroxidase 3 (GPx-3) (GSHPx-3) (EC 1.11.1.9) (Extracellular glutathione peroxidase) (Plasma glutathione peroxidase) (GPx-P) (GSHPx-P)	5.55867	5.61359	5.71004	5.53773	5.6918	5.94383	5.68594	5.33344	5.6424	5.74273	5.63454	5.43441	5.69468	5.566	5.39328	5.20136	5.44354	5.61817	5.76975	5.5138	5.78499	5.47284	5.57045	5.61704	5.53847	5.29347	5.46731	5.61941	5.61006	5.63804	5.62931	5.60993	5.71143	5.71416	5.29195	5.59793	5.77938	NaN	5.65531	5.73289	5.28585	5.43526	5.73171	5.52757	5.85534	5.62486	5.72171
A0A087X1T7;E7EX88;H0YM81;P16112;P16112-2	ACAN	Aggrecan core protein;Aggrecan core protein (Cartilage-specific proteoglycan core protein) (CSPCP) (Chondroitin sulfate proteoglycan core protein 1) (Chondroitin sulfate proteoglycan 1) [Cleaved into: Aggrecan core protein 2]	4.34421	4.80358	4.58545	4.60444	4.69806	4.32439	4.88272	4.66909	4.67485	4.52934	4.63676	4.32967	4.70704	4.47382	4.36889	4.70727	4.29193	NaN	4.5	4.26338	4.74315	4.67076	4.79044	4.50602	NaN	NaN	4.62895	4.62062	4.48066	4.50289	4.59898	4.58384	4.42321	4.51718	4.52647	NaN	4.33616	4.58362	4.42638	4.0665	4.60739	4.48707	4.58505	4.82058	4.57598	4.54478	4.73908
A0A087X1V2	NCAM1	Neural cell adhesion molecule 1 (Fragment)	4.34998	4.60583	4.55349	4.7187	4.49575	4.44995	4.77771	4.19161	4.21701	4.37326	4.41523	4.41038	4.13341	NaN	NaN	NaN	NaN	4.35208	4.78339	NaN	4.23864	4.44646	4.50313	4.26574	NaN	4.35868	4.39689	NaN	4.38916	4.31312	4.41659	4.1412	NaN	NaN	4.27683	4.12519	4.16494	4.18065	4.42112	4.18124	NaN	4.50592	4.39899	4.40044	4.8632	4.2359	4.26581
A0A087X1Z2;C9JTV4;H0Y4Y4;Q8WYH2;Q96C19;Q9BUP0;Q9BUP0-2	EFHD1;EFHD1;EFHD2;PP1187;EFHD2;EFHD1;EFHD1	EF-hand domain-containing protein D1;EF-hand domain-containing protein D1 (EF-hand domain-containing protein 1) (Swiprosin-2);EF-hand domain-containing protein D1 (Fragment);EF-hand domain-containing protein D2 (Fragment);EF-hand domain-containing protein D2 (Swiprosin-1)	4.54472	4.66366	4.51369	4.49355	4.66343	4.31069	4.45772	NaN	4.4344	4.53249	4.55016	4.65097	4.52067	NaN	NaN	NaN	NaN	NaN	4.70776	4.19754	4.47959	4.49144	4.34656	4.52169	NaN	4.17166	4.3079	4.16377	NaN	4.37695	4.15817	4.44946	NaN	NaN	NaN	NaN	4.4815	NaN	4.26013	NaN	NaN	NaN	NaN	NaN	NaN	NaN	NaN
A0A087X240;P52803	EFNA5	Ephrin-A5;Ephrin-A5 (AL-1) (EPH-related receptor tyrosine kinase ligand 7) (LERK-7)	5.06708	5.07816	5.356	5.15134	5.01101	5.11454	5.20096	5.00276	5.332	5.14825	5.26114	5.15272	5.21257	5.25176	5.18709	5.46154	5.15755	5.14785	5.24351	5.30483	5.30638	5.22653	5.39526	5.2321	5.10534	5.14247	5.06532	5.48076	5.26689	5.38404	5.15658	5.05637	NaN	5.11152	5.36022	5.20299	5.00851	5.14586	5.36091	4.95468	4.94202	5.23605	5.17548	5.29138	4.87515	5.13156	NaN
A0A087X253;P63010;P63010-2;P63010-3	AP2B1	AP complex subunit beta;AP-2 complex subunit beta (AP105B) (Adaptor protein complex AP-2 subunit beta) (Adaptor-related protein complex 2 subunit beta) (Beta-2-adaptin) (Beta-adaptin) (Clathrin assembly protein complex 2 beta large chain) (Plasma membrane adaptor HA2/AP2 adaptin beta subunit)	5.26047	5.11199	5.18716	5.24127	5.20522	5.08198	5.51114	5.49902	5.21209	4.98085	5.16426	5.31535	5.56542	5.14886	5.40149	5.73423	5.8951	5.20182	5.29892	5.43613	5.12309	5.12255	5.24135	5.31991	NaN	5.13217	5.20031	5.20869	5.17556	5.2534	NaN	5.46779	4.83007	4.84985	5.25728	5.05712	5.22564	4.8258	4.97961	5.23366	NaN	5.03929	5.17925	5.33535	5.06285	5.6093	NaN
A0A0A0MQS9;A0A0A0MTC7;Q16363;Q16363-2	LAMA4	Laminin subunit alpha-4;Laminin subunit alpha-4 (Laminin-14 subunit alpha) (Laminin-8 subunit alpha) (Laminin-9 subunit alpha)	NaN	NaN	4.37699	NaN	NaN	4.42192	NaN	NaN	NaN	NaN	NaN	NaN	4.16864	NaN	NaN	NaN	NaN	NaN	NaN	NaN	4.55262	NaN	NaN	NaN	NaN	NaN	NaN	NaN	NaN	4.29045	NaN	NaN	NaN	NaN	NaN	NaN	NaN	NaN	NaN	NaN	NaN	NaN	NaN	NaN	NaN	NaN	NaN
A0A0A0MQU6;Q9H2E6;Q9H2E6-2	SEMA6A	Sema domain, transmembrane domain (TM), and cytoplasmic domain, (Semaphorin) 6A, isoform CRA_d (Semaphorin-6A);Semaphorin-6A (Semaphorin VIA) (Sema VIA) (Semaphorin-6A-1) (SEMA6A-1)	4.9312	4.87551	4.83781	4.92366	4.81686	4.53099	4.85235	4.76177	4.81876	4.81002	4.85038	4.88884	4.72475	4.98986	4.84212	4.95214	4.82357	4.84682	4.6818	4.92401	4.83408	4.71809	4.87166	4.68404	4.72386	4.7404	4.90348	4.85436	4.89757	4.98052	4.66159	4.7135	4.49538	4.68412	4.91776	4.70562	4.84815	4.76932	4.80608	4.59573	4.61073	4.8713	4.88457	4.72375	4.70857	4.75358	4.64106
A0A0A0MQY7;Q5VU97	CACHD1	VWFA and cache domain-containing protein 1;VWFA and cache domain-containing protein 1 (Cache domain-containing protein 1)	5.02303	4.98121	5.14541	5.09043	4.93706	4.88325	4.8451	4.67878	4.96076	5.01057	5.0363	4.95338	4.84041	5.03156	4.93589	4.88343	4.70438	4.77522	4.90749	5.08015	4.99324	4.8208	4.90529	4.76936	4.69033	4.80824	5.01939	5.06792	5.01546	5.18258	4.85901	4.87235	4.62116	4.84391	5.11251	4.80081	4.8592	4.74591	4.95695	4.69966	4.64435	4.95319	5.19044	4.93776	4.9096	4.87447	4.99995
A0A0A0MR25;P21802;P21802-10;P21802-11;P21802-12;P21802-13;P21802-15;P21802-16;P21802-17;P21802-18;P21802-19;P21802-2;P21802-3;P21802-5;P21802-6;P21802-7;P21802-8;P21802-9	FGFR2	Fibroblast growth factor receptor (EC 2.7.10.1);Fibroblast growth factor receptor 2 (FGFR-2) (EC 2.7.10.1) (K-sam) (KGFR) (Keratinocyte growth factor receptor) (CD antigen CD332)	5.57628	5.61232	5.37648	5.84274	5.61307	5.36691	5.34263	5.61933	5.35394	5.58646	5.08835	5.95852	5.35632	5.37047	5.27613	5.42784	5.43298	5.56674	5.60008	5.35264	5.34372	5.42041	5.58638	5.75135	4.97421	5.1407	5.87647	5.37395	5.47361	5.42526	5.25711	5.47764	4.96717	5.22525	5.57015	5.37182	5.25216	5.00299	5.21314	5.16614	5.86132	5.50172	5.3797	5.17539	5.34531	5.36983	5.20959
A0A0A0MRJ6;F6S8N6;H7BY58;P22061;P22061-2	PCMT1	Protein-L-isoaspartate O-methyltransferase (EC 2.1.1.77);Protein-L-isoaspartate(D-aspartate) O-methyltransferase;Protein-L-isoaspartate(D-aspartate) O-methyltransferase (PIMT) (EC 2.1.1.77) (L-isoaspartyl protein carboxyl methyltransferase) (Protein L-isoaspartyl/D-aspartyl methyltransferase) (Protein-beta-aspartate methyltransferase)	5.47401	5.36751	5.53736	5.4579	5.2138	5.58408	5.2948	5.12207	5.43092	5.48783	5.24138	5.51273	5.27218	5.25459	5.43768	5.51089	5.22635	5.26646	5.53728	5.32349	5.22608	5.24837	5.40615	5.49473	5.2004	5.32473	5.37201	5.42798	5.11906	5.34396	5.25827	5.09978	4.92568	4.89118	5.29367	5.10631	5.21161	5.27314	5.14963	4.92036	5.1039	5.21039	5.34258	5.25178	5.33668	5.27488	5.07571
A0A0A0MRJ7;P12259	F5	Coagulation factor V (Activated protein C cofactor) (Proaccelerin, labile factor) [Cleaved into: Coagulation factor V heavy chain;Coagulation factor V;Coagulation factor V light chain]	5.71111	5.65339	5.49841	5.59822	5.87325	5.43772	5.63375	5.7645	5.44785	5.32595	5.6868	5.40457	5.39972	5.42413	5.52662	5.29115	5.36867	5.55094	5.34126	5.28196	5.51461	5.57996	5.44401	5.36588	5.41882	5.48466	5.6788	5.46446	5.53185	5.56235	5.52715	5.5971	5.18901	5.72538	5.69907	5.42112	5.46371	5.63881	5.61628	5.43891	5.74743	5.70399	5.63853	5.38964	5.64677	5.50621	5.70785
A0A0A0MRZ8;P04433	IGKV3D-11;IGKV3-11	Immunoglobulin kappa variable 3-11 (Ig kappa chain V-III region VG);Immunoglobulin kappa variable 3D-11	6.79462	6.71472	6.53172	6.3654	6.98395	6.58028	6.6302	7.21526	6.40382	6.6699	6.68859	6.6392	6.73623	6.63322	7.00264	6.73764	6.82745	7.17307	6.24795	6.6668	6.6818	6.81584	6.55239	6.62612	7.3241	6.88936	6.69194	6.5046	6.91494	6.70692	6.95675	6.82567	7.09164	6.89161	6.85125	6.80301	7.00884	7.11322	7.10437	6.9098	7.23697	6.87637	6.61816	6.76543	6.80244	6.74986	6.7593
A0A0A0MS09;P01880;P01880-2	IGHD	Immunoglobulin heavy constant delta (Fragment);Immunoglobulin heavy constant delta (Ig delta chain C region) (Ig delta chain C region NIG-65) (Ig delta chain C region WAH)	4.57257	4.88645	4.72804	5.39103	NaN	5.07733	5.00291	5.03838	4.47775	4.8812	4.37696	4.52095	5.00181	5.50633	6.11264	5.951	4.76479	4.77023	4.54804	4.79914	5.77596	4.65317	NaN	4.4713	NaN	NaN	4.23257	NaN	4.50658	NaN	4.73864	4.9528	5.04774	5.35244	NaN	5.11753	4.86577	4.80531	5.19626	5.02159	5.864	NaN	4.34571	5.2452	5.12159	NaN	NaN
A0A0A0MS15	IGHV3-49	Immunoglobulin heavy variable 3-49	5.88551	6.27669	6.18556	5.71039	5.79974	6.01421	6.42742	6.11553	5.76981	6.155	6.02639	5.6233	6.22396	5.74429	6.08468	5.38042	5.75363	6.41803	6.09012	5.44994	5.95887	5.66829	5.56808	5.83468	6.35667	6.23935	5.84571	5.45267	5.91067	5.93609	5.91486	6.28895	6.75932	6.34619	5.997	6.15885	6.24247	6.11508	6.46508	6.12621	5.91115	6.45517	5.53122	6.42697	5.90024	5.83894	6.62415
A0A0A0MS20;A0A0A0MSZ8;A0A0G2JM38;A0A0G2JM43;A0A0G2JM57;A0A0G2JM84;A0A0G2JMH7;A0A0G2JML1;A0A0G2JNE9;A0A0G2JNL1;A0A0G2JP25;A0A0G2JP84;A0A0G2JPA9;A0A0G2JPC7;A0A0G2JPU4;A0A0G2JPX5;A0A0G2JQ10;A0A0G2JQ20;A8MUE1;C9JST2;Q8NHJ6;Q8NHJ6-2;Q8NHJ6-3	LILRB4	Leukocyte immunoglobulin-like receptor subfamily B member 4;Leukocyte immunoglobulin-like receptor subfamily B member 4 (CD85 antigen-like family member K) (Immunoglobulin-like transcript 3) (ILT-3) (Leukocyte immunoglobulin-like receptor 5) (LIR-5) (Monocyte inhibitory receptor HM18) (CD antigen CD85k);Leukocyte immunoglobulin-like receptor subfamily B member 4 (Fragment)	NaN	4.30962	4.06975	4.29571	4.07762	4.65957	NaN	NaN	4.24478	4.39399	4.38042	4.4304	3.62668	NaN	NaN	NaN	NaN	NaN	4.74589	NaN	4.12071	NaN	NaN	3.86439	NaN	NaN	NaN	4.13752	4.56818	4.12178	NaN	3.95469	NaN	NaN	4.59772	NaN	3.98418	NaN	3.9211	3.96707	NaN	NaN	4.32996	NaN	4.27575	4.12556	NaN
A0A0A0MS52;A0A0A0MT11;H0Y6G2;Q13555;Q13555-10;Q13555-2;Q13555-3;Q13555-4;Q13555-5;Q13555-6;Q13555-7;Q13555-8;Q13555-9;Q5SWX3;Q8WU40	CAMK2G	Calcium/calmodulin-dependent protein kinase (CaM kinase) II gamma, isoform CRA_n (Calcium/calmodulin-dependent protein kinase type II subunit gamma);Calcium/calmodulin-dependent protein kinase type II subunit gamma (CaM kinase II subunit gamma) (CaMK-II subunit gamma) (EC 2.7.11.17);Calcium/calmodulin-dependent protein kinase type II subunit gamma (Fragment);CAMK2G protein (Calcium/calmodulin-dep…	4.79587	4.79005	4.84924	4.9016	4.86105	4.99035	4.59769	4.31702	4.82651	4.9009	4.77455	4.79722	4.73052	4.31719	4.45136	4.28071	4.46002	4.5181	4.91361	4.70249	4.87381	4.76814	4.74743	4.669	4.12261	4.6765	4.81791	4.76491	4.8421	4.88074	4.75141	4.58533	4.16073	4.55007	4.79423	4.59863	4.66403	4.55686	4.74691	4.49795	4.45266	4.58699	4.8701	4.65715	4.63183	4.71753	NaN
A0A0A0MSC4;H7BYW6;P04085;P04085-2	PDGFA	Platelet-derived growth factor subunit A (Fragment);Platelet-derived growth factor subunit A (PDGF subunit A) (PDGF-1) (Platelet-derived growth factor A chain) (Platelet-derived growth factor alpha polypeptide)	5.25071	5.24678	5.45882	5.23103	5.16925	5.1643	5.15312	5.30816	5.41112	5.18571	5.09466	5.46705	5.28583	5.50507	5.19273	5.63812	5.43435	5.36729	5.31494	5.47725	5.25577	5.18559	5.49482	5.40536	5.23899	5.2584	5.29418	5.47665	5.12576	5.04999	5.16992	5.11195	5.32347	5.18246	5.15403	5.48317	5.20883	NaN	5.23665	5.16744	5.25238	5.26938	4.97784	5.35682	5.20543	5.08705	5.27897
A0A0A0MSN4;P12821;P12821-2	ACE	Angiotensin-converting enzyme (ACE) (EC 3.2.1.-) (EC 3.4.15.1) (Dipeptidyl carboxypeptidase I) (Kininase II) (CD antigen CD143) [Cleaved into: Angiotensin-converting enzyme, soluble form];Angiotensin-converting enzyme (EC 3.4.-.-)	4.33289	4.30184	4.21539	4.44194	NaN	NaN	NaN	4.35309	4.49025	4.37815	4.41915	4.42885	4.521	4.4222	4.41778	NaN	4.54798	NaN	4.37478	4.36189	NaN	4.25506	4.5495	4.52616	4.31625	NaN	4.4052	4.57162	4.70256	4.65745	4.35441	4.62371	NaN	NaN	4.35294	NaN	4.44422	4.38467	NaN	NaN	NaN	NaN	4.32216	NaN	NaN	NaN	4.5889
A0A0A0MSQ0;P13797;P13797-2;P13797-3	PLS3	Plastin-3;Plastin-3 (T-plastin)	4.19597	4.34408	4.11436	4.06151	4.12368	4.15563	4.203	NaN	3.94252	4.12693	4.32901	4.06445	4.41517	3.88742	3.92549	NaN	NaN	4.0449	4.23716	3.71316	4.17549	4.30288	4.13744	NaN	NaN	4.06453	4.22754	3.91685	4.16373	4.05309	4.01551	4.22788	NaN	3.98766	4.11221	NaN	4.13663	4.1194	NaN	4.04556	4.29723	4.16589	4.19397	NaN	NaN	4.25661	4.23173
A0A0A0MSX3;A0A0G2JNZ7;Q08345;Q08345-2;Q08345-5;Q08345-6	DDR1	Epithelial discoidin domain-containing receptor 1;Epithelial discoidin domain-containing receptor 1 (Epithelial discoidin domain receptor 1) (EC 2.7.10.1) (CD167 antigen-like family member A) (Cell adhesion kinase) (Discoidin receptor tyrosine kinase) (HGK2) (Mammary carcinoma kinase 10) (MCK-10) (Protein-tyrosine kinase 3A) (Protein-tyrosine kinase RTK-6) (TRK E) (Tyrosine kinase DDR) (Tyrosine-…	5.40014	5.32316	5.23948	5.42476	5.25096	5.14728	5.34767	5.2189	5.21674	5.34391	5.35146	5.40919	5.24003	5.42328	5.41035	5.64394	5.32153	5.27096	5.35078	5.42029	5.28376	5.12875	5.39543	5.25307	5.513	5.35142	5.3415	5.48379	5.37253	5.50457	5.12849	5.31086	5.23111	5.35613	5.4451	5.19284	5.345	5.41862	5.42505	5.22196	5.26787	5.3728	5.3178	5.25965	5.27226	5.25299	5.32184
A0A0A0MT26;P13637;P13637-2;P13637-3	ATP1A3	Sodium/potassium-transporting ATPase subunit alpha-3;Sodium/potassium-transporting ATPase subunit alpha-3 (Na(+)/K(+) ATPase alpha-3 subunit) (EC 7.2.2.13) (Na(+)/K(+) ATPase alpha(III) subunit) (Sodium pump subunit alpha-3)	4.81275	4.85262	4.95875	4.85238	4.80925	5.05827	5.05051	4.88529	5.03485	4.74092	4.90651	4.87809	5.04368	5.33241	4.97125	4.4741	4.93003	4.78317	5.18518	5.21544	4.92954	4.68374	5.14105	4.98705	4.49036	4.83902	4.74171	5.31082	4.91021	4.83382	5.20577	4.72085	NaN	4.92678	4.8229	5.1703	4.86223	4.76283	4.98022	4.79865	4.95902	4.73998	5.05818	5.15252	4.87234	5.04983	4.75243
A0A0A0MT32;P38571;P38571-2	LIPA	Lysosomal acid lipase/cholesteryl ester hydrolase;Lysosomal acid lipase/cholesteryl ester hydrolase (Acid cholesteryl ester hydrolase) (LAL) (EC 3.1.1.13) (Cholesteryl esterase) (Lipase A) (Sterol esterase)	4.41659	4.5806	NaN	4.66395	4.6079	NaN	NaN	NaN	4.90331	4.50699	4.18197	NaN	NaN	4.51954	NaN	NaN	NaN	NaN	NaN	NaN	4.46999	4.38373	NaN	NaN	NaN	4.45847	4.40988	4.54595	4.6033	NaN	4.51336	4.56632	NaN	NaN	4.65975	NaN	4.54241	4.50984	NaN	NaN	NaN	4.34895	NaN	NaN	NaN	NaN	4.66824
A0A0A0MT36	IGKV6D-21	Immunoglobulin kappa variable 6D-21	4.93908	NaN	5.46823	4.3675	5.13012	5.07547	4.87289	NaN	NaN	4.36765	5.20733	NaN	4.96961	5.34037	NaN	4.68231	4.99523	4.98218	4.70533	5.42292	NaN	NaN	4.83289	4.8775	5.49658	NaN	3.90852	4.82153	5.29906	5.31433	5.00442	5.22276	5.66171	NaN	4.90447	5.01313	4.96572	4.40899	5.09521	5.22085	4.53977	NaN	5.02785	4.94531	5.27432	NaN	NaN
A0A0A0MT66	CHGB	Secretogranin-1 (Fragment)	NaN	4.58592	4.44519	4.38641	4.57478	4.68577	4.32196	4.19597	4.39301	4.60129	4.23089	NaN	NaN	NaN	NaN	NaN	NaN	4.36073	4.66149	NaN	4.62885	4.53688	4.66678	4.63828	NaN	NaN	NaN	NaN	4.3337	4.3641	NaN	NaN	NaN	NaN	4.30011	4.62305	NaN	4.18691	4.69109	4.58662	NaN	NaN	4.50106	NaN	4.61536	NaN	NaN
A0A0A0MT69	IGKJ4	Immunoglobulin kappa joining 4 (Fragment)	5.68981	5.44561	5.1179	5.58149	5.88648	4.87762	5.54541	6.42551	5.56083	5.82619	5.73874	5.4288	NaN	5.65562	6.01038	5.93127	5.61301	6.35723	5.28143	6.39672	5.67891	5.31415	5.63096	5.22588	6.11995	5.86241	5.56281	5.28419	5.73635	5.37999	5.30957	5.02503	5.38186	6.10373	5.51059	5.88713	5.00858	5.65425	5.53569	5.97871	5.9676	5.76555	5.94569	5.36588	5.66063	5.92438	6.33536
A0A0A0MT71;Q6UX73;Q6UX73-2	C16orf89	UPF0764 protein C16orf89	6.03698	5.89466	5.75499	5.94991	5.81861	5.95731	5.83799	5.47342	5.63851	5.77481	5.9834	5.76967	5.4683	5.7486	6.04432	6.11789	5.79645	5.76145	6.01718	6.41749	5.85267	5.86969	6.71868	5.72047	5.68986	5.79184	5.95817	5.85241	5.84745	5.98598	5.59328	5.91961	5.43053	5.7385	5.81776	5.73552	5.94591	5.68411	5.74366	5.57866	5.8737	5.79453	5.71226	5.3506	5.7998	6.13259	5.72417
A0A0A0MTC8;Q9NQ36;Q9NQ36-2;Q9NQ36-3	SCUBE2	Signal peptide, CUB and EGF-like domain-containing protein 2 (Protein CEGP1) (Scube/You)"";""Signal peptide, CUB and EGF-like domain-containing protein 2 (Signal peptide, CUB domain, EGF-like 2, isoform CRA_b)	NaN	4.41384	4.3186	4.5788	4.23595	4.19753	NaN	NaN	3.97463	NaN	4.3396	4.38	NaN	NaN	NaN	NaN	4.39793	NaN	4.16421	NaN	4.34177	4.31317	NaN	NaN	NaN	NaN	4.49923	NaN	4.25154	4.1939	4.24517	4.37334	NaN	NaN	4.4742	NaN	NaN	4.27718	4.41315	NaN	NaN	4.36173	4.25606	NaN	NaN	NaN	NaN
A0A0A0MTH0;Q8N0W4;Q8N0W4-2;Q8NFZ3;Q8NFZ3-2	NLGN4X;NLGN4X;NLGN4X;NLGN4Y;NLGN4Y	Neuroligin-4, X-linked (Neuroligin X) (HNLX)"";""Neuroligin-4, X-linked"";""Neuroligin-4, Y-linked (Neuroligin Y)	5.05862	4.87963	5.08045	5.17876	5.04002	4.86637	5.00479	4.69391	4.93856	4.85506	4.99034	4.94118	4.77575	5.06838	4.93809	4.99051	4.97081	4.77359	4.91217	5.01797	4.9735	4.99396	5.10534	4.88306	4.74685	4.84827	5.03477	5.11671	5.033	5.12854	4.68027	4.766	4.59153	4.66537	5.0831	4.74891	4.82398	4.89294	4.86251	4.68328	4.59702	4.90799	5.14458	4.89209	4.68456	4.95498	4.6108
A0A0A0MTI5;B8ZWD1;P07108;P07108-2;P07108-3;P07108-4;P07108-5	DBI	Acyl-CoA-binding protein (Diazepam binding inhibitor, splice form 1A(2));Acyl-CoA-binding protein;Acyl-CoA-binding protein (ACBP) (Diazepam-binding inhibitor) (DBI) (Endozepine) (EP)	5.48496	5.55734	5.42958	5.46393	5.42552	5.47267	5.61028	5.27073	5.35705	5.40588	5.50306	5.55044	5.37829	5.33994	5.42825	5.46914	5.44929	5.44769	5.6286	5.38419	5.32447	5.46196	5.54556	5.47915	5.34532	5.35476	5.49988	5.39755	5.44831	5.43249	5.48352	5.35467	5.20756	5.25408	5.39636	5.29727	5.29304	5.22103	5.34022	5.27615	5.44893	5.34878	5.37693	5.36231	5.3747	5.44651	5.31089
A0A0A0MTP9;F8VZI9;Q9BWQ8	FAIM2	Protein lifeguard 2;Protein lifeguard 2 (Fas apoptotic inhibitory molecule 2) (Neural membrane protein 35) (Transmembrane BAX inhibitor motif-containing protein 2);Protein lifeguard 2 (Fragment)	5.32675	5.13817	5.00341	5.10268	5.13632	5.17215	5.18363	5.04241	5.19145	5.18708	5.00194	5.34225	5.35546	5.06248	5.48171	5.5966	5.33708	5.37473	5.03202	5.36375	5.23576	5.52938	4.95402	5.6299	4.38055	5.5363	5.5193	5.31569	5.34208	4.99685	5.22702	4.81216	4.4361	4.85206	5.41942	4.85127	4.38622	5.3417	5.02024	5.25221	5.35242	5.21054	4.95347	5.05893	5.07419	4.70316	5.12355
A0A0A0MTQ4;Q96B86;Q96B86-3;Q96B86-4	RGMA	Repulsive guidance molecule A;Repulsive guidance molecule A (RGM domain family member A)	5.49409	5.44292	5.62719	5.56644	5.49973	5.484	5.34099	5.17728	5.61728	5.44029	5.55227	5.62755	5.33685	5.34772	5.38777	5.61184	5.53588	5.28046	5.7159	5.46414	5.3803	5.5991	5.43182	5.5351	5.30381	5.45821	5.45646	5.52246	5.54428	5.48389	5.39261	5.34037	4.92702	5.09623	5.50148	5.36723	5.26211	5.31107	5.29074	5.1165	5.32254	5.3584	5.55608	5.31069	5.27397	5.30051	5.23803
A0A0A0MTS2;P06744;P06744-2	GPI	Glucose-6-phosphate isomerase (EC 5.3.1.9) (Fragment);Glucose-6-phosphate isomerase (GPI) (EC 5.3.1.9) (Autocrine motility factor) (AMF) (Neuroleukin) (NLK) (Phosphoglucose isomerase) (PGI) (Phosphohexose isomerase) (PHI) (Sperm antigen 36) (SA-36)	4.64261	4.69288	4.63277	4.61557	4.82284	4.57674	NaN	NaN	NaN	4.73475	4.70664	4.82704	4.55562	4.60055	4.612	4.83669	4.41714	4.59222	4.66023	4.83335	4.61512	4.60079	NaN	4.53231	NaN	4.34276	4.59319	4.75881	4.62337	4.616	NaN	NaN	NaN	NaN	4.55872	4.27379	4.46729	NaN	NaN	NaN	4.34315	4.56658	4.61908	NaN	4.58533	4.60118	NaN
A0A0A6YY99;O43508-2	TNFSF12-TNFSF13;TNFSF12	Tumor necrosis factor ligand superfamily member 12 (APO3 ligand) (TNF-related weak inducer of apoptosis) (TWEAK) [Cleaved into: Tumor necrosis factor ligand superfamily member 12, membrane form;Protein TNFSF12-TNFSF13;Tumor necrosis factor ligand superfamily member 12, secreted form]	NaN	4.27059	4.36384	4.33849	4.25837	4.27209	NaN	NaN	4.5982	4.35804	4.34478	NaN	4.22287	NaN	NaN	NaN	NaN	NaN	4.23691	NaN	NaN	4.26376	4.50986	4.54727	NaN	NaN	NaN	4.50709	4.33299	4.43236	NaN	NaN	NaN	NaN	4.23384	NaN	NaN	NaN	NaN	NaN	NaN	4.34657	4.30576	NaN	NaN	NaN	NaN
A0A0A6YYA0;Q86XR7-2;Q9Y3B3;Q9Y3B3-2	TMED7-TICAM2;TICAM2;TMED7;TMED7	Protein TMED7-TICAM2;TIR domain-containing adapter molecule 2 (TICAM-2) (Putative NF-kappa-B-activating protein 502) (TRIF-related adapter molecule) (Toll-like receptor adaptor protein 3) (Toll/interleukin-1 receptor domain-containing protein) (MyD88-4);Transmembrane emp24 domain-containing protein 7 (p24 family protein gamma-3) (p24gamma3) (p27)	4.69868	4.70663	4.53789	4.67836	4.67417	4.6521	4.60159	NaN	4.67697	4.76149	4.55127	4.50789	4.56564	4.41224	4.71986	4.29731	4.52003	NaN	4.57151	4.37247	4.59031	4.44783	4.51813	4.69039	NaN	NaN	4.69695	4.49913	4.64679	4.52256	4.67855	4.51197	NaN	4.38491	4.73474	4.4846	4.41816	4.44294	4.5142	NaN	4.62236	4.68511	4.45858	4.47617	4.47115	NaN	4.53828
A0A0A6YYG9;F8WCF6;F8WDD7;P59998;P59998-2;P59998-3	ARPC4-TTLL3;ARPC4-TTLL3;ARPC4;ARPC4;ARPC4;ARPC4	Actin-related protein 2/3 complex subunit 4;Actin-related protein 2/3 complex subunit 4 (Arp2/3 complex 20 kDa subunit) (p20-ARC);Protein ARPC4-TTLL3	6.57572	6.64922	6.40292	6.52504	6.48534	6.53901	6.60734	6.70254	6.39533	6.50721	6.53322	6.42013	6.56923	6.62335	6.79037	6.56235	6.67259	6.59815	6.27226	6.53893	6.62205	6.12417	6.36111	6.44471	6.72088	6.56439	6.61428	6.43228	6.26894	6.70458	6.83089	6.69583	6.68824	6.86056	6.49585	6.64485	6.82629	6.67863	6.6627	6.75821	6.67967	6.51722	6.69816	6.68416	6.73425	6.78008	6.78615
A0A0A6YYJ2;P42857;P42857-2	NSG1	Neuronal vesicle trafficking-associated protein 1 (Neuron-enriched endosomal protein of 21 kDa) (Neuron-specific protein family member 1);Neuron-specific protein family member 1	4.86372	4.84108	4.785	4.94162	4.86519	4.96323	4.57082	4.7905	4.70898	4.71981	4.79373	4.75893	4.63069	4.78626	4.86561	4.76597	4.86439	4.97275	4.77304	4.6385	4.73873	4.95157	4.87216	4.97233	4.6779	4.66391	4.97842	4.71991	4.68482	4.64198	4.70111	4.70266	4.43474	4.68725	4.86053	4.78903	4.78942	4.69582	4.61231	4.82182	4.8868	4.86702	5.0043	4.6268	4.6629	4.63972	4.59731
A0A0B4J1U3	IGLV1-36	Immunoglobulin lambda variable 1-36	NaN	NaN	NaN	NaN	NaN	NaN	NaN	NaN	NaN	NaN	NaN	NaN	NaN	NaN	NaN	NaN	NaN	NaN	NaN	NaN	NaN	NaN	NaN	NaN	NaN	NaN	NaN	NaN	NaN	NaN	NaN	NaN	NaN	NaN	NaN	NaN	NaN	NaN	NaN	NaN	NaN	NaN	NaN	NaN	NaN	NaN	NaN
A0A0B4J1V0	IGHV3-15	Immunoglobulin heavy variable 3-15	4.84712	4.78217	4.34647	4.82999	4.98649	4.79993	4.94822	4.98426	4.82972	4.78011	4.90316	4.88586	4.95439	4.85839	4.70538	4.86361	4.87185	5.09837	4.76079	4.81261	4.71602	4.90919	4.88447	4.5748	5.01313	5.09721	5.02866	5.20776	4.86441	5.05594	5.26955	4.88255	5.30094	5.15949	4.96363	4.80462	5.08727	4.88709	4.92946	5.353	5.19015	5.21588	4.69168	4.9756	4.99642	5.45193	5.0957
A0A0B4J1V2	IGHV2-26	Immunoglobulin heavy variable 2-26	NaN	4.74692	NaN	NaN	NaN	4.90234	NaN	4.32859	NaN	4.87351	4.31896	NaN	4.02	NaN	NaN	NaN	NaN	NaN	NaN	4.81992	NaN	NaN	3.85634	NaN	NaN	4.51234	4.88528	4.32021	NaN	NaN	NaN	NaN	4.90269	NaN	NaN	NaN	NaN	NaN	4.74886	4.39637	NaN	4.5685	NaN	3.68702	NaN	NaN	5.11055
A0A0B4J1V6	IGHV3-73	Immunoglobulin heavy variable 3-73	NaN	4.5633	NaN	NaN	NaN	NaN	NaN	NaN	NaN	NaN	NaN	NaN	NaN	NaN	NaN	NaN	NaN	NaN	NaN	NaN	4.64618	NaN	NaN	NaN	NaN	NaN	NaN	NaN	NaN	NaN	NaN	NaN	NaN	NaN	5.04944	NaN	NaN	NaN	NaN	4.7618	NaN	NaN	NaN	NaN	NaN	NaN	NaN
A0A0B4J1Y8	IGLV9-49	Immunoglobulin lambda variable 9-49	4.85931	4.76175	NaN	5.13195	5.23868	NaN	5.37869	5.46318	NaN	4.64259	5.24077	5.60593	NaN	5.36217	5.27072	5.9548	5.2714	5.32901	4.83199	5.31017	5.34596	4.66902	NaN	4.10638	5.68367	5.1486	4.66045	4.93763	4.90654	5.07091	4.19412	5.45291	5.68598	4.32976	4.8394	NaN	5.71152	4.52187	4.77101	5.39436	5.48008	5.10655	4.69251	5.74469	5.44634	5.29285	5.32853
A0A0B4J1Y9	IGHV3-72	Immunoglobulin heavy variable 3-72	6.24434	6.297	6.1909	6.55836	6.19948	6.44757	6.65858	6.43209	6.71319	6.23261	6.47493	6.23278	6.63518	6.7182	6.84153	6.78944	6.38242	6.96529	6.36254	6.91616	6.29727	6.46312	6.94705	6.65368	7.17352	6.63758	6.69167	6.66229	6.4135	6.04725	6.54772	6.81874	7.21804	7.24522	6.20733	6.63786	6.9134	7.26403	6.41314	6.74666	6.68404	6.72815	6.17794	6.28148	6.80914	6.64494	7.11728
A0A0B4J1Z1;C9JAB2;Q16629;Q16629-2;Q16629-3;Q16629-4	SRSF7	Serine/arginine-rich splicing factor 7 (Splicing factor 9G8) (Splicing factor, arginine/serine-rich 7);""Serine/arginine-rich-splicing factor 7 (Splicing factor, arginine/serine-rich 7, 35kDa, isoform CRA_a)"";Serine/arginine-rich-splicing factor 7	NaN	NaN	NaN	NaN	NaN	NaN	NaN	NaN	NaN	NaN	NaN	NaN	NaN	NaN	NaN	NaN	NaN	NaN	NaN	NaN	NaN	NaN	NaN	NaN	NaN	NaN	NaN	NaN	NaN	NaN	NaN	NaN	NaN	NaN	NaN	NaN	NaN	NaN	NaN	NaN	NaN	NaN	NaN	NaN	NaN	NaN	NaN
A0A0B4J231;B9A064	IGLL5	Immunoglobulin lambda-like polypeptide 5;Immunoglobulin lambda-like polypeptide 5 (G lambda-1) (Germline immunoglobulin lambda 1)	6.36332	6.43213	6.0123	6.16716	6.27547	6.26483	6.38571	6.5283	6.26066	6.33139	6.3022	6.14389	6.30366	6.65834	6.69373	6.77036	6.57011	6.78695	6.05498	6.55173	6.4101	6.4082	6.40421	6.30729	6.80219	6.32589	6.2622	6.40058	6.12428	6.15074	6.26683	6.47715	7.06887	6.57951	6.17834	6.54355	6.7797	6.53207	6.44015	6.85962	6.79612	6.43482	6.04935	6.44318	6.50548	6.43507	6.46075
A0A0B4J259;F8VV32;P61626	LYZ	Lysozyme C (EC 3.2.1.17) (1,4-beta-N-acetylmuramidase C);Lysozyme (EC 3.2.1.17)	5.96728	5.82526	5.72339	5.91454	5.82721	5.54485	6.35126	6.20024	5.88639	5.92928	5.83366	5.91306	6.04177	6.08022	5.94273	6.0821	6.12975	6.20629	5.7107	6.05227	5.71646	5.65889	5.8754	6.02689	6.10302	6.06985	5.73334	6.07394	5.96163	5.83587	5.82258	6.13105	5.93375	5.86354	5.93202	5.9634	6.42955	5.99452	5.97545	5.99516	6.01952	5.83169	5.74781	5.92529	5.90896	5.94442	6.03554
A0A0B4J2B5;S4R460	IGHV3OR16-9	Immunoglobulin heavy variable 3/OR16-9 (non-functional);Immunoglobulin heavy variable 3/OR16-9 (non-functional) (Fragment)	6.54302	6.80422	6.56418	6.62904	6.78176	6.58648	6.6795	6.87348	6.72454	6.92942	6.7345	6.70923	6.71642	6.76733	6.88057	6.73231	6.86467	6.92282	6.37747	6.8791	6.83079	6.63273	6.73843	6.65948	7.02919	6.84228	6.74668	6.87088	6.58602	6.81662	6.75342	6.81138	7.03587	7.01381	6.43584	6.67232	6.92748	6.88742	6.89777	7.11459	7.17804	7.02297	6.67526	6.90189	6.99224	7.08621	6.7917
A0A0B4J2C3;P13693;Q5W0H4	TPT1	Translationally-controlled tumor protein (Tumor protein, translationally-controlled 1, isoform CRA_d);Translationally-controlled tumor protein;Translationally-controlled tumor protein (TCTP) (Fortilin) (Histamine-releasing factor) (HRF) (p23)	4.0859	4.02935	3.69156	3.86759	4.19486	3.70325	3.93935	NaN	3.03741	NaN	4.11947	4.32446	3.57799	NaN	NaN	NaN	NaN	NaN	4.02057	NaN	3.75592	4.02387	NaN	NaN	NaN	NaN	NaN	NaN	3.91645	3.89038	3.61068	NaN	NaN	NaN	3.79955	NaN	NaN	NaN	3.51814	NaN	NaN	NaN	4.27773	NaN	3.92549	NaN	NaN
A0A0B4J2D9;P0DP09	IGKV1D-13;IGKV1-13	Immunoglobulin kappa variable 1-13;Immunoglobulin kappa variable 1D-13	4.63832	NaN	4.62441	NaN	NaN	4.80748	4.28058	6.16244	4.21892	NaN	4.59958	5.322	4.71598	5.61509	NaN	NaN	4.58049	5.20117	4.24196	5.61436	4.32577	4.35513	4.70792	5.49411	4.55562	5.7316	5.67833	4.88468	5.50764	5.93594	4.95358	5.23799	5.0408	5.80951	4.09339	4.8933	5.06112	3.99361	4.50583	4.73906	4.33347	5.72504	NaN	4.97262	NaN	4.39421	NaN
A0A0C4DFP6;Q9NQ79;Q9NQ79-2	CRTAC1	Cartilage acidic protein 1;Cartilage acidic protein 1 (68 kDa chondrocyte-expressed protein) (CEP-68) (ASPIC)	6.41882	6.29749	6.34377	6.41173	6.35201	6.39356	6.15736	6.12696	6.49105	6.35039	6.49519	6.43253	6.19124	6.26011	6.244	6.39766	6.42123	6.24697	6.54057	6.34609	6.19096	6.41684	6.43959	6.45258	6.08089	6.28929	6.36563	6.40674	6.33304	6.33517	6.30656	6.18637	5.92578	6.12926	6.32969	6.16681	6.06651	6.21251	6.13302	6.08473	6.10584	6.26008	6.27505	6.26558	6.17251	6.23966	6.08623
A0A0C4DFZ2;P15289;P15289-2	ARSA	Arylsulfatase A;Arylsulfatase A (ASA) (EC 3.1.6.8) (Cerebroside-sulfatase) [Cleaved into: Arylsulfatase A component B;Arylsulfatase A component C]	4.28682	4.31514	4.44109	4.46687	NaN	4.26963	NaN	NaN	NaN	4.41406	NaN	4.45026	4.47501	NaN	NaN	NaN	NaN	NaN	4.25836	4.16007	4.39434	NaN	NaN	NaN	NaN	NaN	4.37155	4.03902	4.34731	4.67632	4.15229	NaN	NaN	NaN	4.57805	4.23877	NaN	4.23257	NaN	NaN	NaN	4.52133	4.47449	4.32501	NaN	4.42337	NaN
A0A0C4DG76;Q5JZ08;Q9BQS7;Q9BQS7-2;Q9BQS7-3;Q9BQS7-4	HEPH	Hephaestin (Hephaestin, isoform CRA_c);Hephaestin (EC 1.-.-.-);Hephaestin (Fragment)	NaN	4.95894	4.62643	4.85373	4.51626	4.74267	4.92629	NaN	4.85532	4.87682	NaN	NaN	4.61102	NaN	NaN	NaN	NaN	NaN	4.05511	NaN	NaN	NaN	NaN	NaN	NaN	NaN	4.85275	4.35011	4.97867	5.04073	4.19512	NaN	NaN	NaN	NaN	NaN	5.52176	5.05391	5.22126	NaN	4.78425	4.92025	4.7363	NaN	NaN	NaN	NaN
A0A0C4DG90;A4D0S4;A4D0S4-3	LAMB4	Laminin subunit beta-4 (Fragment);Laminin subunit beta-4 (Laminin beta-1-related protein)	6.59714	6.78104	6.60353	6.53349	6.14533	5.91228	6.77502	6.95167	6.73166	6.72942	NaN	6.57019	6.94825	6.94267	6.90059	7.07987	6.87264	NaN	6.49452	6.91149	6.85742	NaN	6.66369	6.76205	6.96915	6.75902	6.58333	6.75411	NaN	6.75989	7.0522	6.97352	7.16122	NaN	6.68483	6.98844	NaN	6.80816	6.95682	6.99936	6.74366	6.76446	6.61237	NaN	6.90936	6.92555	7.11737
A0A0C4DGV4;E9PLX3;O43504;R4GMU8	LAMTOR5	Hepatitis B virus x interacting protein (Ragulator complex protein LAMTOR5);Ragulator complex protein LAMTOR5;Ragulator complex protein LAMTOR5 (Hepatitis B virus X-interacting protein) (HBV X-interacting protein) (HBX-interacting protein) (Late endosomal/lysosomal adaptor and MAPK and MTOR activator 5)	NaN	4.04144	4.53357	4.03634	NaN	4.4252	NaN	NaN	NaN	4.19801	NaN	NaN	4.31831	NaN	NaN	NaN	NaN	NaN	4.54642	NaN	NaN	NaN	NaN	NaN	NaN	NaN	NaN	NaN	4.17056	NaN	NaN	NaN	NaN	NaN	NaN	NaN	NaN	NaN	NaN	NaN	NaN	NaN	NaN	NaN	NaN	NaN	NaN
A0A0C4DGV8;Q13214;Q13214-2	SEMA3B	Semaphorin-3B;Semaphorin-3B (Sema A(V)) (Semaphorin-V) (Sema V)	4.89554	4.82687	4.45083	NaN	4.7922	4.43246	4.7564	NaN	4.50047	NaN	4.88821	4.79702	NaN	4.86329	NaN	4.83555	NaN	NaN	4.46598	4.89671	4.66205	4.57639	4.79639	4.54909	NaN	4.75484	NaN	4.81888	4.95949	NaN	4.41458	NaN	NaN	NaN	4.9881	NaN	NaN	4.78741	4.84481	NaN	NaN	NaN	4.90317	4.42864	NaN	NaN	NaN
A0A0C4DGY8;D6RA00;Q9UHY7	ENOPH1	Enolase-phosphatase E1 (EC 3.1.3.77) (2,3-diketo-5-methylthio-1-phosphopentane phosphatase) (MASA homolog);Enolase-phosphatase E1	NaN	NaN	4.24718	NaN	4.21187	4.2452	4.11028	NaN	4.30974	NaN	4.30959	4.21047	4.09745	NaN	NaN	NaN	4.08894	NaN	4.38009	4.07571	4.32465	NaN	4.23969	4.2175	NaN	NaN	4.04756	4.19612	4.28951	4.04888	NaN	NaN	NaN	NaN	NaN	3.88158	NaN	NaN	NaN	NaN	NaN	NaN	4.26089	3.96273	NaN	4.1361	NaN
A0A0C4DH07;Q8N2S1;Q8N2S1-2;Q8N2S1-3	LTBP4	Latent-transforming growth factor beta-binding protein 4;Latent-transforming growth factor beta-binding protein 4 (LTBP-4)	5.442	5.20454	5.27803	5.38189	5.253	5.2031	5.32513	5.2784	5.23439	5.06881	5.31957	5.27886	5.48468	5.32935	5.2304	5.35315	5.33944	5.27015	5.16357	5.31796	5.37202	5.1901	5.36119	5.18084	5.21877	5.36475	5.30912	5.29187	5.14334	5.22526	5.23659	5.17441	4.9875	5.3399	5.28744	5.26577	5.17449	5.16285	5.16774	5.14745	5.30047	5.26734	5.27664	5.27024	5.04794	5.33912	5.25609
A0A0C4DH24	IGKV6-21	Immunoglobulin kappa variable 6-21	4.88314	4.45805	5.14833	4.66043	NaN	5.02539	4.99349	5.1941	4.86878	5.05713	4.79172	5.04885	5.02624	5.16861	4.91287	5.08154	5.49734	5.11512	5.10006	4.93187	5.35173	4.92825	4.9503	5.01931	5.5646	5.04621	5.15995	4.93441	5.30441	5.27318	5.12346	5.36975	5.23778	6.00585	5.11912	5.18055	5.62634	5.55088	5.38344	5.19873	5.61068	5.17791	5.03309	5.20406	5.17872	5.0841	5.21094
A0A0C4DH25	IGKV3D-20	Immunoglobulin kappa variable 3D-20	6.70286	6.56419	6.28798	6.39058	6.67445	6.42135	6.55747	6.64972	6.50681	6.42239	6.5537	6.43563	6.16233	6.4576	6.49797	6.52458	6.60716	6.98585	6.09432	6.46228	6.80093	6.48966	6.63589	6.39132	6.72826	6.74154	6.80976	6.54515	6.56415	6.48509	6.26355	7.04246	6.89788	6.68921	6.53245	6.68395	5.97356	6.84394	6.82367	6.94376	6.87988	6.59016	6.43467	6.54853	6.54639	6.50214	6.49278
A0A0C4DH29	IGHV1-3	Immunoglobulin heavy variable 1-3	4.3726	NaN	NaN	4.45074	4.84169	NaN	NaN	NaN	NaN	4.67475	NaN	NaN	NaN	NaN	NaN	NaN	4.9628	NaN	NaN	NaN	NaN	NaN	NaN	NaN	NaN	4.97205	4.82757	NaN	NaN	NaN	NaN	4.86112	NaN	NaN	NaN	NaN	NaN	NaN	NaN	NaN	4.82715	NaN	NaN	NaN	NaN	NaN	NaN
A0A0C4DH30	IGHV3-16	Immunoglobulin heavy variable 3-16 (non-functional) (Fragment)	NaN	NaN	NaN	NaN	NaN	NaN	NaN	NaN	NaN	NaN	NaN	NaN	NaN	NaN	NaN	NaN	NaN	NaN	NaN	NaN	NaN	NaN	NaN	NaN	NaN	NaN	NaN	NaN	NaN	NaN	4.38635	NaN	NaN	NaN	NaN	NaN	NaN	NaN	NaN	NaN	NaN	NaN	NaN	NaN	4.60838	NaN	NaN
A0A0C4DH31	IGHV1-18	Immunoglobulin heavy variable 1-18	NaN	NaN	NaN	NaN	NaN	4.84408	NaN	NaN	NaN	4.74387	NaN	NaN	NaN	NaN	NaN	NaN	NaN	NaN	NaN	NaN	NaN	NaN	NaN	NaN	NaN	NaN	NaN	NaN	NaN	4.72553	NaN	NaN	NaN	NaN	NaN	NaN	NaN	NaN	4.90483	NaN	NaN	NaN	NaN	NaN	NaN	NaN	NaN
A0A0C4DH33	IGHV1-24	Immunoglobulin heavy variable 1-24	4.29539	4.32862	4.11654	NaN	NaN	4.37819	4.33005	4.73456	3.93678	4.96211	4.30071	4.99139	NaN	4.69318	NaN	4.4682	4.60183	4.98372	4.66484	4.59206	4.48882	4.35306	NaN	NaN	NaN	4.71708	4.51057	NaN	4.13773	4.40589	4.63961	5.04056	4.61217	4.74252	4.62167	NaN	5.72252	NaN	4.73955	4.99362	4.88323	NaN	4.05583	4.6275	4.47374	4.0761	4.59285
A0A0C4DH34	IGHV4-28	Immunoglobulin heavy variable 4-28	5.60857	5.52874	5.44068	5.46753	5.67921	5.53011	5.48835	5.61486	5.56213	5.47103	5.63525	5.32736	5.3683	5.56588	5.59316	5.83874	5.91331	5.98911	5.28569	5.85595	5.63628	5.50183	5.64412	5.27703	5.64147	5.75863	5.63587	5.45099	5.52508	5.60916	5.39911	5.92342	5.89341	5.99279	5.48033	5.63793	5.77863	5.58919	5.72776	5.83685	5.8782	5.76602	5.41955	5.73011	5.58819	5.82632	5.69301
A0A0C4DH35	IGHV3-35	Immunoglobulin heavy variable 3-35 (non-functional) (Fragment)	4.93824	4.71188	NaN	5.00066	4.90227	4.65464	4.52333	5.18299	4.67998	4.55494	4.79355	4.35931	4.77451	5.08565	5.29127	5.38342	NaN	5.4212	NaN	5.47261	4.85135	4.52571	4.78239	4.9041	5.35322	5.30069	4.99226	5.06886	4.78049	4.92001	4.95279	5.09382	5.48937	5.29087	4.55236	5.01987	5.13957	5.54764	5.25834	5.0888	5.3098	4.88172	4.94623	5.42561	4.40575	5.03171	5.3133
A0A0C4DH36	IGHV3-38	Immunoglobulin heavy variable 3-38 (non-functional) (Fragment)	4.93862	5.06287	5.15994	4.86389	5.40611	NaN	4.8629	5.25619	4.92883	5.03004	5.05886	5.06898	5.14129	5.19749	5.17726	4.96209	5.11426	5.07318	4.9363	5.21671	5.23998	4.76447	4.99451	4.8209	5.1196	5.24967	4.94463	5.1499	4.91362	5.34637	5.17063	5.13196	5.23106	5.24388	5.23184	5.09466	5.22825	5.31056	5.22212	5.32736	5.57116	5.19511	5.09278	5.19298	5.4454	5.562	5.08125
A0A0C4DH38	IGHV5-51	Immunoglobulin heavy variable 5-51	5.58166	5.68633	4.94334	5.41719	5.69017	5.56133	5.74675	5.91127	5.50262	5.51169	5.5052	5.36362	5.60025	5.81427	5.84321	6.5795	5.70735	5.85354	NaN	6.53517	5.795	5.41102	5.80653	5.43832	5.88073	5.89192	5.74847	6.02508	5.70406	5.68568	5.46095	5.98042	6.18876	6.32008	5.38962	5.99238	6.17249	5.74311	NaN	6.02244	6.02899	5.78437	5.36884	5.66307	5.58613	5.76617	5.80531
A0A0C4DH67	IGKV1-8	Immunoglobulin kappa variable 1-8	5.11462	5.56449	5.30644	5.12359	5.39778	5.35014	5.40805	5.8839	5.38234	5.76383	5.31567	5.19291	5.38963	5.64558	5.36274	5.41502	5.62042	5.89746	5.33942	5.41479	5.56736	5.14583	5.46245	5.39923	5.6731	5.67413	5.60958	5.34396	5.57997	5.22141	5.35256	5.66463	5.94529	5.67857	5.45755	5.79037	5.74415	5.52848	5.52673	5.71221	5.68388	5.58953	5.21522	5.84593	5.77634	5.52445	5.54891
A0A0C4DH73;P01611	IGKV1-12;IGKV1D-12	Immunoglobulin kappa variable 1-12;Immunoglobulin kappa variable 1D-12 (Ig kappa chain V-I region Wes)	5.21315	5.38585	5.3901	5.03495	5.57502	5.44923	5.33479	6.29827	5.26534	5.52763	5.18084	5.55584	6.78226	6.02596	5.29368	5.77761	5.39445	5.63446	5.33763	5.80601	5.45318	5.42107	5.48902	5.52328	5.74367	5.5288	5.87226	5.33619	5.72107	5.33949	5.25488	5.47131	5.42193	5.76272	5.19728	5.7093	5.90887	5.34432	5.50109	5.55212	5.53129	5.44654	5.26259	5.70722	5.58303	5.31196	5.5862
A0A0D9SEM5;P58400	NRXN1	Neurexin-1-beta;Neurexin-1-beta (Neurexin I-beta)	5.07196	4.90142	5.03961	4.93269	5.12256	4.97091	5.10055	4.76034	5.17516	5.14356	5.17491	5.36256	4.94283	4.81356	4.98044	5.27904	5.20897	4.86008	5.20048	5.17691	4.92953	4.96248	4.95377	5.2681	4.95222	5.1919	5.00957	5.33981	5.20734	5.14416	5.11272	4.99463	4.68956	4.82189	5.17126	5.0685	4.75099	5.0217	NaN	4.79539	4.90809	4.92668	4.76566	4.86945	4.8018	4.9945	4.76846
A0A0D9SEP4;A0A1D5RMU6;E7ERL8;Q9ULB1-2;Q9ULB1-3	NRXN1	Neurexin-1 (Neurexin I-alpha) (Neurexin-1-alpha);Neurexin-1-beta	5.78072	5.7396	5.89999	5.8443	5.80447	5.82021	5.67448	5.51286	5.87081	5.71715	5.84769	5.91974	5.71275	5.7336	5.69732	5.87703	5.83296	5.68233	5.97295	5.79821	5.76172	5.8195	5.88391	5.86959	5.59186	5.67178	5.75357	5.84565	5.78502	5.89668	5.7171	5.6458	5.47594	5.58997	5.81328	5.79536	5.53619	5.62128	5.64275	5.57124	5.5808	5.77028	5.83501	5.6728	5.77213	5.69301	5.61641
A0A0D9SF30	NCAM1	Neural cell adhesion molecule 1 (Fragment)	NaN	4.41451	4.62321	4.50818	4.51047	4.60547	4.34837	NaN	4.71389	NaN	4.52116	4.57742	NaN	4.36128	NaN	4.48604	4.39643	NaN	4.76368	NaN	4.52777	4.4945	4.53469	4.58998	NaN	4.24416	4.43261	4.52765	4.43032	4.58185	NaN	NaN	NaN	NaN	4.45923	4.38899	NaN	NaN	NaN	4.24851	4.27236	4.35411	4.56253	NaN	4.34988	NaN	NaN
A0A0D9SFB1;A0A0D9SFE4;A0A0U1RQP1;E5RHK8;Q05193;Q05193-2;Q05193-3;Q05193-5;Q9UQ16;Q9UQ16-2;Q9UQ16-3;Q9UQ16-4	DNM1;DNM1;DNM1;DNM3;DNM1;DNM1;DNM1;DNM1;DNM3;DNM3;DNM3;DNM3	Dynamin-3 (EC 3.6.5.5) (Dynamin, testicular) (T-dynamin);Dynamin-1;Dynamin-1 (EC 3.6.5.5);Dynamin-3	4.25221	4.28493	4.29401	4.39497	4.39988	4.28363	4.08343	NaN	4.21244	4.27214	4.37666	4.33595	4.04309	NaN	4.0674	NaN	3.82046	NaN	4.48002	3.88391	4.17048	4.37136	4.01359	4.35656	NaN	4.18789	4.32528	4.1576	4.29176	4.49117	4.27592	4.03221	NaN	NaN	4.29169	3.9346	NaN	NaN	3.97425	3.84537	4.03383	4.274	4.28361	3.98251	4.07075	4.01676	3.91514
A0A0D9SFP6;H0YM90;Q16288;Q16288-2;Q16288-3;Q16288-4;Q16288-5	NTRK3	NT-3 growth factor receptor (EC 2.7.10.1) (GP145-TrkC) (Trk-C) (Neurotrophic tyrosine kinase receptor type 3) (TrkC tyrosine kinase);Tyrosine-protein kinase receptor (EC 2.7.10.1)	4.70573	4.883	4.82921	4.90178	4.89344	4.8435	4.91093	4.6047	4.99974	4.90419	4.85496	4.87726	4.93548	4.76974	4.70001	4.92943	4.95119	4.71889	5.12463	4.88429	4.84032	4.85031	4.85473	4.88703	4.73334	4.81154	4.74662	4.88955	4.96651	4.6797	4.80272	4.78565	4.50167	4.68766	4.92066	4.78191	4.7106	4.76199	4.78617	4.68977	4.72969	4.81614	4.88596	4.89396	4.6486	4.82883	4.71109
A0A0G2JHA9;A0A0G2JHM8;A0A0G2JI49;A0A0G2JIQ0;A0A0G2JIU9;A0A0G2JJE4;A0A0G2JKI0;A0A140T9L1;C9JTE0;H0Y8A0;Q16653;Q16653-10;Q16653-11;Q16653-13;Q16653-2;Q16653-3;Q16653-5;Q16653-6;Q16653-7;Q16653-8;Q16653-9;Q5SSB8	MOG	Myelin-oligodendrocyte glycoprotein;Myelin-oligodendrocyte glycoprotein (Fragment)	5.2613	5.27948	5.29408	5.36805	5.20122	5.25979	5.14238	5.27457	5.22105	5.0817	5.56287	5.45011	5.08244	5.23002	5.46424	5.28409	5.29358	5.35378	5.35963	5.37304	5.36473	5.24105	5.23183	5.12525	5.24811	5.30113	5.3967	5.19666	5.32177	5.24763	5.06945	5.31644	NaN	5.182	5.38911	5.09395	5.3213	5.1623	5.32773	5.1543	5.34352	5.19623	5.33733	5.18949	5.24888	5.29521	5.19765
A0A0G2JHN4;A0A0G2JII5;A0A0G2JIT9;A0A0G2JJ47;A0A0G2JJK2;A0A0G2JJZ1;A0A0G2JP87;A0A0G2JPU2;B0S7V6	CCHCR1	Coiled-coil alpha-helical rod protein 1;Coiled-coil alpha-helical rod protein 1 (Fragment)	5.48186	5.41561	5.40765	5.38228	5.37165	5.48019	5.62363	5.3847	5.43109	5.40092	5.44399	5.60721	5.51976	5.37652	5.46604	5.47603	5.34642	5.56115	5.57372	5.41224	5.22883	5.29445	5.43732	5.48092	5.52398	5.33701	5.47637	5.46114	5.3633	5.49577	5.31725	5.41795	5.50811	5.34705	5.48701	5.5325	5.0738	5.24474	5.41449	5.41686	5.42965	5.41591	5.40685	5.477	5.34037	5.48429	5.20669
A0A0G2JIW1;P0DMV8;P0DMV9	HSPA1B;HSPA1A;HSPA1B	Heat shock 70 kDa protein 1A (Heat shock 70 kDa protein 1) (HSP70-1) (HSP70.1);Heat shock 70 kDa protein 1B;Heat shock 70 kDa protein 1B (Heat shock 70 kDa protein 2) (HSP70-2) (HSP70.2)	4.73277	4.66055	4.53266	4.56331	4.80972	4.54189	NaN	4.54477	4.82426	4.67132	4.73882	4.60367	4.53868	4.75674	4.53375	4.7242	4.44707	NaN	4.65822	NaN	NaN	4.81295	4.86873	4.57554	NaN	4.70152	4.80415	4.74581	NaN	NaN	4.51853	4.67969	NaN	NaN	NaN	4.54822	NaN	5.18512	NaN	NaN	4.60079	4.47991	4.62657	4.67287	4.35792	NaN	NaN
A0A0G2JLB3;A0A0G2JNZ0;A0A0G2JNZ5;P04062;P04062-2;P04062-4;P04062-5	GBA	Glucosylceramidase (EC 3.2.1.45);Lysosomal acid glucosylceramidase (Lysosomal acid GCase) (EC 3.2.1.45) (Acid beta-glucosidase) (Alglucerase) (Beta-glucocerebrosidase) (Beta-GC) (Cholesterol glucosyltransferase) (SGTase) (EC 2.4.1.-) (Cholesteryl-beta-glucosidase) (EC 3.2.1.104) (D-glucosyl-N-acylsphingosine glucohydrolase) (Imiglucerase)	4.44171	4.31463	NaN	4.39452	4.31222	4.18722	NaN	4.15407	NaN	4.2343	4.37154	4.37654	NaN	4.19828	4.27919	4.08415	4.04304	4.25744	NaN	4.40692	NaN	NaN	4.31043	4.15753	NaN	NaN	4.31462	4.33389	4.33383	4.34449	4.16702	NaN	NaN	4.31589	4.33755	NaN	NaN	NaN	4.32647	NaN	4.17441	4.18985	4.35109	NaN	NaN	NaN	NaN
A0A0G2JLL6;A0A1B0GTE9;A0A1B0GTP1;Q7Z6L0;Q7Z6L0-2;Q7Z6L0-3	;PRRT2;PRRT2;PRRT2;PRRT2;PRRT2	Proline-rich transmembrane protein 2;Proline-rich transmembrane protein 2 (Dispanin subfamily B member 3) (DSPB3);Uncharacterized protein	4.79501	4.53562	4.45164	4.81957	4.78369	5.12246	4.39091	NaN	5.19383	4.72003	4.78542	5.13852	4.42382	NaN	4.70139	5.08674	4.66305	4.77928	5.09408	4.44716	4.56692	4.76043	5.13398	5.05484	NaN	4.72325	4.77555	4.79522	5.09073	NaN	NaN	4.65775	NaN	NaN	4.89438	NaN	NaN	NaN	NaN	4.39207	4.59261	4.5185	5.11278	NaN	4.57192	4.50321	NaN
A0A0G2JLQ0;A0A0G2JMB1;A0A0G2JN10;A0A0G2JPH6;Q6ISS4;Q6ISS4-2	LAIR2	Leukocyte-associated immunoglobulin-like receptor 2;Leukocyte-associated immunoglobulin-like receptor 2 (Fragment);Leukocyte-associated immunoglobulin-like receptor 2 (LAIR-2) (CD antigen CD306)	NaN	5.37248	5.01892	4.83133	5.14864	5.03392	5.03546	5.19617	5.29756	5.20189	5.36118	5.34973	4.96149	NaN	5.3265	5.06692	5.226	5.1945	5.21131	5.3803	5.06496	5.23691	5.09989	5.36558	5.1681	5.41948	5.23591	5.18377	5.02866	4.95707	4.94827	5.1622	NaN	4.9096	5.11987	5.34256	NaN	5.21903	5.11713	NaN	5.0204	5.03302	5.08916	4.90072	5.27965	5.12391	5.10217
A0A0G2JLV7;A0A0G2JM94;A0A0G2JMI0;A0A0G2JNK8;A0A0G2JNU6;A0A0G2JP18;A0A0G2JQ50;A0A140T8W3;Q6GTX8;Q6GTX8-2;Q6GTX8-3;Q6GTX8-4	LAIR1	Leukocyte-associated immunoglobulin-like receptor 1;Leukocyte-associated immunoglobulin-like receptor 1 (LAIR-1) (hLAIR1) (CD antigen CD305)	NaN	NaN	NaN	NaN	NaN	NaN	NaN	NaN	NaN	NaN	NaN	NaN	NaN	NaN	NaN	NaN	NaN	NaN	NaN	NaN	NaN	NaN	NaN	NaN	NaN	NaN	NaN	NaN	NaN	NaN	NaN	NaN	NaN	NaN	NaN	NaN	NaN	NaN	NaN	NaN	NaN	NaN	NaN	NaN	NaN	NaN	NaN
A0A0G2JMC9;A0A0G2JMW8;A8MZH0;Q8N149;Q8N149-2;Q8N149-3;Q8N149-4	LILRA2	Leukocyte immunoglobulin-like receptor subfamily A member 2;Leukocyte immunoglobulin-like receptor subfamily A member 2 (CD85 antigen-like family member H) (Immunoglobulin-like transcript 1) (ILT-1) (Leukocyte immunoglobulin-like receptor 7) (LIR-7) (CD antigen CD85h)	4.18046	3.82376	4.3892	3.94904	3.89821	4.39486	4.45444	4.10928	4.44102	3.8621	4.01405	4.34746	3.91546	NaN	NaN	NaN	NaN	3.72369	4.39081	NaN	4.15448	4.17433	NaN	4.30652	NaN	3.55493	3.96423	NaN	NaN	4.19753	4.00765	NaN	NaN	NaN	4.22749	3.57347	3.518	NaN	4.42633	3.19958	NaN	3.94112	4.04285	3.77694	4.00434	4.12449	3.56021
A0A0G2JPR0	C4A	Complement C4-A	5.87495	5.91633	5.99748	5.62718	6.04777	6.01858	5.69384	6.08651	5.97245	6.10527	6.14276	5.97957	6.04626	5.93588	5.89319	5.87168	5.98098	6.19588	5.984	5.73373	6.21076	5.74201	6.28724	5.94584	5.83673	5.98826	6.03111	5.94891	5.99467	5.94644	5.67155	5.88244	5.83454	5.78424	5.7254	5.54277	6.18482	5.87519	6.14037	5.85599	6.23648	5.72803	5.58556	6.09306	6.05524	6.17561	5.88763
A0A0G2JQ91;Q7Z304	MAMDC2	MAM domain-containing protein 2 (Fragment);MAM domain-containing protein 2 (MAM domain-containing proteoglycan) (Mamcan)	4.14752	4.0588	4.15087	NaN	3.97163	4.13569	4.16962	4.1068	3.89394	4.07197	3.82441	4.203	4.21894	4.02136	3.99896	NaN	NaN	4.32825	4.04571	3.85807	4.16305	4.19952	4.37025	NaN	NaN	4.35005	4.10343	4.12307	3.92782	3.80397	NaN	4.18512	NaN	NaN	4.1817	NaN	NaN	3.95028	4.23179	NaN	4.00126	NaN	3.85075	NaN	NaN	4.06982	NaN
A0A0G2JQD2;A0A0G2JQM0;A0A0G2JRN4;P30711	GSTT1	Glutathione S-transferase theta 1, isoform CRA_a (Glutathione S-transferase theta-1);""Glutathione S-transferase theta 1, isoform CRA_f (Glutathione S-transferase theta-1)"";Glutathione S-transferase theta-1 (EC 2.5.1.18) (GST class-theta-1) (Glutathione transferase T1-1);Glutathione S-transferase theta-1 (Fragment)	NaN	4.17943	4.08122	3.87637	3.73294	NaN	4.2102	NaN	NaN	4.05395	3.79754	4.1008	3.80954	NaN	NaN	NaN	3.84282	NaN	4.19026	NaN	4.07017	NaN	3.84012	NaN	NaN	NaN	4.03597	NaN	3.79187	NaN	4.14241	3.80366	NaN	NaN	NaN	NaN	NaN	NaN	NaN	NaN	NaN	NaN	3.86853	3.97694	NaN	NaN	NaN
A0A0G2JRN3	SERPINA1	Alpha-1-antitrypsin	6.83	6.80513	4.3556	4.66937	4.9058	6.96077	4.47356	7.37874	6.72811	6.7893	6.67876	6.86419	NaN	6.69313	5.10657	4.9727	4.60409	4.20201	6.62666	4.28756	NaN	NaN	6.65494	6.63981	7.03778	5.16787	4.70916	NaN	4.62322	NaN	6.28813	7.08101	7.22328	7.35729	NaN	7.03349	4.70903	5.0722	4.73289	NaN	7.01228	7.17476	4.06337	NaN	7.36657	4.42401	4.70481
A0A0G2JRQ6		Uncharacterized protein (Fragment)	6.21611	5.87228	5.59405	5.61515	5.8748	5.76995	5.77628	6.33903	5.76474	5.75271	6.20008	5.53003	5.92232	6.2213	5.78058	6.32221	6.34359	5.94991	5.54662	5.84901	5.88997	5.58929	5.87593	6.0568	6.05937	6.0371	5.88821	5.69026	5.85255	6.08564	5.55505	6.15827	6.25967	6.30474	5.77873	6.19604	6.13809	6.07631	5.98466	6.59717	6.51698	5.90964	5.52206	6.1768	6.03466	6.13884	5.91355
A0A0G2JSC0	IGLV5-45	Immunoglobulin lambda variable 5-45 (Fragment)	5.05631	4.99298	5.23199	4.92636	5.06559	5.52077	4.88084	5.14589	5.57358	5.37597	4.98785	5.04477	5.27465	4.87838	5.33212	NaN	5.09414	4.67589	4.58435	5.1062	5.31162	4.87023	NaN	4.85333	5.06845	4.94656	4.91758	NaN	4.74061	5.31563	4.94809	5.21717	5.20093	4.86513	5.05515	NaN	5.18656	5.17431	5.13802	5.66702	5.57165	5.21995	4.58607	5.28931	4.72747	5.45835	5.5196
A0A0J9YW36;Q9NZ72;Q9NZ72-2	STMN3	Stathmin-3 (Fragment);Stathmin-3 (SCG10-like protein)	4.02604	4.17865	4.33969	4.0836	4.16044	NaN	4.16112	NaN	4.37604	4.12679	4.34255	4.4154	4.2294	3.98867	NaN	4.1873	4.1914	NaN	4.4615	4.17269	4.05855	4.28421	4.71149	4.38747	NaN	4.32709	4.1552	4.41998	4.07626	4.05584	3.89345	NaN	3.95239	NaN	4.14715	NaN	NaN	4.1986	4.11512	NaN	NaN	4.03625	4.08047	4.12367	4.04719	NaN	NaN
A0A0J9YW40	TMEM132E		4.80635	4.74886	4.64569	4.73451	4.67133	4.60818	4.43127	4.17504	4.5995	4.66437	4.67262	4.59102	4.33512	4.68106	4.77887	NaN	4.63134	4.58342	4.55465	4.66646	4.40732	4.54799	4.67503	4.65075	4.62162	4.51331	4.78587	4.6676	4.58455	4.70905	4.35924	4.70185	4.00329	3.88925	4.64689	3.9189	4.66038	4.16708	4.55636	4.11994	4.67187	4.70541	4.71749	4.37828	4.43038	4.67731	4.18673
A0A0J9YX35	IGHV3-64D	Immunoglobulin heavy variable 3-64D	4.95292	4.8748	4.65974	4.9368	4.96189	4.8559	5.00137	5.15906	4.92769	4.93823	4.91332	4.95088	5.1292	4.90143	4.93407	4.98595	4.93811	5.10697	5.03767	4.95225	4.91862	5.0462	4.76029	4.86524	5.16298	5.16955	5.47614	4.94597	4.85169	5.05616	5.26248	5.04438	5.27721	5.23112	4.9237	4.83707	5.11409	5.25998	5.17176	5.31068	5.26692	5.22237	4.87428	5.09265	5.22104	5.5379	5.38634
A0A0J9YXX1	IGHV5-10-1	Immunoglobulin heavy variable 5-10-1	5.1914	4.99931	4.86764	4.8173	4.90854	5.5581	5.28514	5.4797	5.41817	5.27802	5.10093	4.98027	5.12785	5.20214	5.26622	5.56099	5.58865	5.35271	5.26497	5.44477	5.1799	4.94796	5.27737	5.33055	5.27687	5.41949	5.24546	5.21658	5.06967	5.34193	5.36716	5.52034	5.81379	5.4739	4.98504	5.614	5.81479	5.26356	5.43479	5.65584	5.47827	5.15213	4.82236	5.30378	5.19387	5.47233	5.47283
A0A0J9YY99		Uncharacterized protein (Fragment)	4.33919	4.83592	4.01948	5.00654	6.33535	4.8325	4.60328	3.78299	4.12091	4.85349	5.86154	3.73281	4.4306	3.94436	3.8836	4.23363	NaN	5.284	4.1559	4.83622	4.07787	4.67742	4.01482	4.20314	5.19562	4.7774	4.89359	4.17135	3.46153	4.55561	4.41229	5.29508	5.18308	4.68453	4.19369	4.79895	4.81548	4.84588	4.85715	5.07178	3.92453	4.78832	3.87314	4.39003	4.46207	4.36777	3.97295
A0A0U1RQC5	NRXN3	Neurexin-3-beta	5.85532	5.76415	5.98035	5.95071	5.90073	5.8354	5.76839	5.44819	5.86774	5.97984	5.91603	5.974	5.75727	5.5837	5.6201	5.79507	5.79389	5.55318	6.00286	5.74917	5.80047	5.84377	5.74605	5.77016	5.56497	5.81869	5.88408	5.91188	5.92867	6.09776	5.69516	5.68871	5.52247	5.50434	5.98634	5.72927	5.56885	5.76912	5.64399	5.44781	5.46319	5.85053	5.85343	5.73863	5.66545	5.65273	5.49171
A0A0U1RQV3;Q12805;Q12805-2;Q12805-3;Q12805-4;Q12805-5	EFEMP1	EGF-containing fibulin-like extracellular matrix protein 1 (Extracellular protein S1-5) (Fibrillin-like protein) (Fibulin-3) (FIBL-3);EGF-containing fibulin-like extracellular matrix protein 1 (Fragment)	6.25406	6.3458	6.21982	6.28601	6.23452	6.16878	6.23015	6.20828	6.37383	6.11549	6.41269	6.2423	6.23629	6.27466	6.28082	6.07977	6.20872	6.37492	6.30745	6.30167	6.14822	6.28386	6.36349	6.25296	6.11619	6.17746	6.35591	6.17305	6.30252	6.22575	6.20185	6.26648	5.91929	6.26563	6.24232	6.09934	6.24502	6.02442	6.29962	6.198	6.28389	6.11225	6.36214	6.21202	6.24594	6.34063	6.2194
A0A0U1RR20;Q92954;Q92954-2;Q92954-3;Q92954-4;Q92954-5;Q92954-6	PRG4	Proteoglycan 4;Proteoglycan 4 (Lubricin) (Megakaryocyte-stimulating factor) (Superficial zone proteoglycan) [Cleaved into: Proteoglycan 4 C-terminal part]	4.64569	5.05345	4.96335	4.86031	4.94963	4.86877	5.0612	4.67344	4.6824	4.85337	5.05546	4.73342	4.98516	5.13181	4.75214	NaN	4.75675	4.81767	4.88175	4.7154	4.21153	4.54415	5.11687	4.72213	NaN	4.97116	5.14087	4.81028	5.08512	NaN	5.28572	4.81737	4.99617	4.85351	5.07879	NaN	4.54506	NaN	5.12769	4.86656	4.51785	4.99274	4.9706	5.16568	5.17318	4.68196	5.02663
A0A0U1RR32;A0A0U1RRH7;P04908;P0C0S8;P20671;Q7L7L0;Q93077;Q96KK5;Q99878;Q9BTM1	hCG_2039566;;HIST1H2AB;HIST1H2AG;HIST1H2AD;HIST3H2A;HIST1H2AC;HIST1H2AH;HIST1H2AJ;H2AFJ	Histone H2A;Histone H2A type 1 (H2A.1) (Histone H2A/ptl);Histone H2A type 1-B/E (Histone H2A.2) (Histone H2A/a) (Histone H2A/m);Histone H2A type 1-C (Histone H2A/l);Histone H2A type 1-D (Histone H2A.3) (Histone H2A/g);Histone H2A type 1-H (Histone H2A/s);Histone H2A type 1-J (Histone H2A/e);Histone H2A type 3;Histone H2A.J (H2a/j)	NaN	4.38799	NaN	NaN	NaN	NaN	NaN	NaN	NaN	NaN	NaN	4.02282	NaN	NaN	4.9493	NaN	4.51359	NaN	NaN	NaN	NaN	NaN	NaN	NaN	3.91412	NaN	NaN	NaN	NaN	NaN	NaN	NaN	NaN	NaN	NaN	NaN	5.50971	NaN	NaN	NaN	NaN	NaN	NaN	NaN	NaN	NaN	NaN
A0A140T8Z9;A0A140T900;A0A140T909;A0A140T914;A0A140T961;A0A140T968;A0A140T977;A0A140T980;A0A140T992;A0A140T9A6;A0A140T9D6;A0A140T9F8;A0A140T9G7;A0A140T9G9;A0A140T9H1;A0A140T9J4;A0A140T9R4;A0A140T9U1;A0A140T9U4;A0A140T9Y8;A0A140T9Y9;E9PMV2;H0Y6F8;J3KQ99;P20036	HLA-DPA1;HLA-DPA1;HLA-DPA1;HLA-DPA1;HLA-DPA1;HLA-DPA1;HLA-DPA1;HLA-DPA1;HLA-DPA1;HLA-DPA1;HLA-DPA1;HLA-DPA1;HLA-DPA1;HLA-DPA1;HLA-DPA1;HLA-DPA1;HLA-DPA1;HLA-DPA1;HLA-DPA1;HLA-DPA1;HLA-DPA1;HLA-DQA1;HLA-DPA1;HLA-DPA1;HLA-DPA1	HLA class II histocompatibility antigen, DP alpha 1 chain (DP(W3)) (DP(W4)) (HLA-SB alpha chain) (MHC class II DP3-alpha) (MHC class II DPA1)"";""HLA class II histocompatibility antigen, DP alpha 1 chain (Fragment)"";""HLA class II histocompatibility antigen, DQ alpha 1 chain (Fragment)	4.13274	4.44118	4.54508	4.18369	4.16393	4.07062	4.38199	4.208	4.51133	4.62502	4.45847	4.56596	4.45047	4.11499	4.55923	4.20423	4.63487	4.25534	4.29013	4.27877	3.87211	4.36369	4.31839	4.21012	4.16593	4.48096	4.43965	3.93775	4.46981	4.41992	4.26327	4.50543	4.40518	4.54292	4.25539	4.41988	4.26509	4.10571	4.56856	4.42352	4.13922	NaN	NaN	4.34813	4.25214	4.02358	4.32535
A0A140T913;A0A140T933;A0A140T955;A0A140T9I0;A0A140T9X5;A0A1W2PPQ2;A0A1W2PRT9;P01892;P10316	HLA-A	HLA class I histocompatibility antigen, A-2 alpha chain (Human leukocyte antigen A*02) (HLA-A*02)"";""HLA class I histocompatibility antigen, A-3 alpha chain (Fragment)"";""HLA class I histocompatibility antigen, A-3 alpha chain"";""HLA class I histocompatibility antigen, A-69 alpha chain (Aw-69) (HLA class I histocompatibility antigen, A-28 alpha chain) (MHC class I antigen A*69)	5.20502	4.97511	4.88653	NaN	5.27759	4.89566	NaN	NaN	NaN	NaN	NaN	5.20157	4.86123	NaN	5.50454	NaN	NaN	NaN	NaN	NaN	NaN	NaN	NaN	5.15074	NaN	NaN	NaN	5.36143	NaN	4.82851	4.70995	NaN	5.21987	NaN	NaN	4.99692	NaN	NaN	5.2126	NaN	NaN	NaN	4.84219	NaN	NaN	NaN	NaN
A0A140T962;A0A140T9B3;A0A140T9J9;A0A1W2PR11;Q29963	HLA-C	HLA class I histocompatibility antigen, Cw-6 alpha chain (MHC class I antigen Cw*6)"";""HLA class I histocompatibility antigen, Cw-6 alpha chain	5.48136	5.64035	5.27771	5.35719	5.29283	5.25522	5.54921	5.72552	5.18965	5.13725	5.58714	5.18313	5.66718	5.46686	5.36576	5.54691	5.41164	5.69677	5.18811	5.45191	5.29162	5.54213	5.49183	5.38623	5.39516	5.22807	5.29057	5.46518	5.56728	5.2346	5.0532	5.29422	5.59569	5.75395	5.39976	5.27376	5.18657	5.30795	5.52518	5.38864	5.56311	5.5344	5.42012	5.17848	5.33553	5.76251	5.36622
A0A140T971;O95865;Q5SRR8;Q5SSV3	DDAH2	N(G),N(G)-dimethylarginine dimethylaminohydrolase 2 (DDAH-2) (Dimethylarginine dimethylaminohydrolase 2) (EC 3.5.3.18) (DDAHII) (Dimethylargininase-2) (Protein G6a) (S-phase protein)"";""N(G),N(G)-dimethylarginine dimethylaminohydrolase 2 (Fragment)	4.39587	4.71817	4.82729	4.46877	4.74024	4.45046	4.58344	NaN	NaN	4.63957	4.6931	4.45066	4.85408	NaN	4.56719	NaN	4.52383	4.58425	4.4436	4.52606	4.74135	4.41451	4.36503	4.6629	NaN	4.43275	4.62546	4.56653	NaN	NaN	4.7191	NaN	NaN	NaN	4.44473	4.15334	NaN	NaN	NaN	NaN	NaN	NaN	4.47357	NaN	NaN	4.60193	NaN
A0A140T9S5;Q9Y334;Q9Y334-2	VWA7	von Willebrand factor A domain-containing protein 7 (Protein G7c);VWA7 (von Willebrand factor A domain-containing protein 7)	NaN	3.65006	NaN	4.21635	4.24283	4.03885	3.81754	NaN	3.99948	4.21303	3.10171	3.91556	NaN	NaN	NaN	NaN	NaN	NaN	3.95941	NaN	3.49201	4.06955	NaN	3.4938	NaN	4.16973	NaN	4.32787	3.76791	NaN	NaN	NaN	NaN	NaN	4.07711	NaN	NaN	NaN	NaN	NaN	NaN	NaN	4.1975	NaN	NaN	NaN	NaN
A0A140TA33;A0A140TA41;A0A140TA52;P22105;P22105-3;P22105-4	TNXB	Tenascin-X;Tenascin-X (TN-X) (Hexabrachion-like protein)	4.85947	4.93147	5.0921	5.05536	5.1473	5.03273	5.10804	4.72196	4.92601	4.97765	5.07124	4.88582	4.8917	4.69989	4.76436	4.99201	4.83717	4.94217	5.08508	4.73219	4.95093	4.98985	4.77769	4.9841	4.88369	4.74208	4.94677	4.78686	5.05071	5.00906	5.00204	5.0553	4.78746	4.86045	5.1359	5.05576	4.7168	4.86862	4.8983	4.79543	4.84231	5.151	5.01215	4.77927	5.05201	5.01403	4.95452
A0A182DWH7;P49908	SELENOP	Selenoprotein P (Fragment);Selenoprotein P (SeP)	5.96336	5.90765	5.98585	5.74651	5.65444	5.90016	5.76119	5.95605	5.9397	5.82537	5.84469	5.66997	5.80781	5.73341	5.89421	5.78845	5.95195	5.79157	5.81628	5.95296	5.96588	5.89588	5.84837	5.7005	5.87054	5.6491	5.96554	6.08123	5.76435	5.88431	5.88074	5.77319	5.72135	5.96576	5.83229	5.8343	5.90629	5.75012	5.93963	5.87189	5.84867	5.7566	5.953	5.9023	5.87959	5.98151	5.99021
A0A182DWI4;E9PN30;Q9BQE4	SELENOS	Selenoprotein S;Selenoprotein S (Fragment);Selenoprotein S (SelS) (VCP-interacting membrane protein)	4.51184	4.71853	4.57463	4.52329	4.51556	4.71611	4.59589	4.88979	4.5922	4.81301	NaN	4.37439	4.86407	4.86181	4.83653	4.87778	4.7375	4.95645	4.54269	4.71702	4.85791	NaN	4.54035	4.61825	4.78741	4.62548	NaN	4.66233	4.65605	4.76579	4.79995	4.96052	5.03486	5.06858	4.56454	4.86943	NaN	4.84863	4.90525	4.7276	4.72079	NaN	4.66589	5.00868	4.82487	5.02326	5.2351
A0A1B0GTM3;A0A1B0GTZ5;A0A1B0GUA4;A0A1B0GUH5;A0A1B0GW68;E7EMM4;Q13510;Q13510-2	ASAH1	Acid ceramidase;Acid ceramidase (AC) (ACDase) (Acid CDase) (EC 3.5.1.23) (Acylsphingosine deacylase) (N-acylethanolamine hydrolase ASAH1) (EC 3.5.1.-) (N-acylsphingosine amidohydrolase) (Putative 32 kDa heart protein) (PHP32) [Cleaved into: Acid ceramidase subunit alpha;Acid ceramidase subunit beta]	5.25157	5.29205	5.40856	5.43051	5.44156	5.07045	4.99872	5.1625	5.38735	5.43802	5.48185	5.39998	5.1771	5.45579	5.26992	5.47928	5.22923	4.78534	5.35787	5.43397	5.32685	5.25656	5.36921	4.69748	5.37489	5.31149	5.33983	5.50997	5.50782	5.42802	5.26587	5.45028	4.67629	5.46629	5.5451	4.79999	5.3253	5.14583	5.3411	4.77551	5.14203	5.34266	5.44324	5.31123	5.31488	5.3623	5.35054
A0A1B0GUU9;P01871;P01871-2	IGHM	Immunoglobulin heavy constant mu (Fragment);Immunoglobulin heavy constant mu (Ig mu chain C region) (Ig mu chain C region BOT) (Ig mu chain C region GAL) (Ig mu chain C region OU)	5.46982	5.24457	5.67508	4.97147	5.31414	6.59245	6.13923	5.80428	5.81567	6.05925	5.27087	5.80057	5.78357	5.4845	5.3445	5.77714	6.00186	6.2004	5.58133	5.78237	5.45761	5.40885	5.19998	4.9605	5.61694	5.30013	5.61968	6.02042	5.86363	5.66631	6.1684	5.53122	5.81762	6.05269	5.49653	5.58256	6.35109	5.50172	5.68262	5.44401	6.25009	5.13591	5.4238	5.52553	5.63072	5.57362	6.54444
A0A1B0GV23;A0A1B0GVD5;A0A1B0GWE8;P07339	CTSD	Cathepsin D;Cathepsin D (EC 3.4.23.5) [Cleaved into: Cathepsin D light chain;Cathepsin D heavy chain]	6.15892	6.12273	6.05955	6.11254	6.15038	5.91735	6.07094	5.91372	6.05335	5.93961	6.12925	5.99543	5.86446	6.02849	6.01503	5.75691	5.76239	5.78212	5.89487	5.96272	5.99435	6.03809	5.97472	5.83551	5.92326	5.91488	6.11178	6.07223	6.20835	6.17852	5.97365	6.10752	5.66266	6.22795	6.16547	6.00801	5.90744	5.96258	6.06484	5.90631	5.81651	6.18372	6.19398	5.99137	6.14453	5.98448	6.10231
A0A1B0GVB9;A0A1C7CYW4;O75787;O75787-2	ATP6AP2	Renin receptor;Renin receptor (ATPase H(+)-transporting lysosomal accessory protein 2) (ATPase H(+)-transporting lysosomal-interacting protein 2) (ER-localized type I transmembrane adaptor) (Embryonic liver differentiation factor 10) (N14F) (Renin/prorenin receptor) (Vacuolar ATP synthase membrane sector-associated protein M8-9) (ATP6M8-9) (V-ATPase M8.9 subunit)	5.54121	5.32807	5.40786	5.26844	5.29885	5.57749	5.23659	NaN	5.23908	5.31325	5.25408	5.43756	5.26398	5.30481	5.14591	5.33514	5.22896	5.26092	5.24142	5.4162	5.29718	5.44684	5.43733	5.00966	5.25476	5.30494	5.32771	5.45635	5.40233	5.48786	5.35902	5.32127	5.13447	5.25722	5.29497	5.49606	5.29162	5.40469	5.17111	5.20961	NaN	5.145	5.27129	5.2662	NaN	5.11369	5.28598
A0A1B0GXF2	TRBV7-2	T cell receptor beta variable 7-2	6.01809	6.2277	6.08508	5.92779	6.07296	6.13751	6.20029	6.37674	6.19449	6.17112	5.97083	5.99575	6.43118	6.40009	6.34152	6.54229	6.2829	6.24407	5.97094	6.37173	6.29771	6.0052	6.14713	6.20089	6.39264	6.16616	6.01833	6.24979	6.15536	6.17594	6.47375	6.3954	6.59396	6.49317	6.12537	6.45414	6.5136	6.22349	6.40768	6.42194	6.16996	6.20482	6.13255	6.40663	6.33057	6.35467	6.55354
A0A1W2PP80;C9JGI3;P19971;P19971-2	SCO2;TYMP;TYMP;TYMP	Protein SCO2 homolog, mitochondrial (Fragment);Thymidine phosphorylase (Fragment);Thymidine phosphorylase (TP) (EC 2.4.2.4) (Gliostatin) (Platelet-derived endothelial cell growth factor) (PD-ECGF) (TdRPase)	NaN	NaN	NaN	NaN	NaN	NaN	NaN	NaN	NaN	NaN	NaN	NaN	NaN	NaN	NaN	NaN	NaN	NaN	NaN	NaN	NaN	NaN	NaN	NaN	NaN	NaN	NaN	NaN	NaN	NaN	NaN	NaN	NaN	NaN	NaN	NaN	NaN	NaN	NaN	NaN	NaN	4.68741	NaN	NaN	NaN	NaN	NaN
A0A1W2PQ11	CNTN2	Contactin-2	6.09375	5.97928	5.92452	6.02128	5.97831	5.89848	5.96208	5.9295	5.86358	5.89186	6.07723	6.0377	5.89534	6.06488	6.08878	5.81012	5.85643	5.90201	5.98908	5.97717	5.93544	5.96674	5.91177	5.97978	5.89892	5.76848	6.09565	6.04237	6.00423	6.0903	5.92988	5.98618	5.59786	5.88635	6.04447	5.72602	5.87035	5.90705	6.00726	5.85268	6.06722	5.98921	6.06752	5.83614	5.98668	5.9416	5.95123
A0A1W2PQ94;B4DS77;B4DS77-2;B4DS77-3	SHISA9	Protein shisa-9	NaN	3.4475	3.99949	3.58575	NaN	4.16588	NaN	NaN	4.45419	3.58342	3.97978	4.322	NaN	NaN	NaN	NaN	NaN	NaN	4.53813	NaN	NaN	3.82289	NaN	NaN	NaN	NaN	NaN	NaN	3.72245	3.91975	3.73269	NaN	NaN	NaN	3.6488	NaN	NaN	NaN	NaN	NaN	NaN	3.47735	4.40436	NaN	NaN	NaN	NaN
A0A1W2PQB1;H0Y755;M9MML0;P08637	FCGR3A	Low affinity immunoglobulin gamma Fc region receptor III-A;Low affinity immunoglobulin gamma Fc region receptor III-A (CD16a antigen) (Fc-gamma RIII-alpha) (Fc-gamma RIII) (Fc-gamma RIIIa) (FcRIII) (FcRIIIa) (FcR-10) (IgG Fc receptor III-2) (CD antigen CD16a);Low affinity immunoglobulin gamma Fc region receptor III-A (Fragment)	5.09685	5.04679	5.13553	5.11592	5.04284	5.17185	4.9904	5.26618	5.11922	5.12723	5.14879	5.20864	5.13734	4.97033	5.11833	5.0391	5.27708	5.3766	5.25175	5.19365	5.10089	NaN	5.00417	5.22087	5.15351	5.15681	5.224	5.02348	5.01506	4.93542	4.93684	4.82244	5.13399	5.01841	5.02447	5.10078	4.85135	NaN	5.08224	4.90609	5.06308	4.99669	4.929	5.00577	5.27393	5.17002	5.07759
A0A1W2PR05;A0A1W2PS68;Q07699;Q07699-2	SCN1B	Sodium channel subunit beta-1	4.77558	4.73756	NaN	4.9861	4.69418	4.82423	NaN	NaN	5.23551	4.99006	4.77258	5.27118	NaN	NaN	NaN	5.09443	NaN	NaN	5.08129	NaN	NaN	4.91875	5.16889	5.1408	NaN	4.76444	4.99643	4.91703	5.05751	4.25532	NaN	4.84544	NaN	NaN	NaN	NaN	NaN	4.62381	NaN	NaN	NaN	4.81266	4.29238	NaN	NaN	NaN	NaN
A0A1W2PR46;A0A1X7SBR3;K7EMP8;P14136;P14136-2;P14136-3	GFAP	Glial fibrillary acidic protein;Glial fibrillary acidic protein (GFAP)	NaN	NaN	NaN	NaN	NaN	NaN	NaN	NaN	NaN	NaN	NaN	4.01837	NaN	NaN	NaN	NaN	4.20422	NaN	NaN	NaN	NaN	NaN	NaN	NaN	NaN	NaN	NaN	NaN	5.11412	NaN	NaN	NaN	NaN	NaN	5.31558	NaN	NaN	NaN	NaN	NaN	NaN	NaN	NaN	NaN	NaN	NaN	NaN
A0A1W2PRS4;E9PKK2;E9PR26;Q86YT9;Q86YT9-2;Q86YT9-3;Q86YT9-4	JAML	Junctional adhesion molecule-like;Junctional adhesion molecule-like (Adhesion molecule interacting with CXADR antigen 1) (Dendritic cell-specific protein CREA7-1)	4.57495	4.57361	4.56606	4.33786	4.43787	4.37545	4.60667	4.70228	4.46462	4.23385	4.43429	4.4342	4.46437	4.20202	4.04432	3.57239	4.29706	4.56004	4.40112	4.24232	4.17624	4.55828	4.52794	3.99602	3.83003	4.75424	4.45441	4.291	4.39997	4.16546	4.52793	4.59574	4.4347	4.37472	4.42284	4.3252	4.45313	4.56546	4.46927	4.50134	3.72784	4.36799	4.5153	4.39269	4.30652	4.42336	4.61851
A0A1X7SBT7;O95502	NPTXR	Neuronal pentraxin receptor	5.93541	5.84183	6.06677	6.02398	5.92975	5.96454	5.92912	5.57935	6.08366	5.97139	6.00107	5.95016	5.93739	5.87392	5.81491	5.78198	5.90503	5.66986	6.07714	5.93178	5.88831	5.90528	5.91946	5.95439	5.67277	5.87961	5.91021	6.10995	6.02634	6.0973	5.86245	5.84809	5.62703	5.76162	6.04938	5.87038	5.71222	5.89078	5.69926	5.45836	5.6478	5.8997	5.91869	5.7631	5.59833	5.70564	5.54502
A0A286YEY1;P01876	IGHA1	Immunoglobulin heavy constant alpha 1 (Fragment);Immunoglobulin heavy constant alpha 1 (Ig alpha-1 chain C region) (Ig alpha-1 chain C region BUR) (Ig alpha-1 chain C region TRO)	6.88617	6.89186	6.51999	6.64473	7.0173	6.4856	6.69923	7.17254	6.6658	6.6472	6.73467	6.50986	7.27468	6.70158	7.16114	6.93361	6.88712	7.08579	6.30643	6.89482	6.93489	6.80608	6.52672	6.54713	6.86668	7.4709	6.63944	6.86413	6.57952	6.76529	6.63817	7.04239	7.35375	6.69079	6.65573	6.98498	7.01758	7.28098	6.86714	7.30457	7.57848	6.85652	6.38465	7.03688	7.16903	6.65058	7.08245
A0A286YEY5;P01877	IGHA2	Immunoglobulin heavy constant alpha 2 (Fragment);Immunoglobulin heavy constant alpha 2 (Ig alpha-2 chain C region) (Ig alpha-2 chain C region BUT) (Ig alpha-2 chain C region LAN)	6.69809	6.88899	6.44554	6.60259	6.96378	6.28254	6.62769	7.0986	6.47328	6.83531	6.39687	6.42909	7.25559	6.58232	7.20456	7.02692	6.84536	6.96698	6.25053	6.92572	6.81406	6.78397	6.47241	6.46805	6.89611	7.60557	6.74911	6.7893	6.60104	6.63446	6.53269	6.9772	7.57933	6.94159	6.41647	7.01701	6.98975	7.21792	6.92103	7.2356	7.76192	6.80693	6.03167	7.0864	7.23549	6.71035	7.17737
A0A286YFE3;A0A286YFF7;A0A286YFL8;A0A2C9F2P4;P50897;Q5T0S4	PPT1	Palmitoyl-protein thioesterase 1;Palmitoyl-protein thioesterase 1 (Fragment);Palmitoyl-protein thioesterase 1 (PPT-1) (EC 3.1.2.22) (Palmitoyl-protein hydrolase 1)	NaN	4.42109	4.41982	4.45847	4.57786	4.49385	4.42301	NaN	NaN	NaN	4.37115	4.59606	4.42924	NaN	NaN	NaN	NaN	NaN	4.44933	NaN	3.40501	NaN	NaN	NaN	NaN	NaN	4.55266	NaN	4.42298	4.45304	4.38797	4.53728	NaN	4.54371	4.49558	NaN	4.45879	NaN	4.48935	NaN	NaN	4.27754	4.45204	NaN	3.8853	4.29632	3.68336
A0A286YFJ8;P01861	IGHG4	Immunoglobulin heavy constant gamma 4 (Fragment);Immunoglobulin heavy constant gamma 4 (Ig gamma-4 chain C region)	6.19265	6.15412	5.89155	5.87764	5.93099	5.53455	5.5622	6.03108	5.87239	5.83971	6.3195	5.41909	5.84299	5.679	6.17918	5.96541	5.8647	6.67355	5.76713	5.92321	6.23337	5.80971	6.10261	5.52373	5.86985	6.14809	6.03602	5.31336	6.10059	5.89227	5.64391	6.49713	5.75271	5.91759	5.70322	6.4463	5.92872	6.28645	6.25674	6.0164	6.82736	6.2	6.05825	5.75149	5.87407	5.3553	5.90946
A0AVL1;F8WC54;Q13443;Q13443-2	ADAM9	ADAM9 protein (Disintegrin and metalloproteinase domain-containing protein 9);Disintegrin and metalloproteinase domain-containing protein 9;Disintegrin and metalloproteinase domain-containing protein 9 (ADAM 9) (EC 3.4.24.-) (Cellular disintegrin-related protein) (Meltrin-gamma) (Metalloprotease/disintegrin/cysteine-rich protein 9) (Myeloma cell metalloproteinase)	4.61767	4.49195	4.43858	4.11554	4.7894	4.42831	4.63571	4.30248	NaN	4.4804	4.38126	NaN	4.46381	NaN	NaN	NaN	NaN	4.06162	4.23126	NaN	NaN	4.68822	NaN	NaN	NaN	3.97628	4.64725	NaN	4.48316	NaN	4.88576	4.60071	NaN	4.73945	4.50913	4.72403	4.18948	NaN	NaN	4.542	NaN	NaN	4.53409	4.62464	4.3275	NaN	4.29886
A0M8Q6	IGLC7	Immunoglobulin lambda constant 7 (Ig lambda-7 chain C region)	5.07647	4.88452	4.13233	5.03871	5.51395	4.66098	4.97312	5.57939	5.11108	3.92987	5.10901	4.89128	5.66148	5.30452	5.72483	6.01339	5.30023	4.81251	4.76506	4.42643	NaN	4.68259	5.41104	5.39802	5.71302	4.68222	5.16215	5.12206	4.96568	4.68218	4.96917	3.95812	5.88559	4.60682	4.19535	5.73343	6.00155	5.05337	4.99658	5.51718	5.79651	3.98847	5.30115	5.58428	5.38811	5.18188	4.99498
A1L4H1	SSC5D	Soluble scavenger receptor cysteine-rich domain-containing protein SSC5D (Soluble scavenger protein with 5 SRCR domains) (SSc5D)	4.67854	4.73628	4.76351	4.6706	4.61612	4.67713	4.79293	4.7623	4.58654	4.69246	4.7561	4.78172	4.7906	4.70265	4.66748	NaN	4.77097	4.66283	4.83726	4.76748	4.85303	4.69034	4.75408	4.79137	4.71707	4.89737	4.71792	4.65038	4.75659	4.65565	4.83118	4.82272	NaN	4.73937	4.72295	4.74168	NaN	4.76158	4.86093	NaN	4.80244	4.65741	4.7777	4.64328	4.61808	4.75737	4.85303
A2A2D0;P16949;P16949-2	STMN1	Stathmin (Fragment);Stathmin (Leukemia-associated phosphoprotein p18) (Metablastin) (Oncoprotein 18) (Op18) (Phosphoprotein p19) (pp19) (Prosolin) (Protein Pr22) (pp17)	5.08118	5.02868	5.12166	5.02302	5.1137	5.05415	5.04484	4.99053	5.3437	4.89514	5.05872	5.13766	5.11591	5.00586	5.02369	5.19445	5.14076	5.11075	5.30652	5.2284	5.1665	4.97098	5.2612	5.22506	4.84963	4.9599	4.97686	5.31692	5.06354	4.81399	5.09823	5.01942	NaN	5.08392	4.91055	5.16036	5.00743	4.91497	5.10607	5.01647	5.02621	4.98242	4.94806	5.15442	5.02435	5.0647	4.99006
A2A2V1;P04156;P04156-2	PRNP	Major prion protein (Fragment);Major prion protein (PrP) (ASCR) (PrP27-30) (PrP33-35C) (CD antigen CD230)	6.84399	6.82369	6.82288	6.8822	6.8192	6.70659	6.73796	6.67065	6.8272	6.84047	6.86249	6.88729	6.71687	6.66892	6.79787	6.89109	6.80038	6.74812	6.95181	6.69983	6.68586	6.87557	6.82677	6.84699	6.71672	6.81288	6.84203	6.80523	6.8257	6.75832	6.68286	6.74484	6.55293	6.52972	6.80666	6.73087	6.61385	6.6653	6.61951	6.63012	6.70274	6.79215	6.65005	6.61964	6.62628	6.65213	6.60341
A2A3C1;A2A3C2;A2A3C3;A2A3C4;A2A3C6;E9PND1;O60241;O60241-2;O60241-3;O60241-4	ADGRB2	Adhesion G protein-coupled receptor B2;Adhesion G protein-coupled receptor B2 (Brain-specific angiogenesis inhibitor 2);Adhesion G protein-coupled receptor B2 (Fragment)	5.66657	5.47834	5.86225	5.6705	5.65957	5.82647	5.41689	5.12836	5.75872	5.71081	5.6992	5.67568	5.46783	5.3452	5.30966	5.22339	5.37713	5.27576	5.91881	5.20349	5.45975	5.70362	5.40108	5.64272	5.31384	5.51283	5.52347	5.5294	5.60987	5.81402	5.62055	5.43119	5.18699	5.42348	5.60235	5.34034	5.22322	5.44754	5.32663	5.18179	5.30191	5.59431	5.70259	5.54094	5.32245	5.36481	5.21674
A2NJV5	IGKV2-29	Immunoglobulin kappa variable 2-29	6.72387	6.78814	6.42984	6.54401	6.88883	6.50156	6.70188	6.86016	6.55598	6.76715	6.65996	6.68014	6.56475	6.83295	6.94016	6.82103	6.81227	6.9607	6.41077	6.76566	6.61305	6.67274	6.61111	6.58596	7.04003	6.87509	6.64	6.66443	6.67762	6.75074	6.66998	6.9988	7.0773	7.04673	6.59674	6.67909	6.95672	6.95208	6.63791	7.13628	7.22263	6.99115	6.34664	6.64337	6.8769	6.97628	6.92533
A2RU67	FAM234B	Protein FAM234B	3.85073	3.89879	4.00009	4.02899	3.85193	4.03562	3.8615	NaN	3.70227	4.04465	3.90222	3.86106	3.92794	3.26918	NaN	NaN	NaN	NaN	3.96159	NaN	3.78841	NaN	NaN	NaN	NaN	NaN	NaN	NaN	3.9342	4.21963	3.57526	3.76664	NaN	NaN	3.83099	NaN	3.7393	NaN	3.93126	NaN	NaN	3.85933	4.13183	3.96752	3.44257	NaN	3.72465
A5D6W6;H0YL77	FITM1;	Fat storage-inducing transmembrane protein 1 (Fat-inducing protein 1);Uncharacterized protein (Fragment)	5.79863	5.61469	5.73074	5.63273	5.66808	5.61768	5.55367	5.32117	5.52456	5.60587	5.80499	5.62172	5.28189	5.34529	5.42521	4.84193	5.41596	5.4322	5.61293	5.48823	5.5895	5.64179	5.44784	5.278	5.16342	5.44081	5.72485	5.48101	5.86933	5.90919	5.51515	5.30972	4.76947	5.53784	5.96767	5.4126	5.33602	5.38027	5.42034	5.23	5.41161	5.65633	5.90648	5.49393	5.54961	5.51166	5.43481
A6H8L4;E7EUI5;P78536;P78536-2	ADAM17	ADAM17 protein (Disintegrin and metalloproteinase domain-containing protein 17);Disintegrin and metalloproteinase domain-containing protein 17;Disintegrin and metalloproteinase domain-containing protein 17 (ADAM 17) (EC 3.4.24.86) (Snake venom-like protease) (TNF-alpha convertase) (TNF-alpha-converting enzyme) (CD antigen CD156b)	4.29998	4.43836	4.22341	4.31252	4.50476	4.25235	NaN	4.28929	NaN	4.25109	4.01228	4.40849	4.46937	4.32978	NaN	NaN	NaN	4.42309	4.35576	4.36027	4.33307	NaN	4.37411	NaN	NaN	NaN	4.35861	NaN	4.36498	4.23471	NaN	4.48352	NaN	NaN	4.19312	NaN	4.22341	NaN	4.23951	4.29898	NaN	NaN	4.22622	4.23658	4.27335	NaN	4.37085
A6NC48;Q10588;Q10588-2	BST1	ADP-ribosyl cyclase/cyclic ADP-ribose hydrolase 2;ADP-ribosyl cyclase/cyclic ADP-ribose hydrolase 2 (EC 3.2.2.6) (ADP-ribosyl cyclase 2) (Bone marrow stromal antigen 1) (BST-1) (Cyclic ADP-ribose hydrolase 2) (cADPr hydrolase 2) (CD antigen CD157)	NaN	NaN	4.99606	4.98846	NaN	NaN	NaN	4.95105	5.09207	NaN	NaN	4.97947	NaN	4.98897	5.11122	5.10182	4.84895	NaN	5.00597	5.05859	NaN	NaN	NaN	4.98588	5.09044	NaN	4.89684	NaN	4.99013	4.87918	5.10609	NaN	5.28635	NaN	4.87824	NaN	NaN	NaN	NaN	NaN	4.95448	NaN	5.04129	NaN	NaN	NaN	NaN
A6NCE7;H3BTL1;Q9GZQ8	MAP1LC3B2;MAP1LC3B;MAP1LC3B	Microtubule-associated protein 1 light chain 3 beta, isoform CRA_f (Microtubule-associated proteins 1A/1B light chain 3B);Microtubule-associated proteins 1A/1B light chain 3 beta 2 (Microtubule-associated proteins 1A/1B light chain 3B-like);Microtubule-associated proteins 1A/1B light chain 3B (Autophagy-related protein LC3 B) (Autophagy-related ubiquitin-like modifier LC3 B) (MAP1 light chain 3-l…	4.20356	4.36717	4.3058	4.28164	4.35649	4.45762	4.17448	3.87119	3.89285	4.29477	4.25197	4.19534	4.18012	NaN	NaN	NaN	3.53804	4.07801	4.44679	3.71397	4.10968	4.2674	3.53086	4.34279	NaN	4.09562	4.24472	NaN	4.25142	4.26271	4.36336	4.1713	NaN	3.99377	4.05125	3.9533	3.9277	4.05349	4.11858	4.00483	4.04814	4.21055	4.27482	4.16263	4.27204	4.06112	4.07685
A6NCT7;Q07092;Q07092-2	COL16A1	Collagen alpha-1(XVI) chain	4.62639	NaN	NaN	4.44737	NaN	NaN	4.76042	4.52331	NaN	NaN	4.65028	4.58503	NaN	NaN	4.44828	NaN	NaN	NaN	NaN	NaN	NaN	4.46603	4.57551	4.44685	NaN	NaN	4.60805	4.58019	4.55694	NaN	5.04346	NaN	NaN	NaN	4.58069	NaN	NaN	NaN	NaN	NaN	4.68338	4.46098	NaN	NaN	NaN	NaN	NaN
A6NFX8;Q9UKK9	NUDT5	ADP-sugar pyrophosphatase;ADP-sugar pyrophosphatase (EC 3.6.1.13) (8-oxo-dGDP phosphatase) (EC 3.6.1.58) (Nuclear ATP-synthesis protein NUDIX5) (EC 2.7.7.96) (Nucleoside diphosphate-linked moiety X motif 5) (Nudix motif 5) (hNUDT5) (YSA1H)	NaN	NaN	4.3018	NaN	4.48414	4.34436	NaN	NaN	NaN	NaN	4.19	3.37214	4.14655	NaN	NaN	NaN	NaN	NaN	4.31577	NaN	4.3401	NaN	NaN	NaN	NaN	NaN	NaN	NaN	3.53406	NaN	NaN	NaN	NaN	NaN	4.23218	NaN	NaN	NaN	NaN	NaN	NaN	NaN	4.1942	NaN	NaN	NaN	NaN
A6NG10;K7EIJ0;K7EIN1;K7EMC9;K7ENL2;K7ESN4;Q969T9	WBP2	WW domain-binding protein 2 (cDNA FLJ59459, highly similar to WW domain-binding protein 2);WW domain-binding protein 2;WW domain-binding protein 2 (Fragment);WW domain-binding protein 2 (WBP-2)	4.76932	5.18227	5.1932	5.10815	5.059	5.05604	5.0132	4.9535	5.10437	5.15212	5.08654	5.24514	4.95391	4.93344	4.87459	5.10989	5.09691	5.12295	5.25273	4.96795	5.07476	5.10588	5.26275	5.29213	4.83615	4.9081	5.04425	5.20716	5.06113	4.93016	5.09602	NaN	NaN	4.74787	5.06553	5.16214	4.85192	4.82473	4.98715	4.88638	4.88648	NaN	5.03014	5.07034	5.05524	4.99789	4.83405
A6NGN9	IGLON5	IgLON family member 5	5.27253	5.29407	5.37893	5.35751	5.2448	5.27762	5.17545	5.01656	5.30764	5.07957	5.41544	5.32238	5.20053	5.19497	5.24005	5.12725	5.22709	5.23453	5.3636	5.24373	5.22076	5.30228	5.26037	5.34395	4.98527	5.14594	5.31375	5.34814	5.281	5.32569	5.2557	5.11038	4.97311	5.1611	5.39968	5.19593	5.16241	5.13705	5.18318	5.18018	5.13188	5.1911	5.42744	5.14102	5.15534	5.21204	5.09344
A6NL88	SHISA7	Protein shisa-7 (Protein shisa-6-like)	4.68972	4.6265	4.85204	4.75636	4.67542	4.75698	4.72258	4.80038	4.7798	4.92086	4.71663	4.92704	5.1277	4.90464	4.96514	4.82717	4.94001	4.95992	4.9845	4.97695	4.69683	4.68924	4.74196	4.69649	5.04228	4.73428	4.995	5.05342	4.66881	5.06541	4.98064	4.67596	4.80495	4.78993	4.6472	4.91026	4.82004	4.93555	4.91582	4.88221	4.85575	4.60577	4.67259	4.88402	5.01234	4.7094	4.90102
A6NLU5	VSTM2B	V-set and transmembrane domain-containing protein 2B	5.4772	5.45047	5.71928	5.56561	5.57159	5.67686	5.54236	5.33987	5.64934	5.62405	5.59462	5.64852	5.52272	5.37931	5.51482	5.51696	5.45474	5.40407	5.82813	5.38683	5.45958	5.55474	5.55352	5.72293	5.26481	5.47543	5.54951	5.64755	5.55322	5.66354	5.53246	5.44042	5.04863	5.31357	5.60649	5.37928	5.26692	5.27879	5.42089	5.35861	5.36082	5.60775	5.56905	5.42779	5.26421	5.42215	5.28841
A6NNI4;G8JLH6;P21926	CD9	CD9 antigen (5H9 antigen) (Cell growth-inhibiting gene 2 protein) (Leukocyte antigen MIC3) (Motility-related protein) (MRP-1) (Tetraspanin-29) (Tspan-29) (p24) (CD antigen CD9);Tetraspanin	NaN	4.75715	4.79166	4.74359	NaN	4.66049	NaN	NaN	4.8256	4.61036	4.89375	4.69489	NaN	4.69796	NaN	NaN	NaN	NaN	NaN	NaN	5.02409	4.82103	NaN	NaN	NaN	4.6825	4.82041	4.67572	4.94649	4.886	NaN	NaN	NaN	5.24541	5.05399	4.83291	NaN	NaN	NaN	4.85849	NaN	4.98841	4.92242	NaN	NaN	NaN	NaN
A6PVN5;F6WIT2;Q15257;Q15257-2;Q15257-3	PTPA	Serine/threonine-protein phosphatase 2A activator (EC 5.2.1.8) (PP2A, subunit B', PR53 isoform) (Phosphotyrosyl phosphatase activator) (PTPA) (Serine/threonine-protein phosphatase 2A regulatory subunit 4) (Serine/threonine-protein phosphatase 2A regulatory subunit B');Serine/threonine-protein phosphatase 2A activator (EC 5.2.1.8) (Phosphotyrosyl phosphatase activator)	4.40666	4.11834	NaN	4.05964	4.15907	4.3755	NaN	NaN	NaN	3.99223	4.09414	4.09991	4.38456	NaN	NaN	NaN	NaN	NaN	4.42273	4.11403	4.13362	4.05476	4.12403	NaN	NaN	NaN	3.9823	4.09273	4.13798	NaN	4.21359	NaN	NaN	4.00775	NaN	NaN	NaN	NaN	4.11253	NaN	NaN	NaN	4.37872	4.43819	4.10489	4.317	NaN
A6XMH3;P01236;Q5I0G2	PRL	Growth hormone A1 (Prolactin);Prolactin;Prolactin (PRL)	NaN	4.35992	NaN	3.9822	4.4982	NaN	4.87955	NaN	NaN	NaN	NaN	NaN	NaN	NaN	NaN	NaN	NaN	NaN	NaN	NaN	NaN	NaN	NaN	NaN	NaN	NaN	3.90598	NaN	NaN	3.92852	3.78604	NaN	NaN	NaN	4.00567	NaN	NaN	NaN	NaN	NaN	NaN	NaN	NaN	NaN	3.94533	NaN	3.93391
A6XND0;A6XND1;B3KWK7;P17936;P17936-2	IGFBP3	Insulin-like growth factor binding protein 3, isoform CRA_b (Insulin-like growth factor-binding protein 3) (cDNA FLJ43234 fis, clone HCHON2002964, highly similar to Insulin-like growth factor-binding protein 3);Insulin-like growth factor binding protein 3 isoform b (Insulin-like growth factor-binding protein 3);Insulin-like growth factor-binding protein 3;Insulin-like growth factor-binding protei…	4.95264	5.0112	5.0148	4.7794	5.00815	5.16369	5.16014	4.95605	4.85588	4.97184	5.06305	5.18798	5.0777	4.93725	4.86845	4.90391	4.97108	5.28951	5.0972	4.96981	4.95178	5.03136	4.98452	4.93872	5.06937	5.09581	4.912	5.00773	5.08017	4.72242	4.94369	4.92365	4.9459	4.88392	4.95618	4.99098	4.8487	4.69068	4.92563	5.00262	5.03252	4.93986	4.67822	5.17454	5.1764	5.01053	5.06023
A8MU39;H0YDU8;P53041	PPP5C	Serine/threonine-protein phosphatase (EC 3.1.3.16);Serine/threonine-protein phosphatase (EC 3.1.3.16) (Fragment);Serine/threonine-protein phosphatase 5 (PP5) (EC 3.1.3.16) (Protein phosphatase T) (PP-T) (PPT)	4.44473	4.15982	4.33419	4.43218	4.55874	4.44358	3.25755	NaN	4.61409	4.30498	4.55513	4.36248	NaN	NaN	NaN	NaN	NaN	3.6544	4.65229	NaN	4.3722	4.63164	NaN	4.44094	NaN	NaN	4.34496	NaN	4.1182	4.0135	3.98712	NaN	NaN	NaN	4.19407	NaN	NaN	NaN	3.95456	NaN	NaN	4.21325	4.33522	NaN	4.27964	4.21576	NaN
A8MXB9;J3KQJ1;Q8NBJ7	SUMF2	Inactive C-alpha-formylglycine-generating enzyme 2;Inactive C-alpha-formylglycine-generating enzyme 2 (Paralog of formylglycine-generating enzyme) (pFGE) (Sulfatase-modifying factor 2)	NaN	NaN	NaN	NaN	NaN	NaN	NaN	NaN	NaN	NaN	NaN	NaN	NaN	NaN	NaN	NaN	NaN	NaN	NaN	NaN	NaN	NaN	NaN	NaN	NaN	NaN	NaN	NaN	NaN	NaN	NaN	NaN	NaN	NaN	NaN	NaN	NaN	NaN	NaN	NaN	NaN	NaN	NaN	NaN	NaN	NaN	NaN
A8MZH3;E9PJ72;E9PMR5;H0YEA2;H0YF02;H7BYR8;J3QKL5;J3QL64;J3QQK6;P02686;P02686-3;P02686-4;P02686-5;P02686-6	MBP	Myelin basic protein;Myelin basic protein (Fragment);Myelin basic protein (MBP) (Myelin A1 protein) (Myelin membrane encephalitogenic protein)	3.82929	4.03213	4.11898	3.78986	4.09372	4.4704	3.99237	NaN	4.08036	3.87375	3.85802	3.49313	NaN	NaN	NaN	NaN	NaN	NaN	3.95151	3.67588	3.82316	3.91683	3.65796	3.72367	NaN	NaN	NaN	3.67387	3.90019	NaN	3.44917	NaN	NaN	NaN	NaN	NaN	NaN	NaN	NaN	NaN	NaN	NaN	3.49227	NaN	NaN	NaN	NaN
A9UJN9;A9UJP0;P01127;P01127-2	PDGFB	Platelet-derived growth factor subunit B (Fragment);Platelet-derived growth factor subunit B (PDGF subunit B) (PDGF-2) (Platelet-derived growth factor B chain) (Platelet-derived growth factor beta polypeptide) (Proto-oncogene c-Sis) (Becaplermin)	6.0003	5.92746	5.98147	6.00408	5.96168	5.97527	5.85724	6.12234	6.05985	5.8102	5.99012	6.04247	5.83453	6.08311	6.16215	6.26957	6.21037	6.03103	6.12031	6.15394	5.88261	5.97112	6.20497	6.05777	6.04443	6.09654	6.01288	5.94719	5.89377	5.89671	5.89409	6.0088	5.3214	5.97955	5.90445	6.14147	5.97645	6.01325	5.83069	6.04428	6.11918	5.88187	5.90604	5.76787	5.78002	5.83413	5.73219
B0QY80;Q96HU1;Q96HU1-2	SGSM3	Small G protein signaling modulator 3 (Merlin-associated protein) (RUN and TBC1 domain-containing protein 3) (Rab-GTPase-activating protein-like protein) (RabGAPLP);Small G protein-signaling modulator 3 (Fragment)	5.7657	5.6547	5.49272	5.52622	5.58738	4.04425	5.68718	5.76035	5.28137	5.51851	5.54674	5.62044	5.30432	5.4819	5.76654	5.76163	5.69471	5.63599	5.34193	5.41563	5.56935	5.60689	5.51561	5.59182	5.71189	5.6536	5.79633	5.48555	5.66222	5.46999	5.44758	5.74053	5.37758	5.5164	5.57787	4.44934	5.68621	5.6835	5.59495	5.6947	5.74388	5.42145	NaN	5.38298	5.58545	5.75488	5.60925
B0QYF8;P02144	MB	Myoglobin;Myoglobin (Fragment)	5.18289	4.52144	4.13744	NaN	4.52702	4.20088	4.74903	4.59203	4.39367	4.61661	NaN	NaN	4.30771	NaN	4.36799	NaN	NaN	4.59216	NaN	NaN	4.58088	NaN	NaN	NaN	NaN	NaN	5.00523	NaN	NaN	4.8929	4.69667	4.56927	4.66569	4.42692	4.32995	4.14326	4.4135	4.76153	4.38654	4.5295	4.51448	NaN	NaN	4.29121	4.27185	4.76115	4.66174
B0YIW2;P02656	APOC3	Apolipoprotein C-III (Apo-CIII) (ApoC-III) (Apolipoprotein C3);Apolipoprotein C-III (Apolipoprotein C-III variant 1)	5.43324	5.51291	5.24779	5.59261	NaN	6.03647	5.76057	5.67951	5.13324	5.48083	5.16233	5.43962	5.75521	5.66702	5.498	5.7352	5.83172	5.8197	5.29039	5.40191	5.18549	5.46759	5.49689	5.19787	5.98873	5.41597	5.67202	5.45489	5.40843	5.65283	5.6944	5.69718	6.03982	5.72917	5.35185	5.39282	5.89225	5.76751	5.81231	5.76225	5.87444	NaN	5.24911	5.6131	5.41069	5.61766	5.62559
B1AHL2;P23142-4	FBLN1	Fibulin-1;Fibulin-1 (FIBL-1)	6.49294	6.26333	6.24682	6.32637	6.43374	6.22085	6.29585	6.47096	6.24953	6.31136	6.39931	6.32719	6.41876	6.31656	6.6227	6.55206	6.47906	6.3493	6.24361	6.24977	6.41322	6.3753	6.23452	6.42146	6.55637	6.47214	6.44382	6.17256	6.42712	6.27765	6.20129	6.41857	6.27186	6.45555	6.38838	6.40362	6.25896	6.41269	6.48601	6.32765	6.55392	6.44482	6.43252	6.30207	6.17093	6.20899	6.47559
B1AJQ6;Q86Y82	STX12	Syntaxin-12;Syntaxin-12 (Fragment)	4.27991	4.46024	NaN	4.38479	NaN	4.17258	NaN	NaN	NaN	NaN	4.23254	4.45364	NaN	NaN	NaN	NaN	NaN	4.80602	4.32182	NaN	NaN	4.20609	NaN	NaN	NaN	NaN	NaN	NaN	NaN	4.018	NaN	NaN	NaN	NaN	NaN	NaN	NaN	NaN	NaN	NaN	NaN	NaN	4.1178	NaN	NaN	NaN	NaN
B1AJR6;B1AJR9;B1AJS0;O14522	PTPRT	Receptor-type tyrosine-protein phosphatase T;Receptor-type tyrosine-protein phosphatase T (R-PTP-T) (EC 3.1.3.48) (Receptor-type tyrosine-protein phosphatase rho) (RPTP-rho)	4.62935	4.80636	4.79687	4.75783	4.67311	4.61412	4.5754	NaN	4.68413	4.67461	4.63053	4.7363	4.61396	NaN	NaN	NaN	4.62922	NaN	4.75915	NaN	4.59994	NaN	4.56045	4.74291	NaN	NaN	4.60879	4.6823	4.70499	4.73786	4.42345	NaN	NaN	NaN	4.71148	NaN	NaN	NaN	NaN	NaN	NaN	NaN	NaN	NaN	NaN	NaN	NaN
B1AJZ9;B1AJZ9-4;H0YE38;Q5JYW6	FHAD1	Forkhead-associated domain-containing protein 1 (FHA domain-containing protein 1);Forkhead-associated domain-containing protein 1 (Fragment)	NaN	NaN	NaN	NaN	NaN	NaN	NaN	NaN	NaN	4.2327	NaN	NaN	4.59488	NaN	NaN	NaN	NaN	NaN	4.12268	NaN	3.68096	NaN	NaN	NaN	NaN	NaN	NaN	NaN	NaN	NaN	NaN	NaN	4.79263	NaN	NaN	NaN	4.2239	5.16745	4.54594	4.49549	NaN	NaN	NaN	4.14864	NaN	NaN	4.77529
B1AKZ9;B1AL00;P18075	BMP7	Bone morphogenetic protein 7;Bone morphogenetic protein 7 (BMP-7) (Osteogenic protein 1) (OP-1) (Eptotermin alfa)	NaN	4.05418	3.67695	3.74605	3.82284	3.71408	3.79874	NaN	NaN	3.78623	3.9438	NaN	3.67729	NaN	NaN	NaN	NaN	NaN	3.64139	NaN	3.71067	3.94457	NaN	NaN	NaN	3.70722	NaN	NaN	3.88685	3.96021	3.72968	4.0281	NaN	NaN	3.9832	NaN	3.74965	NaN	3.88725	3.68271	NaN	4.01022	3.9533	3.75915	4.09135	3.83366	4.07483
B1ALD9;Q15063;Q15063-3;Q15063-5	POSTN	Periostin;Periostin (PN) (Osteoblast-specific factor 2) (OSF-2)	NaN	NaN	NaN	NaN	NaN	NaN	NaN	NaN	NaN	NaN	NaN	NaN	NaN	NaN	NaN	NaN	NaN	NaN	NaN	NaN	NaN	NaN	NaN	NaN	NaN	NaN	NaN	NaN	NaN	NaN	NaN	NaN	NaN	NaN	NaN	NaN	NaN	NaN	NaN	NaN	NaN	NaN	NaN	NaN	NaN	NaN	NaN
B1AMW1;H0YDI1;P19256;P19256-2;P19256-3	CD58	CD58 antigen, (Lymphocyte function-associated antigen 3), isoform CRA_c (Lymphocyte function-associated antigen 3);Lymphocyte function-associated antigen 3 (Ag3) (Surface glycoprotein LFA-3) (CD antigen CD58);Lymphocyte function-associated antigen 3 (Fragment)	4.57449	4.60983	4.38964	4.55623	4.37372	4.07528	4.47131	4.31548	4.32491	4.51269	4.52831	4.3738	4.37367	4.49156	4.42774	NaN	4.46225	4.5974	4.51054	4.48222	4.47523	4.47752	4.4156	4.41879	NaN	4.45443	4.56919	4.4079	4.47108	4.52819	4.43801	4.50079	NaN	4.52353	4.47983	4.48124	4.32375	NaN	4.38126	4.51151	NaN	4.38651	4.55126	NaN	4.53812	4.50447	NaN
B1AN15;E7EN73;Q8IZA0;Q8IZA0-2	KIAA0319L	Dyslexia-associated protein KIAA0319-like protein (Adeno-associated virus receptor) (AAVR);Dyslexia-associated protein KIAA0319-like protein (Fragment)	4.21948	NaN	4.49667	4.381	NaN	4.38087	4.32772	4.19882	4.30139	NaN	4.34967	4.41035	4.32711	4.13974	NaN	NaN	4.14455	4.11463	4.5366	4.11623	4.37252	NaN	4.30216	4.32673	NaN	NaN	NaN	4.31878	NaN	4.39261	4.37342	4.29006	4.17224	3.93843	NaN	4.16268	4.27345	NaN	4.33542	4.2784	4.10301	NaN	4.33293	4.3446	NaN	4.30322	NaN
B1AN99;P35030;P35030-2;P35030-3;P35030-4;P35030-5	PRSS3	Trypsin-3 (EC 3.4.21.4) (Brain trypsinogen) (Mesotrypsin) (Mesotrypsinogen) (Serine protease 3) (Serine protease 4) (Trypsin III) (Trypsin IV);Trypsin-3 (Fragment)	5.87411	5.66352	5.73192	5.68059	5.16093	5.5725	5.77502	5.76245	5.86239	5.59247	5.93925	5.69669	5.61676	5.82641	5.89274	5.89408	5.80278	5.76136	5.61494	5.77043	5.79138	5.74994	5.9138	5.78139	5.68945	5.70832	5.85418	5.81524	5.88995	5.62308	NaN	5.73358	5.41765	5.85232	5.95057	5.8045	5.56156	5.64373	5.63993	5.67827	5.09145	5.91158	5.45594	5.74109	5.78867	5.81612	5.72778
B1AP13;H7BY55;P08174;P08174-2;P08174-3;P08174-4;P08174-5;P08174-6;P08174-7	CD55	Complement decay-accelerating factor;Complement decay-accelerating factor (CD antigen CD55)	4.99041	4.9218	4.96516	4.99364	4.8758	4.84455	4.81034	4.68842	4.87903	4.80361	5.01901	5.08971	NaN	4.79623	5.0902	5.42308	5.2216	5.01984	5.09207	5.05153	4.88655	5.10512	5.14384	5.19736	4.68645	NaN	5.0677	5.00236	4.88061	4.8997	4.9255	4.74391	4.40854	NaN	4.82396	5.10309	4.76837	NaN	5.05305	4.74983	5.14286	4.98223	5.04376	4.83213	4.9921	4.84573	NaN
B3KTY4;Q9H156;Q9H156-2	SLITRK2	SLIT and NTRK-like family, member 2, isoform CRA_b (SLIT and NTRK-like protein 2) (cDNA FLJ38959 fis, clone NT2RI2000167, highly similar to SLIT and NTRK-like protein 2) (Fragment);SLIT and NTRK-like protein 2	4.15369	4.2154	4.47926	4.38453	4.05977	4.31072	4.20455	3.80929	4.44157	4.39641	3.88547	4.55883	3.64848	NaN	3.79171	NaN	3.98073	3.78705	4.47589	4.41298	3.85398	4.26233	NaN	4.32342	3.6252	4.11758	4.2979	4.62838	4.10109	4.43587	3.87841	4.11651	3.38558	3.78471	4.54348	3.41101	4.06382	4.20697	4.10817	3.58413	3.7148	4.35455	4.53684	3.53868	3.97491	3.92066	3.94827
B4DGQ7;P21860;P21860-4	ERBB3	Receptor tyrosine-protein kinase erbB-3 (cDNA FLJ59207, highly similar to Receptor tyrosine-protein kinase erbB-3);Receptor tyrosine-protein kinase erbB-3 (EC 2.7.10.1) (Proto-oncogene-like protein c-ErbB-3) (Tyrosine kinase-type cell surface receptor HER3)	4.5413	4.40078	4.32506	4.42168	4.08028	4.20561	3.98856	NaN	NaN	4.51792	4.51704	4.52771	4.32822	NaN	NaN	NaN	NaN	4.27476	4.08011	NaN	4.11948	NaN	NaN	NaN	NaN	3.87684	4.07358	NaN	4.26702	4.55743	4.23572	3.98172	NaN	NaN	4.44779	NaN	4.08721	NaN	4.26359	NaN	3.5569	4.1061	4.46419	4.40314	4.07081	4.04846	4.0605
B4DHN5;E9PBU7;G5EA09;O00560;O00560-2	SDCBP	Syndecan binding protein (Syntenin), isoform CRA_a (Syntenin-1);""Syntenin-1 (cDNA FLJ55055, moderately similar to Syntenin-1)"";Syntenin-1;Syntenin-1 (Melanoma differentiation-associated protein 9) (MDA-9) (Pro-TGF-alpha cytoplasmic domain-interacting protein 18) (TACIP18) (Scaffold protein Pbp1) (Syndecan-binding protein 1)	4.29229	4.18252	4.09956	4.24932	4.1015	3.99758	4.22085	4.2647	4.19234	3.97334	4.91126	4.13938	NaN	NaN	3.94616	NaN	NaN	5.00303	3.82329	NaN	4.3722	4.47528	NaN	NaN	4.14506	4.23372	4.24495	NaN	4.08141	3.60333	4.22129	NaN	NaN	4.39581	4.28251	4.08501	3.9946	4.33447	3.39467	NaN	4.14233	4.60293	4.74518	NaN	4.99858	4.24448	4.36588
B4DKD2;O75078	ADAM11	Disintegrin and metalloproteinase domain-containing protein 11 (ADAM 11) (Metalloproteinase-like, disintegrin-like, and cysteine-rich protein) (MDC)"";""Disintegrin and metalloproteinase domain-containing protein 11 (cDNA FLJ60626, highly similar to ADAM 11 (A disintegrin and metalloproteinase domain 11))	4.76995	4.89324	4.81932	4.89076	4.81738	4.85271	4.7076	4.38393	4.68931	4.90689	4.83579	4.66703	4.69481	4.65827	4.73361	NaN	4.58519	4.68709	4.94056	4.57957	4.72068	4.87009	4.59748	4.79256	4.52276	4.73492	4.8254	4.53523	4.72039	4.90564	4.78631	4.70018	NaN	4.45567	4.78014	4.62548	4.63624	4.72691	4.68566	4.29546	4.59102	4.75434	4.9633	4.58683	4.4043	4.81675	4.56849
B4DPQ0	C1R	Complement C1r subcomponent (cDNA FLJ54471, highly similar to Complement C1r subcomponent)	6.31961	6.30484	6.18182	6.21697	6.25602	6.29379	6.3536	6.27185	6.07884	6.15213	6.36937	6.19968	6.19974	6.02273	6.24838	6.18167	6.23042	6.25414	6.26897	6.0414	6.20025	6.26331	6.22575	6.02603	6.176	6.2564	6.29455	6.00888	6.2435	6.14253	6.16893	6.21565	6.15884	6.20789	6.32531	6.06707	6.05896	6.16798	6.24628	6.23776	6.28218	6.2424	6.20546	6.12422	6.17456	6.25456	6.21829
B4DYV8;Q8WZ75;Q8WZ75-2;Q8WZ75-3	ROBO4	Roundabout homolog 4 (cDNA FLJ54518, highly similar to Roundabout homolog 4);Roundabout homolog 4 (Magic roundabout)	4.32162	4.43585	4.53189	4.41377	4.20066	4.52135	4.42422	4.36879	4.41748	4.4061	4.51749	4.42845	4.38706	4.25975	4.16056	4.04671	4.36395	4.46794	4.65588	4.29837	4.3295	4.34924	4.37475	4.47511	4.03149	4.44166	4.33282	4.36057	4.42564	4.48677	4.59136	4.43659	4.34847	4.23321	4.40597	4.45832	4.32423	4.10709	4.43675	4.33833	4.30111	4.35172	4.56073	4.28333	4.4374	4.49698	4.29802
B4E1Z4		cDNA FLJ55673, highly similar to Complement factor B	5.66638	5.70277	5.57564	5.82314	5.73296	5.80219	5.7754	6.074	5.85024	5.80699	5.72511	5.76758	5.98818	5.98695	5.81418	5.84168	5.99354	6.02164	5.78459	5.84441	5.91091	5.76958	5.72342	5.86688	5.94505	5.89014	5.74068	5.85851	5.78539	5.71913	5.71361	5.85406	6.24403	6.04907	5.79574	5.97661	6.10221	5.94152	5.89897	6.11555	5.9138	5.81378	5.81843	5.8983	6.10751	5.92322	6.02772
B4E3Q4;Q9NZK5	ADA2	Adenosine deaminase 2 (cDNA FLJ58672, highly similar to Cat eye syndrome critical region protein 1);Adenosine deaminase 2 (EC 3.5.4.4) (Cat eye syndrome critical region protein 1)	4.81168	4.86182	4.92323	4.70708	4.93447	4.80259	4.92229	4.68792	4.85272	4.66265	4.84988	4.73297	4.9661	4.63839	4.74792	4.46676	4.78206	4.8765	4.77381	4.77682	4.80101	4.60218	4.67891	4.71094	NaN	4.99562	4.71963	4.78466	4.8695	4.80462	4.80881	4.84299	4.65773	4.88748	4.69744	NaN	4.71912	4.79209	4.83514	4.51673	4.67843	4.85784	4.86732	4.82079	4.82778	4.89357	4.97505
B5MBX2;F8WE86;P20062;P20062-2	TCN2	Transcobalamin-2;Transcobalamin-2 (TC-2) (Transcobalamin II) (TC II) (TCII)	5.8201	5.67261	5.72423	5.6724	5.78617	5.34805	5.75693	5.9126	5.80335	5.73917	5.68247	5.70285	5.8093	5.86111	5.80093	5.83827	5.76124	5.86739	5.51375	5.18442	5.72015	5.31117	5.80612	5.46747	5.49957	6.05333	5.77828	5.25952	5.49024	5.65758	5.45481	5.212	5.23323	5.84933	5.84477	5.83288	5.79406	5.83561	5.68063	5.84192	5.75615	6.01663	5.66883	5.80956	5.72909	5.76638	5.73937
B5MBZ8;C9J177;C9JD73;H7C003;Q15435;Q15435-2;Q15435-3;Q15435-4;Q15435-5	PPP1R7	Protein phosphatase 1 regulatory subunit 7;Protein phosphatase 1 regulatory subunit 7 (Fragment);Protein phosphatase 1 regulatory subunit 7 (Protein phosphatase 1 regulatory subunit 22)	NaN	NaN	NaN	NaN	NaN	NaN	NaN	NaN	NaN	NaN	NaN	3.16678	NaN	NaN	NaN	NaN	NaN	NaN	3.55851	NaN	NaN	NaN	NaN	NaN	NaN	NaN	NaN	NaN	NaN	NaN	NaN	NaN	NaN	NaN	NaN	NaN	NaN	NaN	NaN	NaN	NaN	NaN	NaN	NaN	NaN	NaN	NaN
B5MCX6;F8W8J5;Q8TAG5;Q8TAG5-2	VSTM2A	V-set and transmembrane domain-containing protein 2A	5.47042	5.2343	5.70777	5.66503	5.57683	5.42927	NaN	NaN	5.70897	5.29841	5.61045	5.89619	NaN	NaN	NaN	6.23516	5.78651	NaN	5.82695	NaN	NaN	5.76003	NaN	5.75949	NaN	5.63322	5.73167	5.80773	5.56057	5.69894	5.39129	5.19975	NaN	NaN	5.62894	NaN	NaN	NaN	NaN	NaN	NaN	5.15162	NaN	5.55495	5.10416	NaN	NaN
B5MD45;Q6UXI7;Q6UXI7-2;Q6UXI7-3;Q6UXI7-4;Q6UXI7-5	VIT	Vitrin	NaN	4.36468	3.73757	NaN	4.05609	3.80073	NaN	NaN	NaN	NaN	3.95921	NaN	NaN	NaN	NaN	NaN	NaN	3.96031	3.63545	NaN	3.72642	NaN	NaN	NaN	NaN	NaN	NaN	NaN	NaN	3.75673	3.85108	NaN	NaN	4.19633	3.8213	NaN	NaN	NaN	3.87925	NaN	NaN	NaN	4.11888	3.82609	NaN	3.98429	3.98997
B7Z2R4;C9JR67;O43556;O43556-3;O43556-4	SGCE	Epsilon-sarcoglycan (cDNA FLJ50763, highly similar to Homo sapiens sarcoglycan, epsilon (SGCE), mRNA);Epsilon-sarcoglycan (Epsilon-SG);Epsilon-sarcoglycan (Sarcoglycan epsilon isoform 2)	5.20177	5.27537	5.26733	5.25542	5.1139	5.29458	5.21701	4.9706	5.15707	5.12167	5.29304	5.1786	5.13893	5.12118	5.20428	5.06316	NaN	5.11735	5.33323	5.10235	5.15429	NaN	5.1508	5.09599	NaN	NaN	5.18145	5.19614	5.20811	5.29287	5.23954	5.04693	4.75693	5.10592	5.21361	5.09956	5.09803	NaN	5.23038	5.04587	5.12871	5.13638	5.42796	5.1459	5.12223	5.21138	5.08474
B7Z4G8;F5GZ08;P51693	APLP1	cDNA FLJ56046, highly similar to Amyloid-like protein 1 (APLP)(APLP-1);Amyloid-like protein 1;Amyloid-like protein 1 (APLP) (APLP-1) [Cleaved into: C30]	6.64518	6.59023	6.63998	6.6858	6.65102	6.66798	6.58283	6.59662	6.65422	6.58346	6.64563	6.62793	6.45185	6.65258	6.76306	6.8086	6.62168	6.59924	6.66343	6.61727	6.54652	6.62628	6.61694	6.65749	6.6419	6.57016	6.57958	6.67725	6.60772	6.66925	6.47658	6.46625	6.4139	6.5468	6.59266	6.5435	6.44624	6.65725	6.51324	6.45753	6.67537	6.58863	6.59874	6.43587	6.54345	6.42258	6.46071
B7Z5R6;Q14596;Q14596-2	NBR1	Next to BRCA1 gene 1 protein (cDNA FLJ55359, highly similar to Next to BRCA1 gene 1 protein);Next to BRCA1 gene 1 protein (Cell migration-inducing gene 19 protein) (Membrane component chromosome 17 surface marker 2) (Neighbor of BRCA1 gene 1 protein) (Protein 1A1-3B)	4.1155	4.19624	4.20288	3.90918	4.15841	NaN	NaN	3.99917	4.21312	4.03708	4.23267	4.22816	NaN	NaN	3.99597	NaN	4.05664	4.08757	4.18224	NaN	4.20395	4.17782	4.29428	4.184	NaN	4.06862	4.11258	4.12152	NaN	NaN	4.31275	4.12573	NaN	4.16957	NaN	4.16215	4.01094	NaN	NaN	4.02634	4.16726	4.10884	NaN	NaN	4.03163	NaN	NaN
B7ZKJ8	ITIH4	ITIH4 protein (Inter-alpha-trypsin inhibitor heavy chain H4)	4.45598	4.41219	4.46341	4.47803	4.45464	4.94612	4.7716	4.88121	4.57093	4.68493	4.27609	4.32067	4.83724	NaN	NaN	NaN	NaN	4.61736	4.33857	NaN	4.55188	4.15414	NaN	NaN	NaN	4.59253	4.20944	NaN	4.55791	4.36471	4.66249	4.62594	5.26259	4.8096	4.43968	4.91923	5.01713	NaN	4.80514	5.04341	4.61955	4.5233	4.28535	NaN	4.80402	NaN	4.85183
B7ZKR5;P13497;P13497-2;P13497-3;P13497-4;P13497-5;P13497-6;Q3MIM8	BMP1	BMP1 protein (Bone morphogenetic protein 1);Bone morphogenetic protein 1 (BMP-1) (EC 3.4.24.19) (Mammalian tolloid protein) (mTld) (Procollagen C-proteinase) (PCP);Metalloendopeptidase (EC 3.4.24.-)	4.99332	4.94722	5.01971	4.99686	4.85406	4.95216	4.7699	4.77492	4.9936	4.84627	5.00783	5.02211	4.79728	4.94535	4.93425	NaN	4.99725	4.8943	4.99647	4.93791	4.85286	5.03512	5.13088	4.96817	4.75146	4.85901	5.01468	5.07944	4.77071	4.87373	4.85274	4.69352	4.17285	4.70032	4.8188	4.88741	4.69626	4.79368	4.82252	4.66647	4.91044	4.78677	5.08371	4.7875	4.61431	4.80499	4.52827
B7ZLJ8;Q9BYH1;Q9BYH1-5;Q9BYH1-6;Q9BYH1-7	SEZ6L	Seizure 6-like protein;SEZ6L protein (Seizure 6-like protein)	6.1535	6.00083	6.05964	6.15446	6.09327	6.06051	5.94913	5.8346	6.18922	6.07042	6.2071	6.29387	5.82491	5.98354	6.10653	6.25645	6.11175	5.86605	6.24348	6.11246	5.96158	6.14135	6.11073	6.21675	5.93807	5.99689	6.17743	6.18822	6.04793	6.16086	5.89371	5.88324	5.67882	5.82521	6.11012	5.96261	5.86469	5.99127	5.64867	5.93563	5.96834	5.98892	5.92906	5.78564	5.87783	5.9018	5.82616
B7ZM79;Q5VT82;Q9HC56;Q9HC56-2	PCDH9	PCDH9 protein (Protocadherin-9);Protocadherin-9	5.26471	5.15039	5.19694	5.29398	5.18165	5.06669	5.08629	4.8171	5.21413	5.21785	5.26147	5.2819	4.99757	5.13513	5.14052	5.10034	5.11105	4.96228	5.19056	5.1891	5.0835	5.19972	5.03998	5.03436	4.94399	5.03502	5.25663	5.28147	5.20431	5.32673	4.92029	4.93166	NaN	4.92491	5.25164	5.03414	5.03523	5.15061	4.89773	4.85312	4.91224	5.13505	5.22795	4.96674	4.97396	4.97017	4.78567
B8ZZ19;H0Y3U0;P20472	PVALB	Parvalbumin alpha;Parvalbumin alpha (Fragment)	5.58128	5.4596	5.52952	5.41993	5.42945	5.45465	5.45308	5.43998	5.49782	5.27402	5.44121	5.23999	5.44419	5.35953	5.35594	5.3188	5.34273	5.37511	5.39439	5.46808	5.40768	5.46766	5.5185	5.61165	5.22014	5.2438	5.5001	5.38845	5.4666	5.23878	5.61037	5.43308	5.20001	5.36288	5.37605	5.3824	5.25375	5.26916	5.44838	5.34981	5.40231	5.55246	5.62564	5.36237	5.48679	5.3781	5.29922
B8ZZE5;C9JRR0;Q9H1Z8	C2orf40	Augurin;Augurin (Esophageal cancer-related gene 4 protein);Augurin (Fragment)	6.00439	5.89642	5.81118	5.9197	6.05069	5.62573	6.06065	5.92748	5.91077	5.53349	6.08177	5.92204	5.8523	5.97001	6.2721	6.09784	5.88787	5.83885	5.70454	5.89385	5.95483	5.75325	5.93563	5.98591	5.78324	6.00121	5.62727	5.78061	5.99916	5.76371	6.18036	5.75418	6.16428	5.96789	6.03501	5.90263	5.76051	5.7282	5.88708	5.84702	5.80715	5.88048	6.08517	6.10787	5.85867	5.93542	5.97275
B8ZZL8;P61604	HSPE1	10 kDa heat shock protein, mitochondrial (Heat shock 10kDa protein 1 (Chaperonin 10), isoform CRA_b)"";""10 kDa heat shock protein, mitochondrial (Hsp10) (10 kDa chaperonin) (Chaperonin 10) (CPN10) (Early-pregnancy factor) (EPF)	4.24769	4.44824	4.53632	4.41382	4.31697	4.54013	NaN	NaN	4.40591	4.25309	4.10474	4.25881	4.72748	NaN	NaN	NaN	NaN	NaN	4.50504	4.15975	4.47352	4.23411	4.6004	4.29996	NaN	NaN	4.04933	4.41387	NaN	4.42882	NaN	NaN	NaN	NaN	NaN	4.39019	NaN	NaN	NaN	NaN	NaN	NaN	4.51049	NaN	4.50894	NaN	NaN
C9IY66;C9JNC3;H7BYC3;Q7KYR7;Q7KYR7-1;Q7KYR7-4;Q7KYR7-5;Q7KYR7-6;Q8WVV5;Q8WVV5-2;Q8WVV5-3	BTN2A2;BTN2A1;BTN2A1;BTN2A1;BTN2A1;BTN2A1;BTN2A1;BTN2A1;BTN2A2;BTN2A2;BTN2A2	Butyrophilin subfamily 2 member A1;Butyrophilin subfamily 2 member A1 (Fragment);Butyrophilin subfamily 2 member A2;Butyrophilin subfamily 2 member A2 (Fragment)	NaN	4.32209	4.0794	NaN	NaN	4.11834	NaN	NaN	4.57429	NaN	4.13849	NaN	NaN	NaN	NaN	NaN	NaN	NaN	4.39248	NaN	NaN	4.1888	NaN	4.25417	NaN	NaN	4.29961	NaN	NaN	3.88431	NaN	NaN	NaN	NaN	NaN	NaN	NaN	NaN	NaN	NaN	NaN	NaN	4.23829	NaN	NaN	NaN	NaN
C9J0J0;Q96EE4	CCDC126	Coiled-coil domain-containing protein 126;Coiled-coil domain-containing protein 126 (Fragment)	4.07787	4.09809	4.37779	3.98862	4.13016	4.323	4.25038	NaN	4.0596	4.09909	NaN	4.17351	4.11386	NaN	NaN	NaN	NaN	4.0613	4.34376	4.0264	NaN	NaN	4.20038	4.18874	4.04389	NaN	3.83086	NaN	NaN	NaN	NaN	4.07513	4.13477	NaN	NaN	4.22653	NaN	NaN	NaN	NaN	NaN	NaN	4.02169	4.0295	NaN	NaN	NaN
C9J1I0;C9J2B6;H7BXJ2;Q6UXZ4;Q6UXZ4-2	UNC5D	Netrin receptor UNC5D;Netrin receptor UNC5D (Protein unc-5 homolog 4) (Protein unc-5 homolog D)	4.37167	4.39295	4.56236	4.58441	4.59126	4.4633	NaN	NaN	4.67072	NaN	4.63647	4.52603	4.5132	4.41319	NaN	5.02894	NaN	4.66235	4.5473	4.51652	4.39997	4.58476	4.69153	4.37923	NaN	NaN	4.4435	4.54634	4.45335	4.58915	NaN	4.31165	NaN	NaN	4.51785	NaN	NaN	NaN	NaN	NaN	NaN	4.56543	4.31701	4.33165	NaN	NaN	NaN
C9J2H1	ITIH5	Inter-alpha-trypsin inhibitor heavy chain H5	5.78907	5.53226	5.68742	5.73873	5.64744	5.54939	5.54956	5.53484	5.50288	5.55897	5.64379	5.58303	5.5128	5.63222	5.55257	5.44058	5.59126	5.51639	5.52492	5.68353	5.52878	5.57928	5.59068	5.41208	5.53756	5.45751	5.68035	5.70509	5.7027	5.65975	5.54497	5.61938	5.16988	5.6247	5.68285	5.55302	5.5469	5.49862	5.67241	5.40918	5.5677	5.66499	5.82	5.57938	5.58484	5.59158	5.5962
C9J4G9;C9J539;P16278;P16278-3	GLB1	Beta-galactosidase (EC 3.2.1.23) (Acid beta-galactosidase) (Lactase) (Elastin receptor 1);Beta-galactosidase (Fragment)	NaN	NaN	NaN	NaN	NaN	3.74441	NaN	NaN	NaN	NaN	NaN	NaN	NaN	NaN	NaN	NaN	NaN	NaN	NaN	NaN	NaN	NaN	NaN	NaN	NaN	4.07467	NaN	NaN	NaN	3.84397	NaN	NaN	NaN	NaN	NaN	NaN	NaN	NaN	NaN	NaN	NaN	NaN	3.70665	NaN	NaN	NaN	NaN
C9J6G4;Q8TEU8	WFIKKN2	WAP, Kazal, immunoglobulin, Kunitz and NTR domain-containing protein 2 (Growth and differentiation factor-associated serum protein 1) (GASP-1) (hGASP-1) (WAP, follistatin, immunoglobulin, Kunitz and NTR domain-containing-related protein) (WFIKKN-related protein)"";""WAP, Kazal, immunoglobulin, Kunitz and NTR domain-containing protein 2	5.72222	5.85762	5.84344	5.87931	6.05184	5.73156	5.53306	6.05127	5.65426	5.7905	5.79774	5.77324	5.81204	5.82292	5.74418	5.45574	5.55733	6.17007	5.77827	5.93648	5.88315	6.03617	5.57022	5.84503	5.56801	5.70277	6.08876	5.59428	5.9573	5.75534	5.84063	5.6665	5.35933	5.82152	5.83519	5.76829	5.59762	5.48474	5.66682	5.67606	5.95337	5.99141	6.0108	5.78897	5.72663	5.79481	5.70472
C9J712;P35080	PFN2	Profilin;Profilin-2 (Profilin II)	NaN	NaN	4.35003	NaN	4.51348	NaN	NaN	NaN	NaN	NaN	NaN	4.35768	NaN	NaN	NaN	NaN	NaN	NaN	4.51595	NaN	NaN	NaN	NaN	NaN	NaN	NaN	NaN	NaN	NaN	NaN	NaN	NaN	NaN	NaN	NaN	NaN	NaN	NaN	NaN	NaN	NaN	NaN	NaN	NaN	NaN	NaN	NaN
C9J8T4;C9JYN7;O43567	RNF13	E3 ubiquitin-protein ligase RNF13 (EC 2.3.2.27) (RING finger protein 13) (RING-type E3 ubiquitin transferase RNF13);E3 ubiquitin-protein ligase RNF13 (Fragment)	4.74822	4.81703	4.73973	4.85785	4.83752	4.84455	4.78262	4.6794	4.86022	4.5342	4.78945	4.92558	4.75591	4.75197	4.41596	4.85632	4.88938	4.82564	4.92183	4.83768	4.83499	4.81307	4.85739	4.86532	NaN	4.8622	4.78045	4.89274	4.82372	4.81355	4.87729	4.81302	NaN	NaN	4.89353	4.80431	NaN	4.43358	4.85259	NaN	4.89907	4.82104	4.75492	4.92759	4.54319	4.75748	4.4835
C9JE82;Q9NY47;Q9NY47-2	CACNA2D2	Voltage-dependent calcium channel subunit alpha-2/delta-2;Voltage-dependent calcium channel subunit alpha-2/delta-2 (Voltage-gated calcium channel subunit alpha-2/delta-2) [Cleaved into: Voltage-dependent calcium channel subunit alpha-2-2;Voltage-dependent calcium channel subunit delta-2]	4.82982	4.83263	4.9515	4.76273	4.81865	4.89594	4.71967	4.51929	4.78629	4.73602	4.869	4.94863	4.69305	4.8769	4.80635	4.80208	4.7692	4.76335	4.86959	4.83766	4.67329	4.76601	4.80149	4.73561	4.70393	4.73595	4.84786	4.78374	4.83199	4.84575	4.70585	4.65523	4.93223	NaN	4.88218	4.83756	4.71867	4.68484	4.72842	NaN	4.47701	NaN	4.86855	4.89003	4.79915	4.68208	4.56781
C9JF17;P05090	APOD	Apolipoprotein D (Apo-D) (ApoD);Apolipoprotein D (Fragment)	7.70017	7.7639	7.44533	7.62845	7.60669	7.37033	7.58388	7.71192	7.35148	7.55906	7.63314	7.54514	7.56567	7.51904	7.75882	7.6599	7.72298	7.80646	7.497	7.48569	7.4449	7.61834	7.48725	7.43384	7.79681	7.62168	7.77801	7.42334	7.62774	7.6219	7.42972	7.74827	7.71786	7.67541	7.64684	7.57359	7.75528	7.81531	7.62248	7.7522	7.82532	7.66451	7.58222	7.4263	7.65512	7.60433	7.49569
C9JFR7;P99999	CYCS	Cytochrome c;Cytochrome c (Fragment)	4.77713	4.82842	4.60504	4.72106	4.76872	4.62152	4.74218	NaN	4.48062	4.9463	4.60316	4.76754	4.63927	4.45924	4.62964	4.49609	4.69215	4.6465	4.77629	4.5569	4.61086	4.71256	4.58703	4.77294	NaN	4.8208	4.86791	4.59024	4.63248	4.77243	4.61433	4.77224	NaN	4.72503	4.7178	4.88163	4.59758	4.69622	4.58121	4.67977	4.66901	4.66396	4.49419	4.56592	5.02737	4.65162	NaN
C9JHR8;F5GZZ9;Q86VB7;Q86VB7-2;Q86VB7-3;Q86VB7-4	CD163	Scavenger receptor cysteine-rich type 1 protein M130;Scavenger receptor cysteine-rich type 1 protein M130 (Hemoglobin scavenger receptor) (CD antigen CD163) [Cleaved into: Soluble CD163 (sCD163)]	5.40672	5.08131	5.02155	5.39853	5.21701	4.92197	4.91831	5.28281	5.11364	NaN	5.16153	5.02764	5.08717	5.11792	5.38452	5.22858	5.24475	5.26168	5.01492	5.22765	4.943	5.10714	5.28907	5.16742	5.14404	4.98946	5.4516	5.21327	4.88609	4.80598	NaN	5.08617	NaN	4.99259	4.93932	5.0773	4.96066	4.86205	4.99381	5.0365	5.35691	NaN	4.9436	5.08102	NaN	4.96757	NaN
C9JIZ6;P07602;P07602-2;P07602-3	PSAP	Prosaposin;Prosaposin (Proactivator polypeptide) [Cleaved into: Saposin-A (Protein A);Saposin-B (Cerebroside sulfate activator) (CSAct) (Dispersin) (Sphingolipid activator protein 1) (SAP-1) (Sulfatide/GM1 activator);Saposin-B-Val;Saposin-C (A1 activator) (Co-beta-glucosidase) (Glucosylceramidase activator) (Sphingolipid activator protein 2) (SAP-2);Saposin-D (Component C) (Protein C)]	6.446	5.98788	NaN	6.10516	6.0732	5.90701	NaN	6.08368	5.90535	5.94857	6.06719	6.00681	6.15031	6.18494	6.3472	NaN	6.1168	NaN	5.85736	5.95472	NaN	6.11519	5.69156	5.75984	6.08238	6.27842	6.0765	6.0038	6.06589	NaN	NaN	6.14992	NaN	NaN	6.13101	6.10886	NaN	6.21957	5.89685	NaN	6.16017	6.07134	NaN	6.05747	5.94186	NaN	6.22512
C9JKT8;Q9UEW3;Q9UEW3-2	MARCO	Macrophage receptor MARCO (Fragment);Macrophage receptor MARCO (Macrophage receptor with collagenous structure) (Scavenger receptor class A member 2)	NaN	4.84967	4.86416	NaN	NaN	NaN	4.56979	5.21332	NaN	4.94301	NaN	4.89439	5.35683	6.06821	NaN	4.57445	5.26832	4.62188	4.60939	NaN	NaN	NaN	5.10717	NaN	5.40964	4.98108	5.35119	5.15563	NaN	NaN	NaN	4.36415	NaN	NaN	NaN	NaN	NaN	NaN	NaN	NaN	5.38485	NaN	NaN	4.79689	NaN	4.24062	4.93974
C9JP35	FAM3C	Protein FAM3C (Fragment)	5.61419	5.63204	5.8428	5.70007	5.68186	5.73541	5.48781	5.25483	5.78818	5.63439	5.6495	5.67695	5.48121	5.33117	5.50868	5.33977	5.56606	5.45969	5.92065	5.51257	5.56075	5.79619	5.64797	5.73046	5.0818	5.39759	5.36073	5.73139	5.64408	5.2801	5.44427	5.30635	4.88945	5.08692	5.45015	5.4979	5.25532	5.32208	5.39947	5.33392	5.35848	5.48564	5.47144	5.53387	5.36693	5.52193	5.21259
C9JPD0;P58417;R4GMM9	NXPH1	Neurexophilin;Neurexophilin-1;Neurexophilin-1 (Fragment)	5.26852	5.21611	5.31087	5.2575	5.07887	5.30711	5.26187	5.27933	5.56657	NaN	5.32036	5.34391	5.44015	5.35721	NaN	5.64028	5.45219	5.41493	5.47334	5.4753	5.17087	NaN	5.52628	5.56697	5.30537	NaN	5.27605	5.55654	5.34249	5.12334	5.09714	5.11064	5.23949	5.20705	5.29357	5.53003	5.3735	5.18611	5.32712	5.30103	5.30668	5.0614	5.25862	5.31605	5.2202	5.27333	5.24119
C9JYY6;Q92823;Q92823-2;Q92823-3;Q92823-5;Q92823-6	NRCAM	Neuronal cell adhesion molecule;Neuronal cell adhesion molecule (Nr-CAM) (Neuronal surface protein Bravo) (hBravo) (NgCAM-related cell adhesion molecule) (Ng-CAM-related)	6.44076	6.32708	6.4433	6.51996	6.41951	6.33325	6.29571	6.10757	6.54779	6.39991	6.53656	6.5167	6.29921	6.28899	6.40028	6.45863	6.45079	6.21824	6.56434	6.3625	6.27256	6.49574	6.50096	6.5165	6.34245	6.34261	6.46057	6.5361	6.38968	6.49197	6.22581	6.16981	6.06241	6.0633	6.40311	6.28556	6.19037	6.29478	6.11085	6.156	6.24718	6.337	6.34416	6.26008	6.14707	6.23692	6.00519
D3DWX8;P98173;P98173-2;P98173-3;Q5HY75	FAM3A	Family with sequence similarity 3, member A, isoform CRA_c (Protein FAM3A);Protein FAM3A;Protein FAM3A (Cytokine-like protein 2-19)	4.50386	NaN	4.49898	4.48801	4.45563	4.47154	4.4211	NaN	4.47127	4.45136	4.48014	4.50896	4.35818	NaN	NaN	NaN	NaN	NaN	4.61304	NaN	4.37708	NaN	NaN	4.4679	NaN	NaN	4.51059	NaN	4.40345	4.4989	NaN	NaN	NaN	NaN	4.41971	NaN	NaN	NaN	4.2954	NaN	NaN	4.54864	4.49507	NaN	NaN	NaN	NaN
D3YTG3;H0Y897;Q7Z7G0;Q7Z7G0-2;Q7Z7G0-3;Q7Z7G0-4	ABI3BP	Target of Nesh-SH3;Target of Nesh-SH3 (Fragment);Target of Nesh-SH3 (Tarsh) (ABI gene family member 3-binding protein) (Nesh-binding protein) (NeshBP)	NaN	4.42697	4.46069	NaN	4.39873	NaN	NaN	NaN	4.38367	NaN	4.43891	NaN	NaN	4.59047	NaN	NaN	NaN	NaN	4.26361	4.39819	4.44669	NaN	4.59762	4.2842	NaN	NaN	NaN	4.44513	4.3341	4.55014	NaN	NaN	NaN	NaN	4.33915	4.3256	4.2604	NaN	NaN	4.48581	NaN	NaN	NaN	4.48395	4.4592	4.41276	NaN
D3YTI2;F2Z2Q9;G5E9R5;P24666;P24666-2;P24666-3;P24666-4	ACP1	Acid phosphatase 1, soluble, isoform CRA_d (Low molecular weight phosphotyrosine protein phosphatase);Low molecular weight phosphotyrosine protein phosphatase;Low molecular weight phosphotyrosine protein phosphatase (LMW-PTP) (LMW-PTPase) (EC 3.1.3.48) (Adipocyte acid phosphatase) (Low molecular weight cytosolic acid phosphatase) (EC 3.1.3.2) (Red cell acid phosphatase 1)	4.84161	4.97141	5.16588	5.00756	NaN	4.94115	4.90429	4.69236	4.84136	4.85664	4.83836	4.76429	4.72033	4.8099	4.81587	4.53504	4.7781	4.81471	5.02616	4.60466	4.92962	4.67648	4.85297	4.92169	4.79766	4.71069	NaN	4.9319	4.52341	NaN	4.86116	4.78719	NaN	4.88876	4.77422	NaN	NaN	NaN	4.75803	4.64873	4.94748	4.92722	4.9619	NaN	4.7596	4.83915	4.68174
D6R934;P02746	C1QB	Complement C1q subcomponent subunit B	6.16818	6.32707	6.25861	6.08972	6.1453	6.21766	6.2335	6.14161	6.13517	6.16235	6.29016	6.10972	6.20732	6.15553	6.16483	6.09031	6.21249	6.30419	6.19411	6.08422	5.99387	6.26173	6.24923	6.24887	6.09886	6.22718	6.28851	6.1547	6.15179	6.14172	6.06606	6.15021	6.03828	6.10833	6.19108	6.11278	6.13796	6.15165	6.24513	6.21264	6.1834	6.10945	6.29293	6.17272	6.14952	6.26022	6.1229
D6R938;E9PBG7;E9PF82;H0Y9J2;Q13557;Q13557-10;Q13557-11;Q13557-12;Q13557-3;Q13557-4;Q13557-5;Q13557-6;Q13557-8;Q13557-9	CAMK2D	Calcium/calmodulin-dependent protein kinase (CaM kinase) II delta, isoform CRA_e (Calcium/calmodulin-dependent protein kinase type II subunit delta);Calcium/calmodulin-dependent protein kinase type II subunit delta;Calcium/calmodulin-dependent protein kinase type II subunit delta (CaM kinase II subunit delta) (CaMK-II subunit delta) (EC 2.7.11.17);Calcium/calmodulin-dependent protein kinase type …	4.72659	3.91703	3.81574	NaN	NaN	4.08495	NaN	NaN	NaN	4.131	3.98263	3.86555	3.72542	NaN	NaN	NaN	NaN	NaN	4.06729	NaN	4.16985	4.32508	NaN	NaN	NaN	NaN	NaN	NaN	4.1136	NaN	NaN	3.83921	NaN	NaN	4.12509	NaN	NaN	NaN	NaN	NaN	NaN	3.92884	NaN	NaN	4.17386	3.78572	NaN
D6R956;P09936	UCHL1	Ubiquitin carboxyl-terminal hydrolase (EC 3.4.19.12);Ubiquitin carboxyl-terminal hydrolase isozyme L1 (UCH-L1) (EC 3.4.19.12) (Neuron cytoplasmic protein 9.5) (PGP 9.5) (PGP9.5) (Ubiquitin thioesterase L1)	4.63754	4.57672	4.93658	4.69844	4.83197	5.00409	NaN	NaN	4.69869	4.7028	4.68427	4.65756	NaN	NaN	NaN	NaN	3.94719	NaN	4.79311	NaN	4.8714	NaN	4.09069	NaN	NaN	NaN	NaN	4.47749	4.88754	NaN	NaN	NaN	NaN	NaN	4.65844	NaN	NaN	NaN	NaN	NaN	NaN	NaN	4.69096	4.84797	4.61597	NaN	NaN
D6R960;D6RGY3;Q6PUV4	CPLX2	Complexin-2 (Complexin II) (CPX II) (Synaphin-1);Complexin-2 (Fragment)	NaN	4.40349	4.38772	4.44637	4.47327	4.29212	4.20117	NaN	4.48799	4.19061	4.49733	NaN	4.25835	NaN	NaN	NaN	NaN	4.26758	4.63956	NaN	4.40899	4.31114	NaN	4.68534	NaN	4.28201	4.33953	NaN	4.37821	4.38083	4.40581	NaN	NaN	NaN	4.3498	NaN	NaN	NaN	4.23932	NaN	NaN	4.32316	4.44133	3.72484	4.4914	4.21732	3.36739
D6RAG3;D6RI11;O14810	CPLX1	Complexin-1;Complexin-1 (Complexin I) (CPX I) (Synaphin-2);Complexin-1 (Fragment)	3.96839	4.02262	4.12374	3.97459	4.09609	4.27559	NaN	NaN	4.22419	3.9517	4.02687	3.91344	NaN	NaN	NaN	NaN	NaN	NaN	4.37365	3.4099	3.97953	4.09785	NaN	4.20218	NaN	NaN	3.70093	NaN	3.95587	NaN	3.94939	NaN	NaN	NaN	3.92839	NaN	NaN	NaN	3.83089	NaN	NaN	3.98979	3.87389	3.86729	NaN	3.73209	NaN
D6RAR4;Q04756	HGFAC	Hepatocyte growth factor activator;Hepatocyte growth factor activator (HGF activator) (HGFA) (EC 3.4.21.-) [Cleaved into: Hepatocyte growth factor activator short chain;Hepatocyte growth factor activator long chain]	4.8847	4.96469	4.71167	4.65773	4.59965	4.97737	4.78098	4.95864	4.89952	4.9413	4.62549	4.37409	4.90459	4.87076	4.98215	4.84787	4.99683	4.80143	4.70878	4.91902	4.45349	4.91791	4.54058	4.55177	4.80634	4.87529	4.73382	4.72817	4.50239	4.9499	4.94955	4.79682	5.19475	5.01872	4.48356	4.99601	5.06209	5.01662	4.9676	5.01379	4.98455	4.59029	4.70486	4.88457	5.02941	5.07438	4.8574
D6RCE0;E9PD25;O43897;O43897-2	TLL1	Metalloendopeptidase (EC 3.4.24.-);Tolloid-like protein 1 (EC 3.4.24.-);Tolloid-like protein 1 (Fragment)	NaN	4.55018	4.65523	4.62872	4.56918	4.54052	4.65719	NaN	4.60564	4.43213	4.53322	4.39759	4.67079	4.7583	4.64317	4.66237	4.65247	4.64616	4.63013	4.629	4.65249	4.50068	4.64817	4.56568	NaN	4.51988	4.62217	4.62131	4.53769	4.51404	4.56304	4.37796	NaN	4.46128	4.58798	4.68195	4.595	NaN	NaN	4.65051	NaN	NaN	4.67015	NaN	4.22935	4.53855	NaN
D6RD17;D6RHJ6;P01591	JCHAIN	Immunoglobulin J chain (Fragment);Immunoglobulin J chain (Joining chain of multimeric IgA and IgM)	5.58586	5.60982	5.56298	5.32658	5.692	6.2487	5.86214	5.91323	5.57275	5.83507	5.4198	5.66131	5.98085	5.39247	5.72931	5.72402	5.93692	5.92664	5.38214	5.49264	5.49205	5.49052	5.26117	5.30762	5.47732	5.59677	5.52753	5.76658	5.57768	5.41491	5.63764	5.40045	6.24328	5.79851	5.77842	5.59596	6.0252	5.6369	5.89447	5.8257	6.19923	5.59997	5.54998	5.78068	5.68356	5.37532	5.61375
D6REA1;Q9H173	SIL1	Nucleotide exchange factor SIL1;Nucleotide exchange factor SIL1 (BiP-associated protein) (BAP)	4.99293	4.81527	4.75468	4.86435	5.09237	4.61685	4.79458	4.98851	4.69927	4.90933	4.89941	4.80327	4.5172	4.24181	4.77404	4.37584	4.6123	4.77585	4.84887	4.65013	4.67661	4.82619	4.66276	4.54879	4.87807	4.83193	4.8406	4.45995	4.8543	4.65937	4.83814	5.05493	4.61668	4.58073	4.80721	4.59201	NaN	4.83507	4.72917	4.74347	4.86791	4.78157	4.70761	4.72456	4.88304	4.67156	5.00551
D6RER2;D6RIH8;Q13634;Q13634-2	CDH18	Cadherin-18;Cadherin-18 (Cadherin-14)	4.73572	4.88835	4.60195	4.90138	4.76582	5.23581	4.99881	5.22017	4.86396	4.63825	4.81685	4.90992	4.76423	5.25259	5.12402	5.52539	5.14255	NaN	4.80382	5.61973	NaN	5.37705	5.06621	5.07269	5.07537	4.82916	5.05325	5.42356	4.71993	4.46136	4.47078	5.1375	5.16499	4.76777	4.80384	NaN	5.13685	5.33029	NaN	5.32567	5.42037	4.73317	4.67227	4.9575	5.0905	5.02271	4.97844
D6RF35	GC	Vitamin D-binding protein	NaN	NaN	NaN	NaN	6.208	NaN	NaN	NaN	6.36115	NaN	NaN	6.02492	6.10338	NaN	NaN	NaN	NaN	NaN	NaN	NaN	NaN	6.00433	5.91656	NaN	NaN	NaN	6.09188	6.34661	5.96422	6.05691	NaN	NaN	NaN	NaN	NaN	NaN	NaN	NaN	NaN	6.36145	NaN	NaN	6.05688	6.15473	NaN	6.13359	NaN
D6RF86;P55285;P55285-2	CDH6	Cadherin-6;Cadherin-6 (Kidney cadherin) (K-cadherin)	5.22314	5.13226	5.31122	5.33813	5.2626	5.20832	5.22854	4.92838	5.31325	5.25498	5.42041	5.27774	5.05889	5.06589	5.11545	4.93009	5.05073	5.07463	5.47907	5.1032	5.15125	5.31514	5.09685	5.31274	4.83558	5.19852	5.21636	5.21186	5.23358	5.45748	5.27822	5.10601	4.76929	4.97269	5.32611	5.16041	4.95997	5.02313	5.03282	5.00462	5.0787	5.24747	5.31494	5.02718	5.06837	5.15563	5.07236
D6RFM1;P20396	TRH	Pro-thyrotropin-releasing hormone;Pro-thyrotropin-releasing hormone (Pro-TRH) (Prothyroliberin) [Cleaved into: Thyrotropin-releasing hormone (TRH) (Protirelin) (TSH-releasing factor) (Thyroliberin) (Thyrotropin-releasing factor) (TRF)]	NaN	NaN	NaN	NaN	NaN	NaN	4.3577	NaN	NaN	NaN	NaN	NaN	NaN	NaN	NaN	NaN	NaN	NaN	NaN	NaN	NaN	NaN	NaN	NaN	NaN	NaN	NaN	NaN	NaN	NaN	NaN	NaN	NaN	NaN	NaN	NaN	NaN	NaN	NaN	NaN	NaN	NaN	NaN	NaN	NaN	NaN	NaN
D6RGG3;Q99715	COL12A1	Collagen alpha-1(XII) chain	4.32442	4.26237	4.64768	4.15688	4.35635	4.5504	4.70109	4.3869	4.08247	4.18442	4.41343	4.25705	4.44495	4.12694	NaN	NaN	NaN	4.31655	4.23548	4.22087	4.58517	4.20013	4.40387	4.25412	4.44113	4.27658	4.27568	4.13719	4.75917	4.6573	4.51027	4.78103	NaN	4.65699	4.29158	4.15562	NaN	4.49441	4.56874	4.63998	4.44325	NaN	4.72932	4.65407	4.39304	4.66601	4.74322
D6RGW2;O95157	NXPH3	Neurexophilin-3	4.61182	4.68581	4.70506	4.71124	4.60579	4.55956	4.54181	4.11741	4.56794	4.61232	4.61993	4.56293	4.38639	4.82442	4.24833	3.97895	4.38196	4.34894	4.64857	4.70814	4.41899	4.6507	4.52539	4.3496	NaN	4.38809	4.62301	4.39948	4.63964	4.82196	4.48443	4.35868	3.90463	4.2462	4.62268	4.33709	4.47868	4.53104	4.45656	4.22901	4.22114	4.56068	4.73216	4.28473	4.4265	4.54677	4.3737
D6RH31;Q6UXI9;Q6UXI9-3;Q6UXI9-4;Q6UXI9-5;Q6UXI9-6	NPNT	Nephronectin (Fragment);Nephronectin (Preosteoblast EGF-like repeat protein with MAM domain) (Protein EGFL6-like)	4.65794	4.44276	4.06224	4.56783	4.67452	NaN	4.63829	NaN	NaN	4.46563	4.5633	4.44285	3.96688	NaN	NaN	NaN	NaN	4.55641	4.32302	NaN	4.30802	4.53787	4.64083	4.58889	NaN	NaN	NaN	NaN	4.4131	4.16998	NaN	4.35716	NaN	4.46111	4.42579	NaN	NaN	NaN	4.01611	4.29071	NaN	4.89109	3.94333	NaN	4.23778	4.47562	4.39183
D6RHH7;P24387	CRHBP	Corticotropin-releasing factor-binding protein;Corticotropin-releasing factor-binding protein (CRF-BP) (CRF-binding protein) (Corticotropin-releasing hormone-binding protein) (CRH-BP)	4.42164	4.08763	4.10562	4.30924	4.35485	NaN	NaN	4.40831	4.38127	NaN	4.39646	NaN	4.20005	NaN	NaN	NaN	NaN	NaN	4.06606	NaN	4.3253	NaN	NaN	NaN	4.48689	4.25123	4.29824	4.28891	4.35462	4.22477	NaN	NaN	NaN	4.49421	4.41583	4.30125	NaN	NaN	4.06853	NaN	NaN	4.44408	4.23059	4.27317	NaN	4.29961	NaN
D6RJG0;Q9Y6N8	CDH10	Cadherin-10;Cadherin-10 (T2-cadherin)	NaN	NaN	4.9244	4.68045	NaN	4.82186	4.68709	NaN	4.73299	NaN	4.74275	NaN	NaN	NaN	4.66558	NaN	NaN	NaN	4.81349	NaN	4.69995	4.71826	NaN	NaN	NaN	4.6711	NaN	NaN	NaN	4.86059	NaN	NaN	NaN	NaN	4.75243	NaN	NaN	4.61703	NaN	NaN	NaN	NaN	4.88433	NaN	NaN	4.54599	NaN
E5RGY1;Q9UKQ2;Q9UKQ2-2	ADAM28	Disintegrin and metalloproteinase domain-containing protein 28 (ADAM 28) (EC 3.4.24.-) (Epididymal metalloproteinase-like, disintegrin-like, and cysteine-rich protein II) (eMDC II) (Metalloproteinase-like, disintegrin-like, and cysteine-rich protein L) (MDC-L);Disintegrin and metalloproteinase domain-containing protein 28	4.58525	4.33473	4.31959	4.17228	NaN	4.62931	4.67249	NaN	4.28961	4.50953	4.32624	4.27577	4.45334	NaN	NaN	4.2927	4.5575	4.5991	4.46169	4.31252	NaN	NaN	4.50569	NaN	NaN	4.70868	4.60644	3.98965	4.40457	4.51779	4.45279	NaN	NaN	NaN	4.45043	4.31497	NaN	NaN	4.46307	NaN	NaN	4.4562	4.2239	4.31113	4.5587	NaN	NaN
E5RHU3;E5RJB8;E7ESK6;E9PBI9;P34741	SDC2	Syndecan;Syndecan-2 (Fragment);Syndecan-2 (SYND2) (Fibroglycan) (Heparan sulfate proteoglycan core protein) (HSPG) (CD antigen CD362)	4.63072	NaN	NaN	4.07025	4.24457	4.58057	4.39668	NaN	4.55147	4.47284	4.40265	4.38338	4.71197	NaN	NaN	NaN	4.4884	4.29988	4.29629	NaN	4.39125	4.40537	4.53317	NaN	NaN	NaN	4.35624	4.60685	4.29387	4.26992	NaN	NaN	NaN	NaN	4.37657	4.49199	4.47394	NaN	NaN	NaN	4.48803	4.60229	NaN	NaN	4.2781	4.4224	4.45767
E5RIP7;H0YBL1;P29218;P29218-3	IMPA1	Inositol monophosphatase 1 (IMP 1) (IMPase 1) (EC 3.1.3.25) (D-galactose 1-phosphate phosphatase) (EC 3.1.3.94) (Inositol-1(or 4)-monophosphatase 1) (Lithium-sensitive myo-inositol monophosphatase A1);Inositol-1-monophosphatase (EC 3.1.3.25) (Fragment)	4.92081	4.94406	5.12622	4.95944	4.99089	5.11454	NaN	4.83963	5.14059	5.20469	4.88735	5.12864	5.09808	5.01941	5.02611	5.05551	5.14824	5.08249	5.21204	5.12021	4.98705	4.82653	4.92899	5.19008	4.94888	4.94236	4.97583	4.97347	5.12698	5.1687	5.07468	4.93549	NaN	NaN	5.00729	4.978	4.83316	4.84533	4.97664	4.80129	4.90408	4.90211	4.99022	4.93669	4.98871	4.9705	NaN
E5RJR5;P63208	SKP1	S-phase kinase-associated protein 1;S-phase kinase-associated protein 1 (Cyclin-A/CDK2-associated protein p19) (p19A) (Organ of Corti protein 2) (OCP-2) (Organ of Corti protein II) (OCP-II) (RNA polymerase II elongation factor-like protein) (SIII) (Transcription elongation factor B polypeptide 1-like) (p19skp1)	4.73406	4.77594	4.70281	4.74198	4.68816	4.8795	4.86853	4.75277	4.89878	4.76673	4.56656	4.73721	4.86366	4.6646	4.85104	4.73015	4.82563	4.79809	4.83781	4.79295	4.78796	4.69874	4.81277	4.92747	4.86434	4.82996	4.73801	4.82157	4.64502	4.7762	4.69988	4.74979	NaN	4.73182	4.69326	4.7383	4.83698	4.84763	4.75686	4.83466	4.80583	4.55812	4.49957	4.85023	4.64198	4.78687	4.66333
E5RJY1;E7ESM1;Q92597;Q92597-2;Q92597-3	NDRG1	Protein NDRG1;Protein NDRG1 (Differentiation-related gene 1 protein) (DRG-1) (N-myc downstream-regulated gene 1 protein) (Nickel-specific induction protein Cap43) (Reducing agents and tunicamycin-responsive protein) (RTP) (Rit42)	4.19828	4.19199	4.06171	4.06225	4.13615	4.25176	4.09676	4.1614	4.19336	NaN	4.12761	NaN	4.1563	NaN	NaN	NaN	NaN	4.24367	4.37669	NaN	NaN	4.07075	4.11965	3.92212	NaN	4.39601	NaN	4.00651	4.08722	3.91978	4.26889	NaN	NaN	4.20975	4.0371	NaN	NaN	NaN	4.12509	NaN	NaN	4.22455	4.00563	4.15489	NaN	4.22146	NaN
E5RK69;E7EMC6;P08133;P08133-2	ANXA6	Annexin;Annexin A6 (67 kDa calelectrin) (Annexin VI) (Annexin-6) (Calphobindin-II) (CPB-II) (Chromobindin-20) (Lipocortin VI) (Protein III) (p68) (p70)	NaN	3.81471	3.78179	NaN	3.96114	NaN	3.77348	NaN	3.79822	NaN	NaN	4.08481	NaN	NaN	NaN	NaN	NaN	NaN	3.92113	NaN	3.95797	4.2922	NaN	NaN	NaN	NaN	NaN	NaN	3.99838	3.72496	NaN	NaN	NaN	4.20107	4.02735	NaN	NaN	NaN	NaN	NaN	NaN	3.99958	3.87094	NaN	NaN	4.10027	4.1173
E7EMB3;E7ETZ0;H0Y7A7;P0DP23;P0DP24;P0DP25	CALM2;CALM1;CALM2;CALM1;CALM2;CALM3	Calmodulin-1;Calmodulin-2;Calmodulin-2 (Fragment);Calmodulin-3	4.56268	4.35633	4.67858	4.83796	4.81771	4.67865	4.38997	NaN	4.6212	4.35501	4.72856	4.77731	4.36435	4.70017	NaN	NaN	4.85698	4.5792	4.79799	4.85085	4.3321	NaN	4.52065	4.72478	NaN	NaN	4.84403	4.9008	4.73713	4.73111	4.35232	4.39703	NaN	NaN	4.35468	NaN	NaN	4.45775	4.20744	NaN	NaN	4.1268	4.64606	4.64277	4.39823	4.26007	NaN
E7EMS2;G3V3D1;G3V3E8;J3KMY5;P61916	NPC2	NPC intracellular cholesterol transporter 2;NPC intracellular cholesterol transporter 2 (Epididymal secretory protein E1) (Human epididymis-specific protein 1) (He1) (Niemann-Pick disease type C2 protein);NPC intracellular cholesterol transporter 2 (Fragment)	6.24445	6.23024	5.98482	6.25223	6.16566	5.9498	6.10459	6.17349	6.21985	6.06181	6.21269	6.22095	5.99159	6.20977	6.50193	6.26055	6.19836	6.18126	6.13618	6.2546	6.07742	6.15742	6.23867	6.07558	6.12897	6.18816	6.25045	6.24016	6.23454	6.10479	5.99095	6.10147	5.95973	6.24017	6.26899	6.04808	6.09164	5.99006	6.06049	6.11173	6.23056	6.12683	6.16354	5.98977	6.1434	6.1195	6.04875
E7EN28;E7ESV6;E7ETE3;E7EUP0;E7EUW2;E7EVD6;E7EX52	ADGRL3	Adhesion G protein-coupled receptor L3	4.97346	4.91675	4.98364	4.97549	4.97751	5.0022	4.85777	4.95756	4.92137	4.98516	4.97692	4.96574	4.90835	4.81743	4.74321	4.80121	4.84511	4.70203	5.04226	4.85579	4.9024	5.03407	4.81127	4.75771	4.98401	4.83361	4.86206	4.9923	4.94288	5.17913	4.83593	4.93544	NaN	4.79985	4.97352	4.79052	4.80288	4.72259	4.82728	4.70689	4.87257	4.97855	5.15754	4.79782	4.89643	4.90228	4.92612
E7EN65;E7ENM0;P15502-1;P15502-2;P15502-4;P15502-5	ELN	Elastin;Elastin (Tropoelastin)	4.51608	4.623	5.01933	NaN	4.4504	4.54199	4.55407	NaN	4.51567	4.48196	NaN	4.36584	4.59445	NaN	NaN	NaN	NaN	NaN	4.4777	NaN	4.64427	NaN	4.34364	4.42367	NaN	NaN	NaN	4.17095	4.61396	NaN	NaN	NaN	NaN	NaN	NaN	4.28859	NaN	NaN	NaN	NaN	NaN	NaN	NaN	NaN	NaN	NaN	NaN
E7EN89;E9PP67;E9PQ25;F2Z2Y8;Q9H0E2;Q9H0E2-2	TOLLIP	Toll interacting protein, isoform CRA_b (Toll-interacting protein);Toll-interacting protein;Toll-interacting protein (Fragment)	NaN	NaN	4.1788	NaN	NaN	NaN	NaN	NaN	NaN	NaN	NaN	4.16147	NaN	NaN	NaN	NaN	NaN	NaN	4.24971	NaN	NaN	NaN	NaN	NaN	NaN	NaN	NaN	NaN	NaN	NaN	NaN	NaN	NaN	NaN	NaN	NaN	NaN	NaN	NaN	NaN	NaN	NaN	NaN	NaN	NaN	NaN	NaN
E7END6;P04070;P04070-2	PROC	Activation peptide];Vitamin K-dependent protein C;Vitamin K-dependent protein C (EC 3.4.21.69) (Anticoagulant protein C) (Autoprothrombin IIA) (Blood coagulation factor XIV) [Cleaved into: Vitamin K-dependent protein C light chain;Vitamin K-dependent protein C heavy chain	5.00904	5.06973	5.12285	4.9008	5.08093	5.15033	4.90071	4.96114	4.66106	4.89409	4.87914	5.10504	4.56241	5.02906	5.08343	4.93642	4.92992	4.90488	5.01281	4.75527	5.09783	5.10535	4.89866	4.99129	5.00792	4.87005	4.94473	4.74758	4.71934	4.98958	5.10383	5.08723	4.73346	4.72411	4.66085	4.64632	4.94326	5.00956	4.64565	4.80406	4.74043	5.05718	NaN	4.78827	4.59953	NaN	5.10152
E7EPS8;P28827;P28827-2	PTPRM	Receptor-type tyrosine-protein phosphatase mu;Receptor-type tyrosine-protein phosphatase mu (Protein-tyrosine phosphatase mu) (R-PTP-mu) (EC 3.1.3.48)	4.53092	4.64919	4.76534	4.68549	4.66282	4.54289	4.72196	4.53624	4.56998	4.71792	4.71608	4.69502	4.58944	4.45387	4.56092	4.51115	4.42467	4.49637	4.63376	4.59913	4.51273	4.54666	4.60764	4.48704	NaN	4.56944	4.71851	4.68367	4.69952	4.68759	4.55841	4.56584	4.54329	4.59747	4.72643	4.62254	4.52531	4.4644	4.66773	4.532	4.53243	4.72242	4.68802	4.55022	4.83674	4.51286	4.49456
E7EPV7;P37840;P37840-2	SNCA	Alpha-synuclein;Alpha-synuclein (Non-A beta component of AD amyloid) (Non-A4 component of amyloid precursor) (NACP)	NaN	NaN	NaN	NaN	NaN	NaN	NaN	NaN	NaN	NaN	NaN	NaN	NaN	NaN	NaN	NaN	NaN	NaN	NaN	NaN	3.6195	NaN	NaN	NaN	NaN	NaN	NaN	NaN	NaN	NaN	NaN	NaN	NaN	NaN	NaN	NaN	NaN	NaN	NaN	NaN	NaN	NaN	NaN	NaN	NaN	NaN	NaN
E7EQ64;P07477	PRSS1	Alpha-trypsin chain 2];Trypsin-1;Trypsin-1 (EC 3.4.21.4) (Beta-trypsin) (Cationic trypsinogen) (Serine protease 1) (Trypsin I) [Cleaved into: Alpha-trypsin chain 1	5.04249	NaN	4.84499	4.79254	4.96132	4.7501	4.76185	NaN	5.00588	NaN	5.03067	4.9539	NaN	NaN	NaN	NaN	NaN	4.99321	4.68679	NaN	NaN	4.8819	NaN	4.834	NaN	NaN	4.96133	NaN	4.8401	4.96728	NaN	4.66608	NaN	4.92468	5.04972	NaN	NaN	NaN	4.79557	4.73206	NaN	NaN	5.01118	NaN	4.83772	5.00607	4.84881
E7EQB2;E7ER44;P02788;P02788-2	LTF	Kaliocin-1;Lactoferroxin-A;Lactoferroxin-B;Lactoferroxin-C];Lactotransferrin;Lactotransferrin (Fragment);Lactotransferrin (Lactoferrin) (EC 3.4.21.-) (Growth-inhibiting protein 12) (Talalactoferrin) [Cleaved into: Lactoferricin-H (Lfcin-H)	5.17031	5.01646	4.89465	5.20315	4.89726	5.14394	5.30623	4.89886	5.1422	5.02891	4.93918	5.03649	4.94901	5.03327	5.47265	4.91252	5.11615	5.12682	4.87863	4.73907	5.25169	4.76652	5.5226	4.95794	5.10488	5.18718	5.09308	5.08087	5.51523	5.03332	4.94794	5.15866	5.02306	5.45044	4.96244	5.12727	5.64124	4.96531	5.15173	5.11512	5.04481	5.00771	5.17384	4.9814	4.93388	5.07503	5.28594
E7EQM8;P43146	DCC	Netrin receptor DCC;Netrin receptor DCC (Colorectal cancer suppressor) (Immunoglobulin superfamily DCC subclass member 1) (Tumor suppressor protein DCC)	5.06801	4.82394	5.06627	5.16035	4.91763	5.00631	4.81901	4.55588	5.02144	5.01248	5.06377	4.92183	4.86715	4.74987	4.88128	4.76799	4.96269	4.80786	5.108	NaN	4.97409	5.01902	4.88838	4.86152	NaN	4.98345	5.00935	4.98927	4.97761	5.20959	4.90192	4.79127	NaN	NaN	5.01572	4.85008	4.75377	4.87733	4.75633	4.68888	4.61314	4.96669	5.07958	4.87655	4.77397	4.87633	4.69751
E7ESX1;Q9H2X0;Q9H2X0-5	CHRD	Chordin	4.76152	4.86323	4.79656	4.8499	4.90541	4.8921	4.72594	NaN	4.64949	4.88033	4.7882	4.70783	4.64462	NaN	4.30672	NaN	4.26574	NaN	4.98481	4.42808	4.75482	4.77457	4.55316	4.44365	NaN	4.65463	4.62583	4.75095	4.76929	4.85101	4.42463	4.82883	NaN	NaN	4.89545	4.42176	4.6246	NaN	4.49383	NaN	4.40565	4.76587	NaN	4.56643	4.72706	NaN	4.43788
E7ETC2;Q08209;Q08209-2;Q08209-3;Q08209-5	PPP3CA	Serine/threonine-protein phosphatase (EC 3.1.3.16);Serine/threonine-protein phosphatase 2B catalytic subunit alpha isoform (EC 3.1.3.16) (CAM-PRP catalytic subunit) (Calmodulin-dependent calcineurin A subunit alpha isoform)	NaN	NaN	NaN	NaN	NaN	NaN	NaN	NaN	NaN	NaN	NaN	3.88666	NaN	NaN	NaN	NaN	3.64941	NaN	NaN	NaN	NaN	NaN	NaN	3.46066	NaN	NaN	NaN	NaN	NaN	NaN	NaN	NaN	NaN	NaN	NaN	NaN	NaN	NaN	NaN	NaN	NaN	NaN	NaN	NaN	NaN	NaN	NaN
E7ETH0;G3XAM2;P05156	CFI	Complement factor I (Complement factor I, isoform CRA_b);Complement factor I;Complement factor I (EC 3.4.21.45) (C3B/C4B inactivator) [Cleaved into: Complement factor I heavy chain;Complement factor I light chain]	5.79777	5.70904	5.81126	5.93418	5.7451	5.8448	5.87337	6.03129	5.97155	6.03842	5.8258	5.87691	6.02753	6.09551	5.92153	5.97574	5.98513	5.97358	5.79485	5.95568	5.90162	5.91819	5.9062	5.95285	6.05846	5.93776	5.8847	5.9395	5.83881	5.8551	6.00931	5.99747	6.31072	6.09536	5.78175	6.09274	6.15429	6.08395	5.96395	6.16718	5.73705	5.8343	5.81306	5.92372	6.11084	5.94363	5.99876
E7EU04;F5GZ45;F5H3Z4;F5H4Z6;J3KR13;P14207	FOLR2	Folate receptor beta (FR-beta) (Folate receptor 2) (Folate receptor, fetal/placental) (Placental folate-binding protein) (FBP);Folate receptor beta;Folate receptor beta (Fragment)	4.74436	4.85762	5.072	4.91675	NaN	5.21785	4.99835	5.08448	4.88221	4.93296	NaN	5.03391	5.02389	4.78129	5.12031	4.81562	5.1192	5.01739	5.28577	4.71612	4.8546	4.88311	5.03012	5.09637	4.868	5.01807	4.93582	4.84267	NaN	4.84934	4.97864	4.91288	4.89352	NaN	NaN	4.96501	5.0804	4.79637	NaN	5.00766	5.15262	NaN	NaN	4.89079	4.92638	NaN	4.96164
E7EUF1;Q13822-3	ENPP2	Ectonucleotide pyrophosphatase/phosphodiesterase family member 2;Ectonucleotide pyrophosphatase/phosphodiesterase family member 2 (E-NPP 2) (EC 3.1.4.39) (Autotaxin) (Extracellular lysophospholipase D) (LysoPLD)	6.61981	6.60193	6.47698	6.53711	6.82209	6.4949	6.5032	6.45445	6.57911	6.37405	6.74243	6.37223	6.25619	6.42884	6.40922	6.16302	6.27418	6.46836	6.38493	6.40219	6.57251	6.5201	6.41878	6.40628	6.29514	6.42616	6.53971	6.49068	6.60921	6.57144	6.57862	6.45493	5.99262	6.61924	6.74986	6.45011	6.30209	6.20242	6.47039	6.42111	6.43014	6.59457	6.74187	6.45821	6.65676	6.53021	6.59802
E7EWD3;O75077;O75077-2;O75077-3	ADAM23	Disintegrin and metalloproteinase domain-containing protein 23 (ADAM 23) (Metalloproteinase-like, disintegrin-like, and cysteine-rich protein 3) (MDC-3);Disintegrin and metalloproteinase domain-containing protein 23	4.63937	4.39189	4.35329	4.62365	4.71067	4.27753	4.29196	NaN	4.30751	4.68837	4.52298	4.79384	4.51865	4.13058	4.11908	NaN	4.61418	NaN	4.51327	4.25237	4.39474	4.43493	4.2645	4.54237	NaN	4.18955	4.6635	4.19041	4.37008	4.42468	4.58231	4.18193	NaN	4.16351	4.48514	4.13974	3.9935	NaN	4.05045	4.0603	4.11479	4.44534	4.37445	4.48212	4.21043	4.29071	NaN
E7EX60;E9PEP6;O14786;O14786-2;O14786-3;Q5T7F0	NRP1	Neuropilin;Neuropilin-1;Neuropilin-1 (Vascular endothelial cell growth factor 165 receptor) (CD antigen CD304)	4.57427	4.69613	4.66303	4.56071	4.62976	4.71345	4.69498	4.53457	4.68716	4.69774	4.79438	4.63319	4.72629	4.43972	4.56775	NaN	4.47784	4.73461	4.78388	4.62876	4.62535	4.62938	4.72257	4.86507	4.55851	4.6902	4.56186	4.70311	4.7012	4.67073	4.62331	4.72612	4.58853	4.569	4.69563	4.67993	4.61583	4.85025	4.64058	4.62433	4.56518	4.65968	4.54031	4.62833	4.70307	4.597	4.7182
E9PC84;P24821;P24821-4	TNC	Tenascin;Tenascin (TN) (Cytotactin) (GMEM) (GP 150-225) (Glioma-associated-extracellular matrix antigen) (Hexabrachion) (JI) (Myotendinous antigen) (Neuronectin) (Tenascin-C) (TN-C)	4.36011	4.44185	4.23084	4.39465	4.41698	4.39148	4.51234	NaN	4.55847	4.37974	4.30569	4.289	4.33431	4.35994	4.3938	NaN	4.45502	4.25011	4.29352	4.30587	4.37839	4.27374	4.40377	4.26241	NaN	4.24627	4.39018	4.35666	4.4155	NaN	NaN	NaN	NaN	NaN	4.51291	4.53168	4.44151	4.25615	4.52741	NaN	4.42726	4.20101	4.46253	4.78233	4.46719	4.38586	NaN
E9PCD7;Q9Y2E5	MAN2B2	Alpha-mannosidase (EC 3.2.1.-);Epididymis-specific alpha-mannosidase (EC 3.2.1.24) (Mannosidase alpha class 2B member 2)	4.37003	4.47872	4.35424	4.42972	4.42863	4.47974	NaN	4.24604	4.39078	4.3449	4.54524	4.5141	NaN	4.58224	4.7208	4.54072	4.55092	NaN	4.34189	4.43938	4.25452	4.46013	4.44122	4.35647	4.45291	4.61255	4.3359	4.40237	4.61988	4.45756	NaN	NaN	NaN	4.55151	4.56197	4.64061	4.26884	4.41087	NaN	NaN	4.17247	4.58054	4.41699	4.45144	NaN	NaN	NaN
E9PEK4;P07333	CSF1R	Macrophage colony-stimulating factor 1 receptor;Macrophage colony-stimulating factor 1 receptor (CSF-1 receptor) (CSF-1-R) (CSF-1R) (M-CSF-R) (EC 2.7.10.1) (Proto-oncogene c-Fms) (CD antigen CD115)	5.98048	6.00186	6.0979	5.94459	5.97638	5.95175	6.03617	5.89422	6.13195	6.05968	6.11918	6.15279	5.76611	6.03829	6.02843	6.04946	6.06347	6.10667	6.18624	6.07263	5.80568	6.03374	6.06313	6.07338	5.73232	5.97962	5.98679	5.95332	6.04985	6.22603	6.0194	5.99651	5.75398	5.97152	6.09919	6.02282	5.9863	5.81231	6.09795	5.86943	5.95251	6.03698	6.2552	5.88818	6.0711	6.09058	6.00462
E9PEX6;P09622	DLD	Dihydrolipoyl dehydrogenase, mitochondrial (EC 1.8.1.4) (Dihydrolipoamide dehydrogenase) (Glycine cleavage system L protein);Dihydrolipoyl dehydrogenase (EC 1.8.1.4)	4.53867	4.2781	4.53827	4.53847	4.41368	4.69321	3.91777	4.12239	4.36052	4.26131	3.94401	4.56463	4.23132	3.84005	NaN	NaN	4.18503	4.17598	4.72978	4.21945	4.44405	4.38151	4.16904	4.31787	NaN	4.10039	4.03602	4.15478	4.33607	4.26403	4.35565	4.04742	3.70744	3.70396	4.22807	4.2748	4.05319	3.9241	3.99072	3.89288	3.98019	4.08579	4.32565	4.02407	4.11043	3.89386	3.87805
E9PF59;P42658;P42658-2	DPP6	Dipeptidyl aminopeptidase-like protein 6;Dipeptidyl aminopeptidase-like protein 6 (DPPX) (Dipeptidyl aminopeptidase-related protein) (Dipeptidyl peptidase 6) (Dipeptidyl peptidase IV-like protein) (Dipeptidyl peptidase VI) (DPP VI)	4.97582	4.78651	4.72545	4.906	4.96669	4.6633	4.64656	4.65939	4.82784	4.85239	4.89656	4.93783	4.73696	4.75954	4.96003	4.81946	4.86538	4.829	4.74542	4.68234	4.78088	4.8763	4.7124	4.89768	4.74667	4.70363	4.97728	4.77306	4.92069	4.7702	5.00979	4.70295	4.2345	4.69178	4.92279	4.81632	4.63271	4.73739	4.76665	4.58567	4.72328	4.66246	4.9194	4.84389	4.76225	4.80528	4.5471
E9PFD7;Q504U8	EGFR	Receptor protein-tyrosine kinase (EC 2.7.10.1)	4.54357	4.56649	4.73048	4.69919	4.60047	4.57177	4.50802	4.34006	4.62918	4.69544	4.71166	4.71793	4.53255	4.50677	4.42715	4.24233	4.28403	4.45884	4.66049	4.50938	4.54586	4.6776	4.59363	4.45103	4.42797	4.52839	4.68324	4.52796	4.70053	4.78514	4.59906	4.52353	4.23754	4.48639	4.72405	4.55578	4.58122	4.53139	4.52953	4.48893	4.43814	4.68752	4.75052	4.66886	4.48373	4.57148	4.46625
E9PG71;P54764	EPHA4	Ephrin type-A receptor 4;Ephrin type-A receptor 4 (EC 2.7.10.1) (EPH-like kinase 8) (EK8) (hEK8) (Tyrosine-protein kinase TYRO1) (Tyrosine-protein kinase receptor SEK)	5.51989	5.49139	5.67726	5.54925	5.50175	5.58333	5.37042	5.17485	5.69696	5.47638	5.61636	5.66845	5.40637	5.39595	5.43546	5.4753	5.61226	5.32333	5.75897	5.50646	5.37637	5.61172	5.60851	5.67882	5.09793	5.43176	5.57134	5.56012	5.48326	5.60815	5.31804	5.30636	5.13462	5.17479	5.51138	5.37993	5.15151	5.4554	5.25756	5.20216	5.29259	5.4201	5.46625	5.4322	5.34842	5.36109	5.22357
E9PGA6;Q9BXJ4;Q9BXJ4-2;Q9BXJ4-3	C1QTNF3-AMACR;C1QTNF3;C1QTNF3;C1QTNF3	C1QTNF3-AMACR readthrough (NMD candidate);Complement C1q tumor necrosis factor-related protein 3 (Collagenous repeat-containing sequence 26 kDa protein) (CORS26) (Secretory protein CORS26)	5.35717	NaN	4.99245	5.28607	5.12652	5.00649	4.68812	4.89043	NaN	4.84985	4.56578	4.72943	4.83994	NaN	5.12521	5.24906	NaN	5.00129	5.03214	5.29837	5.24808	NaN	5.43251	4.90414	4.63119	5.01345	4.79981	4.81129	4.75081	4.91593	5.14593	5.04305	NaN	4.67793	4.96849	NaN	4.70906	4.95237	5.14119	4.79727	5.19767	5.12944	5.07043	4.97794	4.77161	5.08243	5.01156
E9PGC5;Q15262;Q15262-2;Q15262-3;Q15262-4;Q5TG12	PTPRK	Receptor-type tyrosine-protein phosphatase kappa;Receptor-type tyrosine-protein phosphatase kappa (Protein-tyrosine phosphatase kappa) (R-PTP-kappa) (EC 3.1.3.48)	4.54348	4.32581	4.49596	4.47019	4.44474	4.44198	4.43901	NaN	4.38674	4.4451	4.39803	4.54285	4.36053	4.30798	4.39352	4.30302	4.36151	4.23677	4.41808	4.50156	4.35766	4.41558	4.32605	4.31464	NaN	4.36464	4.47639	4.3486	4.47565	4.52657	4.38353	4.31426	NaN	4.31861	4.4414	4.39711	4.243	4.48061	4.4	NaN	4.34204	4.41681	4.49737	4.42779	NaN	4.26959	NaN
E9PHN6;E9PHN7;F6XZQ7;P28161;P28161-2	GSTM2	Glutathione S-transferase (EC 2.5.1.18);Glutathione S-transferase Mu 2;Glutathione S-transferase Mu 2 (EC 2.5.1.18) (GST class-mu 2) (GSTM2-2)	4.0325	NaN	3.83765	NaN	NaN	3.88164	NaN	NaN	NaN	NaN	NaN	NaN	NaN	NaN	NaN	NaN	NaN	NaN	4.48571	NaN	3.75936	NaN	NaN	4.18128	NaN	NaN	NaN	NaN	3.88834	3.82318	NaN	NaN	NaN	NaN	4.04151	NaN	NaN	NaN	NaN	NaN	NaN	NaN	3.91129	NaN	NaN	NaN	NaN
E9PHY0;E9PP23;E9PQY3;P11117	ACP2	Lysosomal acid phosphatase;Lysosomal acid phosphatase (Fragment);Lysosomal acid phosphatase (LAP) (EC 3.1.3.2)	4.55819	4.44105	4.53946	4.45395	4.48647	4.44271	NaN	NaN	4.42651	4.56188	4.39899	4.7548	NaN	NaN	NaN	NaN	NaN	NaN	4.42054	NaN	NaN	4.30594	4.35658	NaN	NaN	4.10909	4.50328	4.52136	NaN	4.73754	NaN	4.39759	NaN	NaN	4.62416	NaN	NaN	4.32472	4.53964	NaN	NaN	4.43922	4.3752	NaN	4.37972	NaN	NaN
E9PIM6;E9PNQ8;P04216	THY1	Thy-1 membrane glycoprotein (CDw90) (Thy-1 antigen) (CD antigen CD90);Thy-1 membrane glycoprotein (Fragment)	6.49927	6.6074	6.56495	6.60567	6.53364	6.50669	6.47643	6.28888	6.52344	6.60751	6.64731	6.58925	6.44323	6.43612	6.48718	6.44084	6.47193	6.34891	6.7723	6.39072	6.40923	6.58519	6.37577	6.52913	6.38304	6.7016	6.50278	6.50758	6.61438	6.76569	6.41964	6.4906	6.46242	6.36705	6.64134	6.36189	6.41279	6.49914	6.48189	6.3241	6.36357	6.50414	6.55066	6.31892	6.42969	6.35597	6.32983
E9PJP6;Q9NY72	SCN3B	Sodium channel subunit beta-3;Sodium channel subunit beta-3 (Fragment)	5.18929	5.10149	5.18385	5.24704	5.15872	5.28116	5.02398	4.85149	5.31731	5.31121	5.23307	5.1919	5.07869	4.86072	4.98884	5.13718	5.13984	4.84693	5.378	5.0666	5.08602	5.15987	5.20969	5.15964	4.92756	5.28642	5.17791	5.26531	5.17904	5.27339	5.02439	5.09463	4.83544	4.85871	5.21272	5.01749	4.84	5.20982	4.98968	4.94761	4.98984	5.33037	5.16448	5.02753	5.01335	5.03942	4.95079
E9PK25;G3V1A4;P23528	CFL1	Cofilin 1 (Non-muscle), isoform CRA_a (Cofilin-1);""Cofilin-1 (18 kDa phosphoprotein) (p18) (Cofilin, non-muscle isoform)"";Cofilin-1	NaN	NaN	NaN	NaN	4.63444	4.43407	NaN	NaN	NaN	NaN	NaN	NaN	NaN	NaN	NaN	NaN	NaN	NaN	4.23679	NaN	NaN	NaN	4.29433	NaN	NaN	NaN	NaN	NaN	NaN	NaN	NaN	NaN	NaN	NaN	NaN	NaN	NaN	NaN	NaN	NaN	NaN	NaN	NaN	NaN	NaN	NaN	NaN
E9PKE3;P11142	HSPA8	Heat shock cognate 71 kDa protein;Heat shock cognate 71 kDa protein (Heat shock 70 kDa protein 8) (Lipopolysaccharide-associated protein 1) (LAP-1) (LPS-associated protein 1)	NaN	NaN	4.70973	NaN	4.81304	4.83941	NaN	NaN	4.7799	NaN	4.75878	4.75537	4.49988	NaN	NaN	NaN	4.65679	4.62104	4.80056	4.93488	4.74567	4.61118	4.64364	4.78325	NaN	NaN	NaN	4.71903	4.57736	NaN	NaN	NaN	NaN	NaN	4.55581	4.60031	NaN	NaN	NaN	NaN	NaN	NaN	NaN	NaN	NaN	4.67127	NaN
E9PKP3;Q86YD3;Q86YD3-2;Q86YD3-4;Q86YD3-5	TMEM25	Transmembrane protein 25	5.21085	5.11144	5.29706	5.12193	5.15239	5.1519	5.10067	5.02855	5.28861	5.12472	5.20914	5.39846	5.10976	5.4222	5.1859	5.57771	5.23848	5.15786	5.20708	5.40208	5.12608	5.04479	5.39854	5.10307	5.10834	5.10432	5.28146	5.53605	5.24109	5.22392	5.0125	5.0254	5.04869	5.12253	5.19996	5.27955	5.16769	5.17082	5.10995	4.93907	5.07709	5.05644	5.14072	5.1592	4.98917	5.11735	4.99836
E9PL83;P35318	ADM	ADM;ADM [Cleaved into: Adrenomedullin (AM);Proadrenomedullin N-20 terminal peptide (ProAM N-terminal 20 peptide) (PAMP) (ProAM-N20)]	5.02224	5.02089	5.04312	5.03166	4.91393	4.83713	5.00265	4.94697	4.92662	4.84252	5.02737	4.86042	5.23722	4.89567	5.01177	4.69355	4.9783	5.20595	4.97398	4.92003	4.95495	5.03556	4.7877	4.97555	4.86497	4.876	4.96744	4.69033	4.95035	4.77498	4.98976	4.86204	4.57623	4.84366	4.75288	4.65145	4.919	4.83702	4.90247	5.02731	4.96879	4.9265	4.98388	4.73884	5.06881	5.07412	4.92678
E9PLK3;P55786	NPEPPS	Aminopeptidase (EC 3.4.11.-);Puromycin-sensitive aminopeptidase (PSA) (EC 3.4.11.14) (Cytosol alanyl aminopeptidase) (AAP-S)	4.65467	4.62007	4.7184	4.7277	4.68261	4.63721	4.45667	NaN	4.74024	NaN	4.68521	4.74943	4.44268	NaN	NaN	NaN	NaN	NaN	4.71827	NaN	4.6886	NaN	4.67287	4.64563	NaN	4.68423	NaN	4.55705	4.69102	4.50512	NaN	NaN	NaN	NaN	4.5296	NaN	NaN	NaN	NaN	NaN	NaN	NaN	4.66136	NaN	NaN	NaN	NaN
E9PMI0;E9PQU7;E9PR90;Q6UX15;Q6UX15-2	LAYN	Layilin	NaN	NaN	4.61836	NaN	NaN	4.72346	NaN	4.7735	4.87052	4.56118	NaN	4.84021	NaN	NaN	4.93164	4.93907	4.80957	4.86481	4.90627	NaN	4.87879	4.76822	4.84224	4.8858	4.85862	4.79405	NaN	4.71055	NaN	4.82674	4.71653	NaN	NaN	NaN	NaN	NaN	NaN	NaN	4.83793	NaN	4.76732	NaN	4.76859	4.52965	4.74077	4.92349	NaN
E9PN95;P11684	SCGB1A1	Uteroglobin;Uteroglobin (Clara cell phospholipid-binding protein) (CCPBP) (Clara cells 10 kDa secretory protein) (CC10) (Secretoglobin family 1A member 1) (Urinary protein 1) (UP-1) (UP1) (Urine protein 1)	4.80374	4.63305	4.49658	4.57416	4.59393	4.58831	5.54445	5.07104	NaN	5.00745	4.6557	NaN	5.02891	4.54805	NaN	4.8105	4.705	5.37298	NaN	4.72883	4.77142	NaN	4.52225	5.00942	NaN	4.85353	4.59368	NaN	4.4581	NaN	4.59257	4.70745	4.77631	4.73657	4.71995	NaN	5.13464	4.62173	5.1089	4.73496	NaN	NaN	4.50814	5.08237	4.82854	4.87331	4.77345
E9PNW4;E9PR17;P13987	CD59	CD59 glycoprotein (1F5 antigen) (20 kDa homologous restriction factor) (HRF-20) (HRF20) (MAC-inhibitory protein) (MAC-IP) (MEM43 antigen) (Membrane attack complex inhibition factor) (MACIF) (Membrane inhibitor of reactive lysis) (MIRL) (Protectin) (CD antigen CD59);Uncharacterized protein	6.28549	6.13404	6.07813	6.19371	6.10904	6.11528	6.15517	6.07972	6.26795	5.99498	6.23907	6.20426	6.14133	6.28798	6.32658	6.31844	6.24584	6.13626	6.13125	6.15077	6.11704	6.04684	6.26421	6.28455	6.09259	6.00494	6.21445	6.27058	6.13663	6.13241	6.11157	5.96651	5.8885	6.03107	6.18375	6.16564	6.01377	NaN	6.09219	6.13323	NaN	6.03015	6.1695	6.06048	6.06303	6.12985	5.98713
F2Z2C8;Q9BVH7	ST6GALNAC5	Alpha-N-acetylgalactosaminide alpha-2,6-sialyltransferase 5 (EC 2.4.99.-) (GD1 alpha synthase) (GalNAc alpha-2,6-sialyltransferase V) (ST6GalNAc V) (ST6GalNAcV) (Sialyltransferase 7E) (SIAT7-E)"";""Alpha-N-acetylgalactosaminide alpha-2,6-sialyltransferase 5	NaN	NaN	NaN	NaN	NaN	NaN	NaN	NaN	NaN	NaN	NaN	NaN	NaN	NaN	NaN	NaN	NaN	NaN	NaN	NaN	NaN	NaN	NaN	NaN	NaN	NaN	NaN	NaN	NaN	NaN	NaN	NaN	NaN	NaN	NaN	NaN	NaN	NaN	NaN	NaN	NaN	NaN	NaN	NaN	NaN	NaN	NaN
F5GWE5;I3L2X8;I3L3W1;I3L459;I3L471;I3L4C0;I3L4H1;I3L4U7;Q00169	PITPNA	Phosphatidylinositol transfer protein alpha isoform;Phosphatidylinositol transfer protein alpha isoform (Fragment);Phosphatidylinositol transfer protein alpha isoform (PI-TP-alpha) (PtdIns transfer protein alpha) (PtdInsTP alpha)	3.26203	3.57353	3.58701	3.41853	NaN	3.90062	3.40381	NaN	3.53878	3.65659	NaN	3.55174	3.67639	NaN	NaN	NaN	NaN	NaN	3.96674	NaN	3.75288	3.42712	NaN	NaN	NaN	NaN	NaN	NaN	NaN	NaN	NaN	NaN	NaN	NaN	NaN	NaN	NaN	NaN	NaN	NaN	NaN	NaN	3.20341	NaN	NaN	3.3603	NaN
F5GWQ8;J3QKW8;Q15846	CLUL1	Clusterin;Clusterin-like protein 1 (Retinal-specific clusterin-like protein)	NaN	NaN	NaN	4.53257	4.65797	6.06755	NaN	NaN	NaN	NaN	NaN	NaN	NaN	6.18172	NaN	NaN	NaN	NaN	NaN	NaN	5.92058	NaN	6.01006	NaN	NaN	NaN	4.45834	4.33738	NaN	NaN	NaN	NaN	NaN	NaN	4.48426	NaN	NaN	NaN	NaN	NaN	4.15795	NaN	NaN	NaN	NaN	NaN	NaN
F5GX83;F5H2M3;Q9H3S3	TMPRSS5	Transmembrane protease serine 5;Transmembrane protease serine 5 (EC 3.4.21.-) (Spinesin)	4.19061	4.29389	4.19946	NaN	NaN	4.25037	4.2306	NaN	3.9463	4.41399	NaN	4.27418	4.37275	4.30484	NaN	NaN	4.20455	NaN	4.18713	4.18679	NaN	NaN	4.13926	NaN	NaN	NaN	4.33895	4.27908	4.05733	NaN	NaN	NaN	NaN	NaN	4.26178	NaN	NaN	NaN	NaN	NaN	NaN	4.20476	NaN	4.17274	NaN	NaN	NaN
F5GY55;Q16531	DDB1	DNA damage-binding protein 1;DNA damage-binding protein 1 (DDB p127 subunit) (DNA damage-binding protein a) (DDBa) (Damage-specific DNA-binding protein 1) (HBV X-associated protein 1) (XAP-1) (UV-damaged DNA-binding factor) (UV-damaged DNA-binding protein 1) (UV-DDB 1) (XPE-binding factor) (XPE-BF) (Xeroderma pigmentosum group E-complementing protein) (XPCe)	4.79165	4.84914	4.93833	4.93864	4.93572	4.90944	4.69413	NaN	5.02029	4.82581	4.95195	4.89684	4.71712	4.75571	4.74413	NaN	4.71681	4.72285	5.04329	4.76052	4.85079	4.79004	4.84284	4.94398	NaN	4.64283	4.75542	4.86006	4.83565	4.85528	4.77483	NaN	NaN	NaN	4.81631	NaN	4.50135	4.57822	NaN	4.64798	4.51889	4.73961	4.88543	4.78609	4.71564	4.79018	4.52875
F5GY80;F5H7G1;P07358	C8B	Complement component C8 beta chain;Complement component C8 beta chain (Complement component 8 subunit beta)	5.49173	5.48714	5.47346	5.55829	5.41052	5.58153	5.67812	5.80874	5.68798	5.70948	5.34833	5.51504	5.6616	5.79073	5.56913	5.6066	5.62381	5.54883	5.38332	5.62659	5.55574	5.48239	5.4574	5.51171	5.61054	5.58266	5.46825	5.66393	5.51071	5.52307	5.68946	5.47119	5.84441	5.78718	5.52432	5.64536	5.8274	5.5896	5.69579	5.85767	5.50611	5.2601	5.60294	5.75618	5.55386	5.58483	5.32595
F5GY87;F5GZ38;F5GZH3;F5H0R6;F5H114;F5H1B8;F5H3M1;F5H866;Q9UF11;Q9UF11-2;Q9UF11-3;Q9UF11-4	PLEKHB1	Pleckstrin homology domain-containing family B member 1 (Fragment);Pleckstrin homology domain-containing family B member 1 (PH domain-containing family B member 1) (Evectin-1) (PH domain-containing protein in retina 1) (PHRET1) (Pleckstrin homology domain retinal protein 1)	5.0436	4.89958	NaN	4.88734	4.8454	NaN	NaN	4.71158	4.81135	4.75237	4.89629	4.96249	4.42899	4.7639	4.95074	4.40135	4.96339	4.81038	5.16903	4.4418	4.74633	4.95574	4.80412	4.7393	4.75963	4.77636	4.89789	4.78523	4.89724	NaN	NaN	4.84649	NaN	NaN	4.88494	NaN	4.72999	4.64732	NaN	4.82593	4.90485	NaN	4.43755	NaN	5.10111	NaN	NaN
F5GYN4;F5H6Q1;J3KR44;Q96FW1	OTUB1	Ubiquitin thioesterase (EC 3.4.19.12);Ubiquitin thioesterase OTUB1;Ubiquitin thioesterase OTUB1 (EC 3.4.19.12) (Deubiquitinating enzyme OTUB1) (OTU domain-containing ubiquitin aldehyde-binding protein 1) (Otubain-1) (hOTU1) (Ubiquitin-specific-processing protease OTUB1)	NaN	NaN	3.40123	3.68862	NaN	3.66474	NaN	NaN	NaN	3.81016	3.71744	3.68569	3.20572	NaN	NaN	NaN	NaN	NaN	4.45239	NaN	3.67774	NaN	NaN	NaN	NaN	NaN	NaN	NaN	3.79788	NaN	NaN	NaN	NaN	NaN	NaN	NaN	NaN	NaN	NaN	NaN	NaN	NaN	NaN	NaN	NaN	NaN	NaN
F5GZK2;Q96P44;Q96P44-3	COL21A1	Collagen alpha-1(XXI) chain	4.54316	4.26678	4.45853	4.21957	4.33042	4.10773	4.37163	4.32373	3.99853	4.1468	4.33822	4.40188	4.50265	4.18679	NaN	3.79233	4.52543	4.52611	4.13735	4.2726	4.26764	4.39955	4.33854	4.03779	NaN	4.19768	4.27472	NaN	4.41534	4.43235	4.37919	4.45125	4.38556	4.4253	4.34487	4.1893	4.25938	4.36848	4.30702	4.28726	4.15326	4.19043	4.44898	4.51781	4.33783	4.07552	4.37847
F5GZN3;Q08431;Q08431-2	MFGE8	Lactadherin (Breast epithelial antigen BA46) (HMFG) (MFGM) (Milk fat globule-EGF factor 8) (MFG-E8) (SED1) [Cleaved into: Lactadherin short form;Medin]	4.97226	4.82355	4.94864	4.88141	4.92689	5.04771	4.69277	4.82017	4.90299	4.88388	4.73496	4.94925	4.76851	4.66934	4.7821	4.52006	4.81296	4.63612	5.08845	4.65104	4.90191	4.87288	4.59091	4.77257	NaN	4.7999	4.69264	4.82116	4.99952	4.887	4.84644	4.613	4.55283	4.6311	4.90822	4.74917	4.80128	4.73665	4.62139	4.72411	4.4214	4.77381	4.91915	4.55243	4.73191	4.65843	4.58775
F5GZS6;J3KPF3;P08195;P08195-2;P08195-3;P08195-4	SLC3A2	4F2 cell-surface antigen heavy chain (Solute carrier family 3 (Activators of dibasic and neutral amino acid transport), member 2, isoform CRA_a);4F2 cell-surface antigen heavy chain;4F2 cell-surface antigen heavy chain (4F2hc) (4F2 heavy chain antigen) (Lymphocyte activation antigen 4F2 large subunit) (Solute carrier family 3 member 2) (CD antigen CD98)	4.98335	5.03152	4.97828	4.98321	4.96231	4.90574	5.00313	NaN	4.91842	4.96126	5.02058	5.01207	4.79987	4.95405	5.09264	4.92323	5.023	5.0326	5.0498	4.86792	4.8576	4.98725	5.02512	5.01719	NaN	4.97448	4.96898	4.88156	4.91872	4.95004	5.08826	5.04468	NaN	4.97976	4.94549	4.79097	4.75942	4.83367	4.76059	4.87794	5.08099	4.96144	4.95733	4.82079	4.83482	4.87145	4.9948
F5H1U3;Q02790	FKBP4	Peptidyl-prolyl cis-trans isomerase FKBP4 (PPIase FKBP4) (EC 5.2.1.8) (51 kDa FK506-binding protein) (FKBP51) (52 kDa FK506-binding protein) (52 kDa FKBP) (FKBP-52) (59 kDa immunophilin) (p59) (FK506-binding protein 4) (FKBP-4) (FKBP59) (HSP-binding immunophilin) (HBI) (Immunophilin FKBP52) (Rotamase) [Cleaved into: Peptidyl-prolyl cis-trans isomerase FKBP4, N-terminally processed];Peptidylprolyl…	3.73509	4.10409	3.80487	4.10135	3.97908	3.86356	4.15361	NaN	3.85223	4.0509	4.08736	4.0743	4.13765	3.82795	NaN	NaN	NaN	NaN	4.38528	3.52189	NaN	3.73812	NaN	4.05502	NaN	3.63807	4.09031	3.4914	4.07443	4.00686	3.69318	4.03242	NaN	4.11298	4.16305	3.76669	NaN	NaN	3.74418	NaN	3.70915	NaN	3.74351	NaN	4.06222	NaN	NaN
F5H265	UBC	Polyubiquitin-C (Fragment)	6.65787	6.58699	6.63939	6.63712	6.779	6.5878	6.51573	6.46275	6.53093	6.67781	6.62509	6.59637	6.47211	6.36341	6.616	6.51967	6.61537	6.54537	6.88843	6.53379	6.57422	6.65293	6.457	6.72094	6.43655	6.6113	6.65215	6.76565	6.67089	6.5431	6.44467	6.376	6.10833	6.24425	6.64582	6.49607	6.28146	6.39969	6.4096	6.22307	6.53861	6.57223	6.51267	6.4276	6.52265	6.6214	6.50836
F5H2B5;Q96BZ4	PLD4	Phospholipase D4;Phospholipase D4 (PLD 4) (EC 3.1.4.4) (Choline phosphatase 4) (Phosphatidylcholine-hydrolyzing phospholipase D4)	5.24812	5.25627	5.45594	5.41419	5.23077	5.18572	5.53242	5.47914	5.49336	5.31541	5.39731	5.6683	5.41006	5.11273	5.43069	5.53398	5.47552	5.46957	5.48927	4.95826	5.32354	5.23936	5.51558	5.36387	5.13023	5.32258	5.36183	5.1296	5.26523	5.45852	5.23392	5.4367	5.34649	5.15439	5.49245	5.16859	5.49278	5.14287	5.48457	5.06332	5.17674	5.194	5.4631	5.38702	5.04648	5.40361	5.36958
F5H3H7;Q9Y644	RFNG	Beta-1,3-N-acetylglucosaminyltransferase radical fringe (EC 2.4.1.222) (O-fucosylpeptide 3-beta-N-acetylglucosaminyltransferase)"";""Beta-1,3-N-acetylglucosaminyltransferase radical fringe	NaN	NaN	4.36939	NaN	NaN	NaN	NaN	NaN	NaN	NaN	NaN	NaN	NaN	NaN	NaN	NaN	NaN	NaN	4.76545	NaN	NaN	NaN	NaN	NaN	NaN	NaN	NaN	3.56018	NaN	NaN	NaN	NaN	NaN	NaN	NaN	NaN	NaN	NaN	4.18608	NaN	NaN	NaN	NaN	NaN	NaN	NaN	NaN
F5H423;P61204;P84077	;ARF3;ARF1	ADP-ribosylation factor 1;ADP-ribosylation factor 3;Uncharacterized protein	4.09671	4.18861	4.00391	4.08273	4.06306	4.2103	4.08854	NaN	NaN	4.01325	4.01404	3.75913	4.04289	NaN	NaN	NaN	NaN	3.77384	4.03149	NaN	4.05709	3.99913	NaN	3.60537	NaN	NaN	3.97177	3.32894	4.1054	4.10889	NaN	4.02146	3.69479	3.99765	3.93425	NaN	3.9083	3.89128	NaN	3.73884	3.75527	3.87344	NaN	NaN	4.01366	4.08441	3.93816
F5H5D3;Q9BQE3	TUBA1C	Tubulin alpha chain;Tubulin alpha-1C chain (Alpha-tubulin 6) (Tubulin alpha-6 chain) [Cleaved into: Detyrosinated tubulin alpha-1C chain]	4.09334	3.88862	3.9506	4.0154	4.39203	4.27689	3.98322	3.87832	3.49959	NaN	4.23912	NaN	3.7676	3.11792	3.81311	NaN	3.67121	3.95905	3.93833	NaN	4.22049	4.17796	NaN	3.63797	NaN	3.86086	3.8071	3.47758	4.27917	3.96586	3.93897	4.20456	3.72912	4.02768	4.19972	NaN	3.85302	4.06933	4.00978	3.75877	3.93236	4.20718	4.25741	4.10329	3.85994	3.76417	4.02663
F5H8A3;Q9Y5W5	WIF1	Wnt inhibitory factor 1 (Fragment);Wnt inhibitory factor 1 (WIF-1)	NaN	3.83875	4.25908	4.1762	NaN	3.90803	NaN	NaN	4.00409	4.10976	NaN	4.30896	NaN	NaN	NaN	NaN	NaN	NaN	4.03429	NaN	3.97919	4.11704	NaN	NaN	NaN	NaN	NaN	NaN	4.1971	4.34574	NaN	NaN	NaN	NaN	4.06466	3.77244	NaN	NaN	NaN	NaN	NaN	NaN	NaN	NaN	NaN	NaN	NaN
F6RFD5;P60981;P60981-2	DSTN	Destrin;Destrin (Actin-depolymerizing factor) (ADF)	NaN	4.80852	3.89146	NaN	NaN	NaN	NaN	NaN	NaN	NaN	NaN	NaN	NaN	NaN	NaN	NaN	NaN	NaN	NaN	NaN	4.53992	NaN	NaN	NaN	NaN	NaN	NaN	NaN	NaN	NaN	NaN	NaN	NaN	4.57908	NaN	NaN	NaN	NaN	NaN	NaN	NaN	NaN	NaN	NaN	NaN	NaN	NaN
F6S8M0;H7C3P4;P15586;P15586-2	GNS	N-acetylglucosamine-6-sulfatase;N-acetylglucosamine-6-sulfatase (EC 3.1.6.14) (Glucosamine-6-sulfatase);N-acetylglucosamine-6-sulfatase (EC 3.1.6.14) (Glucosamine-6-sulfatase) (G6S)	4.88027	4.73691	4.95904	5.05559	5.19919	4.90891	4.99305	NaN	5.01725	NaN	4.70211	5.07817	NaN	NaN	4.82877	4.60952	4.68824	4.57572	4.9128	5.166	5.03407	4.73269	4.95201	5.06567	NaN	NaN	5.09619	5.12992	5.14644	4.98966	NaN	4.73256	NaN	5.27955	5.11485	4.73689	NaN	4.61113	5.02182	4.7703	4.72244	5.10959	5.09623	5.04356	NaN	5.00596	NaN
F6SYF8;Q9UBP4	DKK3	Dickkopf-related protein 3;Dickkopf-related protein 3 (Dickkopf-3) (Dkk-3) (hDkk-3)	7.11672	7.05097	7.09202	7.12758	7.04959	7.01184	6.87838	6.74914	6.96415	7.0107	7.02986	7.07034	6.86278	6.89701	7.09069	6.97397	7.08127	7.00411	7.11019	7.02583	6.96468	7.06494	6.98117	7.0317	6.89084	6.95937	7.05512	7.01103	6.9985	7.0822	6.83558	6.89259	6.74169	6.79802	7.03877	6.86968	6.91716	6.9968	6.9413	6.85621	6.94911	6.94778	7.015	6.81882	6.92005	6.89832	6.82363
F6SYP7;P98153;P98153-2;P98153-3	DGCR2	Integral membrane protein DGCR2/IDD	4.66813	4.66576	4.81617	4.79744	4.69351	4.85729	4.88356	4.60754	4.80398	4.73104	4.66219	4.87064	4.7585	4.86038	4.68577	5.12766	4.7516	4.65025	5.00862	4.85237	4.69355	4.80312	5.0113	4.82031	5.01543	4.68347	4.77434	4.89428	4.70649	4.94458	4.9335	4.604	4.68823	4.78272	4.72936	4.78711	4.74991	4.9681	4.74317	4.72692	NaN	4.61681	4.76259	4.75043	NaN	4.79855	4.72403
F6VDH7;P50502;Q3KNR6	ST13	Hsc70-interacting protein (Fragment);Hsc70-interacting protein (Hip) (Aging-associated protein 2) (Progesterone receptor-associated p48 protein) (Protein FAM10A1) (Putative tumor suppressor ST13) (Renal carcinoma antigen NY-REN-33) (Suppression of tumorigenicity 13 protein);Hsc70-interacting protein (ST13 protein)	NaN	4.48979	4.65332	4.58972	4.69191	4.91156	5.15279	NaN	5.02463	4.6224	4.82787	4.94876	4.92392	5.33114	NaN	5.28267	5.23658	5.39715	4.67184	5.37773	4.88941	4.80634	5.42656	5.22609	NaN	5.05566	5.09051	5.42947	5.14859	5.10589	5.13121	NaN	NaN	5.01663	5.15812	NaN	NaN	NaN	5.00958	5.16655	NaN	NaN	4.93142	5.10823	4.65893	NaN	NaN
F8VVB6;Q99435;Q99435-2;Q99435-3;Q99435-4	NELL2	Protein kinase C-binding protein NELL2;Protein kinase C-binding protein NELL2 (NEL-like protein 2) (Nel-related protein 2)	6.03508	5.93177	6.04984	6.10891	6.06957	6.04476	5.93495	5.69751	6.18022	6.10181	6.11917	6.04147	5.91458	5.87488	5.97564	6.0905	5.99432	5.85504	6.24135	6.00673	5.98677	6.10186	6.08392	6.11844	5.73334	5.96704	5.99791	6.12242	6.07253	6.16947	5.90193	5.84089	5.59103	5.78531	6.07301	5.90253	5.72702	5.92991	5.75329	5.72614	5.85396	5.9916	6.10466	5.90361	5.78722	5.91063	5.68669
F8W1B7;P50281	MMP14	Matrix metalloproteinase-14 (Fragment);Matrix metalloproteinase-14 (MMP-14) (EC 3.4.24.80) (MMP-X1) (Membrane-type matrix metalloproteinase 1) (MT-MMP 1) (MTMMP1) (Membrane-type-1 matrix metalloproteinase) (MT1-MMP) (MT1MMP)	4.78262	4.60256	4.60928	4.76448	4.7	4.48556	4.79073	4.71972	4.6244	4.66296	4.59811	4.75327	4.7007	4.7988	5.17286	4.72634	5.06065	4.75554	4.49087	4.65979	4.58358	4.56918	4.68871	4.71042	5.14691	4.62784	4.80497	4.79887	4.57905	4.57924	4.59202	4.61042	4.54217	4.52607	4.57498	4.56382	4.71655	4.55453	4.65914	4.69582	5.04481	4.70559	4.70566	4.61417	4.83562	4.67823	4.68727
F8W703;Q9HCK4;Q9HCK4-2;Q9HCK4-3;R4GMM8	ROBO2	Roundabout homolog 2;Roundabout homolog 2 (Fragment)	4.53627	4.59976	4.72548	4.6703	4.62169	4.66867	4.80883	NaN	4.84583	4.59241	4.65964	4.69865	4.6383	4.79418	4.85008	5.04741	4.49205	4.37306	4.71714	4.73433	4.68087	4.54035	4.70379	4.65339	5.04625	4.7294	4.67957	4.81454	4.63516	4.64569	4.69413	4.71764	NaN	4.69152	4.6684	4.45867	NaN	4.5647	4.90043	NaN	4.94157	4.62408	4.61237	4.70171	4.70805	4.63134	4.75406
F8W785;O00461	GOLIM4	Golgi integral membrane protein 4 (Golgi integral membrane protein, cis) (GIMPc) (Golgi phosphoprotein 4) (Golgi-localized phosphoprotein of 130 kDa) (Golgi phosphoprotein of 130 kDa);Golgi integral membrane protein 4	4.8917	4.80376	4.88076	4.90332	4.86261	4.79702	5.02595	4.96568	4.91635	4.80032	4.92279	4.92155	4.77274	5.04902	5.0473	4.94212	5.12016	4.85975	4.99244	5.05833	4.77592	4.88758	4.85454	4.91653	4.98087	4.75959	4.92124	4.81191	4.85045	4.81516	4.76235	4.95422	NaN	4.89826	4.8046	4.80296	NaN	4.91683	4.86179	4.94764	5.03488	4.71111	4.86672	4.74213	4.94258	4.98784	4.55958
F8W876;P48740-3	MASP1	Mannan-binding lectin serine protease 1;Mannan-binding lectin serine protease 1 (EC 3.4.21.-) (Complement factor MASP-3) (Complement-activating component of Ra-reactive factor) (Mannose-binding lectin-associated serine protease 1) (MASP-1) (Mannose-binding protein-associated serine protease) (Ra-reactive factor serine protease p100) (RaRF) (Serine protease 5) [Cleaved into: Mannan-binding lectin …	4.90066	4.71589	4.65002	4.8532	4.85837	4.67065	4.77074	4.97302	4.79517	4.82408	4.83526	4.8004	4.85615	4.99542	5.10235	4.86927	4.80101	4.9927	4.66415	4.97898	4.88876	4.73063	NaN	4.69027	5.04103	4.88156	4.94403	4.66366	4.95129	4.79032	4.94277	5.0281	4.81397	4.94635	4.93062	NaN	4.97054	4.88806	4.74792	4.86394	4.90158	4.76758	4.87741	4.83307	4.44233	4.86126	4.93561
F8W8W4;Q9UHG3	PCYOX1	Prenylcysteine oxidase 1;Prenylcysteine oxidase 1 (EC 1.8.3.5) (Prenylcysteine lyase)	4.0922	NaN	NaN	4.18359	NaN	4.30989	NaN	NaN	4.55468	NaN	NaN	4.35167	NaN	4.43295	NaN	NaN	NaN	NaN	NaN	4.57503	4.5918	NaN	4.61532	NaN	NaN	NaN	NaN	NaN	NaN	4.00106	NaN	NaN	NaN	NaN	NaN	NaN	NaN	NaN	4.09276	NaN	NaN	4.32565	3.9744	NaN	NaN	NaN	NaN
F8W8W7;J3KQ45;O43493;O43493-2;O43493-3;O43493-5	TGOLN2	Trans-Golgi network integral membrane protein 2 (TGN38 homolog) (TGN46) (TGN48) (Trans-Golgi network protein TGN51)	5.32726	5.2764	5.34375	5.33032	5.33045	5.20078	5.26842	5.01003	5.40314	4.84322	5.40466	5.22903	5.12271	5.23962	5.42265	5.38414	5.36356	5.12836	5.34262	5.23431	5.18802	5.24317	5.33343	5.23964	5.12354	5.13809	5.39722	5.3596	5.24675	5.31998	5.35585	5.1049	5.01473	5.25589	5.20454	5.06937	5.10323	5.10291	5.18018	5.23526	5.2464	5.20852	5.24514	5.20817	5.2076	5.17594	5.13742
F8W9L4;I6LM06;P22607;P22607-2;P22607-3;P22607-4	FGFR3	Fibroblast growth factor receptor (EC 2.7.10.1);Fibroblast growth factor receptor 3 (FGFR-3) (EC 2.7.10.1) (CD antigen CD333);Fibroblast growth factor receptor 3 (Fibroblast growth factor receptor 3 variant 4)	5.15308	5.44238	5.16467	5.26519	5.3142	5.11259	5.16979	5.14053	5.21325	5.42664	5.26965	5.47412	5.06734	5.46945	5.38052	5.33524	5.40194	5.39831	5.21093	5.41395	5.13453	5.16748	5.22163	5.42933	5.17309	5.28421	5.18964	5.21254	5.06434	5.26388	5.40319	NaN	NaN	5.29139	5.34048	5.30284	NaN	5.21679	5.23956	NaN	5.31154	5.25889	5.25775	5.0655	5.41806	NaN	NaN
F8WAD8;Q9P0K1;Q9P0K1-2;Q9P0K1-3;Q9P0K1-4;Q9P0K1-5	ADAM22	Disintegrin and metalloproteinase domain-containing protein 22 (ADAM 22) (Metalloproteinase-disintegrin ADAM22-3) (Metalloproteinase-like, disintegrin-like, and cysteine-rich protein 2);Disintegrin and metalloproteinase domain-containing protein 22 (Fragment)	6.27602	6.2154	6.18611	6.30663	6.20736	6.10012	6.03292	6.01592	6.11035	6.22344	6.18569	6.12425	6.03535	6.16781	6.25317	6.29866	6.15064	6.1254	6.1913	6.20415	6.08565	6.2621	6.157	6.24654	6.17943	6.11667	6.29909	6.29572	6.14026	6.18709	6.05167	6.07305	5.93839	6.06589	6.17591	6.12162	6.13961	6.13904	6.1203	6.04158	6.09081	6.19482	6.28907	6.07593	6.0793	6.10422	5.95708
F8WBF9;Q5TH30;Q9UGV2;Q9UGV2-2;Q9UGV2-3	NDRG3	NDRG family member 3, isoform CRA_c (Protein NDRG3);Protein NDRG3;Protein NDRG3 (N-myc downstream-regulated gene 3 protein)	NaN	4.20339	4.35581	NaN	NaN	NaN	NaN	NaN	4.50273	4.26255	NaN	4.45722	NaN	NaN	NaN	4.67226	NaN	NaN	NaN	3.98023	NaN	4.30369	4.36703	NaN	NaN	NaN	NaN	4.37445	NaN	NaN	NaN	NaN	NaN	NaN	NaN	NaN	NaN	NaN	NaN	NaN	3.93562	NaN	NaN	NaN	NaN	NaN	NaN
F8WD41;Q15166	PON3	Serum paraoxonase/lactonase 3;Serum paraoxonase/lactonase 3 (EC 3.1.1.2) (EC 3.1.1.81) (EC 3.1.8.1)	4.23368	NaN	NaN	NaN	NaN	4.42427	NaN	NaN	NaN	NaN	NaN	3.97265	4.15574	4.88681	NaN	NaN	NaN	NaN	3.89089	NaN	3.96622	4.18669	NaN	NaN	NaN	NaN	NaN	4.69838	NaN	4.04351	4.4744	NaN	NaN	4.61178	3.95908	3.98267	NaN	NaN	4.33966	4.38908	NaN	NaN	4.55785	4.21562	NaN	4.36795	4.55213
F8WDW9;Q96AP7	ESAM	Endothelial cell-selective adhesion molecule	4.75724	4.65748	4.80385	4.88439	4.57502	4.77536	4.69008	4.66401	4.78835	NaN	4.68583	4.73434	4.64242	4.87748	4.82965	4.63392	4.6671	4.72359	4.92163	4.62226	4.60008	5.05451	5.06245	4.99524	NaN	NaN	4.62946	4.64321	4.61952	4.89809	4.7858	4.70963	4.44417	4.54984	4.6832	4.85531	NaN	NaN	4.51934	4.54139	4.67571	NaN	4.64011	4.65984	4.50055	4.6218	4.55831
F8WE04;P04792	HSPB1	Heat shock protein beta-1;Heat shock protein beta-1 (HspB1) (28 kDa heat shock protein) (Estrogen-regulated 24 kDa protein) (Heat shock 27 kDa protein) (HSP 27) (Stress-responsive protein 27) (SRP27)	4.4506	4.68735	4.34584	4.10145	4.52804	4.39831	4.78785	NaN	4.18965	4.37499	NaN	4.45994	4.63423	3.88554	4.1288	NaN	NaN	4.11808	4.23628	3.67878	4.57391	4.66598	4.35018	4.28642	NaN	4.12742	4.16245	3.90726	4.22553	4.23382	4.16411	NaN	4.76083	4.16032	4.46682	3.96659	NaN	4.28472	4.267	4.12419	4.60993	4.72021	4.12713	4.35309	NaN	4.40584	NaN
G3V0E5;P02786	TFRC	Transferrin receptor (P90, CD71), isoform CRA_c (Transferrin receptor protein 1)"";""Transferrin receptor protein 1 (TR) (TfR) (TfR1) (Trfr) (T9) (p90) (CD antigen CD71) [Cleaved into: Transferrin receptor protein 1, serum form (sTfR)]	4.37591	4.39235	4.15306	4.45975	4.55388	4.49514	NaN	NaN	4.30253	4.42697	4.294	4.25121	4.1532	4.39124	4.44757	NaN	NaN	4.75392	4.42474	4.16731	4.40098	4.59587	4.36058	4.35596	NaN	4.37559	4.25988	4.43449	4.33	4.19272	NaN	4.38881	NaN	NaN	4.48597	4.02937	4.19213	4.31491	4.01154	NaN	4.367	4.38373	4.41807	4.4439	4.43044	4.33512	NaN
G3V150;O94766;O94766-2	B3GAT3	Galactosylgalactosylxylosylprotein 3-beta-glucuronosyltransferase 3 (EC 2.4.1.135) (Beta-1,3-glucuronyltransferase 3) (Glucuronosyltransferase I) (GlcAT-I) (UDP-GlcUA:Gal beta-1,3-Gal-R glucuronyltransferase) (GlcUAT-I);Galactosylgalactosylxylosylprotein 3-beta-glucuronosyltransferase (EC 2.4.1.135)	4.36848	4.43933	4.40248	4.34821	4.38645	4.40637	4.17233	NaN	NaN	4.3012	4.26417	4.26674	NaN	4.33787	NaN	NaN	NaN	4.25176	4.16142	4.26182	NaN	4.20276	NaN	4.15776	NaN	NaN	4.29759	4.35624	4.17086	4.37303	4.42076	NaN	NaN	NaN	NaN	NaN	4.21935	3.63936	4.4193	NaN	NaN	4.41262	4.55125	NaN	4.19667	4.18475	NaN
G3V164;P48058;P48058-2	GRIA4	Glutamate receptor 4 (GluR-4) (GluR4) (AMPA-selective glutamate receptor 4) (GluR-D) (Glutamate receptor ionotropic, AMPA 4) (GluA4)"";""Glutamate receptor 4 (Glutamate receptor, ionotrophic, AMPA 4, isoform CRA_a)	5.50706	5.29271	5.33885	5.5295	5.38987	5.19516	5.07415	4.90265	5.27394	5.34471	5.38054	5.4013	5.16321	5.38419	5.21738	5.33678	5.24229	5.07743	5.42438	5.3601	5.09973	5.31806	5.32186	5.17993	5.08255	5.23449	5.44642	5.56391	5.28428	5.43421	4.97312	5.11434	5.13676	4.95879	5.33059	4.99755	5.18177	5.26773	5.12741	4.8489	4.91951	5.221	5.33155	5.0775	5.02795	5.08552	4.77927
G3V1Q7;H0YFP6;Q8TBY8;Q8TBY8-2;Q8TBY8-3;Q8TBY8-4	PMFBP1	Polyamine-modulated factor 1-binding protein 1 (Fragment);Polyamine-modulated factor 1-binding protein 1 (PMF-1-binding protein)	5.57034	5.41152	5.52475	5.43476	5.33166	5.55694	5.4291	5.35358	5.51384	5.39337	5.3703	5.47343	5.50903	5.54493	5.39133	5.53353	5.45551	5.44469	5.5342	5.5256	5.42745	5.30183	5.63616	5.34596	5.40599	5.35062	5.48059	5.59337	5.45757	5.41742	5.42767	5.36974	NaN	NaN	5.40064	5.35429	NaN	5.2793	5.47718	5.28661	5.30434	NaN	5.4817	5.43954	4.71462	5.30202	5.27128
G3V295;G3V3I1;G3V5Z7;P60900	PSMA6	Proteasome subunit alpha type (EC 3.4.25.1);Proteasome subunit alpha type-6 (EC 3.4.25.1) (27 kDa prosomal protein) (PROS-27) (p27K) (Macropain iota chain) (Multicatalytic endopeptidase complex iota chain) (Proteasome iota chain)	3.56534	3.81917	NaN	NaN	5.12399	NaN	NaN	NaN	NaN	5.04921	3.19612	5.16234	NaN	NaN	NaN	NaN	NaN	NaN	3.66011	NaN	NaN	5.12413	NaN	3.29042	NaN	NaN	NaN	NaN	3.6018	NaN	NaN	NaN	NaN	NaN	NaN	NaN	NaN	NaN	NaN	NaN	NaN	NaN	NaN	NaN	NaN	NaN	NaN
G3V2U7;P07311	ACYP1	Acylphosphatase-1 (EC 3.6.1.7) (Acylphosphatase, erythrocyte isozyme) (Acylphosphatase, organ-common type isozyme) (Acylphosphate phosphohydrolase 1);Acylphosphatase (EC 3.6.1.7)	4.56372	4.66681	4.48169	4.59165	4.56407	4.6166	4.69886	NaN	4.51278	4.64218	4.7102	4.62244	4.43275	NaN	NaN	4.51413	NaN	4.56442	4.74842	4.43799	4.66224	4.50285	4.78957	4.56183	NaN	4.63315	4.48773	4.53576	NaN	4.49935	4.5557	NaN	NaN	NaN	NaN	NaN	NaN	NaN	4.46271	NaN	NaN	NaN	NaN	NaN	4.62165	NaN	NaN
G3V2W1;Q9UK55	SERPINA10	Protein Z-dependent protease inhibitor (Serpin peptidase inhibitor, clade A (Alpha-1 antiproteinase, antitrypsin), member 10, isoform CRA_a);Protein Z-dependent protease inhibitor (PZ-dependent protease inhibitor) (PZI) (Serpin A10)	4.19261	4.29989	4.06287	4.34291	4.33822	4.54415	NaN	4.41443	4.14097	4.29089	4.15939	4.13035	4.29724	4.35683	4.10919	3.78688	4.17266	5.06059	4.22634	4.19197	4.19002	4.4345	4.08067	4.14696	3.97111	4.20673	4.3076	4.11459	4.1089	4.40083	4.58362	4.38844	4.47221	4.53077	4.10195	4.18603	4.56815	4.30435	4.38597	4.2544	4.22463	4.49393	4.20314	4.35892	4.44252	4.43407	4.49082
G3V3A0	SERPINA3	Alpha-1-antichymotrypsin (Serpin peptidase inhibitor, clade A (Alpha-1 antiproteinase, antitrypsin), member 3, isoform CRA_a)	5.20062	5.32407	5.21083	5.33736	5.16941	5.5756	5.71639	NaN	5.33368	5.39617	NaN	5.56517	5.55888	NaN	NaN	NaN	5.68688	NaN	5.56698	5.61684	5.66514	NaN	5.38862	5.57421	5.82431	5.32225	5.34447	5.26735	NaN	NaN	5.20319	NaN	NaN	NaN	5.23904	5.7105	NaN	NaN	5.42017	5.91655	5.39501	NaN	NaN	5.45111	NaN	5.44261	NaN
G3V3X5;G3V511;Q14767	LTBP2	Latent-transforming growth factor beta-binding protein 2;Latent-transforming growth factor beta-binding protein 2 (LTBP-2)	5.17279	5.2963	4.97226	5.1296	5.05148	5.08742	5.28199	5.24842	5.0189	4.98972	5.12393	5.08895	5.44929	5.06737	4.96305	5.00432	5.12156	5.30844	5.06725	4.9973	5.14912	5.09465	5.16254	5.15958	5.05119	5.22348	5.16404	5.08974	4.94505	4.75978	5.16627	5.17292	5.05351	5.28604	4.91836	5.14128	5.11727	5.11077	5.11291	5.14177	5.31629	5.01982	4.96683	5.2464	5.23401	5.29537	5.1589
G3V4U0;G3XA98;Q9UBX5	FBLN5	Fibulin 5, isoform CRA_a (Fibulin-5);Fibulin-5;Fibulin-5 (FIBL-5) (Developmental arteries and neural crest EGF-like protein) (Dance) (Urine p50 protein) (UP50)	5.77541	5.73885	5.56519	5.69702	5.675	5.75537	5.7557	5.65977	5.59933	5.64072	5.7746	5.69661	5.58975	5.64284	5.6767	5.55495	5.67484	5.70466	5.61101	5.7106	5.56938	5.75633	5.73294	5.61703	5.5641	5.74105	5.71025	5.61387	5.67207	5.61268	5.62142	5.68572	5.31042	5.72009	5.71636	5.34597	5.57445	5.55388	5.64556	5.68726	5.70245	5.58448	5.70897	5.61432	5.54544	5.73467	5.66143
G3V533;Q6ZMZ3;Q6ZMZ3-2;Q6ZMZ3-3	SYNE3	Nesprin-3;Nesprin-3 (KASH domain-containing protein 3) (KASH3) (Nuclear envelope spectrin repeat protein 3)	5.5534	5.33509	5.11918	5.18118	5.30543	5.44991	5.4423	5.64406	5.637	5.08103	5.52351	5.05402	5.60385	5.34841	6.02354	5.40453	5.62166	5.9902	5.02822	5.43949	5.62617	5.42349	5.53294	5.26193	5.58785	5.53023	5.4435	5.57627	5.42541	5.41342	5.45927	5.55467	5.74908	5.99409	5.46447	5.54607	5.97427	5.6579	5.41256	5.39595	5.82898	5.433	5.14199	5.51817	5.33476	5.76228	5.63177
G3XAI2;P07942	LAMB1	Laminin subunit beta-1 (Laminin, beta 1, isoform CRA_a);Laminin subunit beta-1 (Laminin B1 chain) (Laminin-1 subunit beta) (Laminin-10 subunit beta) (Laminin-12 subunit beta) (Laminin-2 subunit beta) (Laminin-6 subunit beta) (Laminin-8 subunit beta)	4.85294	4.94592	4.90876	4.68941	4.78337	4.75707	4.98472	NaN	4.84721	4.84587	4.83641	4.97391	4.88121	4.96506	NaN	4.94148	NaN	4.87538	4.96257	4.88538	4.85857	4.96318	5.05053	4.83485	4.84671	4.94507	4.87668	4.93622	4.92702	4.91407	4.99835	4.97958	4.78164	4.87077	4.93641	4.93966	4.89064	4.94758	4.79244	4.95273	4.92165	4.92903	5.11861	NaN	4.85442	4.93732	4.9968
G3XAK1;P26927	MST1	Hepatocyte growth factor-like protein (Macrophage stimulating 1 (Hepatocyte growth factor-like), isoform CRA_b);Hepatocyte growth factor-like protein (Macrophage stimulatory protein) (Macrophage-stimulating protein) (MSP) [Cleaved into: Hepatocyte growth factor-like protein alpha chain;Hepatocyte growth factor-like protein beta chain]	4.79036	4.74208	4.74071	4.70033	3.80748	4.80787	4.48563	5.06712	4.84346	4.76454	4.62294	4.53005	4.93161	4.9457	4.2045	4.86793	4.43914	4.68284	4.58198	4.6628	4.59298	4.78285	4.27599	4.83421	5.0758	4.92389	4.76646	4.89789	4.71033	4.62436	5.06897	5.08746	5.1393	5.01367	4.77904	4.74389	5.04711	4.8364	4.73594	5.08277	4.87175	4.15549	4.72666	4.79347	4.87386	4.781	4.621
G3XAP6;P49747;P49747-2	COMP	Cartilage oligomeric matrix protein (Cartilage oligomeric matrix protein, isoform CRA_b);Cartilage oligomeric matrix protein (COMP) (Thrombospondin-5) (TSP5)	4.7418	4.87584	4.78229	4.73102	4.67711	4.89832	5.03459	5.02335	5.0645	4.83031	4.73246	4.78014	5.30057	4.93224	4.86367	4.93481	4.8598	4.95961	4.87118	4.98684	5.13264	4.74861	4.95293	4.61312	4.97823	4.80114	4.86076	4.95266	4.86626	4.58144	5.07563	4.84268	5.0792	5.09273	4.95082	4.90798	4.97489	4.87251	4.88186	4.98906	5.04969	4.6888	4.87733	5.35135	4.91545	5.11408	5.03681
G5E968	CHGA	Chromogranin A (Parathyroid secretory protein 1), isoform CRA_b (Chromogranin-A)	NaN	NaN	NaN	NaN	4.33509	NaN	NaN	NaN	NaN	NaN	4.14937	NaN	4.33956	NaN	NaN	NaN	NaN	NaN	4.65364	4.62231	NaN	4.22648	NaN	4.79414	NaN	4.29349	NaN	NaN	NaN	4.83279	4.42409	NaN	NaN	NaN	NaN	NaN	NaN	NaN	NaN	NaN	NaN	4.57019	NaN	NaN	NaN	NaN	NaN
G5E9G7;Q9P2S2	NRXN2	Neurexin 2, isoform CRA_a (Neurexin-2);Neurexin-2 (Neurexin II-alpha) (Neurexin-2-alpha)	5.95651	5.73716	5.97361	5.97861	5.77428	5.86933	5.72004	5.47683	5.9029	5.70222	5.89507	5.89678	5.70425	5.83632	5.76909	5.74002	5.78981	5.67613	5.84909	5.79316	5.77017	5.86632	5.84723	5.75433	5.60508	5.67942	5.84871	5.95555	5.84032	5.98057	5.73107	5.57159	5.32563	5.47719	5.85448	5.63998	5.69223	5.68373	5.70739	5.53346	5.58053	5.70836	6.02794	5.70413	5.49581	5.67627	5.54886
H0Y4H1	PTPRF	Receptor-type tyrosine-protein phosphatase F (Fragment)	4.56956	4.45146	4.7055	4.67181	4.62344	4.77003	NaN	NaN	4.72674	4.59963	4.66138	4.77878	4.61633	4.48406	NaN	4.54102	4.69001	NaN	4.84016	4.56807	4.61919	4.62467	4.69595	4.81537	NaN	4.53907	4.63197	4.77466	4.5769	4.72197	4.47593	NaN	NaN	NaN	4.60604	4.74482	NaN	NaN	NaN	NaN	NaN	4.60466	4.68639	4.66449	4.4633	4.53456	4.17366
H0Y512;Q9HDC9;Q9HDC9-2	APMAP	Adipocyte plasma membrane-associated protein (Fragment);Adipocyte plasma membrane-associated protein (Protein BSCv)	4.26776	3.9879	NaN	4.15013	4.13586	NaN	4.26687	4.3634	3.88413	4.45516	3.73819	4.18462	4.32144	NaN	NaN	NaN	NaN	3.84301	4.16964	NaN	4.21621	4.41877	NaN	NaN	NaN	4.42402	4.4714	NaN	4.39944	4.3472	NaN	4.2587	4.09648	4.42587	4.23706	4.15464	4.56815	4.15495	3.81689	NaN	4.3862	NaN	NaN	4.22516	4.40266	4.23827	4.49133
H0Y5E4;H0YCV9;H0YD13;H0YDW7;P16070;P16070-10;P16070-11;P16070-12;P16070-13;P16070-14;P16070-15;P16070-16;P16070-17;P16070-18;P16070-3;P16070-4;P16070-5;P16070-6;P16070-7;P16070-8;P16070-9	CD44	CD44 antigen;CD44 antigen (CDw44) (Epican) (Extracellular matrix receptor III) (ECMR-III) (GP90 lymphocyte homing/adhesion receptor) (HUTCH-I) (Heparan sulfate proteoglycan) (Hermes antigen) (Hyaluronate receptor) (Phagocytic glycoprotein 1) (PGP-1) (Phagocytic glycoprotein I) (PGP-I) (CD antigen CD44);CD44 antigen (Fragment)	6.46742	6.4189	6.24433	6.23885	6.32583	6.16739	6.43047	6.33218	6.26672	6.42952	6.33533	6.24353	6.37944	6.23763	6.32836	6.38671	6.26166	6.35873	6.26345	6.24741	6.22044	6.43025	6.37604	6.05121	6.34087	6.49029	6.28652	6.15627	6.31314	6.28725	6.18731	6.4119	6.25256	6.16163	6.32735	6.22353	6.38769	6.32027	6.2056	6.15144	6.43243	6.37342	6.22961	6.17226	6.36467	6.35454	6.45736
H0Y6Q1;O75354;O75354-2;O75354-3;Q5QPI7;Q5QPI9;Q5QPJ3;Q5QPJ4;Q5QPJ6;Q5QPJ7	ENTPD6	Ectonucleoside triphosphate diphosphohydrolase 6;Ectonucleoside triphosphate diphosphohydrolase 6 (Fragment);Ectonucleoside triphosphate diphosphohydrolase 6 (NTPDase 6) (EC 3.6.1.6) (CD39 antigen-like 2)	4.44941	4.40838	4.26732	4.21093	4.4276	4.23614	4.25167	NaN	4.02785	4.505	4.45313	4.52555	NaN	NaN	4.46246	NaN	4.58946	NaN	4.38604	NaN	NaN	4.51319	NaN	NaN	NaN	NaN	4.66134	NaN	4.38702	4.35638	4.08013	4.42371	NaN	NaN	4.37374	NaN	NaN	4.6117	4.22477	NaN	NaN	4.48734	4.20421	NaN	4.2707	NaN	NaN
H0Y7C8;O14657	TOR1B	Torsin-1B (Fragment);Torsin-1B (Torsin ATPase-1B) (EC 3.6.4.-) (Torsin family 1 member B)	3.62229	NaN	3.81483	NaN	NaN	NaN	3.78056	NaN	NaN	NaN	NaN	3.54123	NaN	NaN	NaN	NaN	NaN	NaN	3.77667	NaN	NaN	NaN	NaN	NaN	NaN	NaN	NaN	NaN	3.83465	4.15826	NaN	3.72565	NaN	NaN	3.82855	NaN	NaN	NaN	3.76687	NaN	NaN	3.61876	3.93043	NaN	NaN	3.72056	3.89543
H0Y7T8;P49418;P49418-2	AMPH	Amphiphysin;Amphiphysin (Fragment)	4.50248	4.42488	4.5026	4.52127	4.67267	4.42834	4.30488	NaN	4.7462	4.34995	4.49891	4.65707	4.43822	4.29847	4.44989	NaN	4.64902	4.21396	4.76556	4.50049	4.46551	4.34417	4.67318	4.72138	NaN	NaN	4.47281	4.62749	4.43869	4.36869	4.24897	NaN	NaN	NaN	4.36682	NaN	NaN	NaN	NaN	NaN	NaN	NaN	4.32391	4.39044	4.24647	4.23354	NaN
H0YAC1;P03952	KLKB1	Plasma kallikrein (EC 3.4.21.34) (Fletcher factor) (Kininogenin) (Plasma prekallikrein) (PKK) [Cleaved into: Plasma kallikrein heavy chain;Plasma kallikrein (Fragment);Plasma kallikrein light chain]	5.33608	5.196	5.33223	5.29151	5.20971	5.59883	5.30174	5.58537	5.4793	5.40837	5.23385	5.36867	5.54404	5.66356	5.42067	5.37455	5.44662	5.40614	5.13173	5.54528	5.43634	5.3626	5.31437	5.3786	5.55048	5.22161	5.39883	5.3428	5.42331	5.3868	5.62865	5.4867	5.83466	5.66532	5.34584	5.50767	5.63251	5.55115	5.41335	5.65611	5.51689	5.30232	5.36731	5.59434	5.6301	5.43348	5.69761
H0YDE5	KIAA1549L	UPF0606 protein KIAA1549L (Fragment)	5.41588	5.286	5.6426	5.47504	5.41312	5.62321	5.2743	5.00355	5.80637	5.29142	5.53007	5.48383	5.37123	5.28812	5.26117	5.33468	5.42896	5.23491	5.75096	5.41958	5.34183	5.37623	5.54972	5.60277	5.02689	5.21022	5.37598	5.52219	5.37975	5.5951	5.39698	5.19876	4.85338	5.07465	5.36705	5.36076	5.05964	5.18314	5.1434	5.14133	5.13445	5.20304	5.49874	5.39068	5.06475	5.18032	4.89409
H0YDJ3;Q13523	PRPF4B	Serine/threonine-protein kinase PRP4 homolog (EC 2.7.11.1) (PRP4 kinase) (PRP4 pre-mRNA-processing factor 4 homolog);Serine/threonine-protein kinase PRP4 homolog (Fragment)	4.99308	5.12366	5.1855	4.9991	5.06209	5.36435	4.84372	5.17199	4.71495	4.88805	4.8314	4.66835	5.31531	5.08448	4.8107	4.89929	5.04769	4.8932	4.8095	5.47766	5.08498	4.95832	5.26301	5.13535	5.00248	4.81301	5.07151	5.29545	5.04757	5.12866	5.00188	5.00002	5.69439	4.93289	4.99228	5.31942	5.21277	4.77843	5.45991	5.34181	4.81565	4.96115	5.09209	5.04279	5.22524	4.87844	5.05734
H0YEX9;P57087;P57087-3	JAM2	Junctional adhesion molecule B (Fragment);Junctional adhesion molecule B (JAM-B) (Junctional adhesion molecule 2) (JAM-2) (Vascular endothelial junction-associated molecule) (VE-JAM) (CD antigen CD322)	4.82109	4.66461	4.70264	4.8503	4.61714	4.66407	4.63216	NaN	4.77991	4.72116	4.80787	4.7925	4.6271	4.57008	4.54697	4.42427	4.53028	4.78993	4.74444	4.55459	4.72165	4.75084	4.59377	NaN	NaN	4.79749	4.80528	4.52537	4.52521	4.89644	4.83321	NaN	NaN	NaN	4.61543	4.67886	NaN	4.7697	4.8778	NaN	NaN	4.54952	4.89483	4.68231	NaN	4.69388	4.8728
H0YI30;O95390	GDF11	Growth/differentiation factor 11 (Fragment);Growth/differentiation factor 11 (GDF-11) (Bone morphogenetic protein 11) (BMP-11)	4.6298	4.57343	4.51266	4.47841	4.36528	NaN	4.32414	4.5348	NaN	NaN	4.20672	4.54049	4.38966	4.58277	4.5622	4.40346	4.30233	4.2913	4.40029	4.25193	NaN	4.24116	4.45053	4.39176	4.39748	4.36873	4.56437	4.38953	4.32869	4.25272	NaN	4.28807	4.23768	4.23995	4.35236	4.59887	4.3574	4.3846	NaN	4.30421	4.43382	NaN	NaN	NaN	NaN	4.46038	4.27546
H0YKS4;H0YMD0;H0YMU9;H0YN42;P07355;P07355-2	ANXA2	Annexin;Annexin (Fragment);Annexin A2 (Annexin II) (Annexin-2) (Calpactin I heavy chain) (Calpactin-1 heavy chain) (Chromobindin-8) (Lipocortin II) (Placental anticoagulant protein IV) (PAP-IV) (Protein I) (p36)	NaN	NaN	NaN	NaN	NaN	NaN	3.92706	NaN	NaN	NaN	4.29671	4.05631	NaN	NaN	NaN	NaN	NaN	NaN	NaN	NaN	NaN	NaN	NaN	5.53712	NaN	NaN	NaN	NaN	4.07783	3.38949	NaN	NaN	NaN	NaN	4.25393	NaN	NaN	NaN	NaN	NaN	NaN	NaN	NaN	NaN	NaN	NaN	NaN
H0YL52;P09493;P09493-10;P09493-3;P09493-4;P09493-9;Q6ZN40	TPM1	Tropomyosin 1 (Alpha), isoform CRA_f (Tropomyosin alpha-1 chain) (cDNA FLJ16459 fis, clone BRCAN2002473, moderately similar to Tropomyosin, fibroblast isoform 2);Tropomyosin alpha-1 chain (Alpha-tropomyosin) (Tropomyosin-1)	NaN	4.35698	NaN	4.30919	NaN	4.46077	NaN	4.39631	NaN	4.19677	4.16221	4.39587	4.56172	NaN	4.27163	NaN	4.52599	4.25179	NaN	5.01747	4.55236	4.42325	4.86452	NaN	NaN	4.23523	4.58277	NaN	NaN	3.90473	NaN	4.21349	NaN	NaN	4.17423	NaN	NaN	4.43581	NaN	NaN	4.66471	3.84926	NaN	4.38388	4.25012	NaN	4.34152
H0YLF3	B2M	Beta-2-microglobulin (Fragment)	5.75374	5.8278	5.8545	5.75958	5.77391	5.83495	5.82713	5.57905	5.82027	5.7145	5.89166	5.6913	5.69465	5.61641	5.56188	5.51443	5.56532	5.73492	5.9373	5.49848	5.67582	5.71349	5.89826	5.75346	5.43276	5.69146	5.74403	5.66607	5.79729	5.78637	5.64957	5.63873	5.23668	5.56257	5.79625	5.56885	5.45344	5.49025	5.64775	5.57079	5.58461	5.7417	5.83238	5.68344	5.66581	5.87066	5.64608
H0YMB1;Q96TC7;Q96TC7-2	RMDN3	Regulator of microtubule dynamics protein 3 (Fragment);Regulator of microtubule dynamics protein 3 (RMD-3) (hRMD-3) (Cerebral protein 10) (Protein FAM82A2) (Protein FAM82C) (Protein tyrosine phosphatase-interacting protein 51) (TCPTP-interacting protein 51)	NaN	NaN	NaN	NaN	NaN	NaN	NaN	NaN	NaN	NaN	NaN	NaN	NaN	NaN	NaN	NaN	NaN	NaN	NaN	NaN	NaN	NaN	NaN	NaN	NaN	NaN	NaN	NaN	NaN	NaN	NaN	NaN	NaN	NaN	NaN	NaN	NaN	NaN	NaN	NaN	NaN	NaN	NaN	NaN	NaN	NaN	NaN
H0YNK6;Q06418	TYRO3	Tyrosine-protein kinase receptor TYRO3;Tyrosine-protein kinase receptor TYRO3 (EC 2.7.10.1) (Tyrosine-protein kinase BYK) (Tyrosine-protein kinase DTK) (Tyrosine-protein kinase RSE) (Tyrosine-protein kinase SKY) (Tyrosine-protein kinase TIF)	4.96112	4.95958	5.11671	5.00024	4.91662	5.17151	5.03209	4.74909	5.05119	4.9647	4.9783	5.20569	4.95253	5.00779	4.91025	5.1339	4.86604	4.89151	5.07914	5.08559	4.93962	4.91313	5.08335	5.05967	4.88975	4.92694	5.02589	5.11187	4.978	5.16559	NaN	4.79737	4.60296	4.91229	4.93665	5.18686	4.82404	4.83951	5.02806	4.90418	4.894	4.84152	4.99298	4.93792	4.91278	4.88783	NaN
H3BLU2	LSAMP	Limbic system-associated membrane protein (Fragment)	6.43296	6.41759	6.47069	6.47357	6.41184	6.36697	6.332	6.25435	6.59509	6.33712	6.51933	6.55408	6.50308	6.45718	6.46525	6.64626	6.46751	6.41141	6.55702	6.48402	6.2866	6.48224	6.55721	6.52601	6.33128	6.37355	6.46297	6.5418	6.35534	6.37626	6.36396	6.25447	6.3313	6.23828	6.42379	6.37987	6.23379	6.25439	6.29796	6.31193	6.29294	6.32509	6.42412	6.25038	6.25586	6.28453	6.20676
H3BM42;Q92896;Q92896-2;Q92896-3	GLG1	Golgi apparatus protein 1 (Golgi apparatus protein 1, isoform CRA_c);Golgi apparatus protein 1 (CFR-1) (Cysteine-rich fibroblast growth factor receptor) (E-selectin ligand 1) (ESL-1) (Golgi sialoglycoprotein MG-160)	4.8798	NaN	NaN	5.02204	4.86115	NaN	NaN	4.70282	4.90704	4.76522	4.76526	4.99153	NaN	NaN	NaN	NaN	NaN	4.8503	NaN	4.89841	NaN	4.9143	4.79119	4.8019	NaN	NaN	NaN	NaN	NaN	4.77471	NaN	NaN	NaN	NaN	NaN	4.88484	NaN	NaN	NaN	NaN	4.80765	NaN	4.78888	NaN	NaN	NaN	NaN
H3BMA1;H3BUX1;Q13421-2;Q13421-3;Q13421-4	MSLN	Mesothelin (CAK1 antigen) (Pre-pro-megakaryocyte-potentiating factor) [Cleaved into: Megakaryocyte-potentiating factor (MPF);Mesothelin (Fragment);Mesothelin, cleaved form]	4.87417	NaN	NaN	NaN	5.18061	NaN	NaN	NaN	4.55656	NaN	4.67409	4.82809	4.74535	NaN	NaN	NaN	NaN	NaN	5.04206	4.46794	NaN	NaN	NaN	4.64099	NaN	NaN	NaN	4.42277	NaN	4.929	NaN	4.71573	NaN	NaN	NaN	NaN	NaN	NaN	NaN	NaN	NaN	NaN	4.8789	4.49474	NaN	NaN	NaN
H3BP20;H3BS10;P06865	HEXA	Beta-hexosaminidase (EC 3.2.1.52);Beta-hexosaminidase subunit alpha (EC 3.2.1.52) (Beta-N-acetylhexosaminidase subunit alpha) (Hexosaminidase subunit A) (N-acetyl-beta-glucosaminidase subunit alpha)	6.22062	6.12821	5.12899	5.80491	6.01327	5.11185	5.19483	5.04783	5.07612	5.82273	5.08779	5.31137	5.02623	5.23046	5.02646	5.17191	5.22461	4.988	5.10078	5.28317	5.06186	6.30054	5.17354	5.04969	5.15455	5.13198	5.4445	5.23884	5.20681	5.26773	5.02343	5.24894	4.89405	5.13742	5.24709	4.96241	5.20572	6.29828	5.17082	4.86968	4.90517	6.22746	5.11038	5.07399	5.3104	5.05543	5.0752
H3BPK2;H3BQX6;P25713	MT3	Metallothionein;Metallothionein-3;Metallothionein-3 (MT-3) (GIFB) (GIF) (Growth inhibitory factor) (Metallothionein-III) (MT-III)	5.57965	5.36007	5.3354	5.7089	5.33975	5.20794	5.64456	5.60784	5.42738	5.29159	5.45845	5.88222	5.62149	5.7791	5.81767	5.99503	5.87645	5.89865	5.51782	6.01781	5.63863	5.64287	5.58747	5.60225	5.76072	5.73388	5.75765	5.8399	5.60254	5.35987	5.68715	5.51651	5.49029	5.48096	5.31189	5.33201	5.53248	5.52306	5.53096	5.63873	5.7501	5.1724	5.28638	5.50234	5.64416	5.37464	5.50306
H3BPK3;H3BPQ4;Q16775;Q16775-2	HAGH	Hydroxyacylglutathione hydrolase, mitochondrial (EC 3.1.2.6) (Glyoxalase II) (Glx II)"";""Hydroxyacylglutathione hydrolase, mitochondrial (Fragment)"";""Hydroxyacylglutathione hydrolase, mitochondrial	4.42403	4.48632	4.51954	4.42314	4.54795	4.32235	4.29154	4.2561	4.50985	4.46646	4.39569	4.43347	4.30184	4.047	4.14949	NaN	4.2254	NaN	4.55599	4.30634	4.60956	4.22609	4.41182	4.38355	NaN	NaN	4.28063	4.46502	4.54713	4.32038	4.15654	4.24275	NaN	4.09107	4.45903	4.22841	NaN	NaN	4.08401	NaN	NaN	4.32109	4.4047	4.31506	4.51223	4.23064	NaN
H3BRQ4;K4DIB9;P50238	;;CRIP1	Cysteine-rich protein 1 (CRP-1) (Cysteine-rich heart protein) (CRHP) (hCRHP) (Cysteine-rich intestinal protein) (CRIP);Uncharacterized protein (Fragment)	NaN	NaN	NaN	NaN	NaN	NaN	NaN	NaN	NaN	NaN	NaN	NaN	NaN	NaN	NaN	NaN	NaN	NaN	NaN	NaN	NaN	NaN	NaN	NaN	NaN	NaN	NaN	4.20454	NaN	NaN	NaN	NaN	NaN	NaN	NaN	NaN	NaN	NaN	NaN	NaN	NaN	NaN	3.27187	NaN	NaN	NaN	NaN
H3BRV9;P61970	NUTF2	Nuclear transport factor 2 (Fragment);Nuclear transport factor 2 (NTF-2) (Placental protein 15) (PP15)	5.13689	5.02243	5.16692	5.1288	5.21584	5.4597	5.00436	5.22925	5.18635	4.95734	5.28863	5.22375	5.11096	5.13451	5.21649	NaN	5.32061	4.95227	5.35204	5.13379	5.02843	5.068	5.30532	5.22638	4.99241	5.26528	5.38821	5.23157	5.26559	5.159	5.21613	5.05285	NaN	NaN	5.09693	5.11123	NaN	NaN	5.06583	NaN	NaN	5.28337	5.37464	5.23818	4.95129	NaN	NaN
H3BT17;Q8N729	NPW	Neuropeptide W;Neuropeptide W (Preproprotein L8) (hPPL8) [Cleaved into: Neuropeptide W-23 (NPW23) (hL8);Neuropeptide W-30 (NPW30) (hL8C)]	NaN	NaN	NaN	NaN	NaN	NaN	NaN	NaN	NaN	NaN	NaN	NaN	NaN	NaN	NaN	NaN	NaN	NaN	NaN	NaN	NaN	NaN	NaN	NaN	NaN	NaN	NaN	NaN	NaN	NaN	NaN	NaN	NaN	NaN	NaN	NaN	NaN	NaN	NaN	NaN	NaN	NaN	NaN	NaN	NaN	NaN	NaN
H3BUV8;Q08397	LOXL1	Lysyl oxidase homolog 1;Lysyl oxidase homolog 1 (EC 1.4.3.-) (Lysyl oxidase-like protein 1) (LOL)	4.25609	4.33596	4.41767	NaN	NaN	4.47978	4.40312	NaN	NaN	NaN	4.40077	4.31357	4.24095	4.33367	NaN	NaN	NaN	NaN	4.18809	4.33451	4.31289	NaN	4.43812	NaN	NaN	NaN	NaN	4.21177	4.27934	NaN	4.2585	4.16784	NaN	NaN	3.83681	NaN	NaN	NaN	NaN	NaN	NaN	NaN	4.02923	4.25438	NaN	4.30845	4.16865
H7BY64;Q96NZ9;Q96NZ9-4	ZNF511-PRAP1;PRAP1;PRAP1	Proline-rich acidic protein 1 (Epididymis tissue protein Li 178) (Uterine-specific proline-rich acidic protein);ZNF511-PRAP1 readthrough (Fragment)	4.83684	4.71223	4.89942	4.74352	5.09162	4.7219	5.16601	5.1593	4.92076	4.79923	4.85475	4.65592	4.93365	4.93948	5.17509	4.87986	5.01291	5.01041	4.57125	NaN	4.96506	5.02232	4.97742	4.86954	5.3166	5.39526	5.10915	5.07585	4.96302	4.79563	5.11437	5.19474	5.00215	5.14434	4.89344	5.03079	5.08377	5.21217	5.01658	4.87203	4.95155	5.24972	4.87472	4.9796	5.0362	4.9941	5.27181
H7BYX6	NCAM1	Neural cell adhesion molecule 1	5.9767	5.77336	5.57394	5.69155	5.74461	5.70918	5.70819	5.88365	5.73354	5.70433	5.68533	5.76188	5.6261	5.47514	5.81947	5.7594	5.48311	5.995	5.94031	5.55862	5.57973	5.92192	5.93784	5.707	5.83971	5.90819	5.73655	5.87231	5.71271	5.67073	5.58925	5.67914	5.61171	5.56035	5.65546	5.67646	5.96942	5.57517	5.7098	5.66198	5.97741	5.68731	5.67234	5.18555	5.70784	5.88397	5.63256
H7BZJ3	PDIA3	Protein disulfide-isomerase A3 (Fragment)	5.36112	5.38921	5.29311	5.42776	5.27773	5.21228	5.30617	NaN	5.32096	5.28179	5.41938	5.29725	5.29352	5.46161	NaN	5.49541	NaN	5.34206	5.24652	5.46456	5.28917	NaN	5.51927	5.29974	NaN	NaN	5.37673	5.4967	5.25076	5.27857	5.29292	5.40835	NaN	NaN	5.26711	5.3033	5.19875	NaN	5.32281	5.31169	NaN	NaN	5.33802	5.34665	5.22558	5.27808	NaN
H7BZT7;P10768;X6RA14	ESD	S-formylglutathione hydrolase (EC 3.1.2.12);S-formylglutathione hydrolase (EC 3.1.2.12) (Fragment);S-formylglutathione hydrolase (FGH) (EC 3.1.2.12) (Esterase D) (Methylumbelliferyl-acetate deacetylase) (EC 3.1.1.56)	4.57858	4.64186	4.66166	4.54253	4.51429	4.8343	NaN	NaN	4.47512	4.46653	4.43802	4.51562	NaN	NaN	NaN	NaN	NaN	NaN	4.61885	NaN	4.66722	NaN	NaN	NaN	NaN	NaN	NaN	NaN	4.52618	4.44778	NaN	NaN	NaN	4.60263	4.5864	NaN	NaN	NaN	NaN	NaN	NaN	NaN	4.54681	4.45392	NaN	NaN	NaN
H7C0V4;H7C215;Q9BZR6	RTN4R	Reticulon-4 receptor (Fragment);Reticulon-4 receptor (Nogo receptor) (NgR) (Nogo-66 receptor)	5.11532	5.06799	5.32114	5.15941	5.13989	5.12911	5.08421	4.79199	5.06523	5.22473	5.08609	5.19935	5.08299	5.19835	4.90625	5.25139	4.96854	4.91104	5.18328	5.16668	5.07787	5.13465	5.10513	5.0379	4.99736	5.04734	5.23589	5.2607	5.185	5.30247	5.00365	5.02191	4.90439	4.89655	5.17933	5.16189	4.99519	5.15609	5.08912	4.82405	4.70661	5.20023	5.16239	5.2134	5.01981	5.0031	4.97967
H7C2F2	CD99		5.95392	6.02503	6.03689	5.80957	5.7204	5.92356	6.06427	6.06463	5.83917	5.69281	5.95081	5.88182	5.95046	6.31212	6.20931	6.11555	5.92693	6.13541	5.79703	6.10355	5.98194	5.88744	6.37432	5.99202	6.19451	5.8826	6.26045	6.22816	5.84321	5.25742	NaN	5.7929	5.82225	5.95981	5.78218	6.07359	5.71505	5.89414	5.93954	5.91042	6.15374	5.92186	5.8886	5.88427	6.01905	6.08225	6.0632
H7C5R1	CP	Ceruloplasmin (Fragment)	NaN	NaN	NaN	NaN	NaN	NaN	NaN	5.84652	NaN	NaN	NaN	NaN	5.8059	5.90104	NaN	NaN	NaN	NaN	NaN	NaN	NaN	NaN	NaN	NaN	5.64479	NaN	NaN	NaN	NaN	NaN	NaN	NaN	NaN	NaN	NaN	NaN	NaN	NaN	NaN	NaN	5.7453	NaN	NaN	NaN	NaN	NaN	5.64992
H9KV31;O15394	NCAM2	Neural cell adhesion molecule 2;Neural cell adhesion molecule 2 (N-CAM-2) (NCAM-2)	6.01773	5.92453	5.94264	6.02386	5.83042	5.90147	5.91199	5.65712	5.96774	5.8232	5.96563	6.00863	5.864	5.87718	5.87156	5.9544	5.79657	5.84769	6.05707	5.86246	5.79225	5.87213	6.06903	5.94667	5.69437	5.77182	5.86385	5.99848	5.84393	6.0067	5.83522	5.73144	5.29772	5.76525	5.87652	5.83052	5.84979	5.76636	5.84365	5.64994	5.84252	5.69004	5.98699	5.80999	5.76131	5.82302	5.71721
I3L0A0;Q13404;Q13404-1;Q13404-2;Q13404-7	TMEM189-UBE2V1;UBE2V1;UBE2V1;UBE2V1;UBE2V1	HCG2044781 (TMEM189-UBE2V1 readthrough);Ubiquitin-conjugating enzyme E2 variant 1 (UEV-1) (CROC-1) (TRAF6-regulated IKK activator 1 beta Uev1A)	4.97763	4.95343	NaN	4.97398	4.89685	4.8525	NaN	NaN	NaN	4.95872	4.872	4.89095	NaN	NaN	NaN	NaN	4.95361	4.57682	4.90674	4.5484	NaN	4.84496	NaN	4.75213	NaN	NaN	4.92646	NaN	4.80741	4.75064	4.61794	4.65704	NaN	4.40081	4.57234	NaN	NaN	4.79468	NaN	4.49208	NaN	4.58564	4.755	NaN	4.78331	4.50067	4.51378
I3L0A1;J3KPA1;P54108;P54108-2;P54108-3	CRISP3	Cysteine-rich secretory protein 3;Cysteine-rich secretory protein 3 (CRISP-3) (Specific granule protein of 28 kDa) (SGP28);Cysteine-rich secretory protein 3 (Fragment)	NaN	NaN	4.61728	NaN	NaN	4.96739	4.90693	4.81859	4.94974	5.09636	4.7044	NaN	5.06088	5.2692	NaN	5.28566	5.23623	4.83671	4.97643	5.15305	5.07893	4.93496	4.85701	NaN	5.08362	5.08565	NaN	5.28691	4.84428	NaN	NaN	5.09958	5.1511	5.16964	4.9456	5.06614	5.27413	5.20143	5.08062	5.06381	NaN	5.06349	4.73931	5.03154	4.91639	5.175	5.10304
I3L0N3;P46459	NSF	Vesicle-fusing ATPase;Vesicle-fusing ATPase (EC 3.6.4.6) (N-ethylmaleimide-sensitive fusion protein) (NEM-sensitive fusion protein) (Vesicular-fusion protein NSF)	4.80371	4.73595	4.6771	4.81833	4.82643	4.77705	4.60154	4.47631	4.77704	4.69344	4.78985	4.86329	4.39793	4.47353	4.71416	4.89478	4.64577	4.47565	4.8638	4.60821	4.60106	4.79655	4.61552	4.77914	4.74727	4.78989	4.66893	4.61771	4.68935	4.65092	4.5964	4.64279	4.88534	4.42153	4.73574	4.49256	4.52709	4.80343	4.43781	4.68106	4.64615	4.80651	4.45116	4.38317	4.57797	4.49178	4.56267
I3L145;P04278	SHBG	Sex hormone-binding globulin (Sex hormone-binding globulin, isoform CRA_a);Sex hormone-binding globulin (SHBG) (Sex steroid-binding protein) (SBP) (Testis-specific androgen-binding protein) (ABP) (Testosterone-estradiol-binding globulin) (TeBG) (Testosterone-estrogen-binding globulin)	5.04684	NaN	NaN	NaN	NaN	NaN	NaN	4.60476	4.32909	NaN	NaN	4.87882	4.49742	4.51478	NaN	4.49005	4.60942	4.64341	4.80696	4.94605	NaN	NaN	NaN	4.33166	4.50593	4.75881	4.46344	4.49136	NaN	NaN	NaN	NaN	NaN	4.55897	NaN	4.60338	4.84978	NaN	NaN	4.55922	4.93849	NaN	NaN	NaN	NaN	NaN	NaN
I3L397;I3L504;P63241;P63241-2	EIF5A	Eukaryotic translation initiation factor 5A (eIF-5A) (Fragment);Eukaryotic translation initiation factor 5A-1;Eukaryotic translation initiation factor 5A-1 (eIF-5A-1) (eIF-5A1) (Eukaryotic initiation factor 5A isoform 1) (eIF-5A) (Rev-binding factor) (eIF-4D)	4.05322	4.08209	3.47483	3.7322	4.17285	3.69942	3.8539	3.83042	2.71843	3.87888	3.93904	5.72035	3.28844	NaN	3.72115	NaN	3.22799	3.52686	3.55113	NaN	3.88546	5.94455	NaN	3.28842	NaN	3.78926	3.92178	NaN	3.83755	6.05011	5.81953	4.03323	3.54846	3.49963	5.78004	3.06501	3.6015	3.97562	3.52344	3.39668	3.81412	3.96782	3.67904	NaN	3.87488	3.76505	3.74691
I3L3E6;Q658N2	WSCD1	WSC domain-containing protein 1	4.73149	4.7877	4.9344	4.9676	4.81978	4.86463	4.8755	4.69449	4.8104	4.73248	4.80585	4.95383	4.91031	4.99228	4.96986	5.11206	4.9631	4.76172	4.93059	4.98079	4.81902	4.84087	4.91769	4.89675	5.01078	4.78279	4.98101	4.86159	4.79851	4.77032	4.66335	4.87956	5.03183	4.9198	4.80118	4.828	5.10994	4.75087	4.89308	5.09452	5.05781	5.08158	4.84191	NaN	4.67535	4.83574	4.77242
I3L3J8;P14415	ATP1B2	Sodium/potassium-transporting ATPase subunit beta (Fragment);Sodium/potassium-transporting ATPase subunit beta-2 (Adhesion molecule in glia) (AMOG) (Sodium/potassium-dependent ATPase subunit beta-2)	NaN	4.93056	4.64015	4.9681	NaN	4.70879	4.90696	NaN	NaN	4.78341	4.9309	5.27504	NaN	4.98973	NaN	5.06295	NaN	4.94305	4.82283	NaN	NaN	4.88119	5.02857	4.90217	NaN	NaN	4.98052	4.78997	4.79576	4.79729	NaN	NaN	NaN	NaN	5.40584	NaN	5.7417	4.82311	NaN	NaN	4.77669	5.0187	4.64049	NaN	NaN	NaN	NaN
I3L3R5	CCER2	Coiled-coil domain-containing glutamate-rich protein 2	4.36824	4.25057	4.54959	4.33643	4.53217	4.22811	4.27781	4.41151	4.22114	4.37518	4.36144	4.3129	4.19817	4.06084	4.33817	3.39448	4.31296	4.04334	4.57806	4.04667	4.13673	4.3407	4.26735	4.03611	4.0558	4.33513	4.22855	3.9588	4.24926	4.58718	4.26017	4.2174	3.89537	3.91373	4.43716	4.19759	4.0037	4.23338	4.30294	NaN	4.24411	4.24533	4.31484	4.11714	4.38114	4.21	NaN
J3KNA1;Q12840	KIF5A	Kinesin heavy chain isoform 5A (Kinesin heavy chain neuron-specific 1) (Neuronal kinesin heavy chain) (NKHC);Kinesin-like protein	6.18579	4.77262	5.2909	5.47056	4.64795	5.30791	4.86137	6.31973	4.77228	5.34444	5.36444	5.371	5.55559	5.73022	6.41478	NaN	5.58099	5.51202	5.23249	4.90154	5.94459	6.12018	4.72226	5.55514	5.71363	6.11279	5.5527	4.783	5.4645	5.44335	5.62625	5.61818	5.71133	NaN	5.45416	6.29886	5.02519	6.36817	6.32683	5.02209	5.56268	NaN	5.28871	5.01654	5.47702	6.27643	6.23426
J3KNC5;Q92832;Q92832-2	NELL1	NEL-like 1 (Chicken), isoform CRA_a (Protein kinase C-binding protein NELL1);Protein kinase C-binding protein NELL1 (NEL-like protein 1) (Nel-related protein 1)	4.60451	4.49233	4.49019	4.69625	4.75832	4.48648	4.60595	4.31565	4.62533	4.48883	4.7377	4.6359	4.59536	4.12268	4.3433	3.89299	4.55565	4.36767	4.76492	4.44307	4.53193	4.42632	4.35486	4.64073	4.37959	4.50092	4.59344	4.42564	4.76314	4.64187	4.66098	4.45367	3.83788	4.34798	4.76645	4.3899	4.21661	4.42617	4.27016	NaN	4.37996	4.61331	4.67642	4.34121	NaN	4.58116	NaN
J3KNE3;P68402	PAFAH1B2	Platelet-activating factor acetylhydrolase IB subunit beta (EC 3.1.1.47) (PAF acetylhydrolase 30 kDa subunit) (PAF-AH 30 kDa subunit) (PAF-AH subunit beta) (PAFAH subunit beta);Platelet-activating factor acetylhydrolase IB subunit beta (Fragment)	NaN	3.82289	3.96998	NaN	4.46356	4.07076	NaN	NaN	3.04366	4.258	NaN	4.31248	NaN	NaN	NaN	NaN	NaN	3.99314	4.13779	NaN	3.89752	4.34931	NaN	3.92352	NaN	NaN	4.09548	NaN	3.6067	NaN	NaN	3.90184	NaN	NaN	NaN	3.39837	NaN	NaN	3.5479	NaN	NaN	NaN	3.94816	NaN	3.96168	NaN	NaN
J3KNF6;Q6NW40	RGMB	RGM domain family member B;RGM domain family member B (DRG11-responsive axonal guidance and outgrowth of neurite) (DRAGON)	5.90092	5.746	5.89324	5.92608	5.75335	5.75516	5.61038	5.478	5.81024	5.8767	5.84859	5.87591	5.67807	5.61428	5.70657	5.67268	5.76348	5.60184	5.94125	5.74121	5.64336	5.82527	5.7078	5.73292	5.53305	5.75872	5.78019	5.80701	5.84933	6.01713	5.60886	5.61792	5.25274	5.4798	5.80601	5.68574	5.57954	5.65775	5.64655	5.47681	5.61044	5.70424	5.86781	5.66327	5.62819	5.57943	5.40924
J3KNP4;Q9NPR2;Q9NPR2-2	SEMA4B	Semaphorin-4B (Semaphorin-C)	5.02939	4.98252	4.91498	4.95045	4.92895	5.00746	4.76766	4.98419	4.90517	4.86909	5.00263	4.90946	5.00998	4.71048	4.99252	4.88116	4.96008	4.93004	4.93927	4.94367	4.79337	4.92657	4.84536	5.08697	4.899	5.03691	5.0248	5.02699	4.9776	4.88709	4.70333	4.99386	5.0899	5.10113	5.05152	5.02341	5.02091	4.96679	5.04064	4.94326	4.84369	4.93902	4.93791	5.03097	4.77255	4.8234	5.09368
J3KNV4;Q13683;Q13683-10;Q13683-3;Q13683-7;Q13683-9	ITGA7	Integrin alpha-7;Integrin alpha-7 [Cleaved into: Integrin alpha-7 heavy chain;Integrin alpha-7 70 kDa form];Integrin alpha-7 light chain	5.274	5.30319	4.93266	5.29329	5.16771	5.11516	5.1959	4.92852	4.81602	5.07749	5.22801	5.07196	5.11954	4.94798	5.12652	4.9634	5.0583	5.23878	5.01399	5.03804	5.08878	5.39965	5.07983	5.23174	4.98606	5.23075	5.24753	5.05894	5.18586	5.307	5.17391	5.10031	NaN	5.00554	5.15375	5.06985	4.96617	5.06419	5.07467	5.12951	5.1591	5.05419	4.92956	5.16696	5.13917	5.16891	4.8613
J3KQ18;P30046	DDT	D-dopachrome decarboxylase;D-dopachrome decarboxylase (EC 4.1.1.84) (D-dopachrome tautomerase) (Phenylpyruvate tautomerase II)	4.46294	4.80126	4.5397	4.45981	4.55705	4.6008	4.65569	4.5521	4.54687	4.45033	4.59583	4.577	4.59605	4.63269	NaN	4.04909	NaN	4.62795	4.6215	4.54053	4.58847	NaN	4.52894	4.47641	4.43641	NaN	4.42625	4.58155	4.48212	NaN	NaN	4.48199	4.35066	4.40112	4.47675	4.33126	NaN	NaN	NaN	4.49423	4.62477	4.52685	4.61299	4.53636	4.59361	4.61103	4.40259
J3KQG3;Q5JZY3;Q5JZY3-2;Q5JZY3-3	EPHA10	EPH receptor A10, isoform CRA_b (Ephrin type-A receptor 10);Ephrin type-A receptor 10 (EC 2.7.10.1)	4.82994	4.71878	4.82651	4.87327	4.80173	4.81579	4.74053	4.78626	4.88807	4.78383	4.72135	5.00046	4.77524	4.88152	4.81661	5.05161	4.87383	4.71473	4.88018	4.91832	4.76781	4.81555	4.90852	4.9465	NaN	4.98426	4.87632	4.9458	4.72179	4.70961	4.82658	4.70994	NaN	NaN	4.73279	4.822	4.52155	4.85302	4.67887	4.6158	4.72658	4.77106	4.68725	4.83798	4.59965	4.74101	4.59107
J3KRI5;J3QKW5;J3QLE6;P55286;X6R3Y6	CDH8	Cadherin-8	5.03948	4.88667	5.17651	5.0531	4.97509	5.18634	4.87757	NaN	5.22573	5.02929	5.13743	5.09721	5.11197	4.85745	5.09875	5.03549	5.07021	4.95415	5.17647	5.02729	5.15166	5.24289	5.14622	5.24199	NaN	5.13335	5.05507	5.25655	4.97667	5.23782	5.15065	5.04399	NaN	5.02111	5.11666	4.96076	NaN	NaN	4.93305	4.84805	4.90823	5.00652	5.17097	5.09852	4.93231	4.96427	NaN
J3KRP0	CNDP1	Beta-Ala-His dipeptidase	5.43201	5.36991	5.35949	5.31616	5.29062	5.25217	5.29597	NaN	5.51355	5.31184	5.1862	5.28166	NaN	5.62631	5.40977	NaN	5.42401	NaN	NaN	NaN	NaN	NaN	NaN	5.29755	NaN	NaN	NaN	5.44674	5.28774	5.38036	NaN	5.13482	NaN	5.24799	5.32635	5.30346	5.09418	5.21316	NaN	NaN	5.2627	NaN	5.21665	NaN	NaN	5.24512	NaN
J3KSJ8;Q9UD71;Q9UD71-2	PPP1R1B	Protein phosphatase 1 regulatory subunit 1B (DARPP-32) (Dopamine- and cAMP-regulated neuronal phosphoprotein);Protein phosphatase 1 regulatory subunit 1B (Fragment)	NaN	3.93882	3.70964	NaN	3.7338	3.8041	NaN	NaN	NaN	3.61123	3.71595	NaN	NaN	NaN	NaN	NaN	NaN	NaN	3.64948	NaN	3.66851	3.58401	NaN	NaN	NaN	NaN	NaN	NaN	NaN	3.26311	NaN	NaN	NaN	NaN	3.17156	NaN	NaN	NaN	NaN	NaN	NaN	3.46556	NaN	3.46839	3.50458	NaN	NaN
J3KSN0;J3KTR4;J3QKK2;J3QQU6;Q8WVN6	SECTM1	Secreted and transmembrane protein 1;Secreted and transmembrane protein 1 (Fragment);Secreted and transmembrane protein 1 (Protein K-12)	4.97079	5.14482	5.1294	4.93246	4.86335	4.89107	5.40598	5.12483	4.97334	5.00596	5.08444	5.00657	5.00243	5.03598	5.07834	5.10127	5.12046	5.253	4.9908	4.99581	4.85356	4.9287	5.11942	4.95465	4.98586	5.27683	4.96141	4.93876	4.96031	5.07406	5.01863	5.11686	4.9929	4.88136	4.99811	5.02229	4.9615	4.84424	5.1002	5.03728	4.9856	4.87899	4.94797	5.07035	5.04301	5.03963	5.0999
J3QQR8;J3QQX6;J3QRQ1;J3QRT5;P13598	ICAM2	Intercellular adhesion molecule 2;Intercellular adhesion molecule 2 (Fragment);Intercellular adhesion molecule 2 (ICAM-2) (CD antigen CD102)	4.66043	4.80937	4.72395	4.70592	4.67244	4.64638	4.64647	4.85924	4.7642	4.92525	4.63456	4.71756	4.8586	NaN	4.99867	NaN	4.86165	4.89102	4.95293	NaN	4.56587	4.5676	NaN	4.60341	NaN	4.9686	4.80866	NaN	NaN	4.77221	4.87102	4.7464	4.98006	NaN	4.68053	NaN	4.64805	4.81396	4.6709	NaN	5.07693	NaN	4.60459	NaN	4.58252	4.83272	NaN
J3QS03;Q9GZX9	TWSG1	Twisted gastrulation protein homolog 1	5.19397	5.19194	5.27475	5.1967	5.14206	5.19066	5.25612	5.23023	5.08783	5.17915	5.17198	5.34567	5.11372	4.97999	5.28261	4.99906	5.25248	5.27333	5.22665	5.07092	5.13376	5.07486	5.06073	5.18571	5.28715	5.24681	5.14008	5.0638	5.21468	5.22092	5.12854	5.38957	5.10093	5.29912	5.24904	5.08508	5.26068	5.17081	5.21717	5.18578	5.28164	5.24908	5.29192	5.32126	5.31596	5.14921	5.17985
J9JIG6;Q96EG1	ARSG	Arylsulfatase G;Arylsulfatase G (ASG) (EC 3.1.6.1)	NaN	NaN	4.60565	4.3461	4.53017	NaN	4.45128	NaN	4.33153	NaN	4.34206	4.24314	NaN	4.3483	4.43367	4.39021	NaN	NaN	4.38926	4.57977	NaN	4.14188	4.39677	4.41338	NaN	4.17659	4.51347	4.28519	NaN	4.54713	4.1289	NaN	NaN	NaN	4.52198	NaN	NaN	NaN	4.25757	4.48965	NaN	4.23769	4.52786	4.01267	NaN	4.39789	NaN
K4DIA0;O75144;O75144-2	ICOSLG	ICOS ligand (Inducible T-cell co-stimulator ligand, isoform CRA_b);ICOS ligand (B7 homolog 2) (B7-H2) (B7-like protein Gl50) (B7-related protein 1) (B7RP-1) (CD antigen CD275)	5.95797	5.9748	5.80887	5.81462	5.91767	5.70638	5.95336	5.65823	5.8722	5.90899	5.86666	5.73641	5.76284	5.55152	5.57644	5.49899	5.7423	5.81946	5.96694	5.98573	5.93125	5.72858	5.69793	6.05386	5.58436	5.6621	5.72438	5.8663	5.99629	6.07382	5.70914	5.88086	5.50828	5.74132	6.00755	5.88757	5.70658	5.65419	6.00409	5.63067	5.6644	5.93792	5.79456	5.82087	5.9076	5.82032	5.81999
K7EIS2;K7EKV3;K7EM70;K7EQL9;Q9BSG5;Q9BSG5-2;Q9BSG5-3	RTBDN	Retbindin;Retbindin (Fragment)	NaN	4.59527	4.91496	NaN	NaN	4.64532	NaN	NaN	NaN	4.57298	NaN	4.80767	5.04487	NaN	NaN	NaN	NaN	NaN	4.71367	NaN	3.81058	NaN	NaN	NaN	NaN	NaN	NaN	NaN	NaN	NaN	NaN	NaN	NaN	NaN	4.38571	4.75185	NaN	NaN	NaN	NaN	NaN	NaN	NaN	NaN	NaN	NaN	NaN
K7EKE8;Q92692;Q92692-2	NECTIN2	Nectin-2 (Fragment);Nectin-2 (Herpes virus entry mediator B) (Herpesvirus entry mediator B) (HveB) (Nectin cell adhesion molecule 2) (Poliovirus receptor-related protein 2) (CD antigen CD112)	4.7999	4.57227	4.71275	4.71296	NaN	4.67589	4.61621	NaN	4.77913	4.53672	4.72145	4.75706	NaN	4.70239	4.01702	NaN	4.66937	4.71559	4.83645	4.69646	NaN	4.70168	4.89753	4.77249	NaN	4.6542	4.61906	4.55795	NaN	4.60455	4.63028	NaN	NaN	NaN	NaN	NaN	NaN	4.19389	4.12642	NaN	NaN	NaN	4.65926	NaN	4.19566	4.62194	4.47192
K7EKL3;K7EQ05;P28799;P28799-2;P28799-3	GRN	Granulin-1 (Granulin G);Granulin-2 (Granulin F);Granulin-3 (Epithelin-2) (Granulin B);Granulin-4 (Epithelin-1) (Granulin A);Granulin-5 (Granulin C);Granulin-6 (Granulin D);Granulin-7 (Granulin E)];Progranulin;Progranulin (Fragment);Progranulin (PGRN) (Acrogranin) (Epithelin precursor) (Glycoprotein of 88 Kda) (GP88) (Glycoprotein 88) (Granulin precursor) (PC cell-derived growth factor) (PCDGF) (P…	4.35505	NaN	3.93836	NaN	NaN	4.42354	NaN	NaN	4.34235	NaN	NaN	NaN	NaN	NaN	NaN	NaN	NaN	NaN	4.59759	NaN	NaN	4.32069	4.31228	NaN	NaN	4.18984	NaN	NaN	NaN	NaN	4.34688	NaN	NaN	NaN	NaN	NaN	NaN	NaN	NaN	NaN	4.34009	4.38829	NaN	4.41581	4.87538	NaN	NaN
K7ELW0;Q99497	PARK7	Protein/nucleic acid deglycase DJ-1;Protein/nucleic acid deglycase DJ-1 (EC 3.1.2.-) (EC 3.5.1.-) (EC 3.5.1.124) (Maillard deglycase) (Oncogene DJ1) (Parkinson disease protein 7) (Parkinsonism-associated deglycase) (Protein DJ-1) (DJ-1)	5.17368	5.12297	5.16539	5.00888	4.99696	5.4899	5.08465	4.89525	4.86128	4.89974	5.04981	5.21762	4.99169	5.02979	5.11454	5.15224	5.08919	5.10623	5.15243	5.26609	5.04147	5.03419	4.96987	5.09886	4.80826	4.95537	4.99301	5.08498	5.14679	5.03009	5.3948	4.90157	4.92441	5.33584	4.94251	4.96569	4.90125	4.8326	4.81836	4.96618	4.99663	4.76983	5.09273	5.30999	4.83518	4.93256	4.81199
K7ENA4;K7ESL8	RTBDN	Retbindin (Fragment)	NaN	3.67794	4.50914	NaN	4.87687	4.30887	NaN	NaN	NaN	4.76181	NaN	NaN	NaN	NaN	NaN	NaN	NaN	NaN	4.45714	NaN	4.41839	NaN	NaN	NaN	NaN	NaN	NaN	NaN	NaN	NaN	NaN	NaN	NaN	NaN	4.86505	NaN	NaN	NaN	NaN	NaN	NaN	4.4386	3.67729	NaN	3.36556	NaN	NaN
K7ENE5;O00115;O00115-2	DNASE2	Deoxyribonuclease-2-alpha (EC 3.1.22.1) (Acid DNase) (Deoxyribonuclease II alpha) (DNase II alpha) (Lysosomal DNase II) (R31240_2);Deoxyribonuclease-2-alpha (Fragment)	5.32149	5.15805	5.20984	5.37174	5.22782	5.09215	5.22256	5.0156	5.23217	5.17372	5.26457	5.27858	5.10118	5.34146	5.21025	5.40475	5.08251	5.05656	5.13767	5.41794	5.26359	5.16919	5.14359	4.95584	5.11934	5.12196	5.23831	5.36667	5.40455	5.49067	5.14619	5.0858	4.83375	5.3432	5.43374	5.15475	5.18663	5.22059	5.30166	4.96284	4.9561	5.30365	5.49685	5.22956	5.12548	5.12987	5.07101
K7EPJ5;O60291;O60291-2;O60291-3;O60291-4	MGRN1	E3 ubiquitin-protein ligase MGRN1 (EC 2.3.2.27) (Mahogunin RING finger protein 1) (RING finger protein 156) (RING-type E3 ubiquitin transferase MGRN1);E3 ubiquitin-protein ligase MGRN1 (Fragment)	NaN	NaN	3.67641	NaN	4.26146	4.10157	NaN	NaN	4.13876	4.03047	4.15852	NaN	NaN	NaN	NaN	NaN	4.03445	NaN	4.27063	NaN	NaN	4.28554	4.54179	4.30046	NaN	4.12881	NaN	4.61669	NaN	3.96363	4.22136	NaN	NaN	NaN	4.13606	NaN	NaN	NaN	NaN	NaN	NaN	NaN	3.80445	NaN	NaN	NaN	NaN
K7EQG1;Q9NXS2;Q9NXS2-3	QPCTL	Glutaminyl-peptide cyclotransferase-like protein;Glutaminyl-peptide cyclotransferase-like protein (EC 2.3.2.5) (Golgi-resident glutaminyl-peptide cyclotransferase) (isoQC) (gQC)	NaN	NaN	NaN	NaN	NaN	NaN	NaN	NaN	NaN	NaN	NaN	NaN	NaN	NaN	NaN	NaN	NaN	NaN	NaN	NaN	NaN	NaN	NaN	NaN	NaN	NaN	NaN	NaN	NaN	NaN	NaN	NaN	NaN	NaN	NaN	NaN	NaN	NaN	NaN	NaN	NaN	NaN	NaN	NaN	NaN	NaN	NaN
K7ER15;Q9H0R4;Q9H0R4-2	HDHD2	Haloacid dehalogenase-like hydrolase domain-containing protein 2;Haloacid dehalogenase-like hydrolase domain-containing protein 2 (Fragment)	4.76379	4.74285	4.78005	4.82791	4.76167	4.84128	4.67931	NaN	4.42564	4.71019	4.63363	4.71944	4.60979	4.24085	4.51027	4.10338	4.71489	4.46609	4.91968	4.35778	4.83911	4.74357	4.25137	4.50369	4.54951	4.52097	4.63379	4.36504	NaN	4.7403	4.54316	4.55981	NaN	4.57173	4.68007	4.40775	4.50147	NaN	4.64042	4.39469	4.39013	4.69245	4.79074	4.6717	4.69329	NaN	NaN
K7ERG9;P00746	CFD	Complement factor D;Complement factor D (EC 3.4.21.46) (Adipsin) (C3 convertase activator) (Properdin factor D)	5.60559	5.82333	5.41391	5.54294	5.55528	5.58259	6.12408	5.77922	5.68517	5.58796	5.49891	5.57161	5.72977	5.72419	5.68458	6.24877	5.72745	5.87824	6.34401	6.0285	5.48433	5.47451	5.45879	5.47049	5.83859	5.72505	5.79626	5.62973	5.52395	6.44103	5.61405	5.85515	5.95321	5.65729	5.54062	6.53221	5.5957	5.61466	6.67506	5.80245	5.50038	5.59099	5.52873	5.5957	5.72911	5.7062	6.50453
K7ERI9;P02654	APOC1	Apolipoprotein C-I (Apo-CI) (ApoC-I) (Apolipoprotein C1) [Cleaved into: Truncated apolipoprotein C-I];Apolipoprotein C-I (Fragment)	5.61345	5.67414	5.2817	5.70023	5.35566	6.18299	5.83129	5.83506	5.53608	5.54728	5.38706	5.66728	6.00871	5.77301	5.69758	6.13159	6.05683	5.78258	5.52933	5.79454	5.59142	5.65452	5.43566	5.29109	6.03055	5.53998	5.81045	5.63063	5.68641	5.859	6.082	5.75718	5.89323	6.0232	5.5562	5.36199	5.96063	5.80272	5.88656	6.13461	5.93684	5.23235	5.60585	5.85975	5.67795	5.94958	5.67868
K7ES70;P55083;P55083-2	MFAP4	Microfibril-associated glycoprotein 4	5.80223	5.59524	5.64777	5.74659	5.77715	5.59785	5.74678	5.72554	5.7506	5.62591	5.79764	5.65658	5.60351	5.6679	5.70529	5.72164	5.61513	5.64016	5.67553	5.66344	5.84852	5.80332	5.8689	5.6994	5.62248	5.71981	5.7263	5.86895	5.81439	5.66267	5.61181	5.69837	5.31136	5.72661	5.8961	5.28962	5.49303	5.60815	5.83439	5.55517	5.72357	5.56573	5.95733	5.69659	5.47642	5.84942	5.73932
M0QXF7;M0QYN0;Q969H8	MYDGF	Myeloid-derived growth factor;Myeloid-derived growth factor (Fragment);Myeloid-derived growth factor (MYDGF)	5.25426	5.35361	5.17833	5.33409	5.13998	5.10887	5.10928	5.12156	4.99423	5.13987	5.33692	5.17279	5.14927	5.25505	5.19227	5.02021	5.19995	5.04349	5.10446	5.12845	5.20004	5.21812	5.39208	5.20508	5.11865	5.0169	5.15155	5.08389	5.24773	5.09961	5.10894	5.08301	NaN	5.18283	5.13846	5.2355	5.08717	4.81992	5.01464	5.17052	5.17275	5.18723	5.02418	5.19422	5.11289	5.21679	4.92259
M0QYU8;P49862;P49862-2	KLK7	Kallikrein-7 (Fragment);Kallikrein-7 (hK7) (EC 3.4.21.117) (Serine protease 6) (Stratum corneum chymotryptic enzyme) (hSCCE)	3.88879	3.62707	NaN	3.96318	3.54721	NaN	NaN	NaN	NaN	NaN	NaN	NaN	NaN	NaN	NaN	NaN	NaN	NaN	NaN	NaN	NaN	NaN	NaN	NaN	NaN	NaN	NaN	NaN	NaN	NaN	NaN	NaN	NaN	NaN	NaN	NaN	NaN	NaN	NaN	NaN	NaN	NaN	NaN	NaN	NaN	NaN	NaN
M0QZI8;Q9UBX7;Q9UBX7-1;Q9UBX7-3;Q9UBX7-4	KLK11	Kallikrein-11 (Fragment);Kallikrein-11 (hK11) (EC 3.4.21.-) (Hippostasin) (Serine protease 20) (Trypsin-like protease) [Cleaved into: Kallikrein-11 inactive chain 1;Kallikrein-11 inactive chain 2]	NaN	4.66517	4.53729	4.66692	4.76884	4.53461	4.74904	4.75441	4.8142	4.4568	4.7558	4.59974	4.17343	4.82063	NaN	4.19158	4.53454	4.67991	4.28852	4.92608	4.66382	4.67256	4.66965	4.49494	4.72874	4.83224	4.63969	5.08936	4.68343	4.59535	4.74029	4.71449	NaN	4.78107	5.02258	4.91692	4.5081	4.73181	4.61316	4.61226	4.69272	4.80239	4.84485	4.58285	4.77273	4.59414	4.87722
M0QZK8;O75223	;GGCT	Gamma-glutamylcyclotransferase (EC 4.3.2.9) (Cytochrome c-releasing factor 21);Uncharacterized protein	4.28923	4.42277	4.69612	4.22076	4.29531	4.68754	NaN	NaN	4.69721	4.40213	4.29999	4.37531	NaN	4.71553	NaN	NaN	4.60211	NaN	4.42205	4.69645	4.6689	NaN	4.52639	4.42973	NaN	NaN	NaN	NaN	4.34145	4.60402	4.718	NaN	NaN	NaN	NaN	4.86786	NaN	NaN	NaN	NaN	NaN	NaN	4.52909	NaN	4.55256	NaN	NaN
M0QZL2	MEGF8	Multiple epidermal growth factor-like domains protein 8 (Fragment)	NaN	4.11942	4.24309	4.05331	4.02576	NaN	4.11536	NaN	3.87961	4.50555	NaN	4.17338	3.9005	3.98486	NaN	NaN	NaN	NaN	4.19901	NaN	NaN	NaN	NaN	NaN	NaN	NaN	NaN	4.47285	4.16504	NaN	NaN	NaN	NaN	NaN	NaN	NaN	NaN	NaN	NaN	NaN	NaN	NaN	NaN	NaN	4.14489	NaN	NaN
M0R009	A1BG	Alpha-1B-glycoprotein (Fragment)	6.85535	6.87733	6.78415	6.83049	6.76792	6.69253	6.82101	7.09837	6.85431	6.96499	6.8839	6.75238	6.9511	6.9947	7.10523	7.07418	6.99363	6.95075	6.81284	7.03985	6.79453	7.04336	6.78308	6.79841	7.17498	7.03401	7.06258	6.71848	6.85603	6.91707	6.99439	6.95703	7.27476	7.18347	6.96105	7.12833	7.28668	7.19893	6.95946	7.09066	7.02991	7.09039	6.90879	6.88717	7.18883	6.93078	6.84809
M0R132;O43240	KLK10	Kallikrein-10 (EC 3.4.21.-) (Normal epithelial cell-specific 1) (Protease serine-like 1);Kallikrein-10 (Fragment)	NaN	NaN	NaN	NaN	NaN	NaN	NaN	NaN	NaN	NaN	NaN	NaN	NaN	NaN	NaN	NaN	NaN	NaN	NaN	NaN	NaN	NaN	NaN	NaN	NaN	NaN	NaN	NaN	NaN	NaN	NaN	NaN	NaN	NaN	NaN	NaN	NaN	NaN	NaN	NaN	NaN	NaN	NaN	NaN	NaN	NaN	NaN
M0R1Q1	C3	Complement C3 (Fragment)	6.14505	5.85861	6.35286	6.35694	6.14231	6.41136	5.6341	5.29953	6.3163	6.36643	5.67941	6.46832	6.4984	5.88172	6.36219	5.97049	6.52258	6.52759	5.74871	5.87985	6.4253	5.7636	6.56439	6.03048	6.58862	6.22043	5.97426	5.84597	5.78447	6.26901	6.85267	6.39291	6.84782	NaN	6.16481	6.4981	NaN	6.52547	6.38868	5.89947	5.92774	NaN	6.22478	5.90002	6.37727	5.8192	6.65249
O00187;O00187-2	MASP2	Mannan-binding lectin serine protease 2 (EC 3.4.21.104) (MBL-associated serine protease 2) (Mannose-binding protein-associated serine protease 2) (MASP-2) [Cleaved into: Mannan-binding lectin serine protease 2 A chain;Mannan-binding lectin serine protease 2 B chain]	NaN	4.90274	NaN	NaN	4.78755	5.12021	5.38158	5.2818	NaN	5.00495	NaN	4.78425	4.90162	5.10625	4.83443	NaN	4.65204	NaN	4.59939	5.05053	4.971	NaN	4.64179	5.00681	NaN	NaN	NaN	NaN	4.79348	4.87024	NaN	5.14557	NaN	NaN	4.86489	4.87622	5.34735	5.12811	5.18925	5.32678	5.05357	5.3143	4.93999	5.22161	5.15106	5.08209	NaN
O00241	SIRPB1	Signal-regulatory protein beta-1 (SIRP-beta-1) (CD172 antigen-like family member B) (CD antigen CD172b)	4.84263	4.86699	5.1546	4.85516	4.93689	4.89361	4.82455	4.59212	5.02482	4.8378	4.86903	4.71988	5.12503	4.69592	4.68007	4.57712	4.61623	4.73018	5.04285	4.67899	4.95081	4.88872	4.72505	4.86375	4.8681	4.97178	4.77569	4.97539	5.07566	5.1175	4.95499	4.83974	4.74289	4.74849	5.15029	4.86502	4.73882	4.71734	5.01232	4.66182	4.63162	4.75938	5.15848	5.0505	4.69035	4.95314	4.7792
O00264	PGRMC1	Membrane-associated progesterone receptor component 1 (mPR) (Dap1) (IZA)	5.37491	4.83446	4.83516	5.09122	4.59145	4.82885	4.91675	4.50646	4.44489	4.91244	5.04779	5.13831	NaN	NaN	4.55658	NaN	4.64549	4.67578	4.99645	4.35764	4.91006	4.54909	NaN	4.86152	NaN	4.60343	4.49557	4.42239	4.9008	4.85854	4.8043	4.91701	NaN	4.72471	4.99376	NaN	NaN	4.09295	NaN	NaN	4.45064	4.4009	4.92905	4.11526	4.63916	4.92589	NaN
O00339;O00339-2;O00339-3	MATN2	Matrilin-2	4.61482	4.56862	4.64348	4.60708	4.71679	4.51015	4.68974	NaN	4.52634	4.53921	4.61319	4.51278	NaN	4.53612	4.62746	4.30299	4.55609	4.59588	4.49876	4.55737	4.51886	4.57169	4.57901	4.37612	4.63015	4.4933	4.65939	4.62181	4.58736	4.63821	4.71027	4.73279	NaN	4.60125	4.73107	4.60673	4.59593	NaN	4.5799	4.55328	4.58487	4.57909	4.79719	4.5618	4.7778	4.65094	4.64013
O00391	QSOX1	Sulfhydryl oxidase 1 (hQSOX) (EC 1.8.3.2) (Quiescin Q6)	5.50228	5.50954	5.56788	5.4805	5.53843	5.53522	5.53595	5.30733	5.35977	5.48949	5.59238	5.49185	5.39383	5.2751	5.27615	5.3995	5.34415	5.42317	5.57076	5.33748	5.42623	5.87831	5.36962	5.52271	5.22338	5.92785	5.43283	5.37042	5.51967	5.56702	5.50444	5.50305	5.16725	5.42312	5.54704	5.33878	5.35529	5.92559	5.43872	5.38296	5.32015	5.52592	5.62668	5.39638	5.55055	5.55604	5.44165
O00451	GFRA2	GDNF family receptor alpha-2 (GDNF receptor alpha-2) (GDNFR-alpha-2) (GFR-alpha-2) (GDNF receptor beta) (GDNFR-beta) (Neurturin receptor alpha) (NRTNR-alpha) (NTNR-alpha) (RET ligand 2) (TGF-beta-related neurotrophic factor receptor 2)	4.92281	4.73439	4.94605	4.91891	4.96423	4.77687	4.79425	NaN	5.23413	4.87149	5.00748	5.08611	4.57265	4.61441	4.50398	4.88745	4.99285	4.56945	4.81003	4.94566	4.74934	4.70012	4.80381	4.76857	NaN	4.66191	4.8016	4.88485	4.92205	4.80052	4.52781	NaN	NaN	4.4431	4.79979	4.83314	NaN	4.42164	4.55058	4.31501	4.52028	4.66234	4.7265	4.50454	NaN	4.64622	NaN
O00462	MANBA	Beta-mannosidase (EC 3.2.1.25) (Lysosomal beta A mannosidase) (Mannanase) (Mannase)	5.30499	5.29071	5.26574	5.3192	5.2746	5.23152	5.2608	5.16369	5.29392	5.19323	5.30705	5.33673	5.1002	5.32544	5.31561	5.15122	5.2432	5.15555	5.2765	5.24016	5.26204	5.26849	5.28058	5.25156	5.10549	5.18042	5.32209	5.2159	5.29564	5.41522	5.26956	5.27712	4.77285	5.31862	5.41468	5.06289	5.21853	5.15211	5.26775	5.07455	5.16708	5.29605	5.45227	5.16329	5.23763	5.36275	5.14473
O00468-6	AGRN	Agrin [Cleaved into: Agrin N-terminal 110 kDa subunit;Agrin C-terminal 110 kDa subunit;Agrin C-terminal 22 kDa fragment (C22)];Agrin C-terminal 90 kDa fragment (C90)	5.24996	5.23216	5.29719	5.36206	5.14965	5.30622	5.24139	5.08174	5.3471	5.06105	5.2866	5.32709	5.16842	5.1313	5.28813	5.18834	5.2674	5.09792	5.45805	5.16643	5.26394	5.22095	5.36297	5.35772	5.04968	5.22021	5.2081	5.3095	5.18236	5.32739	5.31732	5.21408	4.88818	5.10191	5.17756	5.11869	5.04138	5.0973	5.17885	4.97139	5.25239	5.23135	5.36425	5.26995	5.02859	5.2363	5.10675
O00533	CHL1	Neural cell adhesion molecule L1-like protein (Close homolog of L1) [Cleaved into: Processed neural cell adhesion molecule L1-like protein]	6.40727	6.3379	6.51613	6.56561	6.46653	6.51033	6.39704	6.18865	6.57634	6.4852	6.55719	6.62349	6.40094	6.34874	6.42432	6.54232	6.56959	6.36868	6.67781	6.4226	6.45582	6.5026	6.50873	6.63827	6.21628	6.33364	6.44813	6.47254	6.5006	6.58586	6.3819	6.35397	6.05688	6.26404	6.45649	6.36203	6.19855	6.32202	6.22242	6.21424	6.29225	6.33365	6.52645	6.42832	6.24107	6.33123	6.10888
O00754;O00754-2	MAN2B1	Lysosomal alpha-mannosidase (Laman) (EC 3.2.1.24) (Lysosomal acid alpha-mannosidase) (Mannosidase alpha class 2B member 1) (Mannosidase alpha-B) [Cleaved into: Lysosomal alpha-mannosidase A peptide;Lysosomal alpha-mannosidase B peptide;Lysosomal alpha-mannosidase C peptide;Lysosomal alpha-mannosidase D peptide;Lysosomal alpha-mannosidase E peptide]	4.09452	4.07103	4.37939	4.2139	NaN	4.36542	4.27257	3.99644	4.15667	4.07238	4.31128	4.33501	4.13795	NaN	NaN	NaN	NaN	4.18505	4.22895	4.25162	4.35518	NaN	4.02939	NaN	NaN	NaN	4.38779	3.71317	4.36302	4.32496	3.97324	3.92867	NaN	4.06635	4.33294	NaN	NaN	NaN	4.31856	3.92048	NaN	NaN	4.22517	4.22218	4.01174	3.85865	3.81352
O14498	ISLR	Immunoglobulin superfamily containing leucine-rich repeat protein	6.03756	6.03556	6.1006	5.94297	6.01323	6.0603	6.12616	5.98027	5.89855	6.02594	5.96159	5.98548	6.05742	5.93897	5.8602	5.70111	5.80824	5.98595	6.05144	5.92241	5.95656	5.95504	5.96681	5.97747	5.83996	5.9629	6.0306	6.02557	5.97884	6.07195	6.02923	6.08349	6.07504	5.95235	6.07434	5.82404	5.92622	5.86525	6.04593	5.95899	5.93484	5.94164	6.05211	5.98822	5.93123	6.02892	5.99299
O14594	NCAN	Neurocan core protein (Chondroitin sulfate proteoglycan 3)	6.04871	5.91832	6.23902	6.24324	6.03954	6.09763	5.92744	5.63677	6.27072	6.09564	6.16136	6.20611	5.96946	5.99292	6.0326	6.11654	6.18731	5.7564	6.24411	6.01873	6.11298	6.00906	6.13188	6.23358	5.72288	5.94414	5.96079	6.25059	6.08524	6.31821	5.98329	5.81194	5.4454	5.81283	6.04299	6.00113	5.8084	5.91887	5.87032	5.61285	5.88571	5.87651	6.30829	5.9458	5.75524	5.98585	5.66126
O14672	ADAM10	Disintegrin and metalloproteinase domain-containing protein 10 (ADAM 10) (EC 3.4.24.81) (CDw156) (Kuzbanian protein homolog) (Mammalian disintegrin-metalloprotease) (CD antigen CD156c)	5.18671	5.16969	5.1255	5.12536	5.18282	5.02603	4.88202	5.1566	5.02384	5.02634	5.07227	5.10555	5.05262	5.06963	5.15599	5.10569	5.15757	5.02253	5.06508	5.09243	5.11495	5.07076	5.19818	NaN	NaN	5.04826	5.18413	5.16697	5.04873	4.91249	5.00924	5.06587	5.10187	5.0413	5.15812	5.06839	5.02126	4.97237	5.01088	5.03236	5.17031	5.09277	5.1282	5.05422	4.98652	4.90442	5.08604
O14737;O14737-2	PDCD5	Programmed cell death protein 5 (TF-1 cell apoptosis-related protein 19) (Protein TFAR19)	NaN	NaN	NaN	NaN	NaN	NaN	NaN	NaN	NaN	3.52003	NaN	NaN	NaN	NaN	NaN	NaN	NaN	NaN	3.6993	NaN	NaN	NaN	NaN	NaN	NaN	NaN	3.44006	NaN	NaN	NaN	NaN	NaN	NaN	NaN	NaN	NaN	NaN	NaN	NaN	NaN	NaN	NaN	NaN	NaN	3.66645	NaN	NaN
O14745	SLC9A3R1	Na(+)/H(+) exchange regulatory cofactor NHE-RF1 (NHERF-1) (Ezrin-radixin-moesin-binding phosphoprotein 50) (EBP50) (Regulatory cofactor of Na(+)/H(+) exchanger) (Sodium-hydrogen exchanger regulatory factor 1) (Solute carrier family 9 isoform A3 regulatory factor 1)	NaN	3.28537	3.47278	NaN	NaN	3.23126	NaN	NaN	NaN	NaN	2.70753	NaN	NaN	NaN	NaN	NaN	NaN	NaN	NaN	NaN	NaN	NaN	NaN	NaN	NaN	NaN	NaN	NaN	NaN	3.38844	NaN	NaN	NaN	3.10398	NaN	NaN	NaN	NaN	NaN	NaN	NaN	NaN	NaN	NaN	3.3982	NaN	3.37482
O14773	TPP1	Tripeptidyl-peptidase 1 (TPP-1) (EC 3.4.14.9) (Cell growth-inhibiting gene 1 protein) (Lysosomal pepstatin-insensitive protease) (LPIC) (Tripeptidyl aminopeptidase) (Tripeptidyl-peptidase I) (TPP-I)	5.54247	5.37902	5.31691	5.54996	5.59228	5.06575	5.32292	5.25315	5.27242	5.44255	5.37347	5.52272	5.09496	5.26099	5.26092	5.2271	5.11385	5.10319	5.19395	5.29563	5.34271	5.42268	5.18687	5.05375	5.35305	5.36111	5.57334	5.27318	5.48034	5.49457	5.25522	5.37643	4.95961	5.48485	5.556	5.21879	5.29228	5.33561	5.36039	5.09274	5.0872	5.49692	5.40682	4.98906	5.38458	5.26595	5.30634
O14791;O14791-2	APOL1	Apolipoprotein L1 (Apolipoprotein L) (Apo-L) (ApoL) (Apolipoprotein L-I) (ApoL-I)	4.66573	4.79595	4.63432	4.56395	4.65929	5.25307	4.84496	5.019	4.88307	4.83933	4.62626	4.58897	5.00025	5.13381	4.9799	5.03234	4.96011	4.81479	4.54688	4.78819	4.94462	4.63083	4.61326	4.81765	5.18754	4.75628	4.64125	4.74235	4.91975	4.75651	5.11287	4.95845	5.58771	5.02159	4.45707	4.71356	5.10655	5.05879	5.03802	5.09711	4.99178	5.0508	4.79876	4.92988	4.8535	4.69038	5.01168
O14793	MSTN	Growth/differentiation factor 8 (GDF-8) (Myostatin)	NaN	NaN	NaN	NaN	NaN	NaN	NaN	NaN	NaN	NaN	NaN	NaN	NaN	NaN	NaN	NaN	NaN	NaN	NaN	NaN	NaN	NaN	NaN	NaN	NaN	NaN	NaN	NaN	NaN	NaN	NaN	NaN	NaN	NaN	NaN	NaN	NaN	NaN	NaN	NaN	NaN	NaN	NaN	NaN	NaN	NaN	NaN
O14917;O14917-2	PCDH17	Protocadherin-17 (Protocadherin-68)	4.92387	4.95848	5.01281	5.10075	4.89979	4.89991	4.88564	4.70575	4.94252	5.0285	5.0583	4.95427	4.83859	4.85957	5.07354	4.90461	4.94354	4.77014	4.98198	4.90021	4.87524	4.86637	4.88893	4.77173	4.76369	4.84997	4.95927	4.99534	4.94096	5.04043	4.86304	4.96478	4.59153	4.74173	4.96453	4.80763	4.87397	4.93592	4.77166	4.65686	4.82234	4.92596	4.95176	4.84875	4.90181	4.93545	4.71142
O15031	PLXNB2	Plexin-B2 (MM1)	5.62411	5.63473	5.55623	5.55801	5.34696	5.4609	5.54847	5.40986	5.43755	5.52471	5.64111	5.57318	5.5119	5.54138	5.61799	5.53372	5.44951	5.43318	5.47835	5.58113	5.41721	5.54173	5.5658	5.49793	5.07832	5.42145	5.63459	5.48598	5.52527	5.56199	5.46037	5.31742	5.21042	5.38416	5.57415	5.43386	5.46722	5.468	5.55117	5.35118	5.41961	5.50867	5.65893	5.4811	5.55786	5.39826	5.44264
O15041;O15041-2	SEMA3E	Semaphorin-3E	4.21821	4.18904	4.18529	4.37269	4.49534	3.90556	4.00023	NaN	4.28269	4.39063	4.11517	4.07838	3.73043	3.4295	NaN	NaN	NaN	3.61022	4.00253	4.54983	4.0458	4.25191	NaN	3.47424	NaN	3.91574	4.23223	4.42416	4.27971	4.42559	3.81863	4.04319	3.26702	3.72268	4.25497	3.72853	4.02717	4.14344	3.95116	NaN	NaN	NaN	3.99649	3.78201	4.07073	3.59839	3.86651
O15197;O15197-3	EPHB6	Ephrin type-B receptor 6 (HEP) (Tyrosine-protein kinase-defective receptor EPH-6)	NaN	NaN	4.88775	4.48827	NaN	4.68426	NaN	NaN	4.9977	NaN	4.72058	4.72407	4.30148	4.08101	4.19587	4.01882	4.4529	4.28665	4.94049	4.38367	4.44567	4.72719	4.54656	4.6931	NaN	4.49257	4.41718	4.55999	NaN	NaN	NaN	NaN	NaN	NaN	NaN	NaN	NaN	4.24854	NaN	NaN	NaN	NaN	4.16697	4.03273	NaN	NaN	NaN
O15204;O15204-2	ADAMDEC1	ADAM DEC1 (EC 3.4.24.-) (A disintegrin and metalloproteinase domain-like protein decysin-1) (ADAM-like protein decysin-1)	4.80044	4.63881	4.60974	4.68457	4.74228	4.60602	4.91915	4.80099	4.90485	4.5556	NaN	4.69488	4.7215	4.72253	4.62417	NaN	NaN	NaN	NaN	4.90558	4.73349	4.58601	NaN	4.82861	4.67429	5.03981	4.78323	4.75612	4.60673	NaN	4.56816	NaN	NaN	NaN	4.84465	5.05566	NaN	NaN	4.55912	NaN	NaN	4.84947	4.65856	NaN	4.64327	NaN	NaN
O15230	LAMA5	Laminin subunit alpha-5 (Laminin-10 subunit alpha) (Laminin-11 subunit alpha) (Laminin-15 subunit alpha)	4.66266	4.48073	4.43355	4.57905	4.50338	4.41499	4.48672	4.54959	4.5287	4.4673	4.53687	4.38101	4.45866	4.43587	4.50517	NaN	4.2341	4.38708	4.3912	NaN	4.44172	4.52409	NaN	4.45421	4.29947	4.59668	4.52939	4.67727	4.58245	4.43376	NaN	4.29599	4.30707	NaN	4.60109	4.24262	4.3518	4.5816	4.35627	4.32753	4.45257	4.57552	4.44406	4.5043	NaN	4.68302	4.19434
O15240	VGF	Antimicrobial peptide VGF[554-577]];Neuroendocrine regulatory peptide-2 (NERP-2);Neurosecretory protein VGF [Cleaved into: Neuroendocrine regulatory peptide-1 (NERP-1);VGF-derived peptide TLQP-21;VGF-derived peptide TLQP-62	6.50321	6.10572	6.53705	6.43419	6.43633	6.306	6.29606	6.13529	6.49956	6.28026	6.42679	6.62612	6.16636	6.37412	6.37625	6.69433	6.63414	6.27137	6.51683	6.48211	6.12221	6.55359	6.50077	6.70816	6.22049	6.40561	6.45404	6.64594	6.39671	6.40544	6.125	6.19776	5.88681	6.04451	6.48348	6.47462	5.93702	6.38161	5.69788	6.3149	6.4294	6.32623	6.18751	6.04964	5.96992	6.25224	5.6286
O15335	CHAD	Chondroadherin (Cartilage leucine-rich protein)	4.60365	4.79862	4.86173	4.71635	4.60291	4.68417	4.72511	4.32786	4.75585	4.44706	4.54501	4.76558	4.62215	4.5653	4.71274	NaN	4.25289	NaN	4.73466	4.84576	4.76544	4.80948	4.87364	4.72911	NaN	4.25337	4.41248	4.54494	4.8803	4.87716	4.64838	4.72581	NaN	4.80076	4.97521	4.78302	NaN	4.6963	4.51433	4.4305	NaN	4.66109	5.08204	4.84108	4.86392	4.61485	4.66495
O15354	GPR37	Prosaposin receptor GPR37 (Endothelin B receptor-like protein 1) (ETBR-LP-1) (G-protein coupled receptor 37) (Parkin-associated endothelin receptor-like receptor) (PAELR)	5.73854	5.80293	5.89936	5.87478	5.79534	5.8438	5.78867	5.65487	5.90886	5.6923	5.92171	5.93519	5.81718	5.74211	5.69986	5.80092	5.82806	5.82119	6.00549	5.71297	5.8365	5.80871	5.89103	5.8831	5.56119	5.67672	5.63782	5.89281	5.79756	5.79374	5.81932	5.65724	5.46243	5.70589	5.72596	5.77323	5.5867	5.61153	5.7604	5.7556	5.79564	5.62098	5.85568	5.82627	5.65824	5.71929	5.67843
O15466;O15466-2	ST8SIA5	Alpha-2,8-sialyltransferase 8E (EC 2.4.99.-) (Sialyltransferase 8E) (SIAT8-E) (Sialyltransferase St8Sia V) (ST8SiaV)	4.85635	4.78481	NaN	4.92107	4.78274	4.61223	4.77343	NaN	NaN	4.67018	NaN	4.82342	NaN	4.86185	NaN	NaN	NaN	NaN	4.69376	4.93408	NaN	4.80887	4.85097	NaN	NaN	NaN	4.92205	NaN	NaN	4.60926	NaN	NaN	NaN	NaN	NaN	NaN	NaN	NaN	NaN	NaN	NaN	4.72843	4.67851	NaN	NaN	4.82589	NaN
O43157	PLXNB1	Plexin-B1 (Semaphorin receptor SEP)	4.9555	4.8835	4.79562	4.9074	4.90247	4.67559	4.89948	4.68924	4.61321	5.02876	4.83941	5.01472	4.75996	4.6942	5.0505	4.72466	4.7366	4.66713	4.89422	4.64496	4.711	4.8924	4.64389	4.83466	5.01943	4.73584	4.93252	4.66321	4.87047	4.93741	4.73693	4.79504	4.83232	4.32637	4.77995	4.66511	4.7641	4.85891	4.9184	4.9581	4.90697	4.88426	4.78333	4.56794	4.67769	4.74835	4.89287
O43173	ST8SIA3	Sia-alpha-2,3-Gal-beta-1,4-GlcNAc-R:alpha 2,8-sialyltransferase (EC 2.4.99.-) (Alpha-2,8-sialyltransferase 8C) (Alpha-2,8-sialyltransferase III) (ST8 alpha-N-acetyl-neuraminide alpha-2,8-sialyltransferase 3) (Sialyltransferase 8C) (SIAT8-C) (Sialyltransferase St8Sia III) (ST8SiaIII)	4.61491	4.56683	4.533	4.6497	4.69373	4.5552	4.46319	4.42376	4.41848	4.64928	4.63456	4.67476	4.37934	4.3938	4.45667	4.33373	4.48217	4.50587	4.64015	4.16775	4.31821	4.76878	4.49203	4.66884	4.45289	4.59059	4.87739	4.32495	4.53855	4.66069	4.39499	4.51269	4.25541	4.07439	4.64759	4.13963	4.29597	4.56047	4.25204	4.20436	4.39889	4.57646	4.52886	4.4981	4.41134	4.43624	4.40607
O43291	SPINT2	Kunitz-type protease inhibitor 2 (Hepatocyte growth factor activator inhibitor type 2) (HAI-2) (Placental bikunin)	5.08671	5.39595	5.29355	5.14732	5.20726	5.57734	5.13985	5.13912	5.38533	5.27754	5.2164	5.17534	5.13266	5.47772	5.12716	5.24578	5.09977	5.05502	5.38392	5.43875	5.17395	5.12269	5.57789	5.36062	4.81815	4.9712	5.06238	5.38109	5.16604	5.13407	5.46877	5.19161	NaN	5.19226	5.12747	5.02405	5.0922	5.13798	5.39617	5.3716	4.99878	5.01593	5.49863	5.46892	5.19296	5.3555	5.01142
O43300	LRRTM2	Leucine-rich repeat transmembrane neuronal protein 2 (Leucine-rich repeat neuronal 2 protein)	5.11315	4.95422	4.93333	5.02338	5.00717	4.9119	4.54219	4.80623	4.61131	4.87745	4.70235	4.87062	4.76319	5.12794	5.06953	5.06418	4.73319	4.79749	5.00238	4.57924	4.53667	4.88987	5.01188	4.86169	4.76493	4.54748	4.88304	5.32398	4.93658	5.05407	4.53172	4.71352	NaN	5.18304	4.5953	5.1037	4.4931	4.72782	4.724	4.77708	4.85663	4.86713	4.92496	4.57546	4.49694	4.78481	4.7164
O43405	COCH	Cochlin (COCH-5B2)	5.29961	5.19365	5.41889	5.41851	5.28421	5.40085	5.42208	5.52622	5.32742	5.27116	5.53608	5.43596	5.48385	5.36916	5.46938	5.48176	5.33085	5.65118	5.30676	5.5635	5.44738	5.52073	5.57186	5.44781	5.41807	5.45059	5.34207	5.38309	5.34305	5.22576	5.4215	5.32268	5.50594	5.43694	5.44204	5.45601	5.36706	5.24232	5.43024	5.38945	5.48377	5.3296	5.48384	5.43158	5.70435	5.40475	5.53666
O43505	B4GAT1	Beta-1,4-glucuronyltransferase 1 (EC 2.4.1.-) (I-beta-1,3-N-acetylglucosaminyltransferase) (iGnT) (N-acetyllactosaminide beta-1,3-N-acetylglucosaminyltransferase) (Poly-N-acetyllactosamine extension enzyme) (UDP-GlcNAc:betaGal beta-1,3-N-acetylglucosaminyltransferase 1)	7.03137	6.8835	6.85714	7.08287	6.93828	6.81869	6.74273	6.62896	6.80411	6.88554	6.93953	6.95941	6.67162	6.79854	6.98194	6.97485	6.92518	6.79045	6.95813	6.86465	6.717	6.99835	6.83856	6.81703	6.7758	6.91857	6.95442	6.90016	6.90134	7.06729	6.65813	6.70736	6.47228	6.66798	6.87846	6.76105	6.7732	6.92685	6.70088	6.706	6.83676	6.87542	6.86403	6.56273	6.72797	6.72643	6.60917
O43529	CHST10	Carbohydrate sulfotransferase 10 (EC 2.8.2.-) (HNK-1 sulfotransferase) (HNK-1ST) (HNK1ST) (HuHNK-1ST)	5.22898	5.1106	5.40156	5.23335	5.16589	5.27224	5.19686	5.18792	5.46949	5.59055	5.17435	5.32333	NaN	5.40654	5.14113	5.95845	NaN	5.78657	5.41512	NaN	5.17417	NaN	5.57454	5.40244	NaN	NaN	5.63593	5.39393	5.17809	5.19222	NaN	5.18975	NaN	NaN	5.17409	NaN	5.91609	NaN	6.04753	NaN	5.16854	5.18233	5.23233	NaN	6.30847	5.80755	NaN
O43581-2;O43581-3;O43581-5	SYT7	Synaptotagmin-7 (IPCA-7) (Prostate cancer-associated protein 7) (Synaptotagmin VII) (SytVII)	4.25793	4.45036	4.4802	4.36681	4.43969	4.48132	4.46722	4.68748	4.37061	4.39667	4.43104	4.48579	4.29182	4.54055	4.25478	4.36597	4.06599	4.5627	4.34186	3.94542	4.32885	4.39855	4.25006	4.49005	4.13939	4.5217	4.53332	4.4498	4.53341	4.40713	4.48618	4.05576	NaN	4.53734	4.37778	4.4115	4.15321	4.39361	4.45325	4.37497	4.31072	4.54811	4.44987	4.29566	4.17049	4.17099	4.42267
O43827	ANGPTL7	Angiopoietin-related protein 7 (Angiopoietin-like factor) (Angiopoietin-like protein 7) (Cornea-derived transcript 6 protein)	4.81855	4.90138	4.71529	4.6474	4.48378	4.47259	4.47943	4.61858	4.92584	4.56117	4.46497	4.60946	5.01023	5.13516	4.66889	NaN	4.94497	4.60149	NaN	4.79192	4.82321	4.7733	NaN	4.84642	NaN	5.04531	4.53634	NaN	4.74172	4.89913	4.93723	4.84964	5.05389	4.97659	4.79091	5.03094	4.96806	4.95122	5.06383	4.85397	4.67615	5.02711	4.96902	4.78325	4.89985	4.94611	4.77028
O43852;O43852-3;O43852-5	CALU	Calumenin (Crocalbin) (IEF SSP 9302)	4.15742	3.95998	3.9421	3.99279	4.03995	4.12654	3.81073	NaN	4.36373	NaN	4.15458	4.50964	NaN	4.40876	4.34524	NaN	4.24977	NaN	4.269	4.36351	NaN	4.28341	4.73678	4.51576	NaN	4.0998	NaN	4.45192	NaN	3.90289	NaN	NaN	NaN	NaN	4.26399	NaN	NaN	NaN	NaN	NaN	NaN	4.01071	NaN	NaN	NaN	NaN	NaN
O43854;O43854-2	EDIL3	EGF-like repeat and discoidin I-like domain-containing protein 3 (Developmentally-regulated endothelial cell locus 1 protein) (Integrin-binding protein DEL1)	NaN	NaN	3.97222	NaN	NaN	3.94234	4.14802	NaN	NaN	NaN	NaN	NaN	3.83553	NaN	NaN	NaN	NaN	NaN	3.8154	3.70573	4.16395	NaN	3.9528	NaN	NaN	NaN	NaN	NaN	4.11604	3.99321	4.10572	NaN	NaN	NaN	4.05172	NaN	NaN	NaN	3.91849	NaN	NaN	4.03907	4.01045	NaN	NaN	3.79918	NaN
O43909	EXTL3	Exostosin-like 3 (EC 2.4.1.223) (EXT-related protein 1) (Glucuronyl-galactosyl-proteoglycan 4-alpha-N-acetylglucosaminyltransferase) (Hereditary multiple exostoses gene isolog) (Multiple exostosis-like protein 3) (Putative tumor suppressor protein EXTL3)	NaN	NaN	3.86393	NaN	NaN	4.00311	NaN	NaN	NaN	NaN	NaN	4.45583	NaN	NaN	NaN	NaN	NaN	NaN	3.5954	NaN	NaN	NaN	NaN	NaN	NaN	NaN	NaN	NaN	NaN	NaN	NaN	NaN	NaN	NaN	3.53391	NaN	NaN	NaN	NaN	NaN	NaN	NaN	3.76191	NaN	NaN	NaN	NaN
O43916	CHST1	Carbohydrate sulfotransferase 1 (EC 2.8.2.21) (Galactose/N-acetylglucosamine/N-acetylglucosamine 6-O-sulfotransferase 1) (GST-1) (Keratan sulfate Gal-6 sulfotransferase) (KS6ST) (KSGal6ST) (KSST)	4.27345	NaN	4.13398	4.26269	4.19533	4.27334	4.15467	3.94399	4.17847	4.38404	4.10279	4.44894	4.30716	NaN	NaN	NaN	4.08954	NaN	4.36038	NaN	4.04818	4.26125	4.28806	4.14484	4.26166	4.75676	4.02956	NaN	4.3235	NaN	NaN	4.16594	NaN	NaN	4.3776	NaN	NaN	NaN	NaN	NaN	NaN	NaN	4.23557	3.98333	NaN	NaN	NaN
O60242	ADGRB3	Adhesion G protein-coupled receptor B3 (Brain-specific angiogenesis inhibitor 3)	4.79681	4.63433	4.55173	4.92433	4.62741	4.37195	4.74373	4.28899	4.63924	4.79914	4.74858	4.87052	4.47486	4.38243	4.48683	4.63203	4.42552	4.30391	4.49002	4.72163	4.72026	4.60192	4.45077	4.42112	4.46925	4.556	4.55859	4.60863	4.69954	4.83541	4.23547	4.59942	NaN	4.40085	4.70077	4.33764	4.46873	4.564	4.56797	4.12805	4.23497	4.84131	4.41306	4.43405	4.29886	4.39156	4.1843
O60243	HS6ST1	Heparan-sulfate 6-O-sulfotransferase 1 (HS6ST-1) (EC 2.8.2.-)	4.3006	4.55207	4.56323	4.56227	4.50357	4.40428	4.52095	4.57543	4.45252	4.53465	4.47702	4.77085	4.59407	NaN	3.99269	NaN	4.42565	4.38873	4.57698	4.5922	4.21936	4.50828	4.55074	4.27919	4.26732	4.38461	4.50982	4.49917	4.48872	4.37748	4.39458	4.49073	NaN	4.19103	4.41075	4.19705	4.26448	4.31505	4.32815	4.16264	4.30723	4.45296	4.25232	4.23197	4.28288	4.20057	4.27631
O60245;O60245-2	PCDH7	Protocadherin-7 (Brain-heart protocadherin) (BH-Pcdh)	4.68313	4.59812	4.81783	4.74043	4.65191	4.73785	4.56541	4.38756	4.85715	4.66288	4.7106	4.86613	4.68	4.35843	4.51974	4.62847	4.65482	4.44927	4.88486	4.61703	4.58777	4.71358	4.71546	4.77531	4.39235	4.64598	4.67303	4.80949	4.62779	4.86312	4.83531	4.56203	4.15185	4.42953	4.67667	4.50359	4.47852	5.12619	4.53895	4.44392	4.46287	4.55373	4.74904	4.44874	4.44913	4.51655	4.30945
O60279	SUSD5	Sushi domain-containing protein 5	5.55104	5.51033	5.56417	5.53308	5.56052	5.42091	5.46427	5.44837	5.50187	5.48157	5.43127	5.55415	5.46204	5.39311	5.33066	5.43117	5.42045	5.35849	5.6466	5.40784	5.49583	5.59068	5.42559	5.5727	5.3997	5.5203	5.52542	5.52156	5.42797	NaN	5.3611	5.44302	5.39694	5.21481	5.44966	5.56706	5.34459	5.46104	5.50627	5.30381	5.45325	5.42817	NaN	5.41026	NaN	5.55938	5.31987
O60476	MAN1A2	Mannosyl-oligosaccharide 1,2-alpha-mannosidase IB (EC 3.2.1.113) (Mannosidase alpha class 1A member 2) (Processing alpha-1,2-mannosidase IB) (Alpha-1,2-mannosidase IB)	5.24072	4.688	4.95395	5.18763	5.07786	5.06546	4.97377	4.61788	4.97166	5.00605	5.20091	5.12973	4.91652	5.11767	4.54789	4.51657	5.26137	5.26234	5.05961	5.10312	5.07904	4.86997	5.0692	5.2838	5.20239	4.38854	5.2037	4.87928	5.18033	5.03744	NaN	4.65364	NaN	4.64974	5.15496	5.12751	4.50837	4.5115	4.91483	5.17962	4.55055	4.92653	5.04109	4.92453	5.30536	5.13125	4.96552
O60512	B4GALT3	Beta-1,4-galactosyltransferase 3 (Beta-1,4-GalTase 3) (Beta4Gal-T3) (b4Gal-T3) (EC 2.4.1.-) (Beta-N-acetylglucosaminyl-glycolipid beta-1,4-galactosyltransferase) (Beta-N-acetylglucosaminylglycopeptide beta-1,4-galactosyltransferase) (EC 2.4.1.38) (N-acetyllactosamine synthase) (EC 2.4.1.90) (Nal synthase) (UDP-Gal:beta-GlcNAc beta-1,4-galactosyltransferase 3) (UDP-galactose:beta-N-acetylglucosami…	NaN	NaN	NaN	NaN	NaN	NaN	NaN	NaN	NaN	NaN	NaN	NaN	NaN	NaN	NaN	NaN	NaN	NaN	4.39352	NaN	NaN	NaN	NaN	NaN	NaN	NaN	NaN	NaN	NaN	NaN	NaN	NaN	NaN	NaN	NaN	NaN	NaN	NaN	NaN	NaN	NaN	NaN	NaN	NaN	NaN	NaN	NaN
O60565	GREM1	Gremlin-1 (Cell proliferation-inducing gene 2 protein) (Cysteine knot superfamily 1, BMP antagonist 1) (DAN domain family member 2) (Down-regulated in Mos-transformed cells protein) (Increased in high glucose protein 2) (IHG-2)	4.2895	NaN	NaN	NaN	NaN	3.66484	NaN	NaN	NaN	NaN	NaN	4.27106	NaN	4.2533	NaN	NaN	NaN	NaN	4.1041	NaN	4.65147	3.71542	NaN	NaN	NaN	NaN	NaN	NaN	4.50609	NaN	NaN	NaN	NaN	NaN	NaN	NaN	NaN	NaN	NaN	NaN	NaN	4.44885	NaN	NaN	4.5291	NaN	4.65771
O60568	PLOD3	Multifunctional procollagen lysine hydroxylase and glycosyltransferase LH3 [Includes: Procollagen-lysine,2-oxoglutarate 5-dioxygenase 3 (EC 1.14.11.4) (Lysyl hydroxylase 3) (LH3);Procollagen glycosyltransferase (EC 2.4.1.50) (EC 2.4.1.66) (Galactosylhydroxylysine-glucosyltransferase) (Procollagen galactosyltransferase) (Procollagen glucosyltransferase)]	NaN	NaN	NaN	NaN	4.45108	4.32413	NaN	NaN	NaN	NaN	4.46438	NaN	NaN	NaN	NaN	NaN	NaN	NaN	NaN	NaN	4.48828	NaN	NaN	NaN	NaN	NaN	NaN	NaN	4.50236	4.41566	4.36742	NaN	NaN	NaN	4.56976	NaN	NaN	NaN	NaN	NaN	4.37864	NaN	4.57434	NaN	NaN	NaN	NaN
O60814;P06899;P23527;P33778;P57053;P58876;P62807;Q16778;Q5QNW6;Q5QNW6-2;Q8N257;Q93079;Q96A08;Q99877;Q99879;Q99880;U3KQK0	HIST1H2BK;HIST1H2BJ;HIST1H2BO;HIST1H2BB;H2BFS;HIST1H2BD;HIST1H2BC;HIST2H2BE;HIST2H2BF;HIST2H2BF;HIST3H2BB;HIST1H2BH;HIST1H2BA;HIST1H2BN;HIST1H2BM;HIST1H2BL;HIST1H2BN	Histone H2B type 1-A (Histone H2B, testis) (TSH2B.1) (hTSH2B) (Testis-specific histone H2B);Histone H2B;Histone H2B type 1-B (Histone H2B.1) (Histone H2B.f) (H2B/f);Histone H2B type 1-C/E/F/G/I (Histone H2B.1 A) (Histone H2B.a) (H2B/a) (Histone H2B.g) (H2B/g) (Histone H2B.h) (H2B/h) (Histone H2B.k) (H2B/k) (Histone H2B.l) (H2B/l);Histone H2B type 1-D (HIRA-interacting protein 2) (Histone H2B.1 B)…	NaN	NaN	NaN	NaN	NaN	NaN	NaN	NaN	NaN	NaN	NaN	NaN	NaN	NaN	4.80709	NaN	NaN	NaN	NaN	NaN	NaN	4.50448	NaN	NaN	NaN	NaN	NaN	NaN	NaN	NaN	NaN	NaN	NaN	NaN	NaN	NaN	5.22625	NaN	NaN	NaN	NaN	NaN	NaN	NaN	NaN	NaN	NaN
O60883	GPR37L1	G-protein coupled receptor 37-like 1 (Endothelin B receptor-like protein 2) (ETBR-LP-2)	6.04348	5.95972	6.29555	6.02251	6.00138	5.87995	5.91884	6.08632	5.96871	5.80063	6.10718	6.13874	6.07352	5.89936	6.53561	6.21882	6.09424	6.22178	6.01363	6.22362	5.87196	5.98878	5.90075	6.00202	NaN	5.86942	6.04231	6.00372	5.92946	NaN	6.19703	6.10811	NaN	NaN	5.93096	6.28887	NaN	6.11454	5.99019	5.71297	6.00071	5.97286	5.75301	6.07276	NaN	5.86903	5.99361
O60888;O60888-2;O60888-3	CUTA	Protein CutA (Acetylcholinesterase-associated protein) (Brain acetylcholinesterase putative membrane anchor)	5.20894	5.39877	5.3335	5.44867	5.50931	5.42785	NaN	NaN	5.39154	5.6204	5.20495	4.99167	5.1933	5.5937	NaN	5.41161	NaN	5.48087	5.69951	5.41311	5.33186	5.47101	5.58107	4.92286	5.178	5.01497	NaN	5.51224	5.42543	5.39056	NaN	NaN	NaN	5.16432	5.46421	5.50947	NaN	NaN	4.84696	5.06884	5.41582	5.50446	5.23808	5.10415	5.30709	5.39385	5.14423
O75051;O75051-2	PLXNA2	Plexin-A2 (Semaphorin receptor OCT)	4.34554	4.25431	4.20523	4.31495	4.32594	4.16624	4.1253	NaN	4.15319	4.32185	4.3037	4.16101	3.99989	NaN	NaN	NaN	3.81504	4.02997	4.28111	NaN	4.06911	4.68025	NaN	4.04444	NaN	NaN	NaN	NaN	4.28847	4.36847	4.03739	4.22735	NaN	NaN	4.29828	NaN	NaN	NaN	4.065	NaN	4.04912	4.15239	4.23033	3.97645	4.19911	4.21761	NaN
O75063	FAM20B	Glycosaminoglycan xylosylkinase (EC 2.7.1.-) (Xylose kinase)	4.90431	4.8836	4.93663	4.89424	4.81522	4.88395	4.8067	4.7385	4.66885	4.86817	4.89602	4.86765	4.73505	4.80091	4.80439	4.77786	4.77745	4.85552	4.87501	4.82769	4.77941	4.8602	4.80716	4.82948	4.67535	4.78727	4.92594	4.77738	4.80929	4.85433	4.81864	4.73023	4.65191	4.68638	4.68195	4.7337	4.82722	4.80425	4.8264	4.76836	4.76505	4.81956	4.90931	4.83014	4.63971	4.87797	4.68503
O75071	EFCAB14	EF-hand calcium-binding domain-containing protein 14	5.41807	5.45503	5.43917	5.44325	5.3192	5.29087	5.30511	5.25335	5.22662	5.31672	5.36025	5.42166	5.19686	5.28528	5.34118	5.30453	5.36549	5.40326	5.44647	5.2788	5.24808	5.37055	5.25203	5.35438	5.1919	5.46417	5.38684	5.32356	5.28652	5.32608	5.20965	5.25419	5.17347	5.25028	5.31184	5.22994	5.264	5.20741	5.25024	5.21931	5.32434	5.42129	5.36726	5.25962	5.29158	5.28841	5.30029
O75083	WDR1	WD repeat-containing protein 1 (Actin-interacting protein 1) (AIP1) (NORI-1)	NaN	NaN	NaN	NaN	NaN	NaN	NaN	NaN	4.33804	NaN	4.525	NaN	NaN	4.3595	NaN	NaN	NaN	NaN	NaN	NaN	4.63372	4.74054	4.53185	NaN	NaN	NaN	NaN	4.23137	NaN	NaN	NaN	NaN	NaN	NaN	NaN	NaN	NaN	NaN	NaN	NaN	NaN	NaN	NaN	NaN	4.61528	4.51169	NaN
O75084;Q14332	FZD7;FZD2	Frizzled-2 (Fz-2) (hFz2) (FzE2);Frizzled-7 (Fz-7) (hFz7) (FzE3)	4.44009	4.70332	4.48962	4.56147	4.45656	4.53917	4.55325	NaN	4.10085	4.55519	4.44912	4.40179	4.40488	4.18585	NaN	NaN	NaN	4.43267	4.53494	4.16504	4.2691	4.48016	4.26058	4.37649	4.33706	4.49732	4.54219	4.16155	4.37035	4.55626	4.41396	4.50013	NaN	4.21931	4.36208	4.25877	4.51958	4.44049	4.49761	4.50229	4.44269	4.48049	4.39825	4.21429	NaN	4.46561	4.72964
O75173;O75173-2;Q5VTW1	ADAMTS4	A disintegrin and metalloproteinase with thrombospondin motifs 4;A disintegrin and metalloproteinase with thrombospondin motifs 4 (ADAM-TS 4) (ADAM-TS4) (ADAMTS-4) (EC 3.4.24.82) (ADMP-1) (Aggrecanase-1)	5.32643	5.22777	5.36287	5.30939	5.34203	5.65315	5.52574	5.59188	5.45719	5.44278	5.3429	5.6779	5.52109	5.62707	5.49688	5.57995	5.4374	5.50493	5.39284	5.60541	5.52959	5.36851	5.63825	5.60037	5.29373	5.26244	5.15278	5.59919	5.51551	5.21583	5.22314	5.43576	NaN	5.55537	5.30974	5.5507	5.55314	5.26858	5.63841	5.54631	5.39831	5.12325	5.38662	5.42796	5.5415	5.415	5.61019
O75326	SEMA7A	Semaphorin-7A (CDw108) (JMH blood group antigen) (John-Milton-Hargen human blood group Ag) (Semaphorin-K1) (Sema K1) (Semaphorin-L) (Sema L) (CD antigen CD108)	5.92972	5.73722	5.93468	5.97299	5.85727	5.73294	5.6839	5.51005	5.82141	5.91575	5.85525	5.90262	5.70221	5.84163	5.74226	5.91699	5.70392	5.53982	5.81677	5.94481	5.70791	5.7588	5.78692	5.69121	5.65607	5.72276	5.8308	5.99045	5.8818	6.07102	5.53361	5.63726	5.51611	5.69869	5.97165	5.77802	5.69491	5.83634	5.71993	5.56556	5.44543	5.92049	5.9095	5.70727	5.62147	5.6285	5.63776
O75339	CILP	Cartilage intermediate layer protein 1 (CILP-1) (Cartilage intermediate-layer protein) [Cleaved into: Cartilage intermediate layer protein 1 C1;Cartilage intermediate layer protein 1 C2]	NaN	NaN	4.104	NaN	NaN	NaN	NaN	NaN	NaN	NaN	NaN	NaN	NaN	NaN	NaN	NaN	NaN	NaN	NaN	NaN	NaN	NaN	NaN	NaN	NaN	NaN	NaN	NaN	NaN	NaN	NaN	NaN	NaN	NaN	NaN	NaN	NaN	NaN	4.231	NaN	NaN	NaN	NaN	NaN	NaN	NaN	NaN
O75368	SH3BGRL	SH3 domain-binding glutamic acid-rich-like protein	4.83381	4.98951	4.78732	4.87916	4.86028	4.74645	5.02403	4.88976	4.92972	4.7469	4.98462	5.00621	4.85052	4.85081	4.88716	5.02994	5.12778	4.82179	5.0309	4.8311	4.99056	4.92983	4.9792	4.95665	4.58194	4.7844	4.88739	4.94529	4.88119	4.84803	4.73947	4.86589	4.5974	4.90975	4.85044	4.66763	4.69703	4.74143	4.75343	4.87579	4.94581	4.75636	4.88187	4.77701	4.72551	4.95709	4.81637
O75460	ERN1	Endoribonuclease (EC 3.1.26.-)];Serine/threonine-protein kinase/endoribonuclease IRE1 (Endoplasmic reticulum-to-nucleus signaling 1) (Inositol-requiring protein 1) (hIRE1p) (Ire1-alpha) (IRE1a) [Includes: Serine/threonine-protein kinase (EC 2.7.11.1)	NaN	4.28795	4.71898	4.9511	5.13235	5.03015	NaN	5.18943	4.55751	4.3196	4.36137	4.77818	4.76057	5.01045	4.77748	4.73304	4.63266	4.68385	4.79077	4.11134	4.76639	4.64859	4.44004	4.78876	4.88504	4.79867	4.22833	4.43859	4.45308	4.59706	4.922	4.63806	5.70417	4.96103	4.27528	5.63209	5.07975	5.31874	5.41185	5.50174	4.28182	4.72034	5.44653	5.11242	4.96133	4.66965	5.1048
O75493	CA11	Carbonic anhydrase-related protein 11 (CA-RP XI) (CA-XI) (CARP XI) (Carbonic anhydrase-related protein 2) (CA-RP II) (CARP-2)	4.7338	4.84102	4.85016	4.70166	4.89399	5.00256	4.87267	NaN	4.82092	5.11506	4.7282	5.04049	4.73008	4.85369	NaN	4.98027	4.9845	NaN	4.79791	NaN	5.06644	4.9439	NaN	4.78937	NaN	4.73338	5.21032	4.81455	4.81551	4.9313	NaN	4.98131	NaN	4.97546	4.76315	NaN	4.98639	5.03019	4.97306	4.68719	4.52463	NaN	4.79861	4.9904	4.90263	NaN	5.02068
O75509	TNFRSF21	Tumor necrosis factor receptor superfamily member 21 (Death receptor 6) (CD antigen CD358)	5.55195	5.60666	5.66859	5.59181	5.51811	5.64039	5.37843	5.30696	5.6835	5.54129	5.62988	5.68196	5.44911	5.44535	5.62979	5.79781	5.57259	5.43966	5.83121	5.71946	5.47091	5.57532	5.63962	5.73686	5.31893	5.45505	5.56176	5.71	5.47081	5.65773	5.48396	5.33166	NaN	5.34156	5.53391	5.47156	5.31173	5.36946	5.5603	5.3492	5.37617	5.45491	5.58869	5.48267	5.36975	5.45477	5.28153
O75636;O75636-2	FCN3	Ficolin-3 (Collagen/fibrinogen domain-containing lectin 3 p35) (Collagen/fibrinogen domain-containing protein 3) (Hakata antigen)	NaN	NaN	NaN	NaN	NaN	5.17089	NaN	4.6477	4.54522	4.5339	NaN	NaN	4.45736	NaN	NaN	NaN	NaN	NaN	NaN	NaN	4.68519	4.11134	NaN	4.71127	NaN	NaN	NaN	NaN	NaN	NaN	NaN	NaN	5.12404	NaN	NaN	NaN	4.37892	4.67708	4.14158	4.76102	4.80837	NaN	NaN	NaN	4.61705	NaN	NaN
O75711	SCRG1	Scrapie-responsive protein 1 (Scrapie-responsive gene 1 protein) (ScRG-1)	6.99654	6.91753	6.60521	6.58561	6.91505	6.85245	6.86385	6.84898	6.6584	6.81177	6.85948	7.03287	6.32186	6.50461	6.92574	6.95208	6.87059	6.98478	6.79342	6.87596	6.71964	6.89376	6.71417	6.77573	6.77327	6.87839	7.01882	6.90191	6.78823	6.86476	6.86348	6.69128	6.41763	6.57687	6.88309	6.68522	6.62971	6.69583	6.9149	6.79972	6.89943	6.80353	6.76675	6.77925	6.79106	6.86421	6.79654
O75752	B3GALNT1	UDP-GalNAc:beta-1,3-N-acetylgalactosaminyltransferase 1 (Beta-1,3-GalNAc-T1) (EC 2.4.1.79) (Beta-1,3-galactosyltransferase 3) (Beta-1,3-GalTase 3) (Beta3Gal-T3) (Beta3GalT3) (b3Gal-T3) (Beta-3-Gx-T3) (Galactosylgalactosylglucosylceramide beta-D-acetyl-galactosaminyltransferase) (Globoside synthase) (UDP-N-acetylgalactosamine:globotriaosylceramide beta-1,3-N-acetylgalactosaminyltransferase)	NaN	NaN	4.96637	5.06919	NaN	4.82826	4.77709	NaN	4.92483	4.68475	4.64541	4.80982	4.61556	4.64298	NaN	5.19335	4.86846	4.73675	5.0088	4.62628	4.85858	4.99445	5.02202	5.12539	NaN	NaN	NaN	5.0599	4.71063	4.99465	4.88629	4.65952	NaN	4.61404	4.76132	4.67826	4.64257	NaN	4.72085	4.6977	NaN	4.72319	4.92566	4.75427	4.63863	4.93111	NaN
O75781;O75781-2	PALM	Paralemmin-1 (Paralemmin)	4.77192	4.71091	4.9225	4.76912	4.74543	4.94232	4.86329	NaN	4.86317	4.83104	4.81748	4.9827	4.94637	NaN	NaN	4.6254	4.72464	4.65764	5.11598	4.54183	4.82296	4.82729	4.74769	5.00577	NaN	4.76377	4.71754	4.66698	4.76197	5.03423	4.94464	4.8457	NaN	4.56237	4.77237	4.7653	NaN	NaN	4.74869	4.63299	4.61812	4.58823	4.71378	4.85276	NaN	4.83624	NaN
O75874	IDH1	Isocitrate dehydrogenase [NADP] cytoplasmic (IDH) (EC 1.1.1.42) (Cytosolic NADP-isocitrate dehydrogenase) (IDP) (NADP(+)-specific ICDH) (Oxalosuccinate decarboxylase)	4.36568	NaN	NaN	3.98208	NaN	NaN	NaN	NaN	4.44559	NaN	NaN	4.49018	NaN	4.41376	4.36368	4.53455	4.46136	4.4782	NaN	4.53652	NaN	NaN	4.71924	4.43651	4.41523	4.34303	4.42716	4.61032	NaN	NaN	NaN	NaN	NaN	NaN	NaN	4.40327	NaN	4.24667	NaN	NaN	4.52838	NaN	NaN	NaN	NaN	NaN	NaN
O75882;O75882-2;O75882-3	ATRN	Attractin (DPPT-L) (Mahogany homolog)	5.58214	5.59452	5.519	5.61518	5.56111	5.58214	5.56744	5.67236	5.53365	5.55992	5.60468	5.62751	5.47518	5.76934	5.46915	5.7058	5.62523	5.63776	5.4068	5.69495	5.56157	5.55921	5.43052	5.47841	5.64251	5.65821	5.70065	5.61853	5.58521	5.42248	5.3086	5.59688	5.64141	5.61205	5.63111	5.6511	5.77355	5.7737	5.43847	5.71036	5.48427	5.62483	5.44581	5.55956	5.69186	5.61898	5.47454
O75976	CPD	Carboxypeptidase D (EC 3.4.17.22) (Metallocarboxypeptidase D) (gp180)	4.63327	4.60277	4.65002	4.7407	4.59792	4.44678	4.66341	NaN	4.67197	4.62705	4.63712	4.68652	4.49908	4.51909	4.85122	NaN	4.59631	NaN	4.76069	NaN	4.52508	4.80535	4.61156	NaN	NaN	4.37247	4.80389	4.63465	4.72986	4.67101	NaN	NaN	NaN	NaN	4.64192	4.5002	NaN	NaN	4.20637	NaN	4.49825	4.41836	4.62856	NaN	5.02441	4.25625	NaN
O76061	STC2	Stanniocalcin-2 (STC-2) (Stanniocalcin-related protein) (STC-related protein) (STCRP)	NaN	4.86557	4.73459	4.88622	4.81879	4.80284	4.88723	4.81343	4.67054	4.80818	4.78941	4.73502	4.68655	4.98266	NaN	5.17356	4.77178	4.97077	4.88016	4.88429	NaN	NaN	4.97588	4.76027	NaN	NaN	NaN	5.04181	4.71109	NaN	NaN	NaN	NaN	4.6409	4.65142	4.63514	4.6823	NaN	4.81269	4.76584	4.91566	4.78435	NaN	4.7128	4.7709	4.76627	4.82259
O76070	SNCG	Gamma-synuclein (Breast cancer-specific gene 1 protein) (Persyn) (Synoretin) (SR)	NaN	4.02619	NaN	NaN	NaN	NaN	NaN	NaN	NaN	NaN	NaN	4.37585	NaN	NaN	NaN	NaN	NaN	NaN	NaN	NaN	NaN	NaN	NaN	NaN	NaN	NaN	NaN	NaN	4.19576	NaN	NaN	NaN	NaN	NaN	NaN	NaN	NaN	NaN	NaN	NaN	NaN	4.16214	NaN	NaN	4.21566	NaN	NaN
O94760	DDAH1	N(G),N(G)-dimethylarginine dimethylaminohydrolase 1 (DDAH-1) (Dimethylarginine dimethylaminohydrolase 1) (EC 3.5.3.18) (DDAHI) (Dimethylargininase-1)	4.51602	NaN	NaN	4.92335	4.90632	4.95684	NaN	NaN	4.942	4.85638	4.87194	5.01071	NaN	NaN	NaN	4.65107	NaN	4.69605	5.08817	4.66641	4.9377	5.0038	4.57704	4.89644	NaN	NaN	4.80894	NaN	NaN	4.9247	NaN	NaN	NaN	NaN	NaN	NaN	NaN	NaN	NaN	NaN	NaN	NaN	NaN	4.82322	NaN	NaN	NaN
O94769	ECM2	Extracellular matrix protein 2 (Matrix glycoprotein SC1/ECM2)	5.62508	5.4784	5.61307	5.41573	5.48091	5.50466	5.48884	5.47954	5.19867	5.35577	5.41416	5.3897	5.30321	5.49988	5.52159	5.34997	5.25242	5.51828	5.3276	5.5482	5.42924	5.43834	5.29376	5.33895	5.35852	5.43891	5.55614	5.43834	5.62216	5.59387	5.6097	5.58309	5.23217	5.46371	5.44367	5.39431	5.58469	5.34143	5.38796	5.4529	5.50719	5.38572	5.47626	5.29251	5.4892	5.52404	5.23978
O94772;O94772-2	LY6H	Lymphocyte antigen 6H (Ly-6H)	6.56963	6.38636	6.35144	6.52131	6.3418	6.26686	6.33566	6.27222	6.53804	6.38005	6.51515	6.36395	5.9936	6.47577	6.53345	6.769	6.63358	6.47372	6.48561	6.63568	6.36325	6.46011	6.52647	6.43091	6.46651	6.33073	6.46975	6.3641	6.4285	6.45239	6.32253	6.29788	6.11745	6.16024	6.28537	6.38538	6.3287	6.42028	6.17913	6.2373	6.39049	6.29865	6.38168	6.10212	6.14578	6.20962	6.12056
O94856;O94856-11;O94856-13;O94856-6;O94856-7;X6RKN2	NFASC	Neurofascin;Neurofascin (Fragment)	5.81928	5.78476	5.89871	5.86565	5.80505	5.79198	5.7956	5.58671	5.94796	5.8662	5.85977	5.97988	5.75124	5.83493	5.76379	6.06804	5.88732	5.75243	6.00178	5.94518	5.74516	5.75061	5.9231	5.92046	5.73749	5.79293	5.86973	6.04058	5.8557	5.88671	5.66611	5.69901	5.52994	5.66518	5.86069	5.84217	5.69909	5.7904	5.77002	5.58744	5.63865	5.75789	5.81836	5.79033	5.71584	5.73547	5.65576
O94898	LRIG2	Leucine-rich repeats and immunoglobulin-like domains protein 2 (LIG-2)	NaN	NaN	NaN	NaN	NaN	NaN	NaN	NaN	NaN	NaN	NaN	NaN	NaN	NaN	NaN	NaN	NaN	NaN	NaN	NaN	NaN	NaN	NaN	NaN	NaN	NaN	NaN	NaN	NaN	4.27836	NaN	NaN	NaN	NaN	NaN	NaN	NaN	NaN	NaN	NaN	NaN	NaN	NaN	NaN	NaN	NaN	NaN
O94910;O94910-2	ADGRL1	Adhesion G protein-coupled receptor L1 (Calcium-independent alpha-latrotoxin receptor 1) (CIRL-1) (Latrophilin-1) (Lectomedin-2)	5.33429	5.29964	5.35116	5.40452	5.37784	5.26933	5.16026	5.16114	5.33302	5.30599	5.44849	5.34593	5.23985	5.12584	5.16061	5.25472	5.22987	5.14691	5.4208	5.12243	5.24934	5.34024	5.21553	5.21935	5.14053	5.24738	5.36573	5.32475	5.30937	5.39316	5.22419	5.15311	5.0884	4.99854	5.38674	5.15605	5.14898	5.22927	5.14773	5.11016	5.10503	5.30788	5.42998	5.05706	5.18495	5.18671	5.03377
O94919	ENDOD1	Endonuclease domain-containing 1 protein (EC 3.1.30.-)	5.83624	5.8108	5.68034	5.84268	5.69339	5.57659	5.56272	5.66125	5.6646	5.76169	5.76775	5.83038	5.64627	5.9422	5.95284	6.04064	5.62086	5.64032	5.84206	5.96956	5.67212	5.72389	5.93742	5.74581	5.71273	5.74407	5.78778	6.02451	5.72392	5.69013	5.5397	5.64194	5.59682	5.65325	5.71981	5.66244	5.76475	5.74488	5.65463	5.63146	5.79541	5.68768	5.61807	5.63412	5.62636	5.83053	5.68694
O94933	SLITRK3	SLIT and NTRK-like protein 3	NaN	NaN	4.67144	NaN	NaN	4.54672	NaN	NaN	NaN	NaN	NaN	NaN	NaN	NaN	NaN	NaN	NaN	NaN	NaN	NaN	NaN	NaN	NaN	NaN	NaN	NaN	NaN	NaN	NaN	NaN	4.22547	NaN	NaN	NaN	NaN	NaN	NaN	NaN	NaN	NaN	NaN	NaN	4.61188	NaN	NaN	NaN	NaN
O94985	CLSTN1	Calsyntenin-1 (Alcadein-alpha) (Alc-alpha) (Alzheimer-related cadherin-like protein) (Non-classical cadherin XB31alpha) [Cleaved into: Soluble Alc-alpha (SAlc-alpha);CTF1-alpha (C-terminal fragment 1-alpha)]	6.56999	6.48583	6.50746	6.55091	6.56884	6.50756	6.39661	6.03071	6.4003	6.53511	6.53267	6.45058	6.27572	6.0008	6.24675	6.05173	6.10451	6.23647	6.50958	6.17172	6.3021	6.6065	6.24538	6.43375	6.0467	6.22156	6.51761	6.26353	6.51265	6.60754	6.46067	6.34026	5.89933	6.28661	6.48723	6.3532	6.16955	6.20702	6.40369	6.25272	6.17576	6.59599	6.6344	6.29527	6.40345	6.42098	6.32382
O94985-2	CLSTN1	Calsyntenin-1 (Alcadein-alpha) (Alc-alpha) (Alzheimer-related cadherin-like protein) (Non-classical cadherin XB31alpha) [Cleaved into: Soluble Alc-alpha (SAlc-alpha);CTF1-alpha (C-terminal fragment 1-alpha)]	5.78865	5.63445	5.79407	5.88842	5.84586	5.62279	5.63713	5.45212	5.83493	5.72033	5.95172	5.82517	5.71036	5.63379	5.78989	5.82409	5.80711	5.65226	5.9219	5.69947	5.73909	5.85199	5.76559	6.00645	5.60445	5.80027	5.81633	5.9236	5.88027	5.79153	5.6103	5.61693	5.35864	5.59139	5.87457	5.67932	5.4293	5.63581	5.69848	5.59624	5.63217	5.83138	5.94396	5.7622	5.48346	5.76555	5.53165
O94991	SLITRK5	SLIT and NTRK-like protein 5 (Leucine-rich repeat-containing protein 11)	4.9883	4.8059	4.93779	4.94062	4.99786	5.06083	4.92903	4.56061	5.03519	5.13123	4.91416	4.93797	4.97019	4.69521	4.88285	4.59084	4.90848	4.64808	5.12122	4.74658	4.88617	4.94999	4.61868	4.8932	4.55856	4.92037	4.88612	4.89483	4.99693	5.21659	4.8618	4.93226	4.35278	4.67961	5.0441	4.77898	4.68056	4.88419	4.82329	4.53261	4.72792	5.06124	4.84049	4.91845	4.73886	4.82647	4.52924
O95158	NXPH4	Neurexophilin-4	5.7384	5.80626	5.75019	5.59853	5.60271	5.70552	5.70626	5.6973	5.69208	5.47973	5.48448	5.63367	5.59897	5.90452	5.7228	5.93382	5.74178	5.793	5.62262	5.80778	5.77252	5.677	5.98634	5.89522	5.66032	5.61454	5.70343	5.81867	5.68158	5.61301	5.57147	5.56562	5.44086	5.62793	5.65714	5.87927	5.71055	5.56368	5.70216	5.84838	5.60167	5.61209	5.76569	5.65935	5.71509	5.75103	5.62722
O95206;O95206-2	PCDH8	Protocadherin-8 (Arcadlin)	4.88579	4.52157	4.96064	5.02018	4.78264	5.05567	4.61615	4.28914	4.9956	4.75402	4.98876	5.06818	5.01921	4.73682	4.61701	4.90147	4.83135	4.75847	5.1764	4.79921	4.62338	4.7276	4.81748	5.11163	NaN	4.64126	4.59395	4.99426	4.77136	5.02771	4.74882	4.54329	NaN	NaN	4.67632	4.76896	NaN	4.43618	4.44729	NaN	4.3202	4.52287	4.78401	4.7728	4.23367	4.24871	NaN
O95297;O95297-2;O95297-3;O95297-4;Q9UEL6	MPZL1	Myelin protein zero-like protein 1 (Fragment);Myelin protein zero-like protein 1 (Protein zero-related)	4.45295	4.40769	4.66899	4.52468	4.46445	4.62221	NaN	NaN	4.6212	NaN	4.64615	4.5841	4.54388	NaN	NaN	NaN	NaN	NaN	4.73375	4.43098	NaN	NaN	4.66838	4.61098	NaN	NaN	4.45629	NaN	NaN	4.46501	4.51425	NaN	NaN	NaN	4.57705	NaN	NaN	NaN	NaN	NaN	NaN	NaN	NaN	4.43638	NaN	NaN	NaN
O95428;O95428-5;O95428-6	PAPLN	Papilin	5.29579	5.22174	5.02307	5.19122	5.14127	5.16466	5.28305	5.29678	5.34848	4.97416	5.24189	5.03936	5.34341	5.37783	5.14797	5.49788	5.45499	5.36745	5.349	5.35985	5.15128	5.12485	5.49423	5.19875	5.18656	5.16748	5.26581	5.40397	5.16558	5.11204	5.16662	5.26633	5.18379	5.22332	5.13187	5.33249	5.22122	5.08693	5.14658	4.99241	5.18447	5.10283	5.10706	5.30828	5.11688	5.16038	4.81863
O95445	APOM	Apolipoprotein M (Apo-M) (ApoM) (Protein G3a)	5.75614	5.72622	5.54139	5.71772	5.57151	6.24737	5.73123	6.00879	5.86497	5.93013	5.51995	5.68726	5.89847	5.95839	5.84491	5.9036	5.89676	5.43301	5.43579	6.102	5.8969	5.81492	5.48486	5.71777	6.10514	5.73586	5.72815	5.7877	5.81253	5.91809	6.0559	5.84276	6.1903	6.07302	5.70659	5.84461	6.16993	6.02816	5.93282	6.32662	6.13753	5.83735	5.79303	6.06927	5.95081	5.92576	5.93597
O95450;O95450-2	ADAMTS2	A disintegrin and metalloproteinase with thrombospondin motifs 2 (ADAM-TS 2) (ADAM-TS2) (ADAMTS-2) (EC 3.4.24.14) (Procollagen I N-proteinase) (PC I-NP) (Procollagen I/II amino propeptide-processing enzyme) (Procollagen N-endopeptidase) (pNPI)	4.64772	4.68954	4.5047	4.67664	4.73117	4.70336	4.77249	NaN	4.53225	4.67469	NaN	4.62174	4.60364	4.81558	NaN	4.80417	4.80758	NaN	4.52854	4.57117	4.60725	NaN	4.92857	4.72868	NaN	4.51799	NaN	4.65414	NaN	4.5795	4.61725	4.47347	NaN	NaN	4.36722	4.8292	NaN	NaN	NaN	4.60168	NaN	4.59189	4.71772	NaN	4.62305	NaN	NaN
O95467	GNAS	GPIPIRRH peptide];Neuroendocrine secretory protein 55 (NESP55) [Cleaved into: LHAL tetrapeptide	4.46373	4.5099	4.49973	4.33169	4.42609	4.56078	4.3284	4.61877	4.23721	4.39602	4.457	NaN	4.49057	4.71635	4.16154	NaN	4.15617	4.70857	4.40291	4.22996	4.55526	4.60077	4.75577	4.61528	NaN	4.4202	4.49629	4.27002	4.42561	4.48051	4.65238	4.39195	NaN	4.20843	4.67347	4.63956	4.38635	4.31412	4.42725	4.66646	4.63344	4.48826	4.48289	4.36414	4.59054	4.53744	4.60258
O95479;R4GMU1	H6PD	6-phosphogluconolactonase (6PGL) (EC 3.1.1.31)];GDH/6PGL endoplasmic bifunctional protein;GDH/6PGL endoplasmic bifunctional protein [Includes: Glucose 1-dehydrogenase (EC 1.1.1.47) (Glucose-6-phosphate dehydrogenase) (EC 1.1.1.363)	NaN	NaN	NaN	NaN	NaN	NaN	NaN	NaN	NaN	NaN	NaN	NaN	NaN	NaN	NaN	NaN	NaN	NaN	NaN	NaN	NaN	NaN	NaN	NaN	NaN	NaN	NaN	NaN	NaN	NaN	NaN	NaN	NaN	NaN	NaN	NaN	NaN	NaN	NaN	NaN	NaN	NaN	NaN	NaN	NaN	NaN	NaN
O95497	VNN1	Pantetheinase (EC 3.5.1.92) (Pantetheine hydrolase) (Tiff66) (Vascular non-inflammatory molecule 1) (Vanin-1)	4.6849	NaN	NaN	NaN	4.88996	4.72839	NaN	4.90907	NaN	NaN	4.73526	4.35186	NaN	NaN	4.65802	4.68621	4.90479	NaN	4.6956	NaN	4.86517	4.71624	4.78737	4.92585	4.6685	4.87417	4.55131	NaN	NaN	NaN	5.15943	NaN	NaN	5.27897	NaN	NaN	NaN	4.93259	NaN	NaN	4.5781	NaN	4.79646	5.2982	5.05381	NaN	NaN
O95841	ANGPTL1	Angiopoietin-related protein 1 (Angiopoietin-3) (ANG-3) (Angiopoietin-like protein 1)	4.38886	4.26757	4.18648	4.20301	NaN	4.12954	4.25977	4.29449	4.12958	4.10257	4.49292	4.23148	4.25121	4.24116	NaN	4.32619	4.42495	4.41879	4.27069	4.23964	4.10709	4.2466	4.36025	4.24603	4.19587	4.36378	4.25422	4.24586	4.23987	4.08104	NaN	4.15024	NaN	NaN	4.32412	4.07189	4.07954	4.25967	4.2761	4.21593	4.34446	NaN	4.07589	4.03264	NaN	4.0808	4.22308
O95881	TXNDC12	Thioredoxin domain-containing protein 12 (EC 1.8.4.2) (Endoplasmic reticulum resident protein 18) (ER protein 18) (ERp18) (Endoplasmic reticulum resident protein 19) (ER protein 19) (ERp19) (Thioredoxin-like protein p19) (hTLP19)	NaN	NaN	3.35181	NaN	NaN	NaN	NaN	NaN	3.17693	NaN	NaN	NaN	NaN	NaN	NaN	NaN	NaN	NaN	3.67939	NaN	NaN	NaN	NaN	NaN	NaN	NaN	NaN	NaN	NaN	NaN	NaN	NaN	NaN	NaN	NaN	NaN	NaN	NaN	NaN	NaN	NaN	NaN	NaN	NaN	NaN	NaN	NaN
O95967	EFEMP2	EGF-containing fibulin-like extracellular matrix protein 2 (Fibulin-4) (FIBL-4) (Protein UPH1)	5.38743	5.39401	5.30228	5.47747	5.28928	5.41579	5.44307	5.37002	5.36707	5.21426	5.39794	5.43246	5.49841	5.4829	5.42671	5.68612	5.43202	5.4612	5.42088	5.31303	5.31235	5.36641	5.58938	5.39568	5.45808	5.42386	5.44097	5.51787	5.33417	5.35898	5.39665	5.39814	5.2456	5.23929	5.36809	5.18918	5.36569	5.30276	5.43783	5.31688	5.43506	5.20236	5.464	5.42713	5.12808	5.44947	5.36597
O95998	IL18BP	Interleukin-18-binding protein (IL-18BP) (Tadekinig-alfa)	5.64661	NaN	NaN	5.25931	5.26997	NaN	NaN	NaN	NaN	NaN	5.15497	5.36415	NaN	NaN	5.76014	NaN	5.75365	5.50496	NaN	NaN	NaN	5.72482	NaN	NaN	5.64691	5.5932	NaN	NaN	NaN	NaN	NaN	NaN	NaN	NaN	NaN	NaN	NaN	5.51937	NaN	NaN	5.66998	NaN	NaN	NaN	NaN	NaN	NaN
P00338;P00338-3	LDHA	L-lactate dehydrogenase A chain (LDH-A) (EC 1.1.1.27) (Cell proliferation-inducing gene 19 protein) (LDH muscle subunit) (LDH-M) (Renal carcinoma antigen NY-REN-59)	5.42476	5.40333	5.41682	5.37592	5.37181	5.56527	5.14418	5.04208	5.33565	5.23873	5.23769	5.36732	5.44248	5.06663	5.11535	5.04761	5.22381	5.14593	5.4882	5.08645	5.36114	5.36619	5.37289	5.30862	5.02269	5.09538	5.25478	5.32971	5.40467	5.38263	5.16182	5.15905	5.02796	5.1672	5.13247	4.94325	5.16428	5.18678	5.10633	5.13337	5.23089	4.99948	5.44717	5.27332	5.14998	5.06157	5.08324
P00352	ALDH1A1	Retinal dehydrogenase 1 (RALDH 1) (RalDH1) (EC 1.2.1.-) (EC 1.2.1.36) (ALDH-E1) (ALHDII) (Aldehyde dehydrogenase family 1 member A1) (Aldehyde dehydrogenase, cytosolic)	NaN	NaN	NaN	NaN	NaN	4.26489	NaN	NaN	NaN	NaN	NaN	NaN	NaN	NaN	NaN	NaN	NaN	NaN	4.07923	NaN	NaN	NaN	NaN	NaN	NaN	NaN	NaN	NaN	NaN	4.15189	NaN	NaN	NaN	NaN	NaN	NaN	NaN	NaN	NaN	NaN	NaN	NaN	NaN	NaN	NaN	NaN	NaN
P00390;P00390-2;P00390-3;P00390-4;P00390-5	GSR	Glutathione reductase, mitochondrial (GR) (GRase) (EC 1.8.1.7)	4.71166	4.59415	NaN	4.77667	4.78621	NaN	NaN	4.60673	NaN	4.71434	4.4855	4.75523	NaN	NaN	4.81873	4.83479	4.66403	4.67381	4.86392	4.54666	4.74134	4.74401	NaN	4.83071	4.66313	4.33199	4.71095	NaN	4.712	NaN	4.70695	4.56326	NaN	NaN	4.60399	NaN	4.69607	4.48762	NaN	NaN	4.59298	4.54913	4.73286	4.79715	4.72978	NaN	NaN
P00441	SOD1	Superoxide dismutase [Cu-Zn] (EC 1.15.1.1) (Superoxide dismutase 1) (hSod1)	6.66394	6.6666	6.63374	6.75088	6.73418	6.69703	6.41289	6.46522	6.71769	6.57802	6.77545	6.70491	6.56977	6.50146	6.61743	6.78456	6.72381	6.56545	6.8803	6.62586	6.65424	6.72386	6.7468	6.79457	6.43422	6.529	6.64784	6.71055	6.63159	6.57701	6.51237	6.43807	6.11791	6.44499	6.61396	6.57262	6.30406	6.40952	6.41574	6.39819	6.50855	6.56736	6.6324	6.57581	6.47726	6.54782	6.33652
P00450	CP	Ceruloplasmin (EC 1.16.3.1) (Ferroxidase)	6.28626	6.21899	6.08448	6.49383	6.28266	6.17041	6.29539	6.61678	6.32891	6.26692	6.27444	6.27955	6.37774	6.54321	6.49104	6.38757	6.51669	6.6796	6.07427	6.40922	6.32163	6.30692	6.24188	6.20762	6.39122	6.43162	6.38276	6.32616	6.32877	6.23469	6.32774	6.28825	6.63881	6.57803	6.27844	6.54496	6.59769	6.51631	6.31272	6.57812	6.39419	6.43598	6.28187	6.29557	6.66265	6.32542	6.37436
P00488	F13A1	Coagulation factor XIII A chain (Coagulation factor XIIIa) (EC 2.3.2.13) (Protein-glutamine gamma-glutamyltransferase A chain) (Transglutaminase A chain)	4.57592	4.20937	4.69849	4.71251	4.37188	4.95589	4.43193	4.47607	4.52918	4.35833	4.0361	4.77138	4.84525	4.76436	NaN	NaN	4.82907	4.80371	4.65395	4.83763	4.91307	4.81219	4.36619	4.62386	4.90475	NaN	4.71426	4.45282	4.1761	4.16542	4.617	NaN	NaN	4.54273	4.71308	4.84069	NaN	NaN	NaN	4.64004	4.87044	4.72719	NaN	4.81657	4.54312	4.62479	4.36523
P00491	PNP	Purine nucleoside phosphorylase (PNP) (EC 2.4.2.1) (Inosine phosphorylase) (Inosine-guanosine phosphorylase)	NaN	NaN	NaN	NaN	NaN	3.6126	4.00811	NaN	NaN	3.13741	NaN	NaN	NaN	NaN	NaN	NaN	NaN	NaN	NaN	NaN	NaN	NaN	NaN	NaN	NaN	NaN	NaN	NaN	NaN	NaN	NaN	NaN	NaN	NaN	NaN	NaN	NaN	NaN	NaN	NaN	NaN	NaN	NaN	NaN	NaN	3.62688	NaN
P00492	HPRT1	Hypoxanthine-guanine phosphoribosyltransferase (HGPRT) (HGPRTase) (EC 2.4.2.8)	4.81403	4.68602	4.80772	4.8541	4.87838	4.90493	4.61512	NaN	4.88818	4.72805	4.81355	4.88023	4.64049	4.36404	4.45786	4.47952	4.59692	4.58583	5.03837	4.6053	4.7299	4.79263	4.61954	4.85585	NaN	NaN	4.65277	4.71951	4.83128	4.6643	4.55411	4.43741	NaN	4.43387	4.58282	4.55632	NaN	NaN	4.44746	4.31717	NaN	4.42613	4.66519	4.5898	4.66497	4.5113	NaN
P00505	GOT2	Aspartate aminotransferase, mitochondrial (mAspAT) (EC 2.6.1.1) (EC 2.6.1.7) (Fatty acid-binding protein) (FABP-1) (Glutamate oxaloacetate transaminase 2) (Kynurenine aminotransferase 4) (Kynurenine aminotransferase IV) (Kynurenine--oxoglutarate transaminase 4) (Kynurenine--oxoglutarate transaminase IV) (Plasma membrane-associated fatty acid-binding protein) (FABPpm) (Transaminase A)	4.91255	4.91098	4.96637	4.91585	5.2165	4.81846	4.76227	4.57844	4.95659	5.10911	5.01984	4.86468	4.73791	4.73345	4.78523	5.22448	4.88739	4.67716	5.14117	4.85096	4.79186	4.89794	5.14703	5.22891	4.62428	4.58299	4.84982	4.83188	5.00691	4.72784	4.83621	4.65817	4.23025	4.8294	5.13823	4.7791	4.67732	4.63549	4.68736	4.64674	4.70635	4.6894	4.80074	4.76657	4.65012	4.73931	4.59103
P00533;P00533-3;P00533-4	EGFR	Epidermal growth factor receptor (EC 2.7.10.1) (Proto-oncogene c-ErbB-1) (Receptor tyrosine-protein kinase erbB-1)	4.32107	4.35032	4.38473	4.3617	4.25085	4.28182	4.14019	4.2606	4.17482	NaN	4.26936	NaN	4.08881	4.18428	NaN	NaN	NaN	NaN	4.35948	4.04213	4.16016	4.32787	3.97299	NaN	NaN	4.31103	4.28874	4.16629	NaN	4.44418	4.44962	NaN	NaN	NaN	4.1354	4.25184	NaN	4.23588	4.38043	NaN	4.18006	4.53697	4.35149	4.31137	NaN	4.14656	4.20657
P00558;P00558-2	PGK1	Phosphoglycerate kinase 1 (EC 2.7.2.3) (Cell migration-inducing gene 10 protein) (Primer recognition protein 2) (PRP 2)	4.70513	NaN	5.09441	4.98519	4.69938	4.96453	NaN	4.61166	NaN	4.79313	4.39016	4.96439	4.58558	4.42912	NaN	4.65712	5.01813	4.77197	5.1145	4.90512	5.10176	4.58563	4.7825	5.07365	NaN	NaN	4.55507	4.93344	NaN	4.72284	4.35473	4.50747	4.45198	NaN	4.62448	4.43728	4.40778	5.06162	NaN	4.48395	4.90288	4.58262	4.80855	NaN	4.94629	NaN	NaN
P00568;Q5T9B7	AK1	Adenylate kinase isoenzyme 1 (AK 1) (EC 2.7.4.3) (EC 2.7.4.6) (ATP-AMP transphosphorylase 1) (ATP:AMP phosphotransferase) (Adenylate monophosphate kinase) (Myokinase)	NaN	NaN	NaN	4.62508	NaN	NaN	NaN	NaN	NaN	NaN	4.66987	NaN	NaN	NaN	NaN	NaN	NaN	NaN	NaN	NaN	NaN	NaN	NaN	NaN	NaN	NaN	4.74717	NaN	NaN	4.17966	4.24537	NaN	NaN	NaN	NaN	NaN	NaN	NaN	NaN	NaN	NaN	NaN	NaN	NaN	NaN	NaN	NaN
P00734	F2	Activation peptide fragment 2;Prothrombin (EC 3.4.21.5) (Coagulation factor II) [Cleaved into: Activation peptide fragment 1;Thrombin heavy chain];Thrombin light chain	5.98142	6.12235	5.96474	6.044	5.95626	6.21245	6.06516	6.14418	5.95579	6.28497	5.7874	6.10153	6.00931	6.12484	6.16545	6.09759	6.16067	6.14645	5.83548	6.11994	6.12022	6.12602	5.79646	6.05444	6.15893	6.06723	5.99963	5.85902	6.14805	6.12698	6.3108	6.24133	6.45019	6.10658	5.98919	6.0156	6.46084	6.2474	6.06542	6.35379	6.17316	6.10265	5.79505	6.07007	6.2932	6.03804	6.24599
P00738	HP	Haptoglobin (Zonulin) [Cleaved into: Haptoglobin alpha chain;Haptoglobin beta chain]	5.92476	6.28566	6.47892	6.84652	7.21217	6.89946	5.38735	7.35993	6.33532	6.37397	6.2165	6.87417	6.55938	7.08972	7.07103	7.52208	6.85992	6.68618	6.5849	6.30917	6.47792	6.75982	6.5167	6.94522	7.33754	6.95281	6.35927	6.62007	6.34125	6.37491	6.68836	6.60804	7.80306	6.82905	6.20692	7.41466	7.18016	7.40576	7.31691	7.4805	6.56299	6.75982	7.00839	6.86052	6.85705	6.40767	7.24914
P00739	HPR	Haptoglobin-related protein	5.44716	6.02066	6.17816	6.50509	6.92743	6.52535	5.32164	7.03265	6.29589	6.13552	6.03062	6.64124	6.45299	6.82825	6.82123	7.28234	6.45432	6.52654	6.37881	6.28321	6.17018	6.34441	6.50151	6.77205	7.01856	6.61126	6.00701	6.63922	6.00144	6.34712	6.46762	6.36249	7.31978	6.75549	6.00234	7.3132	6.92414	6.89839	6.96309	7.1399	6.22869	6.36022	6.77071	6.55654	6.49056	6.21644	6.86913
P00740;P00740-2	F9	Coagulation factor IX (EC 3.4.21.22) (Christmas factor) (Plasma thromboplastin component) (PTC) [Cleaved into: Coagulation factor IXa light chain;Coagulation factor IXa heavy chain]	4.78079	4.78658	4.87243	4.59689	4.82908	5.00797	4.91	4.83117	4.77292	4.97853	4.56695	4.78156	4.78684	4.68882	4.78624	4.66808	4.55096	4.81105	4.70507	4.55594	4.69238	4.82539	4.49317	4.72783	4.81337	4.78348	4.81987	4.62235	4.81193	4.79879	5.03035	4.91593	5.20077	4.99878	4.62565	4.9476	5.04084	4.96867	4.8254	5.13373	4.93051	4.90841	4.51128	4.69831	5.08092	4.69388	5.1576
P00742	F10	Activated factor Xa heavy chain];Coagulation factor X (EC 3.4.21.6) (Stuart factor) (Stuart-Prower factor) [Cleaved into: Factor X light chain;Factor X heavy chain	5.08472	4.94889	5.02568	4.80365	5.00976	5.07661	5.01305	5.12806	4.91798	5.05332	4.81301	5.17281	4.81375	5.32712	4.99609	5.31015	5.02867	5.14363	5.1094	5.22213	5.07482	5.06113	5.20006	5.0517	5.11591	4.97558	5.0919	5.06923	5.02063	4.82214	5.09579	5.0662	5.24806	5.18504	4.92379	5.26409	5.14763	5.15882	4.97811	5.18205	5.17155	4.91066	4.69171	4.84977	5.11339	5.14235	5.14871
P00747	PLG	Plasminogen (EC 3.4.21.7) [Cleaved into: Plasmin heavy chain A;Activation peptide;Angiostatin;Plasmin heavy chain A, short form;Plasmin light chain B]	5.71155	5.85737	5.64526	5.72828	5.72908	5.91645	5.87357	6.07411	5.78978	6.07198	5.64144	5.76501	6.0008	5.92573	5.78561	5.78729	5.80616	5.82669	5.74031	5.85662	5.822	5.73351	5.66914	5.88238	6.11384	5.82745	5.81204	5.77078	5.92051	5.80947	6.07271	6.07557	6.39525	6.1485	5.79915	6.12684	6.24917	5.98719	6.04288	6.2762	5.92766	6.00983	5.68707	6.02689	6.26056	5.90526	6.31057
P00748	F12	Beta-factor XIIa part 1;Coagulation factor XII (EC 3.4.21.38) (Hageman factor) (HAF) [Cleaved into: Coagulation factor XIIa heavy chain;Coagulation factor XIIa light chain (Beta-factor XIIa part 2)]	6.11005	6.25025	6.00547	5.81357	5.94696	6.11651	6.25263	6.47632	5.85512	6.37202	6.08625	6.229	6.23331	6.35376	6.25125	6.25918	6.19887	6.07102	5.93428	6.30258	6.111	6.09372	5.72474	6.35038	6.47821	6.26721	6.14358	6.06539	5.91826	6.04718	6.43045	6.41374	6.62447	6.42369	6.25525	6.34297	6.09653	6.51797	6.17549	6.20569	6.37332	6.14464	5.94397	6.25423	6.46478	6.14152	6.25158
P00915	CA1	Carbonic anhydrase 1 (EC 4.2.1.1) (Carbonate dehydratase I) (Carbonic anhydrase B) (CAB) (Carbonic anhydrase I) (CA-I)	NaN	NaN	5.15315	NaN	5.61417	5.01665	5.06117	5.78184	NaN	NaN	NaN	4.77453	NaN	NaN	4.97712	NaN	5.40912	NaN	NaN	5.14538	6.0529	4.36602	NaN	NaN	5.47883	4.62047	5.69395	NaN	NaN	NaN	4.79846	5.43922	NaN	NaN	NaN	4.94838	NaN	NaN	NaN	NaN	4.87364	NaN	5.37478	4.99499	NaN	NaN	NaN
P00918	CA2	Carbonic anhydrase 2 (EC 4.2.1.1) (Carbonate dehydratase II) (Carbonic anhydrase C) (CAC) (Carbonic anhydrase II) (CA-II)	NaN	NaN	4.30039	NaN	NaN	4.18072	NaN	NaN	NaN	NaN	NaN	NaN	NaN	NaN	NaN	NaN	NaN	NaN	NaN	NaN	4.74052	NaN	NaN	NaN	NaN	NaN	NaN	NaN	NaN	NaN	NaN	NaN	NaN	NaN	NaN	NaN	NaN	NaN	NaN	NaN	NaN	NaN	4.32016	NaN	NaN	NaN	NaN
P01008	SERPINC1	Antithrombin-III (ATIII) (Serpin C1)	6.68726	6.70939	6.57314	6.58516	6.51433	6.61361	6.69731	6.9107	6.58129	6.71687	6.50649	6.60933	6.70433	6.71136	6.75131	6.61835	6.79828	6.67931	6.45306	6.64534	6.70684	6.70553	6.40918	6.60198	6.82308	6.7586	6.64531	6.5668	6.68448	6.67233	6.75836	6.78125	6.84347	6.8765	6.62444	6.67973	6.96809	6.8009	6.81414	6.89419	6.6326	6.80736	6.65486	6.74033	6.88064	6.66918	6.8534
P01009	SERPINA1	Alpha-1-antitrypsin (Alpha-1 protease inhibitor) (Alpha-1-antiproteinase) (Serpin A1) [Cleaved into: Short peptide from AAT (SPAAT)]	7.32388	7.69004	7.26015	7.71478	7.56633	7.37158	7.67413	7.88435	7.33255	7.76098	7.55838	7.57002	7.6523	7.61104	7.75517	7.55187	7.65805	7.93361	7.46214	7.59758	7.54548	7.62936	7.31186	7.26215	7.85392	7.80444	7.6992	7.46933	7.49559	7.49925	7.44856	7.80444	7.92372	7.71663	7.46747	7.74499	7.8697	7.84288	7.705	7.8645	7.86311	7.80648	7.49309	7.45601	7.92508	7.7694	7.86066
P01011	SERPINA3	Alpha-1-antichymotrypsin (ACT) (Cell growth-inhibiting gene 24/25 protein) (Serpin A3) [Cleaved into: Alpha-1-antichymotrypsin His-Pro-less]	7.2379	7.12437	6.8109	7.22281	7.05396	6.88292	7.17185	7.34193	7.03422	7.17082	7.10021	7.07302	6.98693	7.09115	7.27023	7.24979	7.31087	7.33635	6.88549	7.13516	6.99471	7.28295	7.08116	7.01272	7.33601	7.26523	7.30365	7.02456	7.09162	7.02134	7.01721	7.14323	7.21084	7.18386	7.01352	7.04713	7.37299	7.31871	7.09396	7.36461	7.44879	7.49206	6.93696	6.85134	7.32933	7.2182	7.16958
P01019	AGT	Angiotensin 1-4];Angiotensin 1-5;Angiotensin 1-7;Angiotensin 1-9;Angiotensin-2 (Angiotensin 1-8) (Angiotensin II) (Ang II);Angiotensin-3 (Angiotensin 2-8) (Angiotensin III) (Ang III) (Des-Asp[1]-angiotensin II);Angiotensin-4 (Angiotensin 3-8) (Angiotensin IV) (Ang IV);Angiotensinogen (Serpin A8) [Cleaved into: Angiotensin-1 (Angiotensin 1-10) (Angiotensin I) (Ang I)	6.51736	6.53151	6.40071	6.51455	6.29459	6.28073	6.38821	6.35545	6.38205	6.45866	6.51492	6.49245	6.29787	6.5863	6.52367	6.65634	6.6026	6.42513	6.33994	6.60056	6.37175	6.44019	6.3824	6.26692	6.56764	6.37326	6.53348	6.45114	6.47806	6.52587	6.25373	6.33393	6.24158	6.48599	6.52686	6.37371	6.45001	6.46438	6.3747	6.31382	6.39467	6.21783	6.52031	6.35332	6.36821	6.32193	6.39276
P01023	A2M	Alpha-2-macroglobulin (Alpha-2-M) (C3 and PZP-like alpha-2-macroglobulin domain-containing protein 5)	7.00277	7.02294	6.96206	6.908	7.0548	7.12733	6.95441	7.10108	7.01476	6.92429	6.97611	6.89899	6.87956	6.86403	7.04597	6.96788	6.99379	7.04977	7.00643	6.93588	6.9647	7.02504	6.92357	7.01125	6.94198	7.06328	6.97188	6.87374	6.83825	6.93193	6.91468	6.98351	7.00977	6.82233	6.98755	6.89936	6.89827	7.07965	6.92296	6.88874	7.04896	6.95916	7.01935	6.88858	7.01843	7.01685	6.9678
P01024	C3	Acylation stimulating protein (ASP) (C3adesArg);C3a anaphylatoxin;C3-beta-c (C3bc);Complement C3 (C3 and PZP-like alpha-2-macroglobulin domain-containing protein 1) [Cleaved into: Complement C3 beta chain;Complement C3 alpha chain;Complement C3b alpha' chain;Complement C3c alpha' chain fragment 1;Complement C3c alpha' chain fragment 2];Complement C3d fragment;Complement C3dg fragment;Complement C…	6.96234	6.98125	6.80507	7.01781	6.99941	6.99341	6.95613	7.15482	6.94898	7.08196	6.96748	6.91016	6.98778	7.03258	7.16782	7.13636	7.10294	7.12344	6.84234	7.06516	6.86817	7.07405	6.98458	7.04809	7.24021	7.16455	7.07982	6.87745	6.99614	6.9182	6.92148	7.15529	7.34416	7.14695	6.964	7.04549	7.2426	7.28961	6.93321	7.16851	7.12066	7.0958	6.85644	6.93285	7.23389	7.13411	7.19047
P01031	C5	C5a anaphylatoxin;Complement C5 (C3 and PZP-like alpha-2-macroglobulin domain-containing protein 4) [Cleaved into: Complement C5 beta chain;Complement C5 alpha chain;Complement C5 alpha' chain]	5.19687	5.30752	5.25322	5.27307	5.25928	5.45728	5.24912	5.52379	5.20847	5.51568	5.13253	5.14834	5.48572	5.38746	5.40429	5.24316	5.29647	5.29351	5.0749	5.26472	5.37077	5.47259	5.06746	5.21672	5.33408	5.36056	5.20607	5.23021	5.28735	5.32427	5.36744	5.33923	5.61522	5.47008	5.23339	5.30524	5.67058	5.56206	5.4061	5.55214	5.46324	5.59031	5.22786	5.28642	5.65587	5.41283	5.63039
P01033;Q5H9A7	TIMP1	Metalloproteinase inhibitor 1;Metalloproteinase inhibitor 1 (Erythroid-potentiating activity) (EPA) (Fibroblast collagenase inhibitor) (Collagenase inhibitor) (Tissue inhibitor of metalloproteinases 1) (TIMP-1)	6.43477	6.41651	6.05917	6.09264	6.37358	6.24058	6.30362	6.13954	6.12531	6.11376	6.27705	6.12696	6.15307	6.01866	6.33657	6.14428	6.18257	6.36594	6.03634	6.36245	6.15123	6.15797	6.40341	6.15344	6.27676	6.04342	6.24551	6.16199	6.16756	6.12325	6.22897	6.19695	6.05613	6.13679	6.29034	6.13577	6.32921	6.01228	6.0796	6.19192	6.39002	6.11126	6.18515	6.14141	6.55466	6.21367	6.29525
P01034	CST3	Cystatin-C (Cystatin-3) (Gamma-trace) (Neuroendocrine basic polypeptide) (Post-gamma-globulin)	7.5935	7.6245	7.5276	7.58692	7.52521	7.39248	7.34093	7.4578	6.96607	7.54736	7.6097	7.53655	7.2866	7.38716	7.55172	7.41008	7.51331	7.5729	7.54171	6.97053	7.42334	7.64532	7.43738	7.4906	7.44014	7.51059	7.49162	7.50872	7.4496	7.55814	7.30217	7.44481	7.17655	7.23467	7.50532	7.35662	7.35948	7.4264	7.38687	7.40169	7.56941	7.51829	7.39811	7.09407	7.35106	7.30715	7.38267
P01036;P01037	CST4;CST1	Cystatin-S (Cystatin-4) (Cystatin-SA-III) (Salivary acidic protein 1);Cystatin-SN (Cystain-SA-I) (Cystatin-1) (Salivary cystatin-SA-1)	5.05174	4.44173	NaN	4.6262	4.68535	4.69129	4.44679	NaN	4.70057	NaN	NaN	NaN	4.68789	NaN	4.38691	4.89456	4.51838	4.86809	4.74197	NaN	4.79388	4.68282	NaN	4.88459	4.83057	4.91437	4.83784	NaN	4.82583	NaN	NaN	4.76556	4.96647	4.51574	4.82813	4.39652	4.69917	NaN	5.07887	4.6716	NaN	4.74604	4.54427	4.59922	4.68542	4.83827	4.32968
P01042	KNG1	Bradykinin (Kallidin I);Kininogen-1 (Alpha-2-thiol proteinase inhibitor) (Fitzgerald factor) (High molecular weight kininogen) (HMWK) (Williams-Fitzgerald-Flaujeac factor) [Cleaved into: Kininogen-1 heavy chain;Kininogen-1 light chain;Low molecular weight growth-promoting factor];Lysyl-bradykinin (Kallidin II);T-kinin (Ile-Ser-Bradykinin)	6.81171	6.84041	6.72217	6.84249	6.73689	6.83821	6.96888	7.1493	6.8517	6.91026	6.7449	6.79487	7.00608	7.0609	6.91965	6.93317	6.99105	6.97071	6.73148	6.82453	6.85065	6.87908	6.77489	6.93791	7.023	7.0358	6.81015	6.8277	6.84754	6.81067	7.03214	6.98258	7.16503	7.19093	6.8428	7.07227	7.18634	7.06662	6.97504	7.15194	7.01994	6.888	6.78408	6.97642	7.08282	6.86768	6.94336
P01042-2	KNG1	Bradykinin (Kallidin I);Kininogen-1 (Alpha-2-thiol proteinase inhibitor) (Fitzgerald factor) (High molecular weight kininogen) (HMWK) (Williams-Fitzgerald-Flaujeac factor) [Cleaved into: Kininogen-1 heavy chain;Kininogen-1 light chain;Low molecular weight growth-promoting factor];Lysyl-bradykinin (Kallidin II);T-kinin (Ile-Ser-Bradykinin)	6.32462	6.26661	6.02723	6.37775	6.13649	6.12847	6.12734	6.70903	6.3616	6.19032	6.01825	6.30523	6.51229	6.59471	6.54692	6.84461	6.72574	6.33672	5.99713	6.81649	6.17011	6.26481	6.56852	6.39287	6.78443	6.5985	6.41994	6.48289	6.22107	6.09239	6.28718	6.47067	6.78821	6.68636	6.28051	6.66026	6.77114	6.72088	6.20823	6.78527	6.7543	6.24345	6.1322	6.47254	6.51096	6.27458	6.30051
P01210	PENK	Leu-enkephalin;Met-enkephalin (Opioid growth factor) (OGF);Met-enkephalin-Arg-Gly-Leu;Met-enkephalin-Arg-Phe];PENK(114-133);PENK(143-183);PENK(237-258);Proenkephalin-A [Cleaved into: Synenkephalin	6.569	6.47077	6.46044	6.53531	6.52344	6.40076	6.21878	6.3402	6.44142	6.25846	6.67827	6.59281	6.33689	6.49182	6.61468	6.61129	6.50973	6.46216	6.48631	6.51471	6.65851	6.45601	6.64712	6.6141	6.36823	6.41287	6.57436	6.53714	6.51225	6.38474	6.56457	6.49193	6.08536	6.54085	6.57178	6.43584	6.22729	6.38395	6.40458	6.42363	6.6198	6.45471	6.61707	6.24147	6.24711	6.43062	6.36664
P01213	PDYN	Beta-neoendorphin;Big dynorphin (Big Dyn);Dynorphin A(1-13);Dynorphin A(1-17) (Dyn-A17) (Dynorphin A);Dynorphin A(1-8);Leu-enkephalin;Leumorphin (Dynorphin B-29)];Proenkephalin-B (Beta-neoendorphin-dynorphin) (Preprodynorphin) [Cleaved into: Alpha-neoendorphin;Rimorphin (Dynorphin B) (Dyn-B) (Dynorphin B(1-13))	5.05347	4.94303	5.1755	4.95981	5.13109	4.93043	4.87661	5.04528	4.93984	5.00355	4.84265	4.94508	5.11991	4.97468	5.0447	5.01005	4.94868	NaN	4.91061	5.01769	5.07076	4.84834	4.95173	4.86157	4.95649	4.94101	4.69749	4.9449	4.96342	4.98966	5.01463	5.1785	NaN	NaN	4.9862	5.17849	NaN	4.83083	4.88945	4.8543	4.95867	4.89282	4.87791	NaN	4.92013	4.92487	NaN
P01258;P01258-2;P06881	CALCA	Calcitonin [Cleaved into: Calcitonin;Calcitonin gene-related peptide 1 (Alpha-type CGRP) (Calcitonin gene-related peptide I) (CGRP-I);Katacalcin (Calcitonin carboxyl-terminal peptide) (CCP) (PDN-21)]	4.45397	4.53434	4.28027	4.34206	4.27172	4.27609	4.35219	4.30367	4.20478	3.76558	4.53137	4.44568	4.29962	4.1267	4.48095	NaN	4.53024	4.57779	3.88133	4.25282	NaN	4.38725	4.41237	4.32771	4.35961	4.54286	4.39806	4.18752	4.24641	4.27883	4.44725	4.40401	NaN	4.5907	4.26077	4.54759	4.46121	4.19885	4.47739	4.14246	4.62024	4.37643	4.41609	NaN	4.43549	4.30114	4.38741
P01282;P01282-2	VIP	Intestinal peptide PHM-27 (Peptide histidine methioninamide 27);Vasoactive intestinal peptide (VIP) (Vasoactive intestinal polypeptide)];VIP peptides [Cleaved into: Intestinal peptide PHV-42 (Peptide histidine valine 42)	NaN	NaN	NaN	NaN	NaN	NaN	NaN	NaN	NaN	NaN	NaN	NaN	NaN	NaN	NaN	NaN	NaN	NaN	NaN	NaN	NaN	NaN	NaN	NaN	NaN	NaN	NaN	NaN	NaN	NaN	NaN	NaN	NaN	NaN	NaN	NaN	NaN	NaN	NaN	NaN	NaN	NaN	NaN	NaN	NaN	NaN	NaN
P01303	NPY	C-flanking peptide of NPY (CPON)];Pro-neuropeptide Y [Cleaved into: Neuropeptide Y (Neuropeptide tyrosine) (NPY)	5.24	5.07689	5.37622	5.3376	5.46155	5.39142	5.38782	5.24941	5.52937	5.06852	5.65948	5.36397	5.21722	5.53161	5.25029	5.41433	5.39901	5.22583	5.52592	5.34797	5.30002	5.38816	5.49734	5.436	4.99465	5.13661	5.20846	5.73232	5.2662	5.27259	5.12782	5.02056	4.95304	5.02157	5.22996	5.25029	4.928	5.16597	4.85465	5.17696	5.39656	5.35515	5.2646	5.13088	5.05043	5.23934	5.10276
P01344;P01344-2;P01344-3	IGF2	Insulin-like growth factor II (IGF-II) (Somatomedin-A) (T3M-11-derived growth factor) [Cleaved into: Insulin-like growth factor II;Insulin-like growth factor II Ala-25 Del;Preptin]	4.37138	5.23812	5.40237	5.30613	NaN	5.39284	5.46954	NaN	5.1573	5.42667	5.26011	5.34907	5.54549	5.20208	NaN	5.29671	5.41342	5.39844	5.40389	5.27685	5.16971	NaN	5.19852	5.0628	5.2664	NaN	NaN	5.19439	5.29531	5.41397	5.31674	NaN	5.34821	5.32907	5.28033	5.35653	NaN	5.51272	5.29262	5.64233	NaN	5.44268	5.20678	5.25373	5.45368	5.52733	5.61648
P01593;P01594	IGKV1D-33;IGKV1-33	Immunoglobulin kappa variable 1-33 (Ig kappa chain V-I region AU) (Ig kappa chain V-I region Ka);Immunoglobulin kappa variable 1D-33 (Ig kappa chain V-I region AG) (Ig kappa chain V-I region Bi) (Ig kappa chain V-I region Lay) (Ig kappa chain V-I region Ni) (Ig kappa chain V-I region Rei) (Ig kappa chain V-I region Roy) (Ig kappa chain V-I region Scw) (Ig kappa chain V-I region WAT)	5.87082	5.69407	5.64083	5.34503	5.57172	5.77282	5.79281	5.91135	5.79025	5.78396	5.52299	5.12742	5.28769	5.68845	5.54149	5.80384	5.89168	6.26656	5.59945	5.65554	5.84379	5.53312	5.83889	5.47069	5.78299	6.00515	5.60199	5.73185	5.46052	5.85047	5.88036	5.86018	5.83864	5.99773	5.35214	5.89009	5.9504	5.76199	5.89076	6.11367	6.06159	5.70521	5.51529	5.91403	5.86794	5.9558	5.7795
P01597;P04432	IGKV1-39;IGKV1D-39	Immunoglobulin kappa variable 1-39 (Ig kappa chain V-I region DEE) (Ig kappa chain V-I region Hau) (Ig kappa chain V-I region Mev) (Ig kappa chain V-I region OU) (Ig kappa chain V-I region Walker);Immunoglobulin kappa variable 1D-39 (Ig kappa chain V-I region Daudi)	5.32693	4.99141	4.95404	5.07026	NaN	5.02778	5.09211	5.2746	5.12339	4.9873	5.07231	NaN	4.81988	5.14571	5.0714	5.43863	5.37843	5.36838	5.06399	5.07514	4.99653	4.88191	5.18304	5.07196	5.39482	5.33516	5.07426	4.99074	4.94837	NaN	NaN	5.08576	5.353	5.30016	NaN	5.20294	5.36545	5.14967	5.13009	5.45739	5.38199	NaN	4.87206	5.12679	NaN	5.10784	NaN
P01599	IGKV1-17	Immunoglobulin kappa variable 1-17 (Ig kappa chain V-I region Gal) (Ig kappa chain V-I region WEA)	5.24262	5.04257	5.19593	5.14049	5.02085	5.26546	5.15756	4.82614	5.06905	5.39704	4.93902	5.05815	5.31038	4.76953	5.62526	5.31959	5.57249	5.45188	4.97541	5.33277	5.40894	5.22662	5.12919	5.198	5.67955	5.44162	5.35957	5.1393	4.84775	5.20806	4.93653	5.37264	5.60648	5.36894	4.96734	5.27544	5.58362	5.4597	5.34293	5.65054	5.64233	5.03675	4.73781	5.09578	5.45209	5.23436	5.41489
P01601	IGKV1D-16	Immunoglobulin kappa variable 1D-16 (Ig kappa chain V-I region HK146) (Ig kappa chain V-I region HK189)	NaN	NaN	4.8877	NaN	NaN	NaN	NaN	5.41123	NaN	NaN	NaN	NaN	NaN	5.43743	NaN	NaN	NaN	NaN	NaN	5.60448	NaN	NaN	4.95025	NaN	NaN	NaN	NaN	NaN	NaN	NaN	NaN	NaN	NaN	5.64341	NaN	NaN	5.28718	NaN	NaN	NaN	NaN	NaN	NaN	5.27679	NaN	NaN	NaN
P01602	IGKV1-5	Immunoglobulin kappa variable 1-5 (Ig kappa chain V-I region CAR) (Ig kappa chain V-I region EU) (Ig kappa chain V-I region HK102) (Ig kappa chain V-I region Kue)	6.27262	6.2927	5.81918	5.88495	6.24581	5.8544	6.14268	NaN	5.90517	5.93914	6.26644	5.87885	6.20401	5.90821	6.6542	6.2975	6.27915	6.49299	5.87857	5.78068	6.12581	6.36855	6.61199	5.7294	6.5042	6.23518	6.08013	6.22345	6.18243	5.97562	5.92771	6.52275	6.46842	6.36962	6.04471	6.16367	6.37093	6.39624	6.51447	6.4226	6.56587	6.55807	5.97152	6.06081	6.52158	6.10725	6.27322
P01619	IGKV3-20	Immunoglobulin kappa variable 3-20 (Ig kappa chain V-III region B6) (Ig kappa chain V-III region GOL) (Ig kappa chain V-III region HAH) (Ig kappa chain V-III region HIC) (Ig kappa chain V-III region IARC/BL41) (Ig kappa chain V-III region NG9) (Ig kappa chain V-III region SIE) (Ig kappa chain V-III region Ti) (Ig kappa chain V-III region WOL)	6.65002	6.55931	6.30911	6.675	6.62857	6.52046	6.71931	6.96749	6.7019	6.49758	6.60405	6.73591	6.72378	6.91783	6.92969	7.00733	6.96191	6.91413	6.32182	6.75897	6.71172	6.57492	7.04525	6.66497	7.08972	6.99862	6.77295	6.91387	6.61406	6.71599	6.61222	6.92865	7.10919	6.86166	6.76078	6.8579	6.78776	7.31336	6.82334	6.86037	7.19762	6.68912	6.55867	6.70053	6.94681	6.7782	6.92074
P01624	IGKV3-15	Immunoglobulin kappa variable 3-15 (Ig kappa chain V-III region CLL) (Ig kappa chain V-III region POM)	7.1062	7.03434	6.84885	6.85882	7.05223	7.10047	6.93001	7.19901	6.9282	6.96211	7.0793	6.54857	6.8152	6.9822	7.13218	7.19485	7.13387	7.37149	6.66575	7.12142	7.08872	6.76032	7.06181	6.89791	7.23842	7.17407	7.16452	6.94294	6.92889	6.88601	7.16172	7.30841	7.42908	7.23555	6.98301	7.13422	7.23186	7.36502	7.31354	7.28732	7.46798	7.08644	6.90388	7.13534	7.26085	7.51099	7.18635
P01700	IGLV1-47	Immunoglobulin lambda variable 1-47 (Ig lambda chain V-I region HA) (Ig lambda chain V-I region WAH)	5.8928	6.04368	5.8737	6.0097	6.02996	5.82298	6.08826	6.32888	5.92502	6.06375	5.90743	5.81895	5.87914	6.08556	6.01017	6.05384	5.94948	6.43627	5.80221	6.07733	6.08403	5.81121	5.96144	5.9112	6.18262	5.83339	5.98483	5.87252	5.86686	5.90071	5.93198	6.24606	6.44772	6.27182	5.87402	6.21511	6.38671	5.91128	6.25594	6.36004	6.36923	6.21238	5.86988	6.40309	6.1265	6.47936	6.28745
P01701	IGLV1-51	Immunoglobulin lambda variable 1-51 (Ig lambda chain V-I region BL2) (Ig lambda chain V-I region EPS) (Ig lambda chain V-I region NEW) (Ig lambda chain V-I region NIG-64)	5.89792	5.50401	5.66494	5.66392	6.02213	5.6925	5.93893	6.18702	NaN	5.91248	5.88432	6.10851	NaN	NaN	6.07826	6.13731	6.01159	6.35749	5.40775	NaN	6.01778	5.78457	6.00918	5.61636	6.23279	5.97558	5.90181	NaN	5.83111	6.00198	5.35761	6.07936	6.43868	5.8771	5.39843	6.02843	5.84036	6.03128	5.92584	6.2248	6.34182	5.87227	5.55055	5.78586	6.11861	6.05578	5.75909
P01704	IGLV2-14	Immunoglobulin lambda variable 2-14 (Ig lambda chain V-II region NIG-84) (Ig lambda chain V-II region TOG) (Ig lambda chain V-II region VIL)	NaN	NaN	NaN	NaN	NaN	4.29103	NaN	NaN	4.56474	NaN	NaN	4.40362	4.55161	NaN	NaN	NaN	4.61334	NaN	NaN	NaN	4.88874	NaN	NaN	NaN	4.77863	NaN	NaN	NaN	NaN	NaN	NaN	NaN	4.85663	NaN	4.62534	NaN	NaN	NaN	NaN	4.74361	NaN	NaN	NaN	NaN	4.9279	NaN	NaN
P01714	IGLV3-19	Immunoglobulin lambda variable 3-19 (Ig lambda chain V-III region SH)	5.06132	4.97541	5.20357	4.98547	5.20682	5.058	5.12574	5.32311	5.09419	5.50195	5.39285	4.90858	5.00219	5.37827	5.28383	5.37918	5.07629	5.49127	4.89037	5.28171	5.215	4.75845	5.27666	5.299	5.36563	5.455	5.25612	5.4553	5.05035	5.15044	5.56983	5.43562	5.68149	5.09888	4.99684	5.47679	5.40698	5.22838	5.52132	5.40885	5.69536	4.95442	5.22655	5.52074	5.3565	5.46471	5.4111
P01717	IGLV3-25	Immunoglobulin lambda variable 3-25 (Ig lambda chain V-IV region Hil)	5.48829	5.03371	5.04775	5.15429	5.50838	5.43145	5.5146	5.54653	5.09555	5.61917	5.24158	5.18311	5.55672	5.23424	5.73931	5.14552	5.54857	5.31722	5.2973	5.26447	5.35345	5.19464	5.38275	5.07735	5.70675	5.85772	5.04553	5.76859	5.33833	5.32909	5.50466	5.64933	5.66173	5.4685	4.96197	5.69969	5.62363	5.58474	5.61871	5.59772	5.85997	5.33181	5.18383	5.5137	5.65954	5.60958	5.65514
P01721	IGLV6-57	Immunoglobulin lambda variable 6-57 (Ig lambda chain V-VI region AR) (Ig lambda chain V-VI region EB4) (Ig lambda chain V-VI region NIG-48) (Ig lambda chain V-VI region SUT) (Ig lambda chain V-VI region WLT)	5.24417	5.37015	4.81099	4.84582	5.06625	4.77124	5.14009	5.47025	5.20781	4.82272	5.09665	4.80102	4.97838	5.16076	5.27366	5.4136	5.43339	5.60467	4.59488	5.0889	5.32036	4.87121	5.1189	5.00188	5.19502	5.19773	4.79156	5.60027	4.56796	4.96509	4.65925	5.5016	5.37179	4.91956	4.95282	4.91594	5.59008	5.0171	5.24906	5.29199	5.31839	4.61297	4.94275	5.12843	5.2759	5.1544	5.14449
P01742	IGHV1-69	Immunoglobulin heavy variable 1-69 (Ig heavy chain V-I region EU) (Ig heavy chain V-I region SIE) (Ig heavy chain V-I region WOL)	NaN	5.01444	4.35986	5.22145	4.68126	4.82461	NaN	5.74417	4.75883	5.02961	5.37019	NaN	5.19531	NaN	5.94585	NaN	5.72072	5.41314	NaN	5.05285	4.57527	NaN	4.92217	4.70358	5.15152	5.46496	4.99474	4.97456	4.99942	4.66925	4.65529	5.46131	5.52388	5.37248	NaN	4.89143	5.30954	5.80425	NaN	5.61591	5.63361	5.03051	NaN	4.77948	4.90833	4.85924	5.36299
P01743	IGHV1-46	Immunoglobulin heavy variable 1-46 (Ig heavy chain V-I region DOT) (Ig heavy chain V-I region HG3) (Ig heavy chain V-I region Mot)	NaN	NaN	NaN	NaN	NaN	NaN	NaN	NaN	NaN	NaN	NaN	NaN	NaN	NaN	NaN	NaN	NaN	NaN	3.79903	NaN	NaN	NaN	NaN	NaN	NaN	3.95196	NaN	NaN	NaN	NaN	NaN	NaN	NaN	NaN	NaN	NaN	NaN	NaN	NaN	NaN	NaN	NaN	NaN	NaN	NaN	NaN	NaN
P01768;P0DP03	IGHV3-30;IGHV3-30-5	Immunoglobulin heavy variable 3-30 (Ig heavy chain V-III region BUR) (Ig heavy chain V-III region CAM) (Ig heavy chain V-III region GA) (Ig heavy chain V-III region NIE);Immunoglobulin heavy variable 3-30-5	5.71098	5.79369	5.64839	5.64798	5.95902	5.69973	5.93485	6.05615	5.75588	5.9059	5.8226	5.92596	5.72317	5.98233	5.96427	6.04229	6.06206	5.98005	5.72354	5.95192	5.95544	5.65364	5.8957	5.79788	6.05464	6.13766	5.82936	5.96617	5.6992	6.01257	6.00093	6.01046	6.27571	6.21022	5.80377	5.89952	6.0106	6.07861	6.03723	6.12172	6.28555	6.08308	5.74398	5.95253	6.06011	6.13592	6.14752
P01780	IGHV3-7	Immunoglobulin heavy variable 3-7 (Ig heavy chain V-III region GAL) (Ig heavy chain V-III region GAR) (Ig heavy chain V-III region JON)	5.74819	5.95068	5.87762	5.54693	5.91959	5.94513	5.91252	5.91721	5.78117	6.11488	5.78389	5.79494	6.05444	5.82966	5.91919	5.76173	5.94313	6.16985	5.58457	5.94952	5.91938	5.62226	5.6923	5.86095	6.18702	6.08029	5.92956	5.75038	5.79361	6.1333	5.9786	6.10434	6.46341	6.16391	5.68948	5.88255	6.23865	6.00075	6.16827	6.27186	6.22266	6.06402	5.75097	6.09619	6.27842	6.15214	6.2065
P01814	IGHV2-70	Immunoglobulin heavy variable 2-70 (Ig heavy chain V-II region COR) (Ig heavy chain V-II region DAW) (Ig heavy chain V-II region OU) (Ig heavy chain V-II region SESS)	5.23684	5.17496	5.2255	5.13653	5.2724	5.26922	5.09	5.67873	5.32879	4.87952	4.5141	4.9473	5.00333	5.24331	5.81328	4.94874	5.30294	5.46329	4.91993	5.45995	5.01205	5.12848	5.28664	5.26046	5.34836	5.46909	5.49722	5.747	5.16423	4.97461	4.84062	5.33708	5.46707	5.38693	5.33849	5.59203	5.43424	5.48061	5.56266	5.6666	5.40696	5.18746	5.18342	5.36899	5.40172	5.57893	5.42722
P01817	IGHV2-5	Immunoglobulin heavy variable 2-5 (Ig heavy chain V-II region HE) (Ig heavy chain V-II region MCE)	NaN	NaN	NaN	NaN	4.50713	NaN	4.52072	NaN	NaN	NaN	NaN	NaN	NaN	NaN	NaN	NaN	NaN	NaN	NaN	NaN	NaN	NaN	NaN	NaN	NaN	NaN	NaN	NaN	NaN	NaN	NaN	NaN	NaN	NaN	NaN	NaN	NaN	NaN	4.78671	4.6812	4.69099	NaN	NaN	NaN	NaN	NaN	NaN
P01833	PIGR	Polymeric immunoglobulin receptor (PIgR) (Poly-Ig receptor) (Hepatocellular carcinoma-associated protein TB6) [Cleaved into: Secretory component]	4.4999	4.48616	4.40505	4.66813	4.1695	4.58162	4.9345	4.54582	4.46583	4.35295	4.55261	4.56697	4.38162	4.25249	4.17724	4.45045	4.40191	4.85111	4.5634	4.35917	4.33401	4.38269	4.33428	4.54149	4.49008	4.78408	4.28359	4.08289	4.30088	4.35959	4.40886	4.53401	4.42176	4.47906	4.57083	4.17423	4.81747	4.34358	4.43807	4.3021	4.39667	4.15685	4.55552	4.51398	4.34465	4.39311	4.58463
P01834	IGKC	Immunoglobulin kappa constant (Ig kappa chain C region) (Ig kappa chain C region AG) (Ig kappa chain C region CUM) (Ig kappa chain C region EU) (Ig kappa chain C region OU) (Ig kappa chain C region ROY) (Ig kappa chain C region TI)	7.22871	7.15987	6.96469	6.96386	7.17374	7.01933	7.07516	7.45388	7.09575	6.99883	7.2349	6.96525	7.12466	7.28309	7.35058	7.23283	7.17077	7.48658	6.79142	7.33031	7.14769	6.92823	7.21886	7.08563	7.42562	7.19712	7.09246	7.06477	7.09305	7.16453	6.9141	7.3669	7.40846	7.25871	7.07632	7.18125	7.24092	7.43141	7.32101	7.33729	7.58234	7.16239	6.8999	7.30033	7.24315	7.27765	7.18696
P01857	IGHG1	Immunoglobulin heavy constant gamma 1 (Ig gamma-1 chain C region) (Ig gamma-1 chain C region EU) (Ig gamma-1 chain C region KOL) (Ig gamma-1 chain C region NIE)	7.9792	7.85006	7.60287	7.66904	7.87653	7.90876	7.70807	7.95887	7.77685	7.96085	7.93038	7.43269	7.4826	7.83087	7.92788	7.7229	7.92365	8.11362	7.52623	7.88117	7.7943	7.60657	7.76824	7.67139	7.9119	7.84857	7.84171	7.53823	7.80053	7.73783	7.90764	8.01774	7.8638	8.10804	7.72542	7.81785	8.12339	7.83178	7.78854	8.18413	7.98474	7.79015	7.76101	7.84178	7.95512	7.95371	7.91264
P01859	IGHG2	Immunoglobulin heavy constant gamma 2 (Ig gamma-2 chain C region) (Ig gamma-2 chain C region DOT) (Ig gamma-2 chain C region TIL) (Ig gamma-2 chain C region ZIE)	7.42461	7.36922	6.85469	7.12846	7.35648	7.01429	7.35755	7.58466	6.93745	7.27377	7.33036	7.19943	7.22088	7.14832	7.53358	7.29665	7.1088	7.658	6.94994	7.30103	7.4973	7.23812	7.14353	7.18027	7.71896	7.40843	7.2466	7.06906	7.32186	7.31675	7.19996	7.52102	7.804	7.46776	7.3653	7.25086	7.44421	7.84458	7.53648	7.4895	7.65454	7.59689	7.08511	7.26984	7.6614	7.56279	7.40177
P01860	IGHG3	Immunoglobulin heavy constant gamma 3 (HDC) (Heavy chain disease protein) (Ig gamma-3 chain C region)	5.99077	6.00514	5.97504	5.73206	6.49743	6.40901	6.05854	6.3963	6.17906	6.13333	6.22415	5.80647	6.2536	6.22402	6.4124	6.49679	5.60183	6.56474	5.90229	6.19624	6.05937	5.69139	6.17851	5.75207	7.28452	6.19348	6.01064	6.38689	5.96154	6.08453	6.22108	6.15325	6.79342	6.45015	6.08544	5.68752	6.52849	6.36906	6.33636	6.16112	6.22482	6.31703	5.84147	6.39468	6.40292	6.29769	6.27502
P01912;Q5Y7A7	HLA-DRB1	HLA class II histocompatibility antigen, DRB1-13 beta chain (MHC class II antigen DRB1*13) (DR-13) (DR13)"";""HLA class II histocompatibility antigen, DRB1-3 chain (Clone P2-beta-3) (MHC class II antigen DRB1*3)	4.74376	4.81765	4.89846	4.73346	4.64356	4.69578	4.90921	4.82097	4.64683	NaN	4.63894	4.76333	5.0185	4.90073	4.81975	4.34407	4.82172	4.90203	4.63291	4.95219	4.63111	4.84228	4.49103	4.76358	4.80676	4.71917	4.86487	4.73064	4.97721	4.66656	4.86478	5.02087	5.01686	5.01572	5.00848	4.79716	NaN	4.65603	4.86203	4.95584	4.81736	4.7426	4.89963	4.84462	4.76157	4.54847	4.78002
P02042	HBD	Hemoglobin subunit delta (Delta-globin) (Hemoglobin delta chain)	NaN	NaN	5.10237	NaN	5.53337	5.47014	NaN	5.63281	NaN	NaN	NaN	NaN	NaN	NaN	5.01258	NaN	5.11546	NaN	NaN	NaN	5.58525	NaN	NaN	NaN	5.3377	NaN	5.40175	NaN	NaN	NaN	NaN	5.41663	NaN	NaN	NaN	5.14843	NaN	NaN	NaN	NaN	NaN	NaN	5.07464	NaN	NaN	NaN	NaN
P02100	HBE1	Hemoglobin subunit epsilon (Epsilon-globin) (Hemoglobin epsilon chain)	NaN	NaN	5.73718	NaN	6.14209	5.84513	NaN	6.49695	NaN	NaN	NaN	4.86128	4.95407	NaN	5.23364	NaN	5.82001	NaN	NaN	NaN	6.45014	NaN	NaN	NaN	6.13127	NaN	5.60377	NaN	4.5147	NaN	4.95812	6.44003	5.67688	NaN	4.23015	6.11741	NaN	NaN	4.97125	5.09937	4.91551	NaN	5.58881	5.29416	5.89762	NaN	NaN
P02452	COL1A1	Collagen alpha-1(I) chain (Alpha-1 type I collagen)	5.91073	5.85961	5.83002	5.78577	5.79085	5.6852	6.017	5.99155	5.72212	5.72887	5.81192	5.83218	5.42024	6.01075	5.91836	5.94195	6.04326	5.59767	5.73336	5.97454	5.84028	5.61752	6.12836	5.80291	5.96497	6.02328	5.76472	5.93099	5.82315	5.76362	5.8869	5.80757	5.82795	5.90262	5.87653	5.85446	5.67449	5.79423	5.83057	5.95878	6.05818	5.53376	5.81486	5.80105	5.84034	5.78166	6.01707
P02458;P02458-1	COL2A1	Chondrocalcin];Collagen alpha-1(II) chain (Alpha-1 type II collagen) [Cleaved into: Collagen alpha-1(II) chain	5.97329	NaN	5.80938	5.74592	5.80285	5.68606	NaN	5.88618	NaN	NaN	NaN	5.73651	NaN	NaN	NaN	NaN	5.99819	NaN	5.72475	5.92417	5.77126	5.28184	NaN	5.83848	NaN	NaN	NaN	5.97379	5.81941	5.71703	5.84361	NaN	NaN	5.80398	5.8385	5.70348	NaN	NaN	5.90298	NaN	NaN	NaN	5.8107	5.89521	5.87723	NaN	5.92088
P02461	COL3A1	Collagen alpha-1(III) chain	4.77833	4.57805	4.82083	4.7719	4.79582	5.07886	5.12265	4.83327	4.76109	4.79563	4.68539	4.8153	NaN	5.14086	4.83016	4.97633	4.90794	4.70196	4.67825	4.66206	4.7019	4.73869	5.30216	4.87564	4.992	5.06506	4.70446	5.09977	4.70658	4.88527	4.86849	4.81681	5.1324	NaN	4.90241	4.8015	NaN	4.77031	4.83198	4.70234	5.05656	4.47715	4.90038	5.07363	4.87681	4.83748	5.07464
P02462;P02462-2	COL4A1	Collagen alpha-1(IV) chain [Cleaved into: Arresten]	3.80614	3.72246	4.91087	3.69967	NaN	4.82755	3.68558	NaN	4.99936	3.75853	3.66408	3.60804	4.84191	NaN	NaN	NaN	NaN	NaN	4.89659	NaN	NaN	4.94371	NaN	3.51482	3.27285	3.64173	3.81952	NaN	3.67741	4.84169	NaN	3.71702	NaN	3.76002	4.15779	3.48902	NaN	NaN	3.87741	NaN	NaN	3.7894	5.09998	3.89163	NaN	3.69679	3.72535
P02533	KRT14	Keratin, type I cytoskeletal 14 (Cytokeratin-14) (CK-14) (Keratin-14) (K14)	5.21205	4.26887	4.58591	5.24741	4.86785	4.30156	4.43949	NaN	4.62104	5.74103	5.98569	6.18758	4.77937	NaN	5.15029	5.28354	4.47822	5.1212	4.27781	5.37043	4.94876	NaN	5.80074	6.45058	5.22673	5.1108	5.15178	NaN	4.75687	4.93977	4.69884	4.70789	5.0253	5.5013	6.00469	5.68991	5.19105	NaN	4.68708	4.77762	NaN	4.39591	5.27685	5.14135	5.0625	4.943	NaN
P02538	KRT6A	Keratin, type II cytoskeletal 6A (Cytokeratin-6A) (CK-6A) (Cytokeratin-6D) (CK-6D) (Keratin-6A) (K6A) (Type-II keratin Kb6) (allergen Hom s 5)	4.83531	4.52651	4.39304	4.78315	4.71734	4.33545	NaN	NaN	4.57125	5.49071	5.75999	6.01615	4.26721	NaN	NaN	NaN	4.09796	4.35085	4.29168	5.15173	4.80491	NaN	5.60264	6.19357	4.88839	4.64349	4.69601	NaN	4.78343	4.71565	4.56235	4.6458	4.72701	4.94555	5.66923	5.33216	5.09309	NaN	4.67933	4.49014	NaN	4.46869	4.92945	4.97922	4.89752	4.96814	NaN
P02647	APOA1	Apolipoprotein A-I (Apo-AI) (ApoA-I) (Apolipoprotein A1) [Cleaved into: Proapolipoprotein A-I (ProapoA-I);Truncated apolipoprotein A-I (Apolipoprotein A-I(1-242))]	7.58174	7.55419	7.20978	7.52326	7.43364	7.51525	7.49435	7.88828	7.44969	7.71075	7.41513	7.48512	7.73828	7.83459	7.83003	7.91167	7.77579	7.64036	7.28557	7.79226	7.45401	7.62944	7.38366	7.54699	7.96773	7.73363	7.51997	7.59943	7.59479	7.51488	7.64634	7.81675	8.13123	8.01696	7.45555	7.6985	8.01759	8.02154	7.67936	8.00944	7.7131	7.53931	7.27823	7.45562	7.80941	7.64823	7.91408
P02649	APOE	Apolipoprotein E (Apo-E)	7.77329	7.82372	7.57781	7.80364	7.62097	7.61311	7.64533	7.55524	7.52283	7.66727	7.70357	7.66009	7.56247	7.72586	7.84994	7.76945	7.78361	7.71319	7.72631	7.69338	7.47933	7.77265	7.83119	7.64828	7.57951	7.64839	7.73994	7.65708	7.65206	7.61865	7.62647	7.64812	7.49138	7.39989	7.63733	7.44198	7.5913	7.59318	7.58451	7.52654	7.64239	7.61786	7.6501	7.43356	7.41926	7.62588	7.56299
P02652;V9GYM3	APOA2	Apolipoprotein A-II;Apolipoprotein A-II (Apo-AII) (ApoA-II) (Apolipoprotein A2) [Cleaved into: Proapolipoprotein A-II (ProapoA-II);Truncated apolipoprotein A-II (Apolipoprotein A-II(1-76))]	6.9259	6.82067	6.60398	6.78788	6.89535	6.91024	6.78581	7.15014	6.87235	6.85029	6.73768	6.80522	6.85842	7.1131	7.03583	7.04621	6.94445	6.64536	6.56394	6.93515	6.95425	6.97144	6.69848	6.87201	7.09605	6.9235	6.92518	6.85271	6.90776	6.9184	7.1322	7.13123	7.24063	7.44149	6.84178	7.05585	7.17452	7.30672	6.93683	7.29083	7.168	6.88613	6.7446	6.91685	7.09494	6.87697	7.17756
P02671	FGA	Fibrinogen alpha chain [Cleaved into: Fibrinopeptide A;Fibrinogen alpha chain]	5.72131	5.86646	5.92028	5.90768	5.9429	6.66988	6.4802	6.34748	6.02929	6.20777	5.51847	6.01849	6.17506	6.20124	5.91225	6.15434	6.12989	6.4392	5.83871	6.1283	6.07275	5.89893	5.93435	6.09747	6.42871	6.0123	5.85724	5.99419	5.727	5.75367	6.03191	6.04353	6.80283	6.01587	5.68152	6.15763	6.54638	6.26548	6.1038	6.41331	6.32436	6.10967	5.51475	5.897	6.22844	6.05246	6.31891
P02675	FGB	Fibrinogen beta chain [Cleaved into: Fibrinopeptide B;Fibrinogen beta chain]	6.42309	6.53172	6.52366	6.6021	6.60766	7.34096	6.95356	7.00231	6.61269	6.89088	6.28889	6.72751	6.73584	6.83943	6.59986	6.84527	6.78298	6.9231	6.4848	6.83918	6.7827	6.59187	6.5166	6.67787	7.05445	6.70406	6.51821	6.664	6.5031	6.45338	6.78255	6.73868	7.43273	6.6869	6.38768	6.75483	7.26605	6.938	6.79361	6.98371	6.99593	6.78003	6.29263	6.58789	6.85413	6.82682	6.95612
P02679	FGG	Fibrinogen gamma chain	5.99718	6.03319	6.12888	6.20648	6.08592	6.86803	6.52247	6.59056	6.21005	6.44834	5.88209	6.27605	6.333	6.41717	6.15214	6.46207	6.33884	6.52566	6.06457	6.47432	6.28719	6.14054	6.12337	6.28815	6.55588	6.23355	6.09565	6.26484	6.06202	5.94292	6.34136	6.26323	6.93222	6.31516	5.98155	6.38328	6.83569	6.45298	6.3729	6.62174	6.52419	6.3522	5.88617	6.07176	6.42224	6.41549	6.52009
P02741	CRP	C-reactive protein [Cleaved into: C-reactive protein(1-205)]	NaN	4.03956	4.69893	5.12421	4.56264	3.87407	4.22301	4.80081	5.21456	4.67596	3.99808	4.34751	5.18989	4.08673	4.60434	4.4093	4.03254	5.51971	4.88787	3.4588	4.0575	4.79056	3.89121	3.59008	4.33573	4.68356	5.06787	3.95515	4.01476	4.44025	4.67671	4.81305	5.28531	NaN	3.99198	4.24269	4.75308	4.53579	4.38061	4.85572	4.53844	5.49287	4.06271	3.9938	4.93346	4.33412	4.51611
P02743	APCS	Serum amyloid P-component (SAP) (9.5S alpha-1-glycoprotein) [Cleaved into: Serum amyloid P-component(1-203)]	4.69819	4.86665	4.93105	4.84473	4.79554	5.26477	5.21949	5.29906	5.08781	5.16234	4.69155	4.84365	5.27703	5.4318	5.04012	5.15115	4.97799	5.06065	4.67643	4.79304	5.35299	4.84309	5.0919	4.92593	5.48282	4.74999	4.88598	5.05071	4.9939	4.921	5.16888	5.16957	5.76118	5.28136	4.71106	4.98191	5.2515	5.29258	5.30957	5.3891	5.39975	5.0857	4.96263	5.21301	5.0885	4.93892	5.21255
P02745	C1QA	Complement C1q subcomponent subunit A	6.18204	6.26838	6.12158	5.90542	6.08266	6.133	6.1869	6.32847	6.18286	6.21759	6.21676	6.35235	6.23885	6.17145	6.19775	6.23058	6.19753	6.20969	6.12336	6.01379	6.14523	6.13801	6.15752	6.33202	6.38587	6.27555	6.236	5.96198	6.28933	5.9655	6.12252	6.1314	6.62254	6.16916	6.33593	6.15658	6.16019	6.14192	6.19127	6.13795	6.23496	6.24348	5.99759	6.12079	6.13635	6.36965	6.59235
P02747	C1QC	Complement C1q subcomponent subunit C	6.04255	6.39027	5.95696	6.02653	6.13031	5.94375	6.31386	6.25027	5.92541	6.19875	6.26856	6.32022	6.0247	6.16858	6.04158	6.26655	6.22815	6.28663	6.30203	6.13621	5.79032	6.17379	6.38429	6.2262	6.18387	6.24012	6.26414	5.8121	6.18599	5.75089	5.8205	6.27077	6.23119	6.07954	6.22165	6.09925	6.09956	6.13043	5.95546	6.17439	6.09853	6.11089	5.80012	6.11676	6.3693	6.29911	6.22645
P02748	C9	Complement component C9 [Cleaved into: Complement component C9a;Complement component C9b]	5.76474	5.80605	5.85435	6.02729	5.88621	5.84609	6.21069	6.22423	6.01059	6.02252	5.74618	5.93262	6.21144	5.98237	5.99833	5.97818	5.9594	6.19909	5.76718	5.90911	6.0119	5.84274	5.65245	5.95068	6.07165	6.02805	5.98572	5.7851	5.80305	5.85473	6.00513	5.94658	6.2257	6.10983	5.76148	6.06564	6.26248	5.89702	6.09783	6.05342	5.93089	6.14731	5.85509	6.09982	6.13826	6.13034	6.06962
P02749	APOH	Beta-2-glycoprotein 1 (APC inhibitor) (Activated protein C-binding protein) (Anticardiolipin cofactor) (Apolipoprotein H) (Apo-H) (Beta-2-glycoprotein I) (B2GPI) (Beta(2)GPI)	5.59443	5.65858	5.79067	5.57261	5.67911	5.77025	6.01237	5.92978	5.81127	5.81917	5.57755	5.65081	5.94291	5.88666	5.75565	5.84689	5.83523	5.77359	5.58607	5.82333	5.70536	NaN	5.71744	5.8647	6.15294	5.88094	5.78046	5.81964	5.65037	5.7443	5.71302	6.03904	6.18633	6.02063	5.69569	5.92183	6.14311	5.89573	6.01773	5.89923	5.91656	5.69356	5.65688	5.58865	5.93257	5.77767	6.19493
P02750	LRG1	Leucine-rich alpha-2-glycoprotein (LRG)	6.01517	6.08114	6.06724	6.25761	5.96972	6.00353	6.23352	6.32577	6.15836	6.36087	6.06206	6.15568	6.19682	6.14065	6.1234	6.02998	6.19491	6.44486	6.06552	6.08012	6.02351	6.14099	5.78109	6.0885	6.27997	6.19764	6.15747	6.12431	6.02862	6.04539	6.34119	6.23401	6.25626	6.04039	6.09451	6.33133	6.59268	6.19739	6.15954	6.32792	6.30597	6.32546	6.07498	6.20934	6.3983	6.29491	6.23164
P02751	FN1	Fibronectin (FN) (Cold-insoluble globulin) (CIG) [Cleaved into: Anastellin;Ugl-Y1;Ugl-Y2;Ugl-Y3]	6.92467	6.96108	6.92245	6.92006	6.77767	6.97986	6.97908	6.90124	6.90429	6.87216	6.8781	6.92667	6.95245	6.88702	6.87264	6.97496	6.957	6.81264	6.96731	6.86406	6.93021	6.89186	7.01484	6.92728	6.8177	6.90156	6.89741	6.92227	6.8332	6.86687	6.79223	6.8638	6.92898	6.76322	6.88589	6.8387	6.83973	6.89139	6.8027	6.74727	6.99793	6.78906	6.92135	6.80748	6.76011	6.92937	6.86177
P02751-11	FN1	Fibronectin (FN) (Cold-insoluble globulin) (CIG) [Cleaved into: Anastellin;Ugl-Y1;Ugl-Y2;Ugl-Y3]	NaN	NaN	3.88346	NaN	NaN	NaN	NaN	NaN	NaN	NaN	NaN	NaN	NaN	NaN	NaN	NaN	NaN	NaN	NaN	NaN	NaN	NaN	3.89379	NaN	NaN	NaN	NaN	NaN	NaN	NaN	NaN	NaN	NaN	NaN	NaN	NaN	NaN	NaN	NaN	NaN	NaN	NaN	NaN	NaN	NaN	NaN	NaN
P02753;Q5VY30	RBP4	Plasma retinol-binding protein(1-176)];Plasma retinol-binding protein(1-179);Plasma retinol-binding protein(1-181);Retinol-binding protein;Retinol-binding protein 4 (Plasma retinol-binding protein) (PRBP) (RBP) [Cleaved into: Plasma retinol-binding protein(1-182)	6.00253	6.12906	5.94138	6.00341	6.01495	6.04485	6.60633	6.3861	5.95582	6.17155	5.91665	6.04452	6.1511	6.44882	6.33675	6.10258	6.35089	6.11084	5.88075	6.01428	5.98635	6.09602	5.98325	5.92032	6.39654	6.37025	6.35469	5.9617	6.19972	5.94851	6.21473	6.18576	6.30034	6.19677	5.97073	6.03884	6.40872	6.38431	6.27171	6.3302	6.19049	6.30337	5.87177	6.02506	6.1567	6.01932	6.3837
P02760	AMBP	Inter-alpha-trypsin inhibitor light chain (ITI-LC) (Bikunin) (EDC1) (HI-30) (Uronic-acid-rich protein);Protein AMBP [Cleaved into: Alpha-1-microglobulin (Protein HC) (Alpha-1 microglycoprotein) (Complex-forming glycoprotein heterogeneous in charge);Trypstatin]	5.29493	5.23404	5.28736	6.15248	5.11627	5.31651	5.92828	5.85775	5.24274	5.3278	5.05653	5.16156	5.51439	5.569	6.20008	5.65562	5.47261	6.37938	5.08451	6.3077	5.3299	5.19454	5.3271	5.35796	5.78782	5.79388	6.18866	5.43522	6.12836	5.10878	5.26608	5.61004	6.07746	5.48842	5.25127	5.38519	5.66076	5.62718	5.6349	5.66445	5.66861	5.28701	6.12011	5.41015	5.54294	5.33969	5.62988
P02763	ORM1	Alpha-1-acid glycoprotein 1 (AGP 1) (Orosomucoid-1) (OMD 1)	5.83542	6.13799	6.00988	6.35545	6.06496	6.05403	6.41416	6.61555	6.19609	6.47003	5.90906	6.17455	6.14421	6.38107	6.37795	6.42772	6.40941	6.65385	6.01172	6.1457	6.15072	5.95273	6.00465	6.21495	6.47613	6.23056	6.34474	6.19912	6.13128	6.11946	6.39957	6.42216	6.59656	6.61184	5.60292	6.47508	6.72374	6.46931	6.43218	6.64102	6.57215	6.46852	5.90147	6.24944	6.53038	6.32167	6.39657
P02765	AHSG	Alpha-2-HS-glycoprotein (Alpha-2-Z-globulin) (Ba-alpha-2-glycoprotein) (Fetuin-A) [Cleaved into: Alpha-2-HS-glycoprotein chain A;Alpha-2-HS-glycoprotein chain B]	6.77011	6.80353	6.61086	6.76133	6.76774	6.8619	6.93611	7.01981	6.64853	7.02297	6.52066	6.72963	6.72396	7.00837	7.02608	7.02818	6.8201	6.84803	6.76485	6.96377	6.9464	6.88455	6.69611	6.77637	7.00639	6.94208	6.69373	6.80176	6.74513	6.80471	7.06597	7.10829	7.38515	7.05509	6.7165	6.98856	7.1136	7.08405	6.7086	7.19362	6.96912	6.7416	6.67275	6.86811	7.1468	6.85728	7.04024
P02766	TTR	Transthyretin (ATTR) (Prealbumin) (TBPA)	8.02807	7.90313	7.31276	7.82883	8.1129	7.80611	7.97876	8.04558	7.44398	7.79578	8.06754	7.85969	7.79906	8.01104	8.05542	7.98886	8.02785	7.85765	7.20794	7.93452	7.43157	7.94863	7.96838	7.44786	8.01953	7.98859	8.00308	7.39698	7.48743	7.84973	7.91372	7.92818	7.64452	7.59778	7.52866	7.9226	7.8083	7.93168	7.91058	7.95404	8.02798	8.03673	8.03442	7.86591	7.94135	7.92316	8.04678
P02768	ALB	Serum albumin	8.96708	8.96732	8.53969	8.91313	8.80258	8.6462	8.91732	9.17905	8.6987	8.91271	8.82173	8.77342	8.76098	8.7991	9.2212	8.96157	9.06455	8.97986	8.6059	8.84285	8.79143	8.90452	8.64442	8.81308	8.95403	9.02314	9.0136	8.76266	8.87422	8.84311	8.89942	9.11058	9.18902	9.1123	8.81408	8.90846	9.25214	9.24039	8.88907	9.11928	9.11537	8.96184	8.78162	8.73175	9.04982	8.99996	9.14299
P02774;P02774-3	GC	Vitamin D-binding protein (DBP) (VDB) (Gc protein-derived macrophage activating factor) (Gc-MAF) (GcMAF) (Gc-globulin) (Group-specific component) (Gc) (Vitamin D-binding protein-macrophage activating factor) (DBP-maf)	6.81563	6.8921	6.66028	6.89095	6.79254	6.77322	6.97611	7.16276	6.75964	6.91912	6.69958	6.85403	6.86915	6.92029	7.08011	7.0379	7.06695	6.94874	6.62815	6.85291	6.80266	6.84613	6.68202	6.79579	7.10766	6.95628	6.89062	6.78754	6.83724	6.84317	7.05347	6.99699	7.17563	7.13143	6.84246	7.02282	7.19323	7.1291	6.99846	7.18596	6.9741	6.98042	6.73079	6.89636	7.07838	6.91009	6.95131
P02787	TF	Serotransferrin (Transferrin) (Beta-1 metal-binding globulin) (Siderophilin)	8.05365	8.09778	7.83859	8.064	7.93464	7.91719	7.96504	8.1283	7.91152	8.01847	8.0168	7.94429	7.85029	8.00948	8.18621	8.09608	8.06487	8.18665	7.92826	7.92859	7.91759	8.03581	7.69694	8.00904	8.14575	8.13765	8.0782	7.86969	7.98732	7.97846	8.02996	8.11076	8.15485	8.15348	7.99851	8.04523	8.17835	8.16095	7.96799	8.10942	8.04865	8.0957	7.93512	7.95634	8.13844	8.03697	8.07539
P02790	HPX	Hemopexin (Beta-1B-glycoprotein)	7.48586	7.60393	7.2864	7.49474	7.48214	7.38007	7.36353	7.82567	7.50826	7.63407	7.41225	7.50126	7.62611	7.65097	7.67157	7.64183	7.6826	7.67602	7.41826	7.53221	7.4919	7.58742	7.43887	7.57586	7.82542	7.72527	7.59254	7.51197	7.49329	7.41285	7.58842	7.73174	8.01885	7.74221	7.53687	7.67427	7.91279	7.82264	7.61021	7.86187	7.67849	7.77222	7.31428	7.52655	7.76665	7.61379	7.73351
P02792	FTL	Ferritin light chain (Ferritin L subunit)	4.99709	4.97824	4.95936	4.95228	4.93486	4.79669	NaN	NaN	4.72795	4.86363	4.94225	4.83396	NaN	4.81008	NaN	4.86239	4.7744	4.61868	4.7961	4.88626	4.90969	4.69522	4.85114	4.83693	NaN	NaN	4.93447	4.89189	5.0049	NaN	NaN	NaN	NaN	NaN	5.14559	NaN	4.6831	NaN	NaN	NaN	NaN	4.69474	4.84359	NaN	NaN	4.95777	NaN
P02794	FTH1	Ferritin heavy chain (Ferritin H subunit) (EC 1.16.3.1) (Cell proliferation-inducing gene 15 protein) [Cleaved into: Ferritin heavy chain, N-terminally processed]	4.9536	4.80795	4.74174	4.84429	4.78589	4.62369	4.82998	4.96486	4.74709	4.70695	4.75008	4.93807	4.59348	4.88481	5.06479	5.14017	5.06191	4.78816	4.72288	4.92355	4.86436	4.70267	4.88719	4.86944	5.20332	4.94758	4.96067	5.00829	4.79252	4.87391	4.59425	4.72415	NaN	4.8155	5.00111	5.04558	4.80539	4.99219	4.72451	NaN	4.95027	4.59973	4.63385	NaN	4.57673	4.82213	NaN
P03950	ANG	Angiogenin (EC 3.1.27.-) (Ribonuclease 5) (RNase 5)	4.8312	4.88512	4.85922	4.81083	4.86925	4.74634	5.02594	5.10021	4.80457	5.10584	4.85886	4.66215	5.00899	4.76434	4.90632	4.82582	5.0105	5.0415	4.73734	4.83817	4.81895	4.78907	4.77184	5.00215	5.1911	4.96606	4.89679	4.89876	4.88827	4.73799	4.85346	4.96112	5.08944	5.04968	5.04915	4.93507	4.98276	4.92738	5.02409	5.09689	4.92405	5.01017	4.7451	4.95448	4.91389	4.99761	5.00827
P04003	C4BPA	C4b-binding protein alpha chain (C4bp) (Proline-rich protein) (PRP)	4.49958	4.49888	4.52254	4.76389	4.58476	5.77599	4.96425	4.67185	4.87588	5.03091	4.27816	4.59038	4.75695	5.11253	NaN	4.68715	4.90386	4.72561	4.54812	4.95331	4.96971	4.70726	4.54703	4.83959	4.98794	4.33698	4.57581	4.47119	4.5617	4.81207	4.74549	4.59054	5.55977	4.60539	4.50502	4.76078	4.90069	4.95913	4.84899	5.12971	5.04288	4.93642	4.43762	4.6745	5.07384	4.78196	5.15815
P04004	VTN	Somatomedin-B];Vitronectin (VN) (S-protein) (Serum-spreading factor) (V75) [Cleaved into: Vitronectin V65 subunit;Vitronectin V10 subunit	6.62166	6.73199	6.66405	6.55967	6.67988	6.81624	6.71421	7.12254	6.70987	6.81401	6.38523	6.703	7.02248	7.01296	6.83967	6.93298	6.80763	6.77292	6.61446	6.89101	6.73861	6.68744	6.81689	6.77401	7.0726	6.71928	6.49327	6.85296	6.67063	6.50889	6.8552	6.89134	7.4186	6.84126	6.60292	7.05056	7.05866	6.85915	6.95127	7.12441	6.90057	6.72256	6.39477	6.91853	7.1345	6.52073	7.18813
P04040	CAT	Catalase (EC 1.11.1.6)	NaN	NaN	4.43928	4.28595	4.59962	4.66677	4.04893	4.62833	3.97252	NaN	4.41328	4.80621	NaN	NaN	NaN	NaN	NaN	4.16817	4.2338	NaN	4.98315	NaN	NaN	4.90156	4.49166	NaN	4.6214	4.35724	4.26724	NaN	NaN	4.47563	4.09719	NaN	4.24926	4.21291	NaN	NaN	NaN	4.07905	NaN	NaN	4.60023	NaN	NaN	NaN	NaN
P04066	FUCA1	Tissue alpha-L-fucosidase (EC 3.2.1.51) (Alpha-L-fucosidase I) (Alpha-L-fucoside fucohydrolase 1) (Alpha-L-fucosidase 1)	5.25305	5.28393	5.19079	5.37684	5.23722	5.178	5.15875	5.19834	5.12408	5.26102	5.2985	5.28444	5.21049	5.15304	5.25983	5.02758	5.24648	5.2647	5.33543	5.28066	5.09409	5.1813	5.09418	4.89067	5.15804	5.17392	5.18701	5.25302	5.26868	5.32533	5.19443	5.19812	5.37711	5.22711	5.31632	5.08421	4.74224	5.03356	4.94208	5.37223	4.9164	5.31339	5.44266	5.14915	5.10906	5.31592	4.94556
P04075	ALDOA	Fructose-bisphosphate aldolase A (EC 4.1.2.13) (Lung cancer antigen NY-LU-1) (Muscle-type aldolase)	5.96639	5.8279	5.9169	5.96126	5.96237	5.94618	5.72746	5.65602	6.0485	5.80096	5.96381	6.06124	5.81519	5.74235	5.94292	5.92171	5.97163	5.76577	6.18076	5.89442	5.95313	5.92693	6.04033	6.07802	5.62328	5.72421	5.8729	5.9786	5.96147	5.81458	5.76364	5.66141	5.51279	5.72293	5.77068	5.76533	5.65438	5.69495	5.6741	5.66947	5.81738	5.66378	5.83167	5.75382	5.86192	5.77705	5.56996
P04080	CSTB	Cystatin-B (CPI-B) (Liver thiol proteinase inhibitor) (Stefin-B)	5.02758	4.90863	4.89195	4.91326	4.93529	4.90062	5.17126	4.99123	4.99059	4.95182	4.99954	5.08351	4.9788	4.95278	5.00939	5.01812	4.97327	5.06271	5.03172	4.84005	5.02862	4.98923	5.05923	4.97587	4.92877	5.02908	4.98473	4.97976	4.97991	4.67438	4.73269	NaN	NaN	NaN	4.84237	NaN	NaN	4.75066	4.80722	NaN	5.03482	NaN	4.84441	4.92067	4.87827	4.7929	NaN
P04114	APOB	Apolipoprotein B-100 (Apo B-100) [Cleaved into: Apolipoprotein B-48 (Apo B-48)]	4.95835	4.78463	5.1099	4.91523	5.16492	6.39	5.23983	5.23655	5.0261	5.05448	4.77549	5.05518	4.93513	5.27974	4.81078	4.78301	5.26706	4.98794	4.8005	5.01783	5.19188	4.99107	4.98726	5.18472	NaN	4.41923	4.89415	4.79043	5.06623	5.07018	5.14053	4.99755	5.4609	4.6706	4.96958	NaN	5.1108	4.87031	4.9963	4.88627	5.16701	4.8682	5.16945	5.32564	4.84081	5.45946	4.88609
P04179	SOD2	Superoxide dismutase [Mn], mitochondrial (EC 1.15.1.1)	NaN	NaN	NaN	5.09889	5.08768	NaN	NaN	NaN	NaN	NaN	NaN	5.18405	NaN	NaN	NaN	5.22856	5.1053	NaN	NaN	NaN	NaN	5.05698	NaN	NaN	5.04043	4.94791	4.95725	NaN	NaN	NaN	NaN	NaN	NaN	NaN	NaN	NaN	NaN	NaN	NaN	NaN	4.97842	4.94667	NaN	NaN	NaN	NaN	NaN
P04180	LCAT	Phosphatidylcholine-sterol acyltransferase (EC 2.3.1.43) (Lecithin-cholesterol acyltransferase) (Phospholipid-cholesterol acyltransferase)	5.31449	5.32653	5.39274	5.31236	5.09191	5.0894	5.25759	5.02959	4.85622	5.10076	5.04947	5.04778	5.15821	5.33993	5.54063	4.96453	5.36688	5.06268	5.17869	5.13439	5.08416	5.25262	5.14288	4.98253	5.1459	5.22508	5.28452	5.06752	5.16893	5.24064	5.18376	5.16843	5.46373	5.57303	5.23988	5.07351	5.15666	5.19693	5.61658	5.5148	5.14915	5.27049	5.58958	5.43384	5.00767	5.42105	5.51154
P04196	HRG	Histidine-rich glycoprotein (Histidine-proline-rich glycoprotein) (HPRG)	6.07615	6.22458	5.95864	6.08736	6.07234	6.20489	6.17907	6.43578	6.25857	6.29033	5.9153	5.89902	6.42774	6.36976	6.18934	6.31786	6.27131	6.14693	5.98052	6.23827	6.17129	6.08201	6.10114	6.24462	6.38919	6.22656	6.08235	6.27723	5.98556	5.93511	6.22035	6.44252	6.55473	6.43315	6.00949	6.38258	6.49416	6.34453	6.2704	6.53285	6.39218	6.06735	6.1081	6.28147	6.4116	6.3057	6.42978
P04217-2	A1BG	Alpha-1B-glycoprotein (Alpha-1-B glycoprotein)	6.29593	6.32737	6.24951	6.45902	6.29463	6.32586	6.40192	6.69063	6.53462	6.5116	6.26345	6.40668	6.63631	6.68409	6.55496	6.78889	6.76039	6.586	6.34986	6.74291	6.40326	6.46749	6.49798	6.56712	6.74832	6.6231	6.39784	6.55997	6.41687	6.2563	6.5365	6.50859	6.8833	6.66543	6.52961	6.70441	6.68129	6.57244	6.54421	6.69184	6.62538	6.5068	6.35014	6.64028	6.66937	6.41955	6.37116
P04264	KRT1	Keratin, type II cytoskeletal 1 (67 kDa cytokeratin) (Cytokeratin-1) (CK-1) (Hair alpha protein) (Keratin-1) (K1) (Type-II keratin Kb1)	5.73694	5.40323	5.26353	6.06892	5.83512	5.25213	5.34971	4.79652	5.52079	6.17486	6.54558	6.71602	5.43826	5.07432	5.52755	5.61723	4.90549	5.43307	5.29102	6.11623	5.66291	5.46543	6.38375	6.85835	5.31461	5.59442	6.06165	5.26658	5.62127	5.87349	5.64609	5.76401	5.71997	5.95137	6.45933	6.20748	5.83618	5.5124	5.77105	5.37358	5.11478	5.07894	5.84736	5.97971	5.94592	5.8549	5.18013
P04271	S100B	Protein S100-B (S-100 protein beta chain) (S-100 protein subunit beta) (S100 calcium-binding protein B)	4.62035	4.91989	4.56592	4.70751	4.78663	4.59862	4.89481	4.68731	4.48133	4.80519	4.75826	4.51555	4.56442	4.61815	4.84061	4.3263	NaN	NaN	4.73137	4.46748	4.70498	NaN	4.63967	4.4223	NaN	4.84706	4.76832	4.47785	4.90231	5.08421	NaN	5.01552	NaN	NaN	4.62819	NaN	5.0265	4.69927	4.95799	NaN	NaN	4.63613	4.87819	4.41349	5.15412	NaN	NaN
P04275	VWF	von Willebrand factor (vWF) [Cleaved into: von Willebrand antigen 2 (von Willebrand antigen II)]	4.56994	4.74666	4.69767	4.62045	4.51728	4.84975	4.78411	4.50217	4.54192	4.64954	4.54651	4.68538	4.46025	4.56101	4.62319	4.68231	4.69447	4.6719	4.89966	4.5457	4.64566	4.63759	4.79576	4.67122	4.61084	4.51827	4.65074	4.66374	4.53444	4.58884	4.45787	4.45893	4.66411	4.48252	4.65965	4.55438	4.52402	4.69671	4.51153	4.58231	4.60599	4.45137	4.65958	4.61848	4.52352	4.61475	4.43631
P04406	GAPDH	Glyceraldehyde-3-phosphate dehydrogenase (GAPDH) (EC 1.2.1.12) (Peptidyl-cysteine S-nitrosylase GAPDH) (EC 2.6.99.-)	5.28325	5.19996	5.4048	5.39616	5.04118	5.38484	5.26674	5.02413	5.33702	5.3706	5.01373	5.39989	5.24258	5.39223	5.2893	5.72645	5.26106	5.42143	5.29196	5.49557	5.31918	5.21704	5.24173	5.22053	5.38057	5.22261	5.30803	5.31154	5.31227	5.43392	4.78365	5.00591	5.20243	4.91212	5.2746	5.31886	5.40465	5.41432	5.07206	5.01752	5.27691	4.85235	5.13051	5.09036	4.88488	5.29001	5.2491
P04430	IGKV1-16	Immunoglobulin kappa variable 1-16 (Ig kappa chain V-I region BAN)	NaN	NaN	NaN	NaN	NaN	4.81923	NaN	NaN	NaN	NaN	NaN	NaN	NaN	NaN	NaN	NaN	NaN	NaN	NaN	NaN	NaN	NaN	NaN	NaN	NaN	4.93768	NaN	NaN	NaN	5.00789	NaN	NaN	NaN	NaN	NaN	NaN	NaN	4.64839	NaN	NaN	NaN	NaN	NaN	NaN	NaN	NaN	NaN
P04746	AMY2A	Pancreatic alpha-amylase (PA) (EC 3.2.1.1) (1,4-alpha-D-glucan glucanohydrolase)	NaN	NaN	3.84581	NaN	NaN	NaN	4.0597	NaN	NaN	NaN	NaN	NaN	3.67651	NaN	NaN	NaN	NaN	NaN	3.68165	NaN	NaN	NaN	NaN	NaN	NaN	NaN	NaN	NaN	NaN	3.85293	3.6615	NaN	NaN	NaN	NaN	NaN	NaN	NaN	4.06897	NaN	NaN	NaN	3.86277	3.83447	4.28579	NaN	NaN
P05023;P05023-4	ATP1A1	Sodium/potassium-transporting ATPase subunit alpha-1 (Na(+)/K(+) ATPase alpha-1 subunit) (EC 7.2.2.13) (Sodium pump subunit alpha-1)	4.41781	4.08842	4.22804	4.27288	NaN	4.2119	NaN	4.42281	4.1832	NaN	4.17185	NaN	4.32326	NaN	NaN	NaN	NaN	NaN	4.41108	NaN	NaN	4.59885	4.50415	4.41329	NaN	NaN	4.46865	NaN	4.32151	4.31346	NaN	4.30189	NaN	NaN	NaN	4.4924	NaN	NaN	4.43253	NaN	NaN	NaN	4.39031	NaN	NaN	4.41009	NaN
P05026;P05026-2	ATP1B1	Sodium/potassium-transporting ATPase subunit beta-1 (Sodium/potassium-dependent ATPase subunit beta-1)	4.56932	4.56062	4.59128	4.49529	4.50977	4.32362	4.22624	NaN	4.62896	NaN	4.5963	NaN	4.27478	NaN	NaN	3.95089	4.36259	4.05407	4.63737	4.25544	4.28821	4.46009	4.53985	4.70015	NaN	4.15613	4.4256	4.7111	4.54489	4.52036	NaN	NaN	NaN	4.16175	NaN	4.2291	NaN	4.20003	4.06186	3.7998	4.11037	4.24869	4.52095	NaN	NaN	NaN	NaN
P05060	CHGB	CCB peptide];GAWK peptide;Secretogranin-1 (Chromogranin-B) (CgB) (Secretogranin I) (SgI) [Cleaved into: PE-11	5.97362	5.99343	6.07557	6.07516	6.05035	6.00149	5.99944	5.82066	6.03464	5.93678	5.99116	5.8738	5.72311	6.07637	6.02915	6.11268	6.07858	6.05549	6.08449	6.02923	6.02396	5.98454	6.12471	6.16452	5.83957	5.8965	5.97362	5.99574	5.96753	5.92298	6.00684	5.9235	5.74809	5.77602	6.04084	5.99725	5.75862	5.83562	5.94242	5.98615	5.98305	5.98693	5.85603	5.63998	5.82212	5.85654	5.86366
P05067;P05067-11;P05067-8	APP	Amyloid-beta precursor protein (APP) (ABPP) (APPI) (Alzheimer disease amyloid protein) (Amyloid precursor protein) (Amyloid-beta A4 protein) (Cerebral vascular amyloid peptide) (CVAP) (PreA4) (Protease nexin-II) (PN-II) [Cleaved into: N-APP;Amyloid-beta protein 40 (Abeta40) (Beta-APP40);Amyloid-beta protein 42 (Abeta42) (Beta-APP42);C31];C80;C83 (Alpha-secretase C-terminal fragment) (Alpha-CTF);C…	5.98886	5.91306	5.91162	6.13321	6.04041	5.8094	5.91375	5.64218	5.91347	6.11764	5.89145	6.0637	5.83892	5.9264	5.98927	6.13731	6.00753	5.76541	5.94937	6.00467	6.03516	5.92627	6.02138	5.91969	5.81953	5.84015	5.93789	6.06165	6.05203	6.16576	5.73169	5.85089	5.5785	5.78658	6.03842	5.84462	5.90124	6.03662	5.80311	5.66826	5.85461	6.00294	6.09445	5.65677	5.68858	5.79652	5.74952
P05109	S100A8	Protein S100-A8 (Calgranulin-A) (Calprotectin L1L subunit) (Cystic fibrosis antigen) (CFAG) (Leukocyte L1 complex light chain) (Migration inhibitory factor-related protein 8) (MRP-8) (p8) (S100 calcium-binding protein A8) (Urinary stone protein band A)	NaN	4.90932	3.77247	3.8813	4.43165	4.13451	4.07711	4.27251	3.99035	4.33752	3.9077	4.46497	3.83234	3.8437	NaN	NaN	3.69716	3.67721	3.53437	4.01173	4.85978	3.91288	4.0644	4.30481	NaN	NaN	4.15768	NaN	4.13403	3.9908	4.1834	4.28026	NaN	NaN	4.09824	3.9864	5.15907	NaN	NaN	3.95256	NaN	4.98433	3.98242	3.82877	4.13448	NaN	NaN
P05121	SERPINE1	Plasminogen activator inhibitor 1 (PAI) (PAI-1) (Endothelial plasminogen activator inhibitor) (Serpin E1)	3.91607	4.45143	4.05162	3.76811	NaN	NaN	4.34924	3.93078	4.18022	NaN	4.10454	3.78236	4.49922	NaN	NaN	NaN	NaN	4.14607	4.14204	NaN	4.32529	3.94047	4.02319	3.94455	NaN	NaN	4.02522	4.13398	3.93696	NaN	NaN	NaN	NaN	4.13315	3.98084	NaN	NaN	4.08401	NaN	NaN	4.09253	NaN	NaN	NaN	NaN	NaN	NaN
P05154	SERPINA5	Plasma serine protease inhibitor (Acrosomal serine protease inhibitor) (Plasminogen activator inhibitor 3) (PAI-3) (PAI3) (Protein C inhibitor) (PCI) (Serpin A5)	5.57211	5.54165	5.40402	5.54217	5.20753	5.40952	5.55612	5.63216	5.44359	5.46588	5.42324	5.38547	5.69404	5.5566	5.52302	5.35497	5.51392	5.40947	5.34208	5.53809	5.52609	5.53788	5.55136	5.46442	5.57321	5.49982	5.45098	5.48215	5.52012	5.5346	5.70676	5.62274	5.82521	5.636	5.54659	5.51773	5.54473	5.69994	5.69417	5.6929	5.24601	5.51602	5.52889	5.63482	5.66247	5.45278	5.72859
P05155;P05155-2;P05155-3	SERPING1	Plasma protease C1 inhibitor (C1 Inh) (C1Inh) (C1 esterase inhibitor) (C1-inhibiting factor) (Serpin G1)	6.79266	6.70922	6.59726	6.70935	6.64995	6.57624	6.76673	6.85668	6.72219	6.67994	6.74109	6.71075	6.75485	6.85853	6.83279	6.87355	6.87261	6.92041	6.65786	6.78052	6.66207	6.75667	6.74754	6.65702	6.81831	6.7954	6.84226	6.76616	6.71328	6.66853	6.74859	6.83072	6.86712	6.86602	6.75445	6.76793	6.86298	6.891	6.73273	6.91612	6.89832	6.8086	6.64752	6.71401	6.79097	6.8141	6.78477
P05160	F13B	Coagulation factor XIII B chain (Fibrin-stabilizing factor B subunit) (Protein-glutamine gamma-glutamyltransferase B chain) (Transglutaminase B chain)	4.9099	4.75016	4.32981	4.51281	4.56556	4.80832	4.92991	NaN	4.44713	4.55433	4.25297	4.60284	NaN	5.02974	NaN	NaN	4.59008	4.84194	4.18136	4.65124	4.46462	4.71533	4.58029	4.39889	4.67851	4.53064	4.44121	4.58982	4.3235	4.26448	4.55918	4.59546	5.14219	4.59447	4.28907	4.58245	4.81219	NaN	4.51531	4.97473	4.6211	4.63404	4.28601	NaN	4.91103	4.33716	4.85836
P05362	ICAM1	Intercellular adhesion molecule 1 (ICAM-1) (Major group rhinovirus receptor) (CD antigen CD54)	4.2393	4.34338	4.40683	4.26868	4.27181	4.36398	4.39254	4.57153	4.44907	4.23851	4.36233	4.36167	4.41786	4.571	4.2535	4.87212	4.38427	4.71279	4.4698	4.66757	4.23411	4.14252	4.58523	4.47481	NaN	4.38192	4.29674	4.59136	4.30474	NaN	4.49696	4.34568	4.6448	NaN	4.35216	4.40341	NaN	4.22566	NaN	4.3929	4.42171	4.15866	4.32946	4.42298	4.46084	NaN	NaN
P05408-2	SCG5	C-terminal peptide];Neuroendocrine protein 7B2 (Pituitary polypeptide) (Secretogranin V) (Secretogranin-5) (Secretory granule endocrine protein I) [Cleaved into: N-terminal peptide	6.28677	6.12051	6.26614	6.25607	6.20432	6.19852	6.1903	6.05772	6.22243	6.12244	6.21849	6.27987	6.06796	6.17787	6.24195	6.27582	6.22023	6.2174	6.21248	6.21449	6.08875	6.27898	6.25139	6.24208	6.02935	6.16734	6.17093	6.26349	6.1829	6.19501	6.07188	6.06003	5.84734	6.00622	6.17061	6.23989	5.97017	6.08449	5.9788	6.16249	6.11359	6.20785	6.15089	6.10632	6.08176	6.05357	5.95408
P05413;S4R371	FABP3	Fatty acid-binding protein, heart (Fatty acid-binding protein 3) (Heart-type fatty acid-binding protein) (H-FABP) (Mammary-derived growth inhibitor) (MDGI) (Muscle fatty acid-binding protein) (M-FABP)"";""Fatty acid-binding protein, heart (Fragment)	4.65109	4.68972	4.88385	4.70882	4.72381	4.80573	4.91762	NaN	4.96877	4.64467	4.74492	5.11527	4.8682	4.49145	4.64559	4.82148	4.56586	NaN	5.06627	4.59735	5.01847	4.90297	4.80246	5.01098	NaN	NaN	4.89443	4.54853	4.85824	4.6315	NaN	NaN	NaN	NaN	4.45949	4.83437	NaN	4.49028	NaN	NaN	NaN	NaN	4.49713	4.8779	4.75431	NaN	NaN
P05451	REG1A	Lithostathine-1-alpha (Islet cells regeneration factor) (ICRF) (Islet of Langerhans regenerating protein) (REG) (Pancreatic stone protein) (PSP) (Pancreatic thread protein) (PTP) (Regenerating islet-derived protein 1-alpha) (REG-1-alpha) (Regenerating protein I alpha)	NaN	4.70968	4.14351	4.25132	NaN	3.85601	5.26118	4.45521	3.87527	4.43606	NaN	NaN	4.26121	NaN	NaN	NaN	NaN	4.64643	3.91869	NaN	3.94608	4.10157	NaN	4.25657	4.38991	5.02421	3.98264	3.67106	NaN	NaN	4.30199	4.36819	4.48545	4.31647	4.37726	NaN	4.69737	4.37789	4.43304	4.34976	4.23804	NaN	3.92621	4.18106	4.50777	4.43792	5.17345
P05452	CLEC3B	Tetranectin (TN) (C-type lectin domain family 3 member B) (Plasminogen kringle 4-binding protein)	5.72067	5.65902	5.77385	5.73562	5.64485	5.75181	5.65753	5.55359	5.78071	5.68578	5.72474	5.70123	5.71248	5.63719	5.73076	5.55319	5.76123	5.55094	5.81554	5.70801	5.47102	5.70378	5.76639	5.76293	5.62028	5.64585	5.70702	5.81428	5.67353	5.59803	5.82742	5.5416	5.60919	5.63172	5.72169	5.73873	5.32207	5.56522	5.54454	5.49788	5.6061	5.60388	5.76922	5.66728	5.64461	5.66232	5.6666
P05534	HLA-A	HLA class I histocompatibility antigen, A-24 alpha chain (Aw-24) (HLA class I histocompatibility antigen, A-9 alpha chain) (MHC class I antigen A*24)	5.14508	4.76423	5.12953	4.89325	5.57786	4.99245	NaN	4.94487	4.59944	5.42134	5.05942	5.39742	4.82738	NaN	5.47478	5.2114	4.84734	4.81864	4.9771	4.89952	4.60415	4.47957	5.27952	5.05514	NaN	5.42764	NaN	NaN	4.94242	4.69915	4.82204	4.57336	5.25761	4.94617	4.8363	5.05208	4.77372	4.77374	5.21829	4.90466	5.06876	4.88041	4.74893	5.22306	5.03023	4.77434	5.21466
P05543	SERPINA7	Thyroxine-binding globulin (Serpin A7) (T4-binding globulin)	5.52153	5.74912	5.48893	5.67668	5.7335	5.61228	5.78433	5.76164	5.67258	5.87095	5.6033	5.69233	5.94194	5.81336	5.87226	5.64644	5.74657	5.62038	5.63234	5.79192	5.67309	5.68691	5.58229	5.85705	5.8729	5.81971	5.64448	5.70612	5.69985	5.81516	5.82533	5.85463	6.02334	5.86736	5.816	5.82558	5.87267	5.91721	5.92399	5.87671	5.85312	5.66598	5.74486	5.75414	6.07216	5.63936	5.99089
P05546	SERPIND1	Heparin cofactor 2 (Heparin cofactor II) (HC-II) (Protease inhibitor leuserpin-2) (HLS2) (Serpin D1)	5.68821	5.67666	5.47113	5.68956	5.61298	5.72946	5.62482	5.71827	5.54575	5.48229	5.46909	5.53198	5.59363	5.71268	5.602	5.43619	5.59641	5.52742	5.47825	5.61075	5.50706	5.63123	5.60768	5.56411	5.68082	5.67289	5.74521	5.54976	5.64188	5.62456	5.68504	5.668	5.90262	5.78286	5.50803	5.68024	5.81418	5.69646	5.68513	5.86422	5.67529	5.69177	5.63679	5.61138	5.61203	5.51237	5.73071
P05556;P05556-2;P05556-3;P05556-4;P05556-5	ITGB1	Integrin beta-1 (Fibronectin receptor subunit beta) (Glycoprotein IIa) (GPIIA) (VLA-4 subunit beta) (CD antigen CD29)	NaN	NaN	NaN	NaN	NaN	NaN	4.30587	NaN	NaN	4.23538	4.23085	NaN	4.13406	NaN	NaN	NaN	NaN	NaN	4.43242	4.10957	NaN	NaN	NaN	NaN	NaN	NaN	NaN	NaN	NaN	4.28164	NaN	NaN	NaN	NaN	4.14976	NaN	NaN	NaN	NaN	NaN	NaN	NaN	NaN	NaN	NaN	3.94406	NaN
P05937	CALB1	Calbindin (Calbindin D28) (D-28K) (Vitamin D-dependent calcium-binding protein, avian-type)	5.3196	5.10224	5.25661	5.12801	5.0405	5.15778	5.08192	5.0746	5.13062	4.94966	5.06638	5.06957	4.93668	5.05769	5.08523	5.05826	5.09216	4.95318	5.28022	5.14796	4.91935	5.04476	5.39927	5.12148	4.90898	4.94988	5.15725	5.04496	5.27331	5.12061	5.35294	4.93195	4.89065	4.80372	5.207	4.89083	4.86866	4.8073	5.1745	4.94491	5.11668	5.10395	5.57922	4.79333	5.09662	5.19176	5.19648
P05997	COL5A2	Collagen alpha-2(V) chain	4.376	NaN	4.62837	NaN	4.36068	4.61332	4.67001	NaN	4.55285	NaN	4.28414	NaN	NaN	NaN	NaN	NaN	NaN	NaN	4.6093	NaN	NaN	4.38036	NaN	4.41632	NaN	4.40424	NaN	4.50453	NaN	NaN	4.33544	NaN	NaN	NaN	4.58821	NaN	NaN	4.44612	NaN	NaN	4.3898	4.32462	4.51769	4.5389	NaN	4.44261	NaN
P06276	BCHE	Cholinesterase (EC 3.1.1.8) (Acylcholine acylhydrolase) (Butyrylcholine esterase) (Choline esterase II) (Pseudocholinesterase)	5.19929	5.00721	5.02117	4.97102	5.08178	5.15032	5.01955	4.91573	4.9714	4.97091	5.07772	4.9237	4.92662	5.03611	5.20244	4.89227	4.79821	5.1992	5.03434	5.0375	5.09598	4.81054	4.89392	4.91446	5.11906	5.18261	4.91407	4.95031	5.10201	5.18367	4.97734	5.0856	5.14051	4.95154	5.11803	4.89824	5.07082	4.99251	5.24191	5.28936	5.16327	5.04083	5.17576	5.00307	5.0138	5.11361	5.17094
P06307	CCK	Cholecystokinin (CCK) [Cleaved into: Cholecystokinin-58 (CCK58);Cholecystokinin-12 (CCK12);Cholecystokinin-18 (CCK18);Cholecystokinin-25 (CCK25);Cholecystokinin-33 (CCK33);Cholecystokinin-39 (CCK39);Cholecystokinin-5 (CCK5)];Cholecystokinin-58 desnonopeptide ((1-49)-CCK58);Cholecystokinin-7 (CCK7);Cholecystokinin-8 (CCK8)	5.75181	5.52878	6.19247	5.55774	5.83718	5.95776	5.5378	5.57894	5.79619	5.82494	5.55475	5.95038	5.71727	5.28932	5.23429	5.72105	5.59481	5.31778	5.92339	5.59929	5.72933	5.57307	5.62009	5.69017	5.42603	5.63816	5.55778	5.72012	5.57046	5.58016	5.4959	5.47527	5.29611	5.03665	5.48927	5.94328	5.10826	5.40153	5.38317	5.30327	5.39769	5.62147	5.33415	5.68139	5.56313	5.28416	5.17685
P06310	IGKV2-30	Immunoglobulin kappa variable 2-30 (Ig kappa chain V-II region RPMI 6410)	6.09113	6.09052	5.78679	5.87407	6.14436	6.07425	6.19485	6.40235	6.04196	6.14721	6.13434	6.19051	6.25423	6.37518	6.35282	6.62908	6.25146	6.40385	5.67847	6.35041	6.02185	5.91502	6.63116	6.06103	6.67951	6.31797	6.38649	6.43383	6.02267	6.31081	6.57947	6.29195	6.61855	6.53216	6.19992	6.23205	6.49135	6.41822	6.36409	6.66251	6.57341	6.29221	5.90689	6.03687	6.45265	6.24392	6.47427
P06312	IGKV4-1	Immunoglobulin kappa variable 4-1 (Ig kappa chain V-IV region B17) (Ig kappa chain V-IV region JI) (Ig kappa chain V-IV region Len) (Ig kappa chain V-IV region STH)	6.09182	6.26194	6.29757	6.02478	6.1793	6.39479	6.4233	6.51255	6.1857	6.2591	6.11341	6.27595	6.27101	6.31129	6.18992	6.23194	6.25544	6.67463	6.11415	6.23821	6.47503	6.03132	6.16598	6.13834	6.65001	6.40237	6.28096	6.09194	6.03035	6.29592	6.2798	6.62644	6.79477	6.4983	6.0868	6.50627	6.45897	6.54264	6.65794	6.62962	6.5726	6.47235	6.02562	6.73404	6.64032	6.51372	6.57648
P06331	IGHV4-34	Immunoglobulin heavy variable 4-34 (Ig heavy chain V-II region ARH-77)	6.06384	5.67848	5.74905	5.99096	6.00152	5.09293	5.90484	6.341	6.00226	6.0934	6.07337	5.70321	5.8081	5.90976	6.60285	6.29906	6.23964	6.14162	5.61984	6.14519	5.93475	5.87638	5.8004	5.96022	6.30356	6.13997	6.07057	6.08484	6.06792	5.24331	5.37949	6.13977	6.29866	6.15812	5.79942	6.13896	6.24662	6.41023	5.95311	6.33253	6.24173	6.03228	5.17554	5.93026	5.34754	5.38399	5.48384
P06396	GSN	Gelsolin (AGEL) (Actin-depolymerizing factor) (ADF) (Brevin)	7.07288	7.10571	7.03457	7.02478	6.90386	7.00869	7.14343	7.16811	6.92693	7.25772	6.96899	7.08478	7.15577	6.98423	7.07964	7.31017	7.1823	7.23053	7.01833	7.18769	6.91328	7.1179	7.05999	7.0677	7.30416	7.20124	7.19019	6.99722	6.95927	6.96747	7.02565	7.22791	7.16463	7.09319	6.97749	7.06323	7.28425	7.18945	7.03186	7.16687	7.17549	7.10333	6.84806	6.97592	7.11965	7.11221	7.05258
P06396-2	GSN	Gelsolin (AGEL) (Actin-depolymerizing factor) (ADF) (Brevin)	4.8185	4.79615	4.67454	4.8955	4.77617	4.76065	4.78437	4.9641	4.52907	4.81849	NaN	4.73303	4.68608	NaN	4.89381	NaN	4.84745	4.71665	4.76251	4.51271	NaN	NaN	4.62121	4.71562	4.96258	NaN	4.93868	4.46922	4.75495	4.76343	4.7122	4.74328	NaN	NaN	NaN	4.55953	4.8245	NaN	4.82921	NaN	4.91314	4.683	4.64964	NaN	4.77081	4.74357	4.77868
P06681	C2	Complement C2 (EC 3.4.21.43) (C3/C5 convertase) [Cleaved into: Complement C2b fragment;Complement C2a fragment]	5.53432	5.63952	5.20164	5.5317	5.55421	5.54894	5.62836	5.70213	5.53745	5.6829	5.55716	5.43661	5.63017	5.66731	5.63034	5.44336	5.63968	5.56845	5.61937	5.55758	5.58567	5.68756	5.33275	5.5468	5.46022	5.70482	5.47507	5.49982	5.54338	5.56402	5.20581	5.66449	5.76029	5.66793	5.54661	5.65341	5.63919	5.78243	5.67751	5.71686	5.66432	5.70271	5.62556	5.56263	5.7844	5.67462	5.71103
P06702	S100A9	Protein S100-A9 (Calgranulin-B) (Calprotectin L1H subunit) (Leukocyte L1 complex heavy chain) (Migration inhibitory factor-related protein 14) (MRP-14) (p14) (S100 calcium-binding protein A9)	NaN	5.00383	NaN	NaN	4.48892	4.44148	NaN	3.98599	NaN	NaN	NaN	4.86531	NaN	NaN	NaN	NaN	NaN	NaN	NaN	NaN	NaN	NaN	NaN	NaN	NaN	NaN	NaN	NaN	NaN	NaN	4.4007	NaN	NaN	NaN	NaN	NaN	5.16849	NaN	NaN	NaN	NaN	5.02307	4.33628	NaN	NaN	NaN	NaN
P06727	APOA4	Apolipoprotein A-IV (Apo-AIV) (ApoA-IV) (Apolipoprotein A4)	6.54303	6.63584	6.53279	6.57304	6.4189	6.37095	7.13724	6.877	6.4803	6.68542	6.48445	6.44334	6.65531	6.72214	6.55656	6.65043	6.95534	6.45467	6.51235	6.66844	6.66017	6.58269	6.5562	6.71295	6.94388	7.24238	6.59769	6.48211	6.50985	6.47056	6.79873	6.80346	6.84991	6.75598	6.56903	6.71146	7.05744	6.78416	6.682	6.68951	6.59919	6.67902	6.52659	6.61931	6.82751	6.5894	6.96613
P06732	CKM	Creatine kinase M-type (EC 2.7.3.2) (Creatine kinase M chain) (Creatine phosphokinase M-type) (CPK-M) (M-CK)	4.25629	NaN	NaN	NaN	NaN	NaN	NaN	NaN	NaN	4.23499	NaN	NaN	NaN	NaN	NaN	NaN	NaN	NaN	NaN	NaN	3.35649	NaN	NaN	NaN	NaN	NaN	NaN	NaN	NaN	4.13693	NaN	NaN	NaN	NaN	NaN	NaN	NaN	4.07977	NaN	NaN	NaN	NaN	NaN	NaN	NaN	3.54362	3.90316
P06733	ENO1	Alpha-enolase (EC 4.2.1.11) (2-phospho-D-glycerate hydro-lyase) (C-myc promoter-binding protein) (Enolase 1) (MBP-1) (MPB-1) (Non-neural enolase) (NNE) (Phosphopyruvate hydratase) (Plasminogen-binding protein)	5.1833	5.07265	5.0821	5.03486	5.03191	5.15153	5.16747	NaN	4.81355	4.88385	5.01476	5.11785	NaN	4.8178	5.10731	NaN	5.07067	4.83828	5.03697	4.87212	5.02815	4.91976	NaN	4.79335	NaN	4.80605	4.91804	NaN	5.08549	5.17887	5.08124	4.87402	NaN	4.86109	4.82954	4.5883	4.81233	NaN	5.00094	NaN	4.86129	4.73128	4.98743	NaN	4.94405	4.85516	4.65594
P07093	SERPINE2	Glia-derived nexin (GDN) (Peptidase inhibitor 7) (PI-7) (Protease nexin 1) (PN-1) (Protease nexin I) (Serpin E2)	4.78629	4.63824	4.5437	4.79858	4.561	4.35335	4.72734	4.47629	4.32921	4.65497	4.55078	4.68479	4.46174	4.51509	4.42613	4.52936	4.40137	4.4851	4.71141	4.46948	4.43896	4.67867	4.88396	4.60628	4.37869	4.4704	4.67867	4.7443	4.65184	4.64835	4.43185	4.28303	NaN	4.23636	4.64895	4.19985	4.45553	4.146	4.63286	4.15334	4.56898	4.30491	4.74755	4.50929	4.20823	4.45208	4.38864
P07093-2;P07093-3	SERPINE2	Glia-derived nexin (GDN) (Peptidase inhibitor 7) (PI-7) (Protease nexin 1) (PN-1) (Protease nexin I) (Serpin E2)	4.51225	4.33788	3.77564	4.38168	4.32534	NaN	4.48073	4.51529	3.9893	4.16979	3.95914	4.47625	4.15125	4.10279	NaN	4.26842	4.26732	NaN	4.06149	4.05207	3.9252	4.26033	4.3724	4.46415	4.39086	4.35118	4.18062	4.24696	4.15581	3.67682	3.7346	4.01785	NaN	NaN	NaN	NaN	NaN	NaN	NaN	NaN	NaN	3.98931	4.00372	4.15654	NaN	4.12568	NaN
P07195	LDHB	L-lactate dehydrogenase B chain (LDH-B) (EC 1.1.1.27) (LDH heart subunit) (LDH-H) (Renal carcinoma antigen NY-REN-46)	6.07992	5.82452	5.68047	5.98103	5.85641	5.80348	5.76526	5.83842	5.93359	5.73898	5.98961	6.08584	5.72324	5.93462	6.01446	5.98504	6.04833	5.94941	6.07053	5.75843	5.83288	5.90826	6.0802	5.99223	5.85533	5.84122	5.88471	6.0584	5.92134	5.72542	5.74031	5.73525	5.56792	5.78416	5.88969	5.72511	5.73488	5.81945	5.73137	5.73731	5.83139	5.80339	5.81314	5.7549	5.68519	5.88574	5.63266
P07196	NEFL	Neurofilament light polypeptide (NF-L) (68 kDa neurofilament protein) (Neurofilament triplet L protein)	3.82621	NaN	3.90638	4.13548	4.12611	4.24219	4.0023	3.80181	NaN	NaN	3.61797	NaN	4.27565	3.64664	NaN	4.66811	4.03582	4.22425	3.50046	5.20132	4.44033	4.04405	4.38067	NaN	NaN	NaN	4.35357	4.63181	3.89499	NaN	3.27966	3.20826	NaN	NaN	NaN	NaN	3.93371	NaN	NaN	3.91812	4.13275	3.33351	NaN	NaN	NaN	4.54152	NaN
P07225	PROS1	Vitamin K-dependent protein S	6.36484	6.39592	6.37364	6.3399	6.37355	6.42431	6.51279	6.3614	6.33701	6.40948	6.4008	6.41139	6.2591	6.39806	6.39638	6.46223	6.39694	6.46351	6.32793	6.49644	6.39921	6.38426	6.51491	6.46141	6.3494	6.46474	6.41599	6.44134	6.41502	6.32222	6.47184	6.50631	6.46096	6.50809	6.38644	6.31966	6.49338	6.38412	6.32601	6.42948	6.46759	6.30916	6.22428	6.27295	6.38491	6.44152	6.41907
P07237	P4HB	Protein disulfide-isomerase (PDI) (EC 5.3.4.1) (Cellular thyroid hormone-binding protein) (Prolyl 4-hydroxylase subunit beta) (p55)	4.79835	4.57467	4.97152	4.70144	4.74051	4.72083	4.7511	4.30215	4.52341	4.5175	4.77154	4.50953	4.6147	4.73117	NaN	NaN	4.69349	4.46957	4.77493	4.18673	4.8204	4.44804	4.70506	4.60592	NaN	4.38894	4.69191	4.33462	4.75222	4.7738	4.74834	4.54532	4.46027	4.19289	4.83784	4.81411	4.92498	4.51905	4.94217	4.47733	4.61046	4.60225	4.80524	4.70299	4.58369	4.9159	4.86838
P07357	C8A	Complement component C8 alpha chain (Complement component 8 subunit alpha)	5.58077	5.6491	5.5987	5.72598	5.30516	5.86509	5.53053	6.03219	5.84596	5.86782	5.48488	5.67568	5.8188	5.97641	5.38727	5.54319	5.77704	5.7182	5.48508	5.83242	5.73617	5.67331	5.86793	5.7991	5.5411	5.4192	5.64706	5.82287	5.71205	5.69203	5.93782	5.39918	5.78781	5.7328	5.705	5.59149	6.00852	5.83763	5.85984	5.86013	5.50213	5.58044	5.80011	5.82417	5.87082	5.77841	5.21968
P07360	C8G	Complement component C8 gamma chain	5.45915	5.49922	5.42259	5.51149	5.28476	5.52721	5.51302	5.69521	5.60666	5.67649	5.39626	5.38225	5.52955	5.65674	5.60118	5.66052	5.67197	5.41317	5.30095	5.50381	5.43239	5.44658	5.47456	5.53166	5.62623	5.45016	5.53669	5.49443	5.51649	5.42378	5.64711	5.426	5.69995	5.64716	5.45256	5.5819	5.65547	5.56594	5.4896	5.76417	5.59655	5.47222	5.46658	5.53399	5.62525	5.4713	5.17437
P07451	CA3	Carbonic anhydrase 3 (EC 4.2.1.1) (Carbonate dehydratase III) (Carbonic anhydrase III) (CA-III)	4.83937	NaN	NaN	NaN	4.79588	NaN	4.21079	NaN	4.05466	NaN	NaN	NaN	NaN	NaN	NaN	NaN	NaN	NaN	NaN	NaN	NaN	NaN	NaN	NaN	4.60779	NaN	4.8179	NaN	NaN	4.7734	NaN	4.30805	NaN	NaN	4.4324	NaN	NaN	NaN	NaN	NaN	NaN	NaN	NaN	NaN	NaN	4.58031	4.60473
P07492-2	GRP	Gastrin-releasing peptide (GRP) [Cleaved into: Neuromedin-C (GRP-10)]	NaN	NaN	4.15394	4.09766	NaN	4.0197	NaN	NaN	3.7289	NaN	NaN	3.94909	4.11543	NaN	NaN	NaN	NaN	NaN	3.77281	3.83914	4.0672	NaN	NaN	3.74452	NaN	NaN	NaN	3.5374	NaN	NaN	NaN	NaN	NaN	NaN	NaN	NaN	NaN	NaN	NaN	NaN	NaN	4.01325	3.65682	NaN	NaN	NaN	NaN
P07585	DCN	Decorin (Bone proteoglycan II) (PG-S2) (PG40)	5.68037	5.44278	5.31035	5.4499	5.66217	5.30274	5.41842	5.57326	5.33051	5.46715	5.40649	5.44784	5.21236	5.44508	5.53698	5.25483	5.26307	5.17263	5.22323	5.33293	5.45905	5.49294	5.29886	5.34933	5.34116	5.3804	5.40994	5.35115	5.40086	5.51803	5.34506	5.55035	5.34906	5.52595	5.6082	5.42159	5.36477	5.55502	5.46521	5.29988	5.39377	5.63708	5.59914	5.12362	5.39551	5.39469	5.53839
P07686	HEXB	Beta-hexosaminidase subunit beta (EC 3.2.1.52) (Beta-N-acetylhexosaminidase subunit beta) (Hexosaminidase subunit B) (Cervical cancer proto-oncogene 7 protein) (HCC-7) (N-acetyl-beta-glucosaminidase subunit beta) [Cleaved into: Beta-hexosaminidase subunit beta chain B;Beta-hexosaminidase subunit beta chain A]	5.14597	5.12902	5.12936	5.17781	5.17341	5.06829	5.22133	5.0897	5.01948	5.10133	5.15882	5.23183	5.0577	4.99955	5.12165	4.69929	5.06685	5.09598	5.03491	5.07533	5.07295	5.18562	4.91403	4.80046	5.13085	5.07364	5.19572	5.14332	5.18496	5.29965	5.10827	5.24844	4.72474	5.20335	5.27942	5.00959	5.15444	5.19951	5.12219	4.85315	5.04605	5.24556	5.20687	4.94754	5.05484	5.08506	5.00992
P07711	CTSL	Cathepsin L1 (EC 3.4.22.15) (Cathepsin L) (Major excreted protein) (MEP) [Cleaved into: Cathepsin L1 heavy chain;Cathepsin L1 light chain]	5.37027	5.22733	5.24418	5.4055	5.32937	5.07474	NaN	5.1977	5.33975	5.24487	NaN	5.35847	NaN	5.42363	NaN	5.43475	5.46352	NaN	5.15301	5.35674	5.2373	5.32713	5.33534	5.11128	NaN	NaN	5.29557	5.40656	5.30389	5.33531	NaN	5.15305	NaN	NaN	5.3771	NaN	5.26716	NaN	5.19075	NaN	NaN	NaN	5.41546	5.16678	5.15949	5.31598	NaN
P07737	PFN1	Profilin-1 (Epididymis tissue protein Li 184a) (Profilin I)	4.99678	5.19482	4.77833	4.8715	5.10148	4.85737	5.12432	4.97274	4.85915	4.93763	4.99609	5.05304	5.03332	5.00958	4.82089	NaN	4.83485	4.99977	5.00993	4.87167	5.13262	5.16781	5.11951	4.96889	NaN	4.72329	4.98163	5.04903	4.96893	4.84642	5.71991	4.99736	4.67658	4.95372	4.96879	NaN	4.78937	4.84254	4.86312	4.88293	5.07658	4.81922	4.98507	4.86182	4.91032	5.02591	4.90806
P07858	CTSB	Cathepsin B (EC 3.4.22.1) (APP secretase) (APPS) (Cathepsin B1) [Cleaved into: Cathepsin B light chain;Cathepsin B heavy chain]	6.10555	6.11714	6.09994	6.12103	6.11849	5.93142	5.9904	5.96591	6.08054	5.93698	6.05565	6.17588	5.88005	6.03845	5.97518	5.95661	5.90473	6.04834	5.99241	6.10631	5.99878	6.07223	6.11046	5.95812	5.89146	5.98924	6.0306	6.1826	6.00597	6.07117	5.94262	6.00653	5.72431	6.03093	6.14569	5.90551	5.83981	5.95988	6.00129	5.8294	6.00638	5.98141	6.03521	5.966	5.91068	6.01064	5.90778
P07900;P07900-2	HSP90AA1	Heat shock protein HSP 90-alpha (Heat shock 86 kDa) (HSP 86) (HSP86) (Lipopolysaccharide-associated protein 2) (LAP-2) (LPS-associated protein 2) (Renal carcinoma antigen NY-REN-38)	NaN	NaN	4.21734	NaN	NaN	4.3561	NaN	NaN	4.41052	NaN	NaN	NaN	NaN	NaN	NaN	NaN	NaN	NaN	4.38337	NaN	4.28028	4.54536	4.4353	NaN	NaN	NaN	NaN	4.26642	NaN	NaN	NaN	NaN	NaN	NaN	NaN	NaN	NaN	NaN	NaN	NaN	NaN	NaN	NaN	NaN	NaN	NaN	NaN
P07996	THBS1	Thrombospondin-1 (Glycoprotein G)	5.02923	5.18307	5.02246	4.99897	4.95236	5.2792	5.20913	4.85946	4.92891	4.9743	5.06611	4.75022	5.23995	4.70916	4.8178	NaN	4.72112	5.08774	4.93975	4.64623	5.14574	5.04922	5.05998	4.93704	4.61919	4.81655	4.99463	4.7787	4.86148	4.82564	4.94736	4.77676	4.94844	4.78028	4.94048	4.74683	4.71693	4.86001	4.88747	4.68086	5.02276	4.73674	4.94248	4.99582	4.98113	5.16867	4.99427
P07998	RNASE1	Ribonuclease pancreatic (EC 4.6.1.18) (HP-RNase) (RIB-1) (RNase UpI-1) (Ribonuclease 1) (RNase 1) (Ribonuclease A) (RNase A)	5.9788	5.91092	6.11881	6.08771	6.01313	5.95123	6.00639	5.94921	6.12753	5.922	6.22189	6.12854	6.14033	6.02674	6.09147	6.08331	6.03807	5.94117	6.23029	6.05621	6.08277	6.02961	6.26333	6.2008	6.01946	6.0773	6.15279	6.28083	6.03757	5.90808	5.93129	5.92673	5.73508	5.96488	6.13615	6.00768	5.83358	5.8332	6.01254	5.93458	6.09904	5.92881	6.08132	6.06914	5.90988	6.03542	5.9705
P08185	SERPINA6	Corticosteroid-binding globulin (CBG) (Serpin A6) (Transcortin)	5.99942	6.0646	6.01456	6.14543	6.04929	6.09201	6.03168	6.26634	5.99867	6.21221	5.93273	6.20959	6.3337	6.18397	6.13621	6.27022	6.40289	6.22899	5.88455	6.19239	6.07036	6.00065	5.96331	6.04641	6.25394	6.10059	6.07754	5.98784	6.0908	6.0297	6.29293	6.17587	6.51264	6.40152	5.96503	6.40381	6.32808	6.26216	6.121	6.32557	6.1312	6.16642	5.93606	6.18252	6.29496	6.22419	6.33655
P08238	HSP90AB1	Heat shock protein HSP 90-beta (HSP 90) (Heat shock 84 kDa) (HSP 84) (HSP84)	3.96453	4.1568	3.96585	4.07772	4.26702	3.93781	NaN	3.84532	NaN	3.93236	4.10664	4.25519	3.60234	NaN	NaN	NaN	NaN	NaN	4.11832	NaN	3.8304	4.39428	3.76262	5.05456	NaN	NaN	3.99479	NaN	3.94067	3.98234	NaN	3.91381	NaN	NaN	4.02442	NaN	NaN	NaN	NaN	NaN	3.87811	3.72799	3.98203	NaN	3.88783	3.86377	NaN
P08253	MMP2	72 kDa type IV collagenase (EC 3.4.24.24) (72 kDa gelatinase) (Gelatinase A) (Matrix metalloproteinase-2) (MMP-2) (TBE-1) [Cleaved into: PEX]	5.75919	5.88046	5.83717	5.86717	5.7175	5.79883	5.93745	5.8111	5.73898	5.68522	5.8297	5.68683	5.72704	5.84487	5.8668	5.86342	5.90959	5.90434	5.7253	5.93946	5.83101	5.83927	5.93733	5.81609	5.83299	5.88472	5.9701	5.93513	5.78425	5.87158	5.81653	5.92231	5.75234	5.80224	5.89973	5.83189	5.82014	5.86697	5.9044	5.89423	5.88714	5.72825	5.84383	5.86673	5.83822	6.0082	5.89471
P08294	SOD3	Extracellular superoxide dismutase [Cu-Zn] (EC-SOD) (EC 1.15.1.1)	6.41432	6.35661	6.27159	6.23394	6.52913	6.25983	6.26042	6.57616	6.53654	6.30679	6.41993	6.38146	6.24246	6.40044	6.40872	6.38361	6.3105	6.39892	6.23424	6.28856	6.47146	6.39948	6.2872	6.36386	6.46616	6.51744	6.47036	6.39449	6.3458	6.26112	6.2371	6.45875	6.30976	6.61091	6.54116	6.51389	6.16525	6.34433	6.34502	6.55293	6.461	6.58394	6.43671	6.43754	6.29714	6.31072	6.40882
P08493;P08493-2	MGP	Matrix Gla protein (MGP) (Cell growth-inhibiting gene 36 protein)	5.83707	5.60403	5.75152	5.47385	5.67251	6.04739	5.8794	6.08261	5.36151	5.79113	5.60338	6.01848	5.51462	5.76671	5.67512	5.95874	5.77714	5.73331	5.93103	5.99233	5.75664	5.57582	5.84925	5.96416	5.86559	5.65331	5.47527	5.51477	5.91166	5.62761	5.85113	5.83306	5.95246	5.72941	5.72125	6.09758	5.78678	5.8245	5.69628	5.69192	5.89441	5.64728	5.49881	5.65482	6.14468	5.94057	5.75043
P08571	CD14	Monocyte differentiation antigen CD14 (Myeloid cell-specific leucine-rich glycoprotein) (CD antigen CD14) [Cleaved into: Monocyte differentiation antigen CD14, urinary form;Monocyte differentiation antigen CD14, membrane-bound form]	6.08969	6.20248	6.13001	6.13838	6.09363	6.12436	6.07237	6.11309	6.0575	6.08679	6.23976	6.13967	6.01649	5.95461	5.90886	6.07552	6.07177	6.08566	6.10964	6.0567	6.0756	6.0116	5.96093	5.94783	6.12816	6.20992	6.1228	5.93149	5.95203	5.99212	6.09966	6.1334	6.07894	5.85669	6.02354	5.93237	6.00497	6.1287	5.99846	6.04374	6.01614	5.95833	6.02647	6.10866	6.20071	6.01322	6.06804
P08572	COL4A2	Collagen alpha-2(IV) chain [Cleaved into: Canstatin]	4.60546	4.87417	5.00441	4.75921	4.72154	4.86693	4.85576	4.8941	4.68843	4.43776	4.76935	4.90236	4.96115	4.75266	4.63816	4.99533	4.6423	4.73948	4.83349	4.73873	4.9198	4.77568	5.01839	4.79361	4.81443	4.6	4.72252	4.71976	4.72522	4.64064	4.99093	4.60091	4.78403	4.8504	4.75782	4.82094	4.81733	NaN	4.67003	4.95577	4.68885	4.73035	4.8622	4.8954	5.02044	4.81987	4.54393
P08581;P08581-2	MET	Hepatocyte growth factor receptor (HGF receptor) (EC 2.7.10.1) (HGF/SF receptor) (Proto-oncogene c-Met) (Scatter factor receptor) (SF receptor) (Tyrosine-protein kinase Met)	NaN	NaN	NaN	4.187	NaN	NaN	NaN	NaN	NaN	4.56962	4.3678	NaN	NaN	NaN	NaN	NaN	NaN	NaN	4.40537	NaN	NaN	NaN	NaN	4.34663	NaN	NaN	NaN	NaN	NaN	4.2761	NaN	NaN	NaN	NaN	4.25984	NaN	NaN	NaN	NaN	NaN	NaN	NaN	NaN	NaN	NaN	NaN	NaN
P08582	MELTF	Melanotransferrin (Melanoma-associated antigen p97) (CD antigen CD228)	4.37925	4.12994	4.4575	4.39546	4.44007	4.26177	4.31314	4.41454	4.38302	4.21538	4.46159	4.4383	NaN	4.10034	NaN	NaN	4.52443	4.42159	4.473	4.33686	4.35261	4.40967	4.26827	4.19483	NaN	4.46748	4.21762	NaN	4.41393	4.37899	4.22731	4.45862	NaN	4.29176	4.44215	4.27413	NaN	4.29539	4.21137	4.17559	4.14236	4.58082	4.3741	NaN	4.46972	4.33161	4.11336
P08603	CFH	Complement factor H (H factor 1)	6.41412	6.50504	6.41955	6.37115	6.42042	6.55959	6.49671	6.62258	6.37464	6.531	6.43341	6.41897	6.51176	6.40517	6.45868	6.44049	6.46546	6.5308	6.46272	6.42495	6.4666	6.5077	6.4031	6.48701	6.56372	6.53403	6.50196	6.37202	6.42848	6.33743	6.49806	6.53954	6.73347	6.5176	6.4297	6.48119	6.62763	6.59656	6.51731	6.633	6.57083	6.53642	6.37369	6.49247	6.5832	6.52041	6.61371
P08670	VIM	Vimentin	4.61646	4.91503	4.93527	4.46252	4.99239	5.17529	4.74163	4.59467	4.11881	4.90811	5.04694	4.6479	4.76077	4.0556	4.23573	4.46295	4.58569	4.86696	4.54973	4.25982	5.313	4.51664	4.63932	4.46819	4.28605	4.49613	4.40092	4.84735	4.78711	4.0672	4.42475	4.6971	4.6301	4.10585	4.81406	4.2997	4.7181	4.71704	4.41674	4.51374	4.47692	4.78264	4.48698	4.91992	4.71032	4.64716	4.69948
P08697	SERPINF2	Alpha-2-antiplasmin (Alpha-2-AP) (Alpha-2-plasmin inhibitor) (Alpha-2-PI) (Serpin F2)	6.04106	6.01599	5.86264	5.99097	5.9201	5.9679	6.08943	6.25299	6.06849	6.0635	5.88173	6.01006	6.04721	6.25737	6.13842	6.27269	6.17302	5.94072	5.78649	6.15232	5.98568	6.14001	5.93741	6.05371	6.23836	6.13004	6.25761	6.04389	6.10211	6.04743	6.18867	6.20659	6.35666	6.23279	6.07619	6.15518	6.39685	6.22171	6.07954	6.25106	6.02034	6.13211	5.93579	6.14455	6.19877	6.0657	6.24248
P08758	ANXA5	Annexin A5 (Anchorin CII) (Annexin V) (Annexin-5) (Calphobindin I) (CBP-I) (Endonexin II) (Lipocortin V) (Placental anticoagulant protein 4) (PP4) (Placental anticoagulant protein I) (PAP-I) (Thromboplastin inhibitor) (Vascular anticoagulant-alpha) (VAC-alpha)	4.78454	4.9791	4.68106	4.64081	4.79902	4.64739	4.9268	4.63984	4.55465	4.72402	4.72512	4.68811	4.61056	4.58897	NaN	NaN	4.21102	4.63386	4.57836	4.56917	4.87502	5.19592	4.74711	4.50263	4.37891	4.48038	4.72701	4.60569	4.75643	4.58962	4.59821	4.90065	4.56982	4.90544	4.73557	4.50486	4.50089	4.64938	4.3802	4.73096	4.80049	4.64108	4.91403	4.72863	4.80626	4.9133	4.74362
P08779	KRT16	Keratin, type I cytoskeletal 16 (Cytokeratin-16) (CK-16) (Keratin-16) (K16)	4.36494	NaN	NaN	3.96903	NaN	NaN	NaN	NaN	NaN	4.41324	4.2999	4.68329	NaN	NaN	NaN	NaN	NaN	NaN	NaN	4.3738	NaN	NaN	4.43606	4.77726	NaN	NaN	NaN	NaN	3.91021	NaN	NaN	NaN	NaN	NaN	5.06821	4.98517	NaN	NaN	NaN	NaN	NaN	NaN	4.45439	3.87865	4.55577	NaN	NaN
P09104	ENO2	Gamma-enolase (EC 4.2.1.11) (2-phospho-D-glycerate hydro-lyase) (Enolase 2) (Neural enolase) (Neuron-specific enolase) (NSE)	5.22991	5.15225	5.13629	5.36231	5.18465	5.27595	5.16433	4.75205	5.14385	5.03142	5.10024	5.24546	5.03154	5.0174	5.09275	5.13372	5.1612	4.92508	5.21231	5.10189	5.18004	5.09117	5.00553	5.13034	4.91552	4.96257	5.10692	5.26961	5.27695	5.19718	5.00726	4.89752	4.78175	4.95799	5.12717	4.98322	4.90178	5.18639	4.93382	4.87193	4.90235	5.12396	5.22789	5.04853	4.92634	4.95152	4.86379
P09172	DBH	Dopamine beta-hydroxylase (EC 1.14.17.1) (Dopamine beta-monooxygenase) [Cleaved into: Soluble dopamine beta-hydroxylase]	4.06209	3.80253	NaN	3.93164	4.06561	4.0466	3.78307	NaN	NaN	3.91558	NaN	NaN	NaN	4.00125	NaN	NaN	NaN	NaN	NaN	NaN	3.84101	3.82487	NaN	NaN	NaN	NaN	NaN	4.52211	3.61819	4.87131	4.08579	NaN	4.21117	4.07209	NaN	3.80025	4.28158	NaN	NaN	NaN	NaN	4.12375	4.07406	NaN	4.30078	4.15878	NaN
P09211	GSTP1	Glutathione S-transferase P (EC 2.5.1.18) (GST class-pi) (GSTP1-1)	4.99646	4.89724	NaN	4.87719	4.75039	4.88014	4.81542	NaN	NaN	4.76457	4.91921	5.04579	NaN	NaN	NaN	5.18649	4.97573	4.92885	4.92255	NaN	4.89403	4.82871	5.09439	4.92707	NaN	NaN	4.79078	5.0097	4.95663	4.62014	4.49556	4.84164	NaN	4.8237	NaN	NaN	4.85979	4.67948	4.75334	4.73022	4.92614	NaN	4.86051	NaN	4.79616	4.81423	4.20556
P09382	LGALS1	Galectin-1 (Gal-1) (14 kDa laminin-binding protein) (HLBP14) (14 kDa lectin) (Beta-galactoside-binding lectin L-14-I) (Galaptin) (HBL) (HPL) (Lactose-binding lectin 1) (Lectin galactoside-binding soluble 1) (Putative MAPK-activating protein PM12) (S-Lac lectin 1)	5.45651	5.49216	5.3189	5.31344	5.3568	5.28988	5.59328	5.39501	5.33795	5.33507	5.29064	5.4617	5.55034	5.42405	5.51113	5.38345	5.46381	5.52045	5.34424	5.35164	5.43597	5.37064	5.54436	5.39721	NaN	5.38417	5.31696	5.34454	5.40815	5.54221	5.44459	5.43376	5.49819	5.48588	5.39935	5.42003	5.4603	5.29016	5.41514	5.41317	5.37928	5.37014	5.46842	5.25023	5.32549	5.44832	5.41875
P09417	QDPR	Dihydropteridine reductase (EC 1.5.1.34) (HDHPR) (Quinoid dihydropteridine reductase) (Short chain dehydrogenase/reductase family 33C member 1)	5.84535	5.5536	5.54678	5.72584	5.62029	5.38481	5.69552	5.58967	5.58517	5.566	5.64816	5.68972	5.4544	5.5797	5.64179	5.50949	5.74368	5.4775	5.81943	5.51902	5.57259	5.57601	5.56871	5.60649	5.56334	5.74554	5.57321	5.65938	5.69489	5.52183	5.45657	5.61317	NaN	5.68114	5.68032	5.50975	NaN	5.61037	5.34902	5.29214	5.56963	5.50644	5.57992	5.32804	NaN	5.63189	NaN
P09486	SPARC	SPARC (Basement-membrane protein 40) (BM-40) (Osteonectin) (ON) (Secreted protein acidic and rich in cysteine)	6.01888	6.07944	5.92956	5.98173	6.15558	5.74757	6.02205	5.85618	5.81423	6.03954	6.09678	6.00055	5.90747	5.95826	6.04269	5.80334	5.82786	5.88304	5.95481	5.84455	5.9549	6.10283	6.08349	5.95112	6.02627	6.01389	6.03508	5.95217	6.11809	6.15374	6.02859	6.02726	5.72956	6.19167	6.20122	6.03598	5.83598	5.93069	6.00119	5.93826	6.12559	6.12349	6.08196	5.83296	6.03745	5.94262	6.1426
P09603	CSF1	Macrophage colony-stimulating factor 1 (CSF-1) (M-CSF) (MCSF) (Lanimostim) [Cleaved into: Processed macrophage colony-stimulating factor 1]	6.03181	5.99073	5.91411	5.96712	5.8211	5.85729	6.02565	5.95011	6.00761	5.88127	6.09603	6.03135	5.95115	5.89574	5.95565	5.86928	5.96932	5.95017	6.00334	5.91891	5.89199	5.9788	5.97097	5.98141	5.66939	5.89478	5.69805	5.83918	5.94693	5.68857	5.83765	5.78278	5.58746	5.69674	5.86362	5.80796	5.67019	5.7507	5.83271	5.81383	5.87963	5.84067	5.72676	5.79598	5.8723	5.9385	5.83436
P09619	PDGFRB	Platelet-derived growth factor receptor beta (PDGF-R-beta) (PDGFR-beta) (EC 2.7.10.1) (Beta platelet-derived growth factor receptor) (Beta-type platelet-derived growth factor receptor) (CD140 antigen-like family member B) (Platelet-derived growth factor receptor 1) (PDGFR-1) (CD antigen CD140b)	5.14813	4.8799	5.10013	5.06501	5.09206	5.0626	5.11444	4.94219	5.34796	NaN	5.06724	NaN	5.02991	4.9378	4.97972	5.20226	NaN	4.92784	5.2661	5.24467	5.00763	4.98914	5.3742	5.0519	4.99308	5.14518	5.1367	5.04498	NaN	5.17426	5.13932	NaN	NaN	4.82099	5.02323	4.97595	NaN	4.94749	4.90314	NaN	5.10996	NaN	5.03	5.05078	NaN	4.9998	NaN
P09871	C1S	Complement C1s subcomponent (EC 3.4.21.42) (C1 esterase) (Complement component 1 subcomponent s) [Cleaved into: Complement C1s subcomponent heavy chain;Complement C1s subcomponent light chain]	6.66955	6.70617	6.63232	6.60525	6.54978	6.55965	6.74994	6.59395	6.57597	6.52612	6.71858	6.55881	6.63939	6.56472	6.67181	6.50573	6.63115	6.68226	6.62041	6.59829	6.62901	6.65153	6.6226	6.5006	6.57337	6.66304	6.68379	6.58862	6.63755	6.60669	6.60278	6.67017	6.47649	6.65009	6.73226	6.55665	6.51129	6.61769	6.63454	6.64847	6.65308	6.62163	6.68159	6.52379	6.64197	6.76079	6.62214
P09960;P09960-4	LTA4H	Leukotriene A-4 hydrolase (LTA-4 hydrolase) (EC 3.3.2.6) (Leukotriene A(4) hydrolase)	3.7531	4.13616	3.81326	3.66907	3.97067	3.91934	3.80049	3.70087	3.5458	4.11006	4.2964	4.0766	4.14425	NaN	NaN	NaN	NaN	3.96985	3.8605	NaN	3.9527	3.85056	NaN	3.98488	NaN	3.62834	3.57292	NaN	3.7792	3.77262	3.9061	3.76385	3.59781	3.62126	3.56898	3.32824	3.8861	NaN	3.7959	3.69981	3.64065	3.75023	3.71641	3.75962	3.96965	3.67047	3.73438
P09972	ALDOC	Fructose-bisphosphate aldolase C (EC 4.1.2.13) (Brain-type aldolase)	5.68515	5.55646	5.64499	5.68801	5.65111	5.69688	5.49721	5.48462	5.65733	5.55011	5.67641	5.70088	5.46756	5.48943	5.62732	5.59274	5.5566	5.49182	5.82184	5.56412	5.58595	5.62949	5.7052	5.77482	5.35631	5.46458	5.6385	5.61459	5.64955	5.56926	5.63128	5.46996	5.32844	5.49238	5.56054	5.53116	5.42799	5.4292	5.46088	5.43529	5.55071	5.51755	5.7026	5.42449	5.53297	5.55719	5.38908
P0C0L4	C4A	C4a anaphylatoxin;C4b-A;C4d-A;Complement C4 gamma chain];Complement C4-A (Acidic complement C4) (C3 and PZP-like alpha-2-macroglobulin domain-containing protein 2) [Cleaved into: Complement C4 beta chain;Complement C4-A alpha chain	5.65285	5.75647	6.22717	5.75348	5.99526	6.24862	5.89452	6.27291	6.1305	6.27508	5.14616	5.8536	6.01932	6.1649	6.12473	6.0515	5.90108	NaN	5.53814	5.98833	6.20504	5.74767	5.81984	5.96406	6.18233	6.23761	5.89016	6.0685	5.8746	6.11904	6.11485	5.87012	5.83208	6.01715	5.9881	5.87892	NaN	6.3118	6.39555	5.89636	5.8298	6.01542	5.37973	6.30653	6.35149	6.00919	6.20022
P0C0L5	C4B	C4a anaphylatoxin;C4b-B;C4d-B;Complement C4 gamma chain];Complement C4-B (Basic complement C4) (C3 and PZP-like alpha-2-macroglobulin domain-containing protein 3) [Cleaved into: Complement C4 beta chain;Complement C4-B alpha chain	7.14704	7.12576	7.03777	7.04516	7.0378	7.03113	7.10142	7.18776	6.92975	7.01867	7.17751	7.17157	7.14194	6.98957	7.29155	6.8928	7.14808	7.20849	7.01234	6.81135	7.04314	7.06619	7.07593	6.79977	7.19583	7.22124	7.24424	6.88161	7.09318	6.90755	6.9479	7.13306	7.01697	7.14859	6.9781	6.70349	7.15548	7.22181	7.18408	7.08275	7.21583	7.0132	7.00029	7.02117	7.08484	7.17972	6.94638
P0C6S8	LINGO3	Leucine-rich repeat and immunoglobulin-like domain-containing nogo receptor-interacting protein 3 (Leucine-rich repeat neuronal protein 2) (Leucine-rich repeat neuronal protein 6B)	4.73434	4.59822	4.55264	4.49318	4.61073	4.48786	NaN	NaN	4.19731	4.63159	NaN	4.50251	4.28783	4.48428	NaN	4.35779	NaN	NaN	4.36364	4.49595	4.5796	4.63063	5.29084	4.3434	NaN	NaN	4.63398	4.49298	4.40703	4.50711	NaN	NaN	NaN	NaN	4.52352	4.39616	4.54206	NaN	NaN	NaN	NaN	4.56183	4.50428	4.24284	NaN	4.46681	NaN
P0DJI8	SAA1	Serum amyloid A-1 protein (SAA) [Cleaved into: Amyloid protein A (Amyloid fibril protein AA);Serum amyloid protein A(2-102);Serum amyloid protein A(2-103);Serum amyloid protein A(2-104);Serum amyloid protein A(3-104);Serum amyloid protein A(4-101)]	NaN	4.70126	NaN	4.33727	4.84356	4.97226	4.18979	4.79284	5.11653	4.85249	NaN	4.48974	4.67803	4.10485	NaN	4.7628	4.74429	5.39842	NaN	NaN	NaN	4.16202	4.04222	NaN	5.13628	4.64168	4.25468	4.18418	4.2996	4.56811	NaN	4.49153	4.83474	4.38714	4.32975	4.48059	4.68978	NaN	4.67686	4.79886	NaN	5.78965	NaN	4.46934	5.07912	4.45264	5.11209
P0DMQ5	INAFM2	Putative transmembrane protein INAFM2 (InaF-motif-containing protein 2) (Osteogenesis up-regulated transcript 1)	5.87139	6.02495	5.68837	5.91664	5.95782	5.99494	5.91783	5.79598	5.91822	5.75999	5.98975	5.96172	5.97665	5.6334	5.74322	5.82315	5.79417	5.99809	6.17381	5.80562	5.91247	5.9448	5.86545	6.0569	5.84185	5.8436	5.72418	5.75291	5.96084	5.94276	6.003	5.87303	5.7292	5.82577	5.9613	5.68652	5.56993	5.58358	5.95798	5.85616	5.74234	5.99638	5.92747	5.76681	5.96017	5.48439	5.91927
P0DOY3	IGLC3	Immunoglobulin lambda constant 3 (Ig lambda chain C region DOT) (Ig lambda chain C region NEWM) (Ig lambda-3 chain C regions)	7.18185	7.11951	7.00731	7.07483	7.33604	7.12364	7.1546	7.42358	7.11282	7.06644	7.20442	6.98001	7.0197	7.19563	7.48139	7.21574	7.30979	7.48693	6.7438	7.4539	7.2522	6.93059	7.16546	7.12658	7.41931	7.25945	7.25381	7.17104	6.96571	7.17475	7.12514	7.35954	7.5231	7.32246	7.03894	7.29934	7.47955	7.36416	7.25001	7.49747	7.74272	7.10393	6.97463	7.10994	7.31988	7.25229	7.2764
P10124	SRGN	Serglycin (Hematopoietic proteoglycan core protein) (Platelet proteoglycan core protein) (P.PG) (Secretory granule proteoglycan core protein)	5.13543	5.1518	4.99023	5.19885	4.97473	5.04336	5.06542	NaN	4.991	5.25304	5.06294	4.92822	4.93597	4.72347	NaN	4.79321	5.04475	NaN	4.8978	4.86759	5.0548	5.00643	5.01616	4.86584	NaN	5.28514	5.3727	4.91212	5.1481	5.15743	NaN	5.41415	NaN	NaN	5.11031	4.94675	5.20038	4.92435	5.06555	4.37163	NaN	5.03578	5.14593	4.98861	5.35979	5.10609	4.9574
P10153	RNASE2	Non-secretory ribonuclease (EC 4.6.1.18) (Eosinophil-derived neurotoxin) (RNase UpI-2) (Ribonuclease 2) (RNase 2) (Ribonuclease US)	4.84893	4.89242	4.99031	4.83875	4.69761	4.73628	5.04823	4.96663	5.07629	4.45885	4.97416	4.88182	4.84502	4.86377	4.56857	5.00356	4.80124	5.26244	4.96716	4.75423	4.40664	5.08569	4.9139	4.87788	4.878	5.06295	4.81881	4.816	4.93461	4.78399	4.59898	4.75674	4.84829	4.67297	4.71037	4.99681	4.77654	4.62204	4.72888	4.82621	4.69501	4.89465	4.66016	4.77119	5.20269	4.66592	5.03926
P10253	GAA	70 kDa lysosomal alpha-glucosidase];Lysosomal alpha-glucosidase (EC 3.2.1.20) (Acid maltase) (Aglucosidase alfa) [Cleaved into: 76 kDa lysosomal alpha-glucosidase	4.60902	4.45137	4.56879	4.51665	4.55175	4.3848	4.42524	4.47541	4.46513	4.44687	4.23151	4.58812	4.35009	4.59653	4.34963	4.32685	4.25269	4.32533	4.45821	4.58564	4.42442	4.45222	4.44462	4.44736	4.36825	4.49142	4.45106	4.37179	4.55677	4.64101	4.37402	4.43659	4.11739	4.50181	4.58799	4.30025	4.3028	4.47439	4.63471	4.13526	4.23883	4.54128	4.67358	4.25336	4.24979	4.30499	4.45701
P10451;P10451-4	SPP1	Osteopontin (Bone sialoprotein 1) (Nephropontin) (Secreted phosphoprotein 1) (SPP-1) (Urinary stone protein) (Uropontin)	6.10916	6.3682	6.20841	6.68572	6.6927	6.69056	6.32097	6.66521	6.71658	6.71386	6.26231	6.40073	6.4867	6.49709	6.56039	6.69361	6.63579	6.79752	6.90361	6.39064	6.64063	6.6094	6.59805	6.82263	6.57604	6.47257	6.33206	6.69213	6.44366	6.28927	6.04962	6.58032	6.45295	6.64382	6.62186	6.56862	6.5551	6.67884	6.5354	6.62362	6.67347	6.48422	6.24476	6.43209	6.67393	6.23762	6.468
P10451-3	SPP1	Osteopontin (Bone sialoprotein 1) (Nephropontin) (Secreted phosphoprotein 1) (SPP-1) (Urinary stone protein) (Uropontin)	4.76493	4.86399	5.01746	4.90083	4.9032	4.92402	4.62175	4.89814	5.14588	4.64607	4.90924	5.07752	4.86417	4.9639	4.95595	5.06807	4.8655	5.03688	5.18542	5.23755	5.07348	4.83585	5.23736	4.9099	4.54035	4.78853	4.76898	5.03987	4.95695	5.06449	4.96609	4.76578	NaN	4.70683	4.72477	4.88899	4.80944	4.74808	4.68737	4.81333	4.56413	4.64851	4.94597	4.76268	4.76748	4.85921	4.62164
P10451-5	SPP1	Osteopontin (Bone sialoprotein 1) (Nephropontin) (Secreted phosphoprotein 1) (SPP-1) (Urinary stone protein) (Uropontin)	5.9562	5.79583	6.06262	5.91711	5.86139	6.00176	5.66274	5.57896	6.01086	5.85449	5.78929	6.17027	5.59616	5.83749	5.85836	6.05917	5.76285	5.77827	6.09114	6.062	5.86954	5.93706	6.06091	5.77163	5.15362	5.18647	5.44223	5.74844	6.07809	5.77948	5.58216	5.4285	5.13598	5.40573	5.51547	5.59044	5.58954	5.68414	5.55798	5.53486	5.58287	5.54003	5.75273	5.60167	5.78535	5.85535	5.8003
P10586;P10586-2	PTPRF	Receptor-type tyrosine-protein phosphatase F (EC 3.1.3.48) (Leukocyte common antigen related) (LAR)	5.45167	5.38717	5.50499	5.4971	5.43055	5.47476	5.39184	5.18679	5.57177	5.4412	5.52506	5.59723	5.4086	5.39704	5.29505	5.36526	5.49528	5.35785	5.66847	5.42931	5.40802	5.44887	5.58338	5.60015	5.09889	5.32871	5.46589	5.58668	5.4555	5.54208	5.44177	5.27677	4.95878	5.19857	5.43462	5.39289	5.23268	4.98044	5.26532	5.19055	5.35551	5.32745	5.49934	5.36053	5.33435	5.37591	5.11444
P10599	TXN	Thioredoxin (Trx) (ATL-derived factor) (ADF) (Surface-associated sulphydryl protein) (SASP)	5.5754	5.63051	5.53953	5.54714	5.60991	5.51049	5.38368	5.39753	5.68292	5.55627	5.61041	5.62572	5.38093	5.43758	5.59978	5.63036	5.61339	5.49566	5.63837	5.53064	5.47781	5.51302	5.66975	5.61713	5.36283	5.42854	5.57031	5.63029	5.47414	5.35835	5.39227	5.36592	4.98423	5.44943	5.43273	5.46445	5.21741	5.36051	5.4415	5.36069	5.54678	5.49706	5.68428	5.52665	5.4697	5.60807	5.33197
P10619;P10619-2;X6R5C5;X6R8A1	CTSA	Carboxypeptidase (EC 3.4.16.-);Lysosomal protective protein (EC 3.4.16.5) (Carboxypeptidase C) (Carboxypeptidase L) (Cathepsin A) (Protective protein cathepsin A) (PPCA) (Protective protein for beta-galactosidase) [Cleaved into: Lysosomal protective protein 32 kDa chain;Lysosomal protective protein 20 kDa chain]	NaN	NaN	NaN	NaN	NaN	NaN	NaN	NaN	NaN	NaN	NaN	NaN	NaN	NaN	NaN	NaN	NaN	NaN	NaN	NaN	NaN	NaN	NaN	NaN	NaN	NaN	NaN	NaN	NaN	NaN	NaN	NaN	NaN	NaN	NaN	NaN	NaN	NaN	NaN	NaN	NaN	NaN	NaN	NaN	NaN	NaN	NaN
P10636-2;P10636-6	MAPT	Microtubule-associated protein tau (Neurofibrillary tangle protein) (Paired helical filament-tau) (PHF-tau)	4.37092	4.19054	4.30713	4.3582	4.51548	4.39956	NaN	NaN	4.71785	4.18416	4.45883	4.67585	4.22147	NaN	NaN	NaN	4.36658	NaN	4.77647	NaN	4.51917	4.18368	4.48623	4.51047	NaN	NaN	NaN	4.45164	4.46787	NaN	NaN	NaN	NaN	NaN	NaN	NaN	NaN	NaN	NaN	NaN	NaN	NaN	NaN	4.16337	4.31344	3.59285	NaN
P10643	C7	Complement component C7	6.28707	6.40387	6.26225	6.18867	6.11871	6.18479	6.54416	6.35248	6.26466	6.31374	6.32088	6.19463	6.4014	6.18993	6.18498	6.13314	6.25461	6.54939	6.32969	6.27258	6.29688	6.38378	6.23012	6.27146	6.15412	6.48921	6.40766	5.85517	6.07402	6.26954	6.10567	6.28948	6.21758	6.27594	6.1788	6.2052	6.30329	6.26834	6.32341	6.36004	6.34355	6.22159	6.19898	6.25452	6.04189	6.42582	6.26624
P10644;P10644-2	PRKAR1A	cAMP-dependent protein kinase type I-alpha regulatory subunit (Tissue-specific extinguisher 1) (TSE1)	4.33871	4.2719	4.28819	4.00307	NaN	4.56015	NaN	NaN	4.62599	NaN	4.34656	4.48655	4.12089	NaN	NaN	NaN	4.38443	NaN	4.56697	NaN	NaN	3.97275	4.70013	NaN	NaN	NaN	NaN	4.58658	NaN	NaN	NaN	NaN	NaN	NaN	NaN	NaN	NaN	NaN	NaN	NaN	NaN	NaN	NaN	4.06611	NaN	NaN	NaN
P10645	CHGA	AL-11;Catestatin (SL21);Chromogranin-A (CgA) (Pituitary secretory protein I) (SP-I) [Cleaved into: Vasostatin-1 (Vasostatin I);EA-92;ER-37;ES-43;GE-25;GR-44;GV-19;LF-19;Pancreastatin;p-Glu serpinin precursor];Serpinin;Serpinin-RRG;SS-18;Vasostatin-2 (Vasostatin II);WA-8;WE-14	6.18365	5.99249	6.38851	6.24013	6.21306	6.14283	6.07549	5.90736	6.4164	6.14211	6.29814	6.49093	6.19397	6.05363	6.03808	6.46612	6.33245	5.98891	6.40906	6.23598	5.98066	6.31701	6.31366	6.46491	5.91444	6.18426	6.10213	6.40189	6.12731	6.26866	6.04741	5.97613	5.84518	5.81197	6.18367	6.16785	5.72114	5.99338	5.82373	5.96563	6.0342	6.01988	6.02704	5.95381	5.80798	5.96343	5.8168
P10721;P10721-2	KIT	Mast/stem cell growth factor receptor Kit (SCFR) (EC 2.7.10.1) (Piebald trait protein) (PBT) (Proto-oncogene c-Kit) (Tyrosine-protein kinase Kit) (p145 c-kit) (v-kit Hardy-Zuckerman 4 feline sarcoma viral oncogene homolog) (CD antigen CD117)	5.07945	5.17998	5.09927	5.137	5.04258	5.02977	4.95284	4.9516	5.02162	4.99105	5.054	5.02902	4.97251	5.15049	5.08037	4.91697	4.97677	5.05226	4.97912	5.0863	4.90415	5.09794	5.16304	5.06875	4.86837	5.01964	5.333	5.08321	4.96518	5.08645	5.0359	4.90888	4.9528	4.8869	5.11088	4.94003	4.98093	4.83006	5.10538	4.89777	4.93782	5.02545	5.13336	4.89014	4.90994	5.12771	4.93425
P10745	RBP3	Retinol-binding protein 3 (Interphotoreceptor retinoid-binding protein) (IRBP) (Interstitial retinol-binding protein)	NaN	NaN	3.70559	4.69863	4.37365	3.91001	3.66683	NaN	4.16479	4.35403	3.94995	4.12096	NaN	NaN	NaN	NaN	NaN	NaN	NaN	NaN	4.97845	NaN	NaN	NaN	NaN	NaN	NaN	NaN	4.27404	4.02014	4.27746	NaN	NaN	4.67728	4.61916	NaN	NaN	NaN	4.26949	NaN	NaN	4.73393	4.05205	NaN	4.49599	NaN	4.41891
P10909;P10909-2;P10909-4;P10909-5	CLU	Clusterin (Aging-associated gene 4 protein) (Apolipoprotein J) (Apo-J) (Complement cytolysis inhibitor) (CLI) (Complement-associated protein SP-40,40) (Ku70-binding protein 1) (NA1/NA2) (Sulfated glycoprotein 2) (SGP-2) (Testosterone-repressed prostate message 2) (TRPM-2) [Cleaved into: Clusterin beta chain (ApoJalpha) (Complement cytolysis inhibitor a chain);Clusterin alpha chain (ApoJbeta) (Com…	7.85735	7.76029	7.73312	7.76258	7.67961	7.08686	7.83149	7.75834	7.69719	7.72077	7.65798	7.89817	7.72978	7.84826	7.8206	7.93284	7.83003	7.77451	7.72082	7.83373	7.61389	7.69998	7.16404	7.62804	7.85837	7.71756	7.8329	7.87277	7.77058	7.76164	7.65331	7.82012	7.65759	7.66314	7.70308	7.68754	7.8125	7.74034	7.74443	7.7191	7.78099	7.57209	7.08001	7.6744	7.54816	7.66482	7.74932
P10909-3	CLU	Clusterin (Aging-associated gene 4 protein) (Apolipoprotein J) (Apo-J) (Complement cytolysis inhibitor) (CLI) (Complement-associated protein SP-40,40) (Ku70-binding protein 1) (NA1/NA2) (Sulfated glycoprotein 2) (SGP-2) (Testosterone-repressed prostate message 2) (TRPM-2) [Cleaved into: Clusterin beta chain (ApoJalpha) (Complement cytolysis inhibitor a chain);Clusterin alpha chain (ApoJbeta) (Com…	NaN	NaN	NaN	NaN	NaN	NaN	NaN	NaN	NaN	NaN	NaN	NaN	NaN	NaN	NaN	NaN	NaN	NaN	NaN	NaN	NaN	NaN	NaN	NaN	NaN	NaN	NaN	NaN	NaN	4.39384	NaN	NaN	NaN	NaN	NaN	NaN	NaN	NaN	NaN	NaN	NaN	NaN	4.08732	NaN	NaN	NaN	NaN
P10915	HAPLN1	Hyaluronan and proteoglycan link protein 1 (Cartilage-linking protein 1) (Cartilage-link protein) (Proteoglycan link protein)	NaN	NaN	NaN	NaN	4.04861	3.92627	NaN	NaN	6.44716	NaN	NaN	NaN	NaN	NaN	NaN	NaN	NaN	4.46191	NaN	NaN	NaN	NaN	NaN	NaN	NaN	NaN	NaN	NaN	NaN	NaN	NaN	NaN	NaN	NaN	NaN	NaN	NaN	NaN	NaN	NaN	NaN	NaN	NaN	5.53029	NaN	NaN	NaN
P11021	HSPA5	Endoplasmic reticulum chaperone BiP (EC 3.6.4.10) (78 kDa glucose-regulated protein) (GRP-78) (Binding-immunoglobulin protein) (BiP) (Heat shock protein 70 family protein 5) (HSP70 family protein 5) (Heat shock protein family A member 5) (Immunoglobulin heavy chain-binding protein)	5.11635	5.1589	5.19709	5.14087	5.08947	5.10619	5.13994	4.90753	5.18177	5.08935	5.18076	5.17279	5.04633	5.20712	5.10594	5.07855	5.14027	5.04698	5.25971	5.11315	5.19878	5.12948	5.21781	5.23967	5.08607	5.01562	5.10227	5.16916	5.14129	5.19223	4.95916	5.07666	4.99547	5.01925	5.11076	4.91929	5.02469	5.006	5.0255	5.02831	5.05796	5.01756	5.02667	4.89464	5.0653	5.12181	4.93064
P11047	LAMC1	Laminin subunit gamma-1 (Laminin B2 chain) (Laminin-1 subunit gamma) (Laminin-10 subunit gamma) (Laminin-11 subunit gamma) (Laminin-2 subunit gamma) (Laminin-3 subunit gamma) (Laminin-4 subunit gamma) (Laminin-6 subunit gamma) (Laminin-7 subunit gamma) (Laminin-8 subunit gamma) (Laminin-9 subunit gamma) (S-laminin subunit gamma) (S-LAM gamma)	5.17778	4.99311	4.9547	5.18849	4.93889	4.87059	4.96378	4.78333	4.78178	4.90598	5.02049	5.26641	5.13704	5.52426	4.7946	4.74527	4.80178	5.27823	5.00724	5.3376	5.06008	5.38425	5.35805	4.86454	4.66553	5.46196	4.88543	5.48753	4.91881	4.77377	4.82517	5.05541	NaN	5.14074	4.93235	4.86436	4.64854	4.79732	4.99984	5.1298	5.48919	5.04951	4.94332	5.02406	5.05218	5.02807	4.99238
P11226	MBL2	Mannose-binding protein C (MBP-C) (Collectin-1) (MBP1) (Mannan-binding protein) (Mannose-binding lectin)	NaN	NaN	NaN	3.69373	NaN	4.48613	4.42672	NaN	4.31064	NaN	NaN	4.42285	4.69232	NaN	NaN	NaN	NaN	NaN	4.61325	NaN	NaN	NaN	NaN	4.55905	NaN	NaN	NaN	NaN	NaN	NaN	NaN	NaN	NaN	NaN	NaN	4.45353	NaN	NaN	NaN	NaN	NaN	4.03197	NaN	NaN	NaN	NaN	NaN
P11279	LAMP1	Lysosome-associated membrane glycoprotein 1 (LAMP-1) (Lysosome-associated membrane protein 1) (CD107 antigen-like family member A) (CD antigen CD107a)	5.46432	5.4287	5.42176	5.55534	5.45233	5.22499	5.32647	5.18667	5.3934	5.35372	5.51169	5.40443	5.27473	5.36013	5.35852	5.33125	5.31036	5.27461	5.35081	5.44284	5.37104	5.34848	5.31333	5.16544	5.18573	4.87123	5.4342	5.42027	5.50005	5.53905	4.8029	5.24183	4.54766	5.29897	5.51888	5.2335	5.3515	5.01559	5.30412	5.10224	5.15887	5.37212	5.53372	5.36992	5.34625	5.25774	4.82939
P11362;P11362-2;P11362-20;P11362-8;P11362-9	FGFR1	Fibroblast growth factor receptor 1 (FGFR-1) (EC 2.7.10.1) (Basic fibroblast growth factor receptor 1) (BFGFR) (bFGF-R-1) (Fms-like tyrosine kinase 2) (FLT-2) (N-sam) (Proto-oncogene c-Fgr) (CD antigen CD331)	5.57357	5.59865	5.54768	5.5822	5.54096	5.51741	5.3924	5.50416	5.54009	5.44121	5.57171	5.47016	5.42242	5.64845	5.74151	5.75645	5.65453	5.55751	5.50104	5.59641	5.61173	5.51102	5.85508	5.77139	5.52143	5.62787	5.80148	5.73328	5.46777	5.43448	5.47012	5.41434	NaN	5.52423	5.47643	5.49079	5.51418	5.5263	5.59397	5.50033	5.6274	5.46153	5.56311	5.48603	5.43069	5.49034	5.4142
P11362-21;P11362-7	FGFR1	Fibroblast growth factor receptor 1 (FGFR-1) (EC 2.7.10.1) (Basic fibroblast growth factor receptor 1) (BFGFR) (bFGF-R-1) (Fms-like tyrosine kinase 2) (FLT-2) (N-sam) (Proto-oncogene c-Fgr) (CD antigen CD331)	4.80881	4.73976	4.80493	4.80119	4.74272	4.66604	4.80292	4.71522	4.8799	4.68037	4.81787	4.96782	4.70026	4.9696	5.00012	5.07629	5.04089	4.81719	4.83611	4.91638	4.69549	4.79677	5.11346	4.9661	NaN	4.79268	4.85877	4.95828	4.72138	4.64367	4.66863	4.74143	4.74671	4.68793	4.77219	4.90652	4.80681	NaN	4.68321	4.84559	4.85678	NaN	4.64014	4.76372	4.65066	4.76355	4.69776
P11597;P11597-2	CETP	Cholesteryl ester transfer protein (Lipid transfer protein I)	4.20431	5.77407	4.05224	4.01601	5.82487	4.56699	NaN	NaN	NaN	4.02284	5.91788	3.91106	4.00979	5.85261	NaN	NaN	4.2751	NaN	3.86866	4.23945	NaN	5.72928	5.96459	5.96337	NaN	NaN	5.90069	6.02633	5.87304	4.25422	5.82741	NaN	4.4191	3.40148	4.01789	3.97043	4.17795	NaN	3.42766	3.9028	NaN	4.14573	3.93728	4.26182	3.60854	NaN	3.7024
P11717	IGF2R	Cation-independent mannose-6-phosphate receptor (CI Man-6-P receptor) (CI-MPR) (M6PR) (300 kDa mannose 6-phosphate receptor) (MPR 300) (Insulin-like growth factor 2 receptor) (Insulin-like growth factor II receptor) (IGF-II receptor) (M6P/IGF2 receptor) (M6P/IGF2R) (CD antigen CD222)	4.74797	4.69548	4.74409	4.7159	4.71026	4.59104	4.72078	NaN	4.81164	4.6786	4.69868	4.78159	4.64797	4.82917	4.88033	4.9114	5.07022	4.62274	4.75083	4.74349	4.67008	4.66468	4.82371	4.5498	NaN	4.80979	4.72692	4.75555	4.73884	4.77426	4.56442	4.4502	NaN	4.72058	4.67864	4.74949	NaN	4.58021	4.57105	4.69722	4.41829	4.67122	4.57968	4.63705	4.39117	4.4739	NaN
P12107;P12107-2;P12107-3;P12107-4	COL11A1	Collagen alpha-1(XI) chain	NaN	4.49415	4.21744	NaN	NaN	4.39605	4.48599	NaN	4.58853	4.5444	4.6705	4.51958	NaN	NaN	NaN	NaN	NaN	NaN	4.41334	NaN	4.42429	4.53356	4.57046	NaN	4.4529	NaN	NaN	NaN	NaN	4.23903	4.18086	4.54643	NaN	NaN	4.51573	NaN	NaN	NaN	4.45962	NaN	4.74351	NaN	4.24399	NaN	4.5037	4.44074	4.44446
P12110	COL6A2	Collagen alpha-2(VI) chain	4.79725	4.98308	5.0406	4.90449	4.87739	5.00521	5.08339	4.88308	4.90854	4.97996	4.99611	4.92535	4.93067	4.70235	4.83088	4.74745	4.90094	4.94436	4.79373	4.76843	4.87972	4.73038	4.94658	4.63475	4.98437	4.98001	4.86785	4.73099	4.87599	4.97688	4.95989	5.10281	NaN	NaN	4.87951	4.88597	4.85577	4.86552	5.1484	4.80118	4.85622	4.93246	4.97224	5.18671	4.83209	4.94336	5.00793
P12111	COL6A3	Collagen alpha-3(VI) chain	5.61391	5.57509	5.64444	5.57744	5.49961	5.52029	5.73869	5.48285	5.43633	5.52683	5.58861	5.59084	5.60132	5.35517	5.43923	5.2929	5.46827	5.58378	5.54695	5.2862	5.50934	5.48763	5.42833	5.47932	5.42804	5.6044	5.60053	5.38434	5.5906	5.54357	5.58652	5.62719	5.5304	5.51508	5.62221	5.44348	5.44934	5.47204	5.62323	5.5614	5.55283	5.51007	5.58331	5.51451	5.55251	5.55195	5.54582
P12273	PIP	Prolactin-inducible protein (Gross cystic disease fluid protein 15) (GCDFP-15) (Prolactin-induced protein) (Secretory actin-binding protein) (SABP) (gp17)	NaN	4.37566	3.69419	NaN	4.5995	3.77177	NaN	NaN	NaN	NaN	4.38368	4.71471	NaN	NaN	NaN	NaN	NaN	NaN	NaN	4.25908	4.3955	NaN	4.21174	4.57862	NaN	NaN	NaN	NaN	NaN	NaN	NaN	NaN	NaN	NaN	4.33458	NaN	4.83651	NaN	NaN	NaN	NaN	4.6437	NaN	3.78962	NaN	NaN	4.04157
P12277	CKB	Creatine kinase B-type (EC 2.7.3.2) (Brain creatine kinase) (B-CK) (Creatine kinase B chain) (Creatine phosphokinase B-type) (CPK-B)	4.71469	4.60361	4.64672	4.51992	4.85136	4.72052	4.52186	NaN	4.82584	4.50528	4.7053	4.79563	4.44343	4.4944	4.51303	NaN	4.58286	NaN	4.7911	4.65467	4.63953	4.92251	4.5273	4.71563	NaN	NaN	4.55563	4.7634	4.79168	NaN	5.00103	NaN	NaN	NaN	4.5786	4.42689	NaN	NaN	4.56001	NaN	4.5891	NaN	4.77417	NaN	NaN	4.60479	NaN
P12318;P12318-2	FCGR2A	Low affinity immunoglobulin gamma Fc region receptor II-a (IgG Fc receptor II-a) (CDw32) (Fc-gamma RII-a) (Fc-gamma-RIIa) (FcRII-a) (CD antigen CD32)	5.39843	5.4634	5.56408	5.49286	5.31972	5.29917	5.49766	5.5387	5.60924	5.28566	5.62763	5.58434	5.30779	5.48979	5.1046	5.60629	5.2147	5.5659	5.59096	5.46904	5.39846	5.47198	5.56987	5.47889	5.3212	5.45483	5.33375	5.61165	5.41212	4.95734	5.44419	5.38765	5.20847	5.278	NaN	5.43248	5.325	5.23271	5.41235	5.35729	5.5056	5.26432	5.36945	5.05799	5.29794	5.49043	NaN
P12724	RNASE3	Eosinophil cationic protein (ECP) (EC 3.1.27.-) (Ribonuclease 3) (RNase 3)	NaN	NaN	NaN	NaN	NaN	NaN	NaN	NaN	NaN	NaN	NaN	NaN	NaN	NaN	NaN	NaN	NaN	NaN	NaN	NaN	NaN	NaN	NaN	NaN	NaN	NaN	NaN	NaN	NaN	NaN	NaN	NaN	NaN	NaN	NaN	NaN	NaN	NaN	NaN	NaN	NaN	NaN	NaN	NaN	NaN	NaN	NaN
P12955	PEPD	Xaa-Pro dipeptidase (X-Pro dipeptidase) (EC 3.4.13.9) (Imidodipeptidase) (Peptidase D) (Proline dipeptidase) (Prolidase)	4.22087	4.30491	4.29104	4.13507	4.34299	4.30523	4.26157	4.30557	4.28893	4.41702	4.10595	4.23579	4.34998	NaN	NaN	NaN	4.04906	4.33768	4.26397	4.30801	4.37979	4.27982	NaN	4.36963	NaN	NaN	4.27568	4.18523	4.18874	4.27598	4.39561	4.39619	4.5397	4.5158	4.2337	4.54662	4.38637	4.33598	4.36973	4.55433	4.32212	4.3078	4.31867	4.43268	NaN	4.38132	4.43082
P13473;P13473-2;P13473-3	LAMP2	Lysosome-associated membrane glycoprotein 2 (LAMP-2) (Lysosome-associated membrane protein 2) (CD107 antigen-like family member B) (LGP-96) (CD antigen CD107b)	6.2746	6.34474	6.32624	6.47524	6.41626	6.31548	6.29599	5.93872	6.31346	6.3802	6.43062	6.40503	6.21445	6.08664	6.20946	6.53392	6.2113	6.10668	6.55545	6.22977	6.30064	6.30948	6.12628	6.27434	6.03982	6.3402	6.33151	6.3603	6.47833	6.40839	6.22152	6.17602	5.84273	6.11934	6.50649	6.17557	6.19601	6.17601	6.27219	6.01491	6.10563	6.2855	6.41219	6.27048	6.25368	6.23877	6.05056
P13489	RNH1	Ribonuclease inhibitor (Placental ribonuclease inhibitor) (Placental RNase inhibitor) (Ribonuclease/angiogenin inhibitor 1) (RAI)	NaN	4.40976	NaN	NaN	NaN	NaN	NaN	NaN	NaN	NaN	NaN	NaN	4.35989	NaN	NaN	NaN	NaN	NaN	NaN	NaN	NaN	NaN	4.43785	NaN	NaN	NaN	NaN	NaN	NaN	NaN	NaN	NaN	NaN	NaN	NaN	NaN	NaN	NaN	NaN	NaN	NaN	NaN	NaN	NaN	NaN	NaN	NaN
[truncated: 691 more rows]
[truncated: 150 more columns]

## Sheet: description
table description
[truncated: 1 more rows]
