# Supplementary material for: Proteome profiling in cerebrospinal fluid reveals novel biomarkers of Alzheimer's disease
Source: Mol Syst Biol. 2020 Jun 2;16(6):e9356. doi: 10.15252/msb.20199356 (PMC7266499; doi:10.15252/msb.20199356)
Supplement: Supplementary file 6 — Dataset EV4 [file MSB-16-e9356-s006.xlsx]

## Sheet: MSB-19-9356_Dataset EV4
PG.ProteinAccessions (uniprot protein accessions)	PG.Genes (gene names)	Protein names	functional protein annotations				Student's T-test results for main AD vs non-AD comparison within cohorts									Student's T-test results for AD vs non-AD comparisons for specific control group subtypes												Pearson correlation of proteins with ELISA-measured t-tau concentration									Pearson correlation of proteins with MMSE score - Berlin only			coefficients of variation		protein panels defined by this study and Higginbotham et al.
							p-value			q-value			difference of means [AD]-[non-AD] in log10 space			p-value				q-value				difference of means [AD]-[non-AD] in log10 space				Pearson correlation coefficient			correlation p-value			correlation q-value			Pearson correlation coefficient	correlation p-value	correlation q-value	intra-assay CV	inter-assay CV	p-value < 5% and consistent directionality in 3 cohorts of this study	p-value < 5% and consistent directionality in 3 cohorts and Higginbotham et al CSF1 dataset	q-value < 5% and consistent directionality in 3 cohorts of this study	q-value < 5% and consistent directionality in 3 cohorts and Higginbotham et al CSF1 dataset
			GOBP name	GOCC name	GOMF name	Keywords	Sweden	Magdeburg and Kiel	Berlin	Sweden	Magdeburg and Kiel	Berlin	Sweden	Magdeburg and Kiel	Berlin	[Magdeburg AD] - [Magdeburg ctrl]	[Magdeburg AD] - [Kiel emergency r. ctrl]	[Berlin AD] - [Berlin SCI ctrl]	[Berlin AD] - [Berlin depression ctrl]	[Magdeburg AD] - [Magdeburg ctrl]	[Magdeburg AD] - [Kiel emergency r. ctrl]	[Berlin AD] - [Berlin SCI ctrl]	[Berlin AD] - [Berlin depression ctrl]	[Magdeburg AD] - [Magdeburg ctrl]	[Magdeburg AD] - [Kiel emergency r. ctrl]	[Berlin AD] - [Berlin SCI ctrl]	[Berlin AD] - [Berlin depression ctrl]	Sweden	Magdeburg and Kiel	Berlin	Sweden	Magdeburg and Kiel	Berlin	Sweden	Magdeburg and Kiel	Berlin
A0A024QZX5;A0A087X1N8;P35237	SERPINB6	Serpin B6 (Serpin peptidase inhibitor, clade B (Ovalbumin), member 6, isoform CRA_d);""Serpin B6 (Serpin peptidase inhibitor, clade B (Ovalbumin), member 6, isoform CRA_e)"";Serpin B6 (Cytoplasmic antiproteinase) (CAP) (Peptidase inhibitor 6) (PI-6) (Placental thrombin inhibitor)	biological regulation;cellular process;cellular response to abiotic stimulus;cellular response to osmotic stress;cellular response to stimulus;cellular response to stress;multicellular organismal process;negative regulation of catalytic activity;negative regulation of endopeptidase activity;negative regulation of hydrolase activity;negative regulation of molecular function;negative regulation of …	cell part;cytoplasm;cytoplasmic part;cytosol;extracellular membrane-bounded organelle;extracellular organelle;extracellular region part;extracellular space;extracellular vesicular exosome;intracellular part;macromolecular complex;membrane-bounded organelle;membrane-bounded vesicle;organelle;protein complex;vesicle	binding;endopeptidase inhibitor activity;endopeptidase regulator activity;enzyme binding;enzyme inhibitor activity;enzyme regulator activity;peptidase inhibitor activity;peptidase regulator activity;protease binding;protein binding;serine-type endopeptidase inhibitor activity	Acetylation;Completeproteome;Cytoplasm;Deafness;Directproteinsequencing;Non-syndromicdeafness;Polymorphism;Proteaseinhibitor;Proteomicsidentification;Referenceproteome;Serineproteaseinhibitor	0.000553758	0.190859	0.902157	0.004	0.374366	0.982566	0.0973281	0.0328976	0.00375676	0.303302	0.254969	0.389749	0.441697	0.81386	0.501655	0.915754	0.775574	0.0318573	0.0336778	0.0327482	-0.0265525	0.490058	0.311701	0.198595	8.15901e-05	0.0567759	0.0921181	0.00530719	0.212382	0.284993	-0.051799	0.663399	0.928181	0.0922415	0.112281
A0A024R0T9;K7ER74;P02655	APOC4-APOC2;APOC4-APOC2;APOC2	Apolipoprotein C-II isoform 1 (Apolipoprotein C-II, isoform CRA_a) (Protein APOC4-APOC2);APOC4-APOC2 readthrough (NMD candidate);Apolipoprotein C-II (Apo-CII) (ApoC-II) (Apolipoprotein C2) [Cleaved into: Proapolipoprotein C-II (ProapoC-II)]	biological regulation;catabolic process;cellular component organization;cellular component organization or biogenesis;cellular lipid metabolic process;cellular macromolecule metabolic process;cellular metabolic process;cellular process;cellular response to stimulus;chemical homeostasis;cholesterol efflux;cholesterol homeostasis;cholesterol transport;chylomicron remnant clearance;chylomicron remod…	cell part;chylomicron;cytoplasmic part;early endosome;endosome;extracellular membrane-bounded organelle;extracellular organelle;extracellular region;extracellular region part;extracellular space;extracellular vesicular exosome;high-density lipoprotein particle;intermediate-density lipoprotein particle;intracellular membrane-bounded organelle;intracellular organelle;intracellular part;low-density …	binding;enzyme activator activity;enzyme binding;enzyme inhibitor activity;enzyme regulator activity;identical protein binding;lipase activator activity;lipase inhibitor activity;lipid binding;lipoprotein lipase activator activity;phospholipase activator activity;phospholipase binding;protein binding;protein dimerization activity;protein homodimerization activity	3D-structure;Chylomicron;Completeproteome;Directproteinsequencing;Diseasemutation;Glycoprotein;HDL;Hyperlipidemia;LDL;Lipiddegradation;Lipidmetabolism;Lipidtransport;Lipoprotein;Polymorphism;Referenceproteome;Secreted;Sialicacid;Signal;Transport;VLDL	0.104999	0.0217634	0.269191	0.208776	0.0731312	0.737145	-0.135093	0.137756	-0.0494178	0.941394	0.000495904	0.457733	0.275587	0.991722	0.00518436	0.953835	0.645894	-0.00370728	0.243854	-0.0377789	-0.0601614	-0.230188	-0.223522	-0.210556	0.0794447	0.177339	0.0575987	0.162358	0.412929	0.227443	0.187799	0.0911125	0.546721	0.0336067	0.101374
A0A024R3B9;E9PJL7;E9PNH7;E9PR44;E9PRA8;P02511	CRYAB	Alpha-crystallin B chain (Crystallin, alpha B, isoform CRA_c);Alpha-crystallin B chain;Alpha-crystallin B chain (Alpha(B)-crystallin) (Heat shock protein beta-5) (HspB5) (Renal carcinoma antigen NY-REN-27) (Rosenthal fiber component);Alpha-crystallin B chain (Fragment)	aging;anatomical structure development;apoptosis;apoptosis involved in morphogenesis;biological regulation;cell death;cellular component assembly;cellular component assembly at cellular level;cellular component organization;cellular component organization at cellular level;cellular component organization or biogenesis;cellular component organization or biogenesis at cellular level;cellular develo…	actin filament bundle;cell part;cell surface;contractile fiber part;cytoplasm;cytoplasmic part;cytoskeletal part;cytoskeleton;cytosol;extracellular membrane-bounded organelle;extracellular organelle;extracellular region part;extracellular vesicular exosome;Golgi apparatus;intracellular membrane-bounded organelle;intracellular non-membrane-bounded organelle;intracellular organelle;intracellular or…	binding;cation binding;identical protein binding;ion binding;metal ion binding;protein binding;protein dimerization activity;protein homodimerization activity;structural constituent of eye lens;structural molecule activity;unfolded protein binding	3D-structure;Acetylation;Cardiomyopathy;Cataract;Chaperone;Completeproteome;Cytoplasm;Directproteinsequencing;Diseasemutation;Eyelensprotein;Glycoprotein;Metal-binding;Myofibrillarmyopathy;Nucleus;Oxidation;Phosphoprotein;Polymorphism;Proteomicsidentification;Referenceproteome;Zinc	1	1	0.252985	1	1	0.722522	-0.27583	0.0561162	-0.0709303	1	1	0.678697	0.148371	1	1	0.983295	0.541092	0.0561162	NaN	-0.0321476	-0.106187	-0.831223	-0.286125	-0.177105	0.168777	0.582525	0.316336	0.287407	0.79267	0.566358	0.0152533	0.931769	0.99525	NaN	NaN
A0A024R3W6;A0A024R412;O60462;O60462-2;O60462-3;O60462-4;O60462-5;Q7LBX6;X5D2Q8	NRP2	Neuropilin-2 (Vascular endothelial cell growth factor 165 receptor 2)	anatomical structure arrangement;anatomical structure development;anatomical structure formation involved in morphogenesis;angiogenesis;axon extension;axon extension involved in axon guidance;axon guidance;biological adhesion;biological regulation;cell adhesion;cell growth;cell migration;cell motility;cell surface receptor linked signaling pathway;cellular component movement;cellular process;cell…	axon;cell part;cell projection;extracellular region;integral to membrane;intrinsic to membrane;macromolecular complex;membrane;membrane part;neuron projection;plasma membrane;protein complex;receptor complex;semaphorin receptor complex	binding;carbohydrate binding;catalytic activity;cation binding;cytokine binding;glycosaminoglycan binding;growth factor binding;heparin binding;ion binding;kinase activity;metal ion binding;molecular transducer activity;pattern binding;phosphotransferase activity, alcohol group as acceptor;polysaccharide binding;protein binding;protein kinase activity;protein tyrosine kinase activity;receptor act…	3D-structure;Alternativesplicing;Calcium;Completeproteome;Developmentalprotein;Differentiation;Disulfidebond;Glycoprotein;Heparin-binding;Membrane;Metal-binding;Neurogenesis;Polymorphism;Proteomicsidentification;Receptor;Referenceproteome;Repeat;Secreted;Signal;Transmembrane;Transmembranehelix	0.268824	0.119638	0.739761	0.425908	0.274671	0.935931	-0.0303307	-0.0362647	0.0108415	0.168431	0.168006	0.801543	0.74946	0.750006	0.39169	0.990906	0.922885	-0.0385032	-0.0345858	0.00992357	0.0116447	-0.104983	-0.170938	0.0572386	0.487457	0.304839	0.628102	0.635621	0.566403	0.79224	-0.0704643	0.550788	0.888105	0.0391627	0.0773926
A0A024R644;A0A0A0MRU5;A0A1B0GWI2;O75503	CLN5	Ceroid-lipofuscinosis neuronal protein 5 (Ceroid-lipofuscinosis, neuronal 5, isoform CRA_a);""Ceroid-lipofuscinosis neuronal protein 5 (Protein CLN5) [Cleaved into: Ceroid-lipofuscinosis neuronal protein 5, secreted form]"";Ceroid-lipofuscinosis neuronal protein 5;Ceroid-lipofuscinosis neuronal protein 5 (Fragment)	anatomical structure development;biological regulation;brain development;carbohydrate metabolic process;catabolic process;cation homeostasis;cell differentiation;cell maturation;cellular cation homeostasis;cellular chemical homeostasis;cellular component organization;cellular component organization at cellular level;cellular component organization or biogenesis;cellular component organization or …	cell part;cytoplasmic part;endoplasmic reticulum;extracellular membrane-bounded organelle;extracellular organelle;extracellular region part;extracellular vesicular exosome;Golgi apparatus;integral to membrane;intracellular membrane-bounded organelle;intracellular organelle;intracellular organelle lumen;intracellular organelle part;intracellular part;intrinsic to membrane;lysosomal membrane;lysoso…	binding;carbohydrate binding;mannose binding;monosaccharide binding;sugar binding	Completeproteome;Diseasemutation;Epilepsy;Glycoprotein;Lysosome;Neurodegeneration;Neuronalceroidlipofuscinosis;Polymorphism;Proteomicsidentification;Referenceproteome;Signal	0.149826	0.00343071	0.976288	0.275822	0.0201584	0.998209	-0.0466581	-0.0905346	0.000739849	0.344035	0.000133028	0.76132	0.728355	0.820693	0.00189474	0.988153	0.913311	-0.0358167	-0.134309	-0.00953621	0.0102254	-0.241732	-0.0906264	0.00275687	0.0627784	0.58843	0.980266	0.137536	0.796351	0.991558	-0.168441	0.127959	0.618079	0.041492	0.0426845
A0A075B6H7	IGKV3-7	Immunoglobulin kappa variable 3-7 (non-functional) (Fragment)				Completeproteome;Referenceproteome	0.00930388	0.000695503	0.779287	0.029911	0.00562832	0.943772	-0.2664	-0.296736	-0.0592396	0.0645927	0.00014984	0.883232	0.772409	0.614	0.00169863	0.998551	0.92771	-0.183232	-0.41024	-0.0405079	-0.0810934	-0.318858	-0.457074	0.124367	0.0348942	0.0565215	0.591187	0.0919013	0.212553	0.772862	-0.159314	0.490325	0.865778	0.248857	0.176
A0A075B6H9	IGLV4-69	Immunoglobulin lambda variable 4-69				Completeproteome;Proteomicsidentification;Referenceproteome	0.000699686	9.87279e-06	0.81926	0.00390588	0	0.964218	-0.252556	-0.36166	0.02338	0.0142874	2.77467e-06	0.819284	0.849562	0.442041	0	0.991023	0.951766	-0.257877	-0.439496	0.0229429	0.0237791	-0.388592	-0.483284	-0.112607	0.00215305	0.00244538	0.332794	0.019186	0.0435429	0.580189	0.164867	0.154674	0.64792	0.322496	0.414405
A0A075B6I0	IGLV8-61	Immunoglobulin lambda variable 8-61				Completeproteome;Proteomicsidentification;Referenceproteome	0.130412	0.0175169	0.0118332	0.239767	0.0603797	0.240056	-0.105067	-0.216543	-0.154759	0.0672999	0.0426798	0.125551	0.00693201	0.605357	0.139283	0.754191	0.136814	-0.217842	-0.215569	-0.116748	-0.19125	-0.134517	-0.146557	-0.271582	0.314062	0.379938	0.0135832	0.456848	0.641252	0.126771	0.099503	0.37378	0.817134	0.0692738	0.0787639
A0A075B6I1	IGLV4-60	Immunoglobulin lambda variable 4-60				Completeproteome;Proteomicsidentification;Referenceproteome	0.183027	0.457704	0.833461	0.306443	0.639142	0.965633	-0.164019	-0.0927294	-0.0202743	0.705106	0.0835357	0.999926	0.71938	0.938261	0.234588	0.999764	0.906137	0.0651661	-0.211151	-1.05858e-05	-0.0386958	-0.167535	-0.163328	-0.111986	0.20874	0.341202	0.359606	0.336934	0.604285	0.604419	0.119228	0.329176	0.792583	0.371798	0.37876
A0A075B6I6	IGLV1-50	Immunoglobulin lambda variable 1-50 (non-functional) (Fragment)				Completeproteome;Proteomicsidentification;Referenceproteome	0.856538	0.727736	0.85794	0.91844	0.855015	0.970316	-0.0169693	0.0155037	0.00913284	0.52006	0.317011	0.652501	0.490375	0.903597	0.561397	0.985211	0.80194	-0.027335	0.0547725	-0.0242466	0.0425122	0.153267	-0.0123697	-0.0771968	0.30919	0.942075	0.498905	0.45285	0.975193	0.719456	-0.163698	0.149436	0.63738	0.685051	0.695735
A0A075B6I9	IGLV7-46	Immunoglobulin lambda variable 7-46				Completeproteome;Proteomicsidentification;Referenceproteome	0.000130347	0.550515	0.395282	0.00111111	0.719568	0.806447	-0.216126	-0.0368545	-0.0537111	0.772752	0.551044	0.397605	0.555712	0.950142	0.75734	0.918832	0.840178	-0.0252636	-0.0455477	-0.0623944	-0.0456957	-0.354237	-0.0414852	-0.121844	0.00548888	0.80468	0.272505	0.0301921	0.904326	0.523246	0.0727076	0.513616	0.870099	0.188284	0.186774
A0A075B6J9	IGLV2-18	Immunoglobulin lambda variable 2-18				Completeproteome;Proteomicsidentification;Referenceproteome	0.0898184	0.912417	0.106005	0.181588	0.954881	0.593263	-0.2137	0.00732946	-0.0859547	0.716507	0.928099	0.569388	0.026039	0.937939	0.997768	0.963302	0.286393	0.0304029	-0.00709141	-0.0365927	-0.129621	-0.197084	-0.11502	-0.168965	0.305485	0.530758	0.136597	0.449551	0.762239	0.359047	0.206623	0.0676989	0.505414	0.79659	0.597245
A0A075B6K4	IGLV3-10	Immunoglobulin lambda variable 3-10				Completeproteome;Proteomicsidentification;Referenceproteome	0.328337	0.164645	0.371683	0.481024	0.320253	0.794159	-0.0642908	-0.122552	-0.046735	0.427029	0.20028	0.686343	0.0653152	0.870255	0.42207	0.978706	0.386983	-0.0960559	-0.142424	0.0237442	-0.111793	-0.238688	0.0434619	-0.244117	0.0950556	0.795566	0.0261454	0.186182	0.899324	0.170294	0.0517151	0.642424	0.929181	0.138498	0.158268
A0A075B6K5	IGLV3-9	Immunoglobulin lambda variable 3-9				Completeproteome;Proteomicsidentification;Referenceproteome	0.0168047	0.0386839	0.802231	0.048489	0.113267	0.959424	-0.151909	-0.158164	0.01287	0.181992	0.0358163	0.745701	0.9177	0.749846	0.123743	0.994516	0.980234	-0.139646	-0.172053	0.0196662	0.0065965	-0.335305	-0.115287	-0.140762	0.00882107	0.490671	0.204339	0.03842	0.72968	0.453501	0.0571031	0.608117	0.914679	0.0605524	0.0864451
A0A075B6P5;P01615	IGKV2-28;IGKV2D-28	Immunoglobulin kappa variable 2-28;Immunoglobulin kappa variable 2D-28 (Ig kappa chain V-II region FR) (Ig kappa chain V-II region GM607) (Ig kappa chain V-II region MIL) (Ig kappa chain V-II region TEW)	activation of immune response;biological regulation;cellular component organization;cellular component organization or biogenesis;cellular membrane organization;cellular process;complement activation;complement activation, classical pathway;defense response;endocytosis;establishment of localization;humoral immune response;immune effector process;immune response;immune system process;innate immune…	cell part;extracellular membrane-bounded organelle;extracellular organelle;extracellular region;extracellular region part;extracellular vesicular exosome;membrane;membrane-bounded organelle;membrane-bounded vesicle;organelle;plasma membrane;vesicle	antigen binding;binding	Completeproteome;Directproteinsequencing;Disulfidebond;Immunoglobulindomain;ImmunoglobulinVregion;Proteomicsidentification;Referenceproteome	0.0385951	0.198525	0.119478	0.096616	0.373842	0.616206	-0.102431	-0.072012	-0.0725649	0.670999	0.131573	0.41173	0.0648101	0.944951	0.321224	0.933398	0.387308	-0.0272214	-0.105605	-0.0488313	-0.0944729	-0.237536	-0.162472	-0.238199	0.0676258	0.329768	0.0301205	0.145003	0.592383	0.176586	0.167257	0.1307	0.614787	0.110168	0.107911
A0A075B6Q5	IGHV3-64	Immunoglobulin heavy variable 3-64				Completeproteome;Proteomicsidentification;Referenceproteome	0.836445	0.0973934	0.33898	0.908949	0.220523	0.778003	-0.0217949	-0.119051	-0.0699777	0.344903	0.111558	0.955359	0.133897	0.820873	0.286676	1	0.534746	-0.0915277	-0.136744	0.00459249	-0.128569	-0.137627	-0.347169	-0.0444608	0.598371	0.0760235	0.769221	0.721104	0.245613	0.877927	0.0971059	0.520874	0.873615	0.355832	0.290679
A0A075B6R2	IGHV4-4	Immunoglobulin heavy variable 4-4				Completeproteome;Referenceproteome	0.02562	0.0418089	0.115488	0.0674425	0.119131	0.613741	-0.143767	-0.143155	-0.0967619	0.175112	0.0589779	0.880431	0.00503382	0.752171	0.177716	0.999538	0.116245	-0.122155	-0.15628	0.00896453	-0.197202	-0.245113	-0.324613	-0.270725	0.0896026	0.0610566	0.0291678	0.177633	0.219443	0.173467	0.161371	0.19907	0.708156	0.101807	0.105124
A0A075B6R9;A0A0C4DH68	IGKV2D-24;IGKV2-24	Immunoglobulin kappa variable 2-24;Immunoglobulin kappa variable 2D-24 (non-functional) (Fragment)				Completeproteome;Proteomicsidentification;Referenceproteome	0.000486247	0.00848156	0.226876	0.0031195	0.0351008	0.715787	-0.193815	-0.151024	-0.0727641	0.255093	0.0037361	0.506571	0.15016	0.791768	0.0236068	0.961958	0.545458	-0.0828824	-0.20213	-0.0466281	-0.0968897	-0.341378	-0.134376	-0.136503	0.00759903	0.421202	0.218507	0.0352953	0.679458	0.473908	0.0861337	0.43878	0.832972	0.0446072	0.0548007
A0A075B6S2	IGKV2D-29	Immunoglobulin kappa variable 2D-29				Completeproteome;Proteomicsidentification;Referenceproteome	0.0982092	0.144392	0.470845	0.196855	0.291161	0.827044	-0.164102	-0.161261	-0.0473538	0.685968	0.0585946	0.356001	0.761249	0.938522	0.175414	0.907236	0.927213	-0.0557415	-0.238642	-0.0740046	-0.0227531	-0.0654685	-0.131931	-0.197741	0.625363	0.443074	0.0731456	0.741934	0.693664	0.25674	0.152141	0.169735	0.672913	0.107227	0.15313
A0A075B6S5	IGKV1-27	Immunoglobulin kappa variable 1-27				Completeproteome;Proteomicsidentification;Referenceproteome	0.167475	0.635169	0.0503931	0.292355	0.789107	0.452364	-0.0880227	-0.0279453	-0.118612	0.94372	0.530463	0.060967	0.116884	0.991562	0.739827	0.636913	0.510495	-0.00574846	-0.044593	-0.156531	-0.0923611	-0.162822	0.0847083	-0.292656	0.302889	0.628519	0.0832524	0.446872	0.820035	0.27468	0.243611	0.152213	0.64104	0.116591	0.11446
A0A075B6S9	IGKV1D-37	Immunoglobulin kappa variable 1-37 (non-functional) (Immunoglobulin kappa variable 1D-37 (non-functional)) (Fragment)				Completeproteome;Referenceproteome	0.871364	0.220989	0.13312	0.928365	0.392788	0.637836	0.0189949	-0.123038	-0.127655	0.759636	0.106725	0.784484	0.0407015	0.947411	0.278961	0.991505	0.326512	-0.0430277	-0.183046	-0.0280877	-0.219562	0.00405141	-0.174909	-0.163998	0.976139	0.293572	0.138477	0.983677	0.554082	0.361079	0.0717976	0.518914	0.87245	0.286963	0.455703
A0A075B7B8	IGHV3OR16-12	Immunoglobulin heavy variable 3/OR16-12 (non-functional) (Fragment)				Completeproteome;Proteomicsidentification;Referenceproteome	0.000130365	1	1	0.00110092	1	0.999672	-0.211941	NaN	0.422215	NaN	1	1	1	1	1	0.999143	0.998346	0	NaN	0.422215	NaN	-0.462684	0	0	0.000486097	1	1	0.0101524	0.999317	0.999322	0	1	0.999238	NaN	NaN
A0A075B7D0	IGHV1OR15-1	Immunoglobulin heavy variable 1/OR15-1 (non-functional) (Fragment)				Completeproteome;Referenceproteome	0.0643723	0.75104	0.257527	0.138434	0.862877	0.724077	-0.208476	-0.0324816	-0.0969762	0.99565	0.646207	0.444261	0.244844	1	0.826363	0.948519	0.614387	-0.000674495	-0.056337	-0.0751942	-0.117083	-0.281151	-0.138115	-0.244097	0.0295494	0.408275	0.0271051	0.0824111	0.669905	0.169164	0.215787	0.0515295	0.505737	0.415528	0.375159
A0A087WSV8;V9HW75	NUCB2	Nucleobindin 2, isoform CRA_b (Nucleobindin-2)		cell part;cytoplasmic part;endoplasmic reticulum;intracellular membrane-bounded organelle;intracellular organelle;intracellular organelle part;intracellular part;membrane;membrane part;membrane-bounded organelle;nuclear membrane;nuclear outer membrane;nuclear part;organelle;organelle membrane;organelle outer membrane;organelle part;outer membrane	binding;calcium ion binding;cation binding;ion binding;metal ion binding	Calcium;Completeproteome;Proteomicsidentification;Referenceproteome	0.808604	0.639598	0.71544	0.891568	0.791329	0.927853	-0.0163497	-0.024505	0.011806	0.958332	0.509797	0.41034	0.90003	0.995665	0.722961	0.937915	0.976487	-0.00334307	-0.0403764	0.0303221	-0.00448821	-0.0153935	-0.162843	-0.0817313	0.923899	0.328649	0.471076	0.953436	0.592385	0.703047	0.0205281	0.856573	0.978281	0.105467	0.0846417
A0A087WSW9;A0A087WSY9;A0A182DWI3;E2QRB9;E9PIR7;F8W809;Q16881;Q16881-2;Q16881-3;Q16881-4;Q16881-5;Q16881-6;Q16881-7	TXNRD1	Thioredoxin reductase 1, cytoplasmic (TR) (EC 1.8.1.9) (Gene associated with retinoic and interferon-induced mortality 12 protein) (GRIM-12) (Gene associated with retinoic and IFN-induced mortality 12 protein) (KM-102-derived reductase-like factor) (Thioredoxin reductase TR1)"";""Thioredoxin reductase 1, cytoplasmic	anatomical structure formation involved in morphogenesis;biological regulation;biosynthetic process;cell proliferation;cell redox homeostasis;cellular biosynthetic process;cellular homeostasis;cellular lipid metabolic process;cellular macromolecule metabolic process;cellular metabolic process;cellular nitrogen compound metabolic process;cellular process;cellular response to stimulus;developmental…	cell part;cytoplasmic part;cytosol;extracellular membrane-bounded organelle;extracellular organelle;extracellular region part;extracellular vesicular exosome;intracellular membrane-bounded organelle;intracellular non-membrane-bounded organelle;intracellular organelle;intracellular organelle part;intracellular part;membrane-bounded organelle;membrane-bounded vesicle;mitochondrion;non-membrane-boun…	antioxidant activity;binding;catalytic activity;coenzyme binding;cofactor binding;disulfide oxidoreductase activity;electron carrier activity;flavin adenine dinucleotide binding;oxidoreductase activity;oxidoreductase activity, acting on a sulfur group of donors;oxidoreductase activity, acting on a sulfur group of donors, NAD or NADP as acceptor;oxidoreductase activity, acting on NADH or NADPH;pro…	3D-structure;Acetylation;Alternativesplicing;Completeproteome;Cytoplasm;Directproteinsequencing;Disulfidebond;Electrontransport;FAD;Flavoprotein;NADP;Nucleus;Oxidoreductase;Phosphoprotein;Polymorphism;Proteomicsidentification;Redox-activecenter;Referenceproteome;Selenocysteine;Transport;Ublconjugation	0.00650841	0.0600089	0.204232	0.0238312	0.151364	0.697119	0.170261	0.142626	0.0653515	0.0600089	1	0.293713	0.329583	0.604026	1	0.880695	0.694864	0.142626	NaN	0.0557501	0.0781534	0.649798	0.908298	0.725991	0.000101894	0.0917016	0.00751161	0.00584615	0.273646	0.0965085	-0.0412324	0.898759	0.993464	NaN	NaN
A0A087WSY4	IGHV4-30-2	Immunoglobulin heavy variable 4-30-2				Completeproteome;Referenceproteome	0.440882	0.771746	0.342965	0.590136	0.872328	0.775653	0.143698	-0.0187879	-0.0953223	0.969493	0.679898	0.542846	0.312813	0.999685	0.849327	0.965434	0.676414	-0.00330108	-0.0358234	-0.0509718	-0.123041	0.480372	-0.111921	0.013465	0.228272	0.522106	0.935158	0.359954	0.757635	0.967229	0.150575	0.360204	0.807525	NaN	NaN
A0A087WSY5;Q96IY4	CPB2	Carboxypeptidase B2;Carboxypeptidase B2 (EC 3.4.17.20) (Carboxypeptidase U) (CPU) (Plasma carboxypeptidase B) (pCPB) (Thrombin-activable fibrinolysis inhibitor) (TAFI)	biological regulation;blood coagulation;carbohydrate homeostasis;cellular chemical homeostasis;cellular glucose homeostasis;cellular homeostasis;cellular process;cellular response to carbohydrate stimulus;cellular response to chemical stimulus;cellular response to glucose stimulus;cellular response to hexose stimulus;cellular response to monosaccharide stimulus;cellular response to organic substa…	extracellular membrane-bounded organelle;extracellular organelle;extracellular region part;extracellular space;extracellular vesicular exosome;membrane-bounded organelle;membrane-bounded vesicle;organelle;vesicle	binding;carboxypeptidase activity;catalytic activity;cation binding;exopeptidase activity;hydrolase activity;ion binding;metal ion binding;metallocarboxypeptidase activity;metalloexopeptidase activity;metallopeptidase activity;peptidase activity;peptidase activity, acting on L-amino acid peptides;transition metal ion binding;zinc ion binding	3D-structure;Alternativesplicing;Bloodcoagulation;Carboxypeptidase;Completeproteome;Directproteinsequencing;Disulfidebond;Fibrinolysis;Glycoprotein;Hemostasis;Hydrolase;Metal-binding;Metalloprotease;Polymorphism;Protease;Proteomicsidentification;Referenceproteome;Secreted;Signal;Zinc;Zymogen	0.00495962	0.00286515	0.462015	0.0215729	0.0163656	0.829657	-0.0898322	-0.134158	-0.0269671	0.0251248	0.00844245	0.201845	0.969859	0.464471	0.0448238	0.84688	0.992572	-0.127423	-0.13921	-0.0543895	-0.00165413	-0.413793	-0.444598	-0.158242	0.00101461	0.00516419	0.153059	0.0134618	0.067461	0.377901	0.0669938	0.547332	0.88736	0.0484551	0.0438098
A0A087WSY6	IGKV3D-15	Immunoglobulin kappa variable 3D-15				Completeproteome;Proteomicsidentification;Referenceproteome	0.0430325	0.00852363	0.830999	0.102983	0.0346459	0.96535	-0.118481	-0.182792	-0.0106388	0.0838251	0.00898428	0.605928	0.403354	0.657753	0.0452011	0.975542	0.751409	-0.162459	-0.198041	0.0319471	-0.0499489	-0.283286	-0.399128	-0.0249367	0.0282849	0.0130527	0.822934	0.080296	0.102972	0.908902	0.0507822	0.648443	0.930681	0.0682517	0.0683249
A0A087WSZ0;A0A0G2JQJ0	IGKV1D-8	Immunoglobulin kappa variable 1D-8;Immunoglobulin kappa variable 1D-8 (Fragment)				Completeproteome;Referenceproteome	0.5268	0.436459	0.876714	0.659364	0.626699	0.978318	-0.118284	-0.0638853	0.0118433	0.814883	0.112318	0.729968	0.948868	0.96332	0.28682	0.991396	0.988754	0.024617	-0.152388	0.0301934	-0.00558937	-0.0919035	-0.0654479	-0.149418	0.629088	0.704513	0.223935	0.745478	0.851958	0.47642	0.073895	0.549256	0.888682	NaN	NaN
A0A087WTA1;A0A0A0MR20;E9PDN6;F5H107;Q9C0A0;Q9C0A0-2	CNTNAP4	Contactin-associated protein-like 4;Contactin-associated protein-like 4 (Cell recognition molecule Caspr4)	biological adhesion;biological regulation;cell adhesion;cellular process;regulation of behavior;regulation of biological process;regulation of cell communication;regulation of cellular process;regulation of grooming behavior;regulation of multicellular organismal process;regulation of neurological system process;regulation of response to stimulus;regulation of signaling;regulation of synaptic tra…	cell junction;cell part;cell projection;dendrite;integral to membrane;intrinsic to membrane;membrane;membrane part;neuron projection;presynaptic membrane;synapse part;synaptic membrane		Alternativesplicing;Celladhesion;Celljunction;Cellmembrane;Completeproteome;Disulfidebond;EGF-likedomain;Glycoprotein;Membrane;Polymorphism;Proteomicsidentification;Referenceproteome;Repeat;Signal;Synapse;Transmembrane;Transmembranehelix	0.140267	0.13043	0.195704	0.25843	0.283459	0.693198	0.0585738	0.0545244	0.0380201	0.37721	0.141894	0.323609	0.222674	0.84818	0.342243	0.913385	0.610221	0.0393818	0.0658814	0.0338472	0.0418721	0.0885787	0.279271	0.35289	0.500935	0.0895065	0.00106726	0.647452	0.270285	0.0539167	-0.0113967	0.918552	0.995026	0.0541954	0.0542173
A0A087WTA8;P08123	COL1A2	Collagen alpha-2(I) chain;Collagen alpha-2(I) chain (Alpha-2 type I collagen)	anatomical structure development;anatomical structure morphogenesis;biological regulation;blood coagulation;blood vessel development;cell activation;cell migration;cell motility;cell surface receptor linked signaling pathway;cellular component assembly;cellular component disassembly;cellular component disassembly at cellular level;cellular component movement;cellular component organization;cellul…	cell part;collagen;collagen type I;cytoplasmic part;endoplasmic reticulum lumen;endoplasmic reticulum part;extracellular matrix;extracellular matrix part;extracellular membrane-bounded organelle;extracellular organelle;extracellular region;extracellular region part;extracellular space;extracellular vesicular exosome;fibrillar collagen;intracellular organelle lumen;intracellular organelle part;int…	binding;binding, bridging;cation binding;extracellular matrix structural constituent;growth factor binding;identical protein binding;ion binding;metal ion binding;platelet-derived growth factor binding;protein binding;protein binding, bridging;structural molecule activity	Calcium;Chromosomalrearrangement;Collagen;Completeproteome;Directproteinsequencing;Diseasemutation;Disulfidebond;Dwarfism;Ehlers-Danlossyndrome;Extracellularmatrix;Glycoprotein;Hydroxylation;Metal-binding;Osteogenesisimperfecta;Polymorphism;Proteomicsidentification;Referenceproteome;Repeat;Secreted;Signal	0.727132	0.395051	0.984832	0.833578	0.593823	0.999249	-0.0111629	-0.050792	-0.00106677	0.964466	0.25021	0.75761	0.802278	0.998122	0.484357	0.989347	0.943678	-0.00372305	-0.0860937	-0.0224158	0.0164006	-0.141206	-0.0754765	-0.14635	0.28185	0.657055	0.248519	0.423728	0.832746	0.497803	0.0511362	0.688207	0.938158	0.0875551	0.127088
A0A087WTI4;H0YNM1;P30047;P30047-2	GCHFR	GTP cyclohydrolase 1 feedback regulatory protein;GTP cyclohydrolase 1 feedback regulatory protein (GFRP) (GTP cyclohydrolase I feedback regulatory protein) (p35)	biological regulation;biosynthetic process;cellular biosynthetic process;cellular component assembly;cellular component organization;cellular component organization or biogenesis;cellular metabolic process;cellular nitrogen compound biosynthetic process;cellular nitrogen compound metabolic process;cellular process;macromolecular complex assembly;macromolecular complex subunit organization;metabol…	cell part;cell projection;cytoplasm;cytoplasmic membrane-bounded vesicle;cytoplasmic part;cytoplasmic vesicle;cytosol;dendrite;intracellular membrane-bounded organelle;intracellular organelle;intracellular organelle part;intracellular part;macromolecular complex;melanosome;membrane;membrane-bounded organelle;membrane-bounded vesicle;neuron projection;nuclear membrane;nuclear part;nucleus;organell…	amine binding;amino acid binding;binding;carboxylic acid binding;enzyme inhibitor activity;enzyme regulator activity	Alternativesplicing;Completeproteome;Cytoplasm;Directproteinsequencing;Membrane;Nucleus;Proteomicsidentification;Referenceproteome	NaN	0.362316	0.17768	1	0.567921	0.67801	0	0.0288144	0.0815523	0.654344	1	1	0.17768	0.936605	1	0.998458	0.571278	0.0168123	0.0528185	NaN	0.0815523	0	-0.0859421	-0.0105879	1	0.825994	0.973948	0.999297	0.918416	0.985798	-0.027284	0.932922	0.994293	0.127683	0.153091
A0A087WTK0;A0A087WVC6;Q12913	PTPRJ	Receptor-type tyrosine-protein phosphatase eta;Receptor-type tyrosine-protein phosphatase eta (Protein-tyrosine phosphatase eta) (R-PTP-eta) (EC 3.1.3.48) (Density-enhanced phosphatase 1) (DEP-1) (HPTP eta) (Protein-tyrosine phosphatase receptor type J) (R-PTP-J) (CD antigen CD148)	anatomical structure development;biological regulation;blood coagulation;cell differentiation;cell surface receptor linked signaling pathway;cellular developmental process;cellular macromolecule metabolic process;cellular metabolic process;cellular process;cellular protein metabolic process;cellular response to stimulus;chemotaxis;circulatory system process;coagulation;contact inhibition;dephosph…	cell junction;cell part;cell projection membrane;cell projection part;cell surface;cell-cell junction;extracellular membrane-bounded organelle;extracellular organelle;extracellular region part;extracellular vesicular exosome;immunological synapse;integral to membrane;integral to plasma membrane;intracellular organelle part;intracellular part;intrinsic to membrane;intrinsic to plasma membrane;lead…	beta-catenin binding;binding;catalytic activity;delta-catenin binding;enzyme binding;gamma-catenin binding;growth factor receptor binding;hydrolase activity;hydrolase activity, acting on ester bonds;kinase binding;mitogen-activated protein kinase binding;phosphatase activity;phosphoprotein phosphatase activity;phosphoric ester hydrolase activity;platelet-derived growth factor receptor binding;pro…	3D-structure;Alternativesplicing;Celljunction;Cellmembrane;Cellprojection;Completeproteome;Directproteinsequencing;Glycoprotein;Hydrolase;Membrane;Polymorphism;Proteinphosphatase;Proteomicsidentification;Referenceproteome;Repeat;Signal;Transmembrane;Transmembranehelix	0.51947	0.473008	0.161597	0.664387	0.657293	0.666273	0.0179195	-0.0439788	-0.0586767	0.561583	0.600809	0.0180843	0.997497	0.92047	0.797976	0.446038	0.998652	-0.0547173	-0.0368197	-0.110686	-0.000166127	0.310342	0.118195	-0.229731	0.0337509	0.565249	0.0774372	0.0900077	0.781893	0.26408	0.245658	0.0584998	0.497747	0.44323	0.388
A0A087WTP3;C9JSZ1;E9PEB5;M0QXW7;M0QYH3;M0R0I5;Q92945;Q96AE4;Q96AE4-2	KHSRP;FUBP1;FUBP1;KHSRP;KHSRP;KHSRP;KHSRP;FUBP1;FUBP1	Far upstream element-binding protein 1;Far upstream element-binding protein 1 (FBP) (FUSE-binding protein 1) (DNA helicase V) (hDH V);Far upstream element-binding protein 1 (Fragment);Far upstream element-binding protein 2;Far upstream element-binding protein 2 (Fragment);Far upstream element-binding protein 2 (FUSE-binding protein 2) (KH type-splicing regulatory protein) (KSRP) (p75)	biological regulation;biosynthetic process;catabolic process;cellular biosynthetic process;cellular catabolic process;cellular macromolecule biosynthetic process;cellular macromolecule catabolic process;cellular macromolecule metabolic process;cellular metabolic process;cellular nitrogen compound metabolic process;cellular process;establishment of localization;establishment of RNA localization;ge…	cell part;cytoplasmic part;cytosol;intracellular membrane-bounded organelle;intracellular non-membrane-bounded organelle;intracellular organelle;intracellular organelle part;intracellular part;macromolecular complex;membrane;membrane-bounded organelle;non-membrane-bounded organelle;nuclear part;nucleoplasm;nucleus;organelle;organelle part;ribonucleoprotein complex;RNA granule;stress granule	binding;DNA binding;mRNA binding;nucleic acid binding;nucleic acid binding transcription factor activity;RNA binding;sequence-specific DNA binding transcription factor activity;single-stranded DNA binding;structure-specific DNA binding	3D-structure;Acetylation;Alternativesplicing;Completeproteome;Cytoplasm;Directproteinsequencing;DNA-binding;mRNAprocessing;mRNAsplicing;mRNAtransport;Nucleus;Phosphoprotein;Polymorphism;Proteomicsidentification;Referenceproteome;Repeat;RNA-binding;Transcription;Transcriptionregulation;Transport;Ublconjugation	0.00843831	9.70092e-05	0.828903	0.0299882	0.00169231	0.966433	-0.108025	-0.236038	-0.00973733	0.022401	3.75383e-05	0.800218	0.893755	0.452623	0.000641509	0.992799	0.972558	-0.148828	-0.301446	-0.0138668	-0.00592551	-0.313071	-0.480554	-0.12265	0.0148673	0.00226017	0.269323	0.051117	0.04252	0.524585	0.0919748	0.40825	0.814411	0.0483472	0.0422098
A0A087WTT8;A0A0A0MQX5;O94779;O94779-2	CNTN5	Contactin-5;Contactin-5 (Neural recognition molecule NB-2) (hNB-2)	biological adhesion;cell adhesion;cellular process;multicellular organismal process;neurological system process;sensory perception;sensory perception of mechanical stimulus;sensory perception of sound;system process	anchored to membrane;cell part;cytoplasm;intracellular part;intrinsic to membrane;membrane;membrane part;plasma membrane		3D-structure;Alternativesplicing;Celladhesion;Cellmembrane;Completeproteome;Disulfidebond;Glycoprotein;GPI-anchor;Immunoglobulindomain;Lipoprotein;Membrane;Polymorphism;Proteomicsidentification;Referenceproteome;Repeat;Signal	0.0766509	0.54205	0.0280989	0.164055	0.707967	0.369981	0.120582	-0.123964	0.265529	0.943088	0.435218	0.0522295	0.0627402	0.991092	0.661051	0.598159	0.385743	0.0271469	-0.184408	0.252498	0.276824	0.220547	0.549755	0.355277	0.105653	0.158069	0.0153964	0.200697	0.382531	0.137747	-0.0273712	0.856709	0.97768	0.0530579	0.0467192
A0A087WTY6;A3KFI1;A3KFI2;A3KFI3;A3KFI4;A3KFI5;E5RFZ1;P41271;P41271-2	NBL1	Neuroblastoma suppressor of tumorigenicity 1;Neuroblastoma suppressor of tumorigenicity 1 (DAN domain family member 1) (Protein N03) (Zinc finger protein DAN);Neuroblastoma suppressor of tumorigenicity 1 (Fragment)	anatomical structure development;anatomical structure morphogenesis;biological regulation;cell part morphogenesis;cell projection morphogenesis;cell projection organization;cellular component morphogenesis;cellular component organization;cellular component organization at cellular level;cellular component organization or biogenesis;cellular component organization or biogenesis at cellular level;c…	extracellular region part;extracellular space	binding;identical protein binding;morphogen activity;protein binding;protein dimerization activity;protein homodimerization activity	3D-structure;Alternativesplicing;Completeproteome;Directproteinsequencing;Disulfidebond;Proteomicsidentification;Referenceproteome;Secreted;Signal;Tumorsuppressor	0.000477184	0.045846	0.275693	0.00352096	0.13478	0.741416	0.0978788	-0.06514	0.0584466	0.82303	0.00504793	0.28286	0.415661	0.967527	0.0311529	0.877747	0.762563	-0.00925295	-0.107055	0.0717487	0.0461676	0.462397	0.2444	0.202121	0.00019958	0.139198	0.0668854	0.00731034	0.356803	0.246627	-0.0402883	0.717633	0.950397	0.0470452	0.0500449
A0A087WU43;A0A087WX17;A0A087WXI5;P12830;P12830-2	CDH1	Cadherin-1;Cadherin-1 (CAM 120/80) (Epithelial cadherin) (E-cadherin) (Uvomorulin) (CD antigen CD324) [Cleaved into: E-Cad/CTF1;E-Cad/CTF2;E-Cad/CTF3]	adherens junction organization;anatomical structure development;anatomical structure formation involved in morphogenesis;anatomical structure morphogenesis;apoptosis;biological adhesion;biological regulation;calcium-dependent cell-cell adhesion;cell adhesion;cell death;cell development;cell differentiation;cell junction assembly;cell junction organization;cell morphogenesis;cell morphogenesis inv…	actin cytoskeleton;adherens junction;aggresome;anchoring junction;apical junction complex;apical part of cell;axon part;axon terminus;basolateral plasma membrane;catenin complex;cell junction;cell part;cell projection part;cell surface;cell-cell adherens junction;cell-cell junction;cell-substrate adherens junction;cell-substrate junction;cytoplasm;cytoplasmic part;cytoskeleton;endosome;extracellu…	ankyrin binding;beta-catenin binding;binding;calcium ion binding;cation binding;cell adhesion molecule binding;cytoskeletal protein binding;gamma-catenin binding;glycoprotein binding;GTPase activating protein binding;ion binding;metal ion binding;protein binding	3D-structure;Alternativesplicing;Calcium;Celladhesion;Celljunction;Cellmembrane;Cleavageonpairofbasicresidues;Completeproteome;Directproteinsequencing;Diseasemutation;Disulfidebond;Endosome;Glycoprotein;Golgiapparatus;Membrane;Metal-binding;Phosphoprotein;Polymorphism;Proteomicsidentification;Referenceproteome;Repeat;Signal;Transmembrane;Transmembranehelix;Ublconjugation	0.00341021	0.00469092	0.0586855	0.0150233	0.0255818	0.492238	-0.146088	-0.0817374	-0.0670453	0.0485417	0.00500265	0.220958	0.0428498	0.600299	0.0314152	0.846284	0.340201	-0.0675962	-0.0958786	-0.0411694	-0.0858641	-0.523179	-0.471839	-0.273262	0.0124707	0.00366999	0.0289052	0.0456545	0.0543226	0.173621	0.048952	0.700883	0.943433	NaN	NaN
A0A087WUM0;A0A087WX56;A0A087WYV9;A0A087X1F5;Q9P0S2	SYNJ2BP-COX16;SYNJ2BP-COX16;SYNJ2BP-COX16;SYNJ2BP-COX16;COX16	Cytochrome c oxidase assembly protein COX16 homolog, mitochondrial (hCOX16);SYNJ2BP-COX16 readthrough;SYNJ2BP-COX16 readthrough (Fragment)	cellular component organization;cellular component organization at cellular level;cellular component organization or biogenesis;cellular component organization or biogenesis at cellular level;cellular localization;cellular process;intracellular distribution of mitochondria;localization;mitochondrion distribution;mitochondrion localization;mitochondrion organization;organelle localization;organell…	cell part;cytoplasmic part;integral to membrane;integral to mitochondrial membrane;integral to mitochondrial outer membrane;integral to organelle membrane;intracellular organelle part;intracellular part;intrinsic to membrane;intrinsic to mitochondrial outer membrane;intrinsic to organelle membrane;membrane;membrane part;mitochondrial membrane;mitochondrial membrane part;mitochondrial part;organel…		Completeproteome;Membrane;Mitochondrion;Referenceproteome;Transitpeptide;Transmembrane;Transmembranehelix	0.265123	0.0902527	0.977031	0.408673	0.2204	0.996738	-0.084455	0.0444558	-0.000817153	0.970923	0.0118414	0.751821	0.67775	1	0.0596596	0.989203	0.897914	0.000964535	0.0792488	0.0121555	-0.0122331	-0.181641	0.09109	0.0623867	0.296349	0.586516	0.589878	0.441346	0.795877	0.773175	0.034843	0.763539	0.959433	0.117801	0.134335
A0A087WUT8;O95196;O95196-2	CSPG5	Chondroitin sulfate proteoglycan 5;Chondroitin sulfate proteoglycan 5 (Acidic leucine-rich EGF-like domain-containing brain protein) (Neuroglycan C)	amine metabolic process;aminoglycan biosynthetic process;aminoglycan catabolic process;aminoglycan metabolic process;anatomical structure development;anatomical structure morphogenesis;axon regeneration;axonogenesis;biological regulation;biosynthetic process;carbohydrate biosynthetic process;carbohydrate catabolic process;carbohydrate metabolic process;catabolic process;cell part morphogenesis;ce…	cell part;cytoplasmic part;cytoplasmic vesicle membrane;cytoplasmic vesicle part;endoplasmic reticulum membrane;endoplasmic reticulum part;extracellular region;Golgi apparatus;Golgi apparatus part;Golgi lumen;Golgi membrane;Golgi-associated vesicle membrane;integral to membrane;integral to plasma membrane;intracellular membrane-bounded organelle;intracellular organelle;intracellular organelle lum…	binding;growth factor activity;protein binding;receptor binding	Alternativesplicing;Cellmembrane;Completeproteome;Developmentalprotein;Differentiation;Disulfidebond;EGF-likedomain;Endoplasmicreticulum;Glycoprotein;Golgiapparatus;Growthregulation;Membrane;Neurogenesis;Phosphoprotein;Polymorphism;Proteoglycan;Proteomicsidentification;Referenceproteome;Signal;Transmembrane;Transmembranehelix	3.66997e-05	0.0646102	0.338654	0.000643678	0.166325	0.777484	0.15566	-0.0777743	0.0417911	0.833279	0.00253837	0.670042	0.233087	0.970688	0.0179495	0.985467	0.613928	0.0100935	-0.143675	0.021971	0.0600865	0.492462	0.325163	0.231387	6.41897e-05	0.0463729	0.0353159	0.00469333	0.192753	0.187609	-0.0630439	0.571251	0.892283	0.108927	0.109442
A0A087WV17;A0A087X0P3;A0A087X1R2;A0A0A0MR14;A0A0A0MRF2	OSCAR	Osteoclast-associated immunoglobulin-like receptor				Completeproteome;Proteomicsidentification;Referenceproteome	0.828843	0.307491	0.0334489	0.904889	0.50028	0.395181	-0.00977289	0.0561536	0.111909	0.807501	0.108087	0.11201	0.0423441	0.964722	0.284177	0.73734	0.335052	-0.013303	0.108246	0.0952717	0.127267	0.12039	0.0607111	0.281686	0.368021	0.717292	0.0103545	0.517911	0.856299	0.109594	-0.234873	0.0336681	0.414081	0.0405204	0.0554224
A0A087WVV2;A0A0A0MRV0;Q9P2E9;Q9P2E9-2;V9GY78	RRBP1	Ribosome-binding protein 1;Ribosome-binding protein 1 (180 kDa ribosome receptor homolog) (RRp) (ES/130-related protein) (Ribosome receptor protein);Ribosome-binding protein 1 (Fragment)	biosynthetic process;cell differentiation;cellular biosynthetic process;cellular developmental process;cellular macromolecule biosynthetic process;cellular macromolecule metabolic process;cellular metabolic process;cellular process;cellular protein metabolic process;developmental process;establishment of localization;establishment of protein localization;macromolecule biosynthetic process;macromo…	cell part;cytoplasmic part;endoplasmic reticulum;endoplasmic reticulum part;integral to endoplasmic reticulum membrane;integral to membrane;integral to organelle membrane;intracellular membrane-bounded organelle;intracellular non-membrane-bounded organelle;intracellular organelle;intracellular organelle part;intracellular part;intrinsic to endoplasmic reticulum membrane;intrinsic to membrane;intr…	receptor activity	Acetylation;Alternativesplicing;Completeproteome;Endoplasmicreticulum;Membrane;Phosphoprotein;Polymorphism;Proteintransport;Proteomicsidentification;Referenceproteome;Repeat;Translocation;Transmembrane;Transmembranehelix;Transport	0.0453033	4.62899e-05	0.904331	0.103915	0.0012973	0.982169	-0.217817	-0.174291	-0.00567098	0.0431842	3.33033e-07	0.977758	0.80678	0.577546	0	1	0.944577	-0.103753	-0.227195	0.00155129	-0.0123377	-0.249575	-0.492886	-0.285614	0.083736	0.00193959	0.00886117	0.168054	0.0396087	0.101323	0.0299179	0.788321	0.963603	NaN	NaN
A0A087WW87;A0A087X0Q4;P01614	IGKV2-40;IGKV2-40;IGKV2D-40	Immunoglobulin kappa variable 2-40;Immunoglobulin kappa variable 2-40 (Immunoglobulin kappa variable 2D-40);Immunoglobulin kappa variable 2D-40 (Ig kappa chain V-II region Cum)	activation of immune response;biological regulation;cellular component organization;cellular component organization or biogenesis;cellular membrane organization;cellular process;complement activation;complement activation, classical pathway;defense response;endocytosis;establishment of localization;humoral immune response;immune effector process;immune response;immune system process;innate immune…	blood microparticle;cell part;extracellular membrane-bounded organelle;extracellular organelle;extracellular region;extracellular region part;extracellular vesicular exosome;membrane;membrane-bounded organelle;membrane-bounded vesicle;organelle;plasma membrane;vesicle	antigen binding;binding	Bence-Jonesprotein;Completeproteome;Directproteinsequencing;Disulfidebond;Immunoglobulindomain;ImmunoglobulinVregion;Proteomicsidentification;Referenceproteome	0.0886982	0.0983115	0.525028	0.179149	0.21897	0.852013	-0.310655	-0.221316	0.0489809	0.467331	0.0633507	0.887178	0.384408	0.88234	0.184383	0.999606	0.73938	-0.134166	-0.286679	0.0109336	0.0834048	-0.231997	0.108121	-0.108609	0.28679	0.524142	0.374365	0.42961	0.758185	0.614183	0.0610211	0.618425	0.914992	0.078987	0.135712
A0A087WWA5	TNXB	Tenascin-X				Completeproteome;Proteomicsidentification;Referenceproteome	0.499959	0.475287	0.0387496	0.641492	0.660199	0.417612	-0.0326795	0.0400862	0.111725	0.182583	0.872286	0.326934	0.0123366	0.746846	0.968312	0.912465	0.190683	0.0913046	-0.0111322	0.0485504	0.167611	-0.328411	0.30584	0.19791	0.0385492	0.0656378	0.0765493	0.0977819	0.225491	0.263677	-0.239917	0.0309817	0.412982	0.107687	0.120446
A0A087WWF1;Q8WWX9	SELENOM	Selenoprotein M;Selenoprotein M (SelM)		cell part;cytoplasm;cytoplasmic part;endoplasmic reticulum;Golgi apparatus;intracellular membrane-bounded organelle;intracellular organelle;intracellular organelle part;intracellular part;membrane-bounded organelle;nuclear part;nucleoplasm;organelle;organelle part;perinuclear region of cytoplasm		Completeproteome;Cytoplasm;Endoplasmicreticulum;Golgiapparatus;Referenceproteome;Selenocysteine;Signal	0.122405	0.151436	0.885491	0.235994	0.316843	0.98239	-0.0548158	0.0386813	0.00373067	0.323307	0.166169	0.859792	0.950693	0.817174	0.385779	0.998944	0.989077	0.0339496	0.0422301	0.00587092	0.00175506	-0.172393	0.311389	-0.00237929	0.18779	0.0570374	0.982968	0.311916	0.212828	0.99168	0.00723506	0.948241	0.99398	0.156605	0.149257
A0A087WWT2;Q9NPD7	NRN1	Neuritin	anatomical structure development;developmental process;nervous system development;system development	alpha-amino-3-hydroxy-5-methyl-4-isoxazolepropionic acid selective glutamate receptor complex;anchored to membrane;cell junction;cell part;intrinsic to membrane;ionotropic glutamate receptor complex;macromolecular complex;membrane;membrane part;plasma membrane;plasma membrane part;protein complex;receptor complex;synapse		Celljunction;Cellmembrane;Completeproteome;Glycoprotein;GPI-anchor;Lipoprotein;Membrane;Proteomicsidentification;Referenceproteome;Signal;Synapse	0.000574856	0.863447	0.377369	0.00402339	0.929297	0.798808	0.106669	-0.00509963	0.0279861	0.674582	0.500376	0.510944	0.381681	0.943389	0.721353	0.957621	0.747784	0.0161721	-0.0210535	0.0264829	0.0294292	0.530372	0.306778	0.1734	1.85068e-05	0.0610144	0.121599	0.00303571	0.21982	0.339855	0.00646006	0.954356	0.990992	0.0880518	0.078582
A0A087WX02;F8WB74;P63302	SELENOW	Selenoprotein W;Selenoprotein W (SelW)	biological regulation;cell redox homeostasis;cellular homeostasis;cellular process;homeostatic process;regulation of biological process;regulation of biological quality;regulation of cellular process	cell part;cytoplasm;intracellular part	antioxidant activity;binding;selenium binding	Antioxidant;Completeproteome;Cytoplasm;Glutathionylation;Proteomicsidentification;Redox-activecenter;Referenceproteome;Selenocysteine	NaN	0.712335	0.492645	1	0.841099	0.837336	0	-0.0774394	0.0913886	0.712335	1	0.881569	0.208918	0.938458	1	1	0.59406	-0.0774394	NaN	0.0249237	0.191086	0	0.395731	-0.0235688	1	0.180737	0.910961	0.998595	0.417548	0.954125	0.186811	0.371246	0.815416	NaN	NaN
A0A087WX80;P24043	LAMA2	Laminin subunit alpha-2;Laminin subunit alpha-2 (Laminin M chain) (Laminin-12 subunit alpha) (Laminin-2 subunit alpha) (Laminin-4 subunit alpha) (Merosin heavy chain)	anatomical structure development;axon ensheathment;axon guidance;biological adhesion;biological regulation;cell adhesion;cellular component organization;cellular component organization at cellular level;cellular component organization or biogenesis;cellular component organization or biogenesis at cellular level;cellular process;chemotaxis;developmental process;ensheathment of neurons;extracellula…	basement membrane;cell part;cell projection;cell projection part;dendritic spine;extracellular matrix part;extracellular membrane-bounded organelle;extracellular organelle;extracellular region;extracellular region part;extracellular vesicular exosome;laminin complex;laminin-1 complex;macromolecular complex;membrane;membrane-bounded organelle;membrane-bounded vesicle;neuron projection;neuron spine…	structural molecule activity	Basementmembrane;Celladhesion;Coiledcoil;Completeproteome;Congenitalmusculardystrophy;Directproteinsequencing;Diseasemutation;Disulfidebond;Extracellularmatrix;Glycoprotein;LamininEGF-likedomain;Polymorphism;Proteomicsidentification;Referenceproteome;Repeat;Secreted;Signal	0.721685	0.603866	0.107378	0.827375	0.769074	0.608829	0.0151966	0.0121143	0.0479036	0.547027	0.774756	0.200191	0.140676	0.917833	0.91267	0.845368	0.53854	0.0171808	0.00831446	0.0439691	0.0515354	0.100885	0.0980805	0.227602	0.451137	0.557992	0.0385133	0.601794	0.780052	0.195179	-0.153701	0.165348	0.663209	0.0340249	0.0610755
A0A087WXB8;Q9Y274	ST3GAL6	ST3 beta-galactoside alpha-2,3-sialyltransferase 6, isoform CRA_b (Type 2 lactosamine alpha-2,3-sialyltransferase)"";""Type 2 lactosamine alpha-2,3-sialyltransferase (EC 2.4.99.-) (CMP-NeuAc:beta-galactoside alpha-2,3-sialyltransferase VI) (ST3Gal VI) (ST3GalVI) (Sialyltransferase 10)	amine metabolic process;aminoglycan biosynthetic process;aminoglycan metabolic process;biosynthetic process;carbohydrate biosynthetic process;carbohydrate metabolic process;cellular biosynthetic process;cellular carbohydrate metabolic process;cellular lipid metabolic process;cellular macromolecule metabolic process;cellular metabolic process;cellular process;cellular protein metabolic process;cel…	cell part;cytoplasmic part;extracellular membrane-bounded organelle;extracellular organelle;extracellular region part;extracellular vesicular exosome;Golgi apparatus;Golgi apparatus part;Golgi membrane;integral to Golgi membrane;integral to membrane;integral to organelle membrane;intracellular membrane-bounded organelle;intracellular organelle;intracellular organelle part;intracellular part;intri…	catalytic activity;sialyltransferase activity;transferase activity;transferase activity, transferring glycosyl groups	Alternativesplicing;Completeproteome;Glycoprotein;Glycosyltransferase;Golgiapparatus;Membrane;Polymorphism;Proteomicsidentification;Referenceproteome;Signal-anchor;Transferase;Transmembrane;Transmembranehelix	0.637407	0.0549396	0.383338	0.759361	0.142243	0.800298	0.0217935	0.243615	0.0919629	0.0322645	1	0.296638	0.674849	0.512426	1	0.884695	0.892308	0.292597	-0.00129364	0.133325	0.0423284	0.305039	0.300727	0.290794	0.0951912	0.240843	0.0687005	0.18622	0.493737	0.250347	0.0621831	0.703071	0.942096	NaN	NaN
A0A087WXE9;E9PQ70;Q6UXH9;Q6UXH9-2;Q6UXH9-3	PAMR1	Inactive serine protease PAMR1;Inactive serine protease PAMR1 (Fragment);Inactive serine protease PAMR1 (Peptidase domain-containing protein associated with muscle regeneration 1) (Regeneration-associated muscle protease homolog)		extracellular region	binding;calcium ion binding;catalytic activity;cation binding;endopeptidase activity;hydrolase activity;ion binding;metal ion binding;peptidase activity;peptidase activity, acting on L-amino acid peptides;serine hydrolase activity;serine-type endopeptidase activity;serine-type peptidase activity	Alternativesplicing;Completeproteome;Disulfidebond;EGF-likedomain;Glycoprotein;Hydrolase;Polymorphism;Protease;Proteomicsidentification;Referenceproteome;Repeat;Secreted;Serineproteasehomolog;Signal;Sushi	NaN	0.849577	0.819588	1	0.918636	0.968583	0	0.00690648	-0.00561985	0.789378	0.309568	0.454563	0.781138	0.963074	0.554834	0.955453	0.938686	-0.0109278	0.0559507	-0.0238248	0.00803383	0	0.0375537	-0.0818121	1	0.832998	0.50076	0.997893	0.921471	0.720039	0.054732	0.652701	0.928715	NaN	NaN
A0A087WXM8;P50895	BCAM	Basal cell adhesion molecule;Basal cell adhesion molecule (Auberger B antigen) (B-CAM cell surface glycoprotein) (F8/G253 antigen) (Lutheran antigen) (Lutheran blood group glycoprotein) (CD antigen CD239)	biological adhesion;biological regulation;cell adhesion;cell-matrix adhesion;cell-substrate adhesion;cellular process;cellular response to stimulus;regulation of biological process;regulation of cellular process;response to stimulus;signal transduction	cell part;external side of plasma membrane;extracellular membrane-bounded organelle;extracellular organelle;extracellular region part;extracellular vesicular exosome;integral to membrane;integral to plasma membrane;intrinsic to membrane;intrinsic to plasma membrane;membrane;membrane part;membrane-bounded organelle;membrane-bounded vesicle;organelle;plasma membrane;plasma membrane part;vesicle	binding;extracellular matrix binding;laminin binding;laminin receptor activity;molecular transducer activity;protein binding;protein C-terminus binding;receptor activity;signal transducer activity;signaling receptor activity;transmembrane signaling receptor activity	3D-structure;Bloodgroupantigen;Celladhesion;Completeproteome;Directproteinsequencing;Disulfidebond;Glycoprotein;Immunoglobulindomain;Membrane;Phosphoprotein;Polymorphism;Proteomicsidentification;Receptor;Referenceproteome;Repeat;Signal;Transmembrane;Transmembranehelix	0.645164	0.33376	0.349409	0.770532	0.528324	0.784448	0.0118047	-0.0451478	-0.0444919	0.709461	0.235515	0.242558	0.692165	0.937693	0.470582	0.840907	0.89554	-0.0134661	-0.068909	-0.0692105	-0.0208033	0.0683188	0.0504181	-0.119633	0.603991	0.763714	0.293648	0.725087	0.880595	0.546483	0.142918	0.208934	0.723611	0.161166	0.168104
A0A087WXW9;P20908	COL5A1	Collagen alpha-1(V) chain	anatomical structure development;anatomical structure morphogenesis;axon guidance;biological adhesion;biological regulation;biosynthetic process;blood vessel development;cell adhesion;cell migration;cell motility;cellular component disassembly;cellular component disassembly at cellular level;cellular component movement;cellular component organization;cellular component organization at cellular le…	basement membrane;cell part;collagen;collagen type V;cytoplasmic part;endoplasmic reticulum lumen;endoplasmic reticulum part;extracellular matrix;extracellular matrix part;extracellular membrane-bounded organelle;extracellular organelle;extracellular region;extracellular region part;extracellular vesicular exosome;fibrillar collagen;intracellular organelle lumen;intracellular organelle part;intra…	binding;carbohydrate binding;cation binding;extracellular matrix structural constituent;glycoprotein binding;glycosaminoglycan binding;growth factor binding;heparin binding;integrin binding;ion binding;metal ion binding;pattern binding;platelet-derived growth factor binding;polysaccharide binding;protein binding;protein complex binding;proteoglycan binding;receptor binding;structural molecule act…	3D-structure;Calcium;Collagen;Completeproteome;Directproteinsequencing;Diseasemutation;Disulfidebond;Ehlers-Danlossyndrome;Extracellularmatrix;Heparin-binding;Hydroxylation;Metal-binding;Polymorphism;Proteomicsidentification;Referenceproteome;Repeat;Secreted;Signal;Sulfation	0.00101504	0.782354	0.152564	0.00658201	0.876081	0.65743	-0.151308	0.0272727	0.0843176	0.514147	0.910785	0.220334	0.264723	0.903971	0.991605	0.856992	0.64042	0.081188	-0.0131637	0.0843464	0.0842911	-0.402147	0.0495814	0.120664	0.0101005	0.767526	0.277211	0.0417659	0.882555	0.527797	-0.264967	0.0154866	0.319949	0.19554	0.168458
A0A087WYK9;Q02985;Q02985-2;Q6NSD3	CFHR3	CFHR3 protein (Complement factor H-related 3, isoform CRA_c) (Complement factor H-related protein 3);Complement factor H-related protein 3;Complement factor H-related protein 3 (FHR-3) (DOWN16) (H factor-like protein 3)		blood microparticle;extracellular membrane-bounded organelle;extracellular organelle;extracellular region part;extracellular space;extracellular vesicular exosome;membrane-bounded organelle;membrane-bounded vesicle;organelle;vesicle		Alternativesplicing;Completeproteome;Disulfidebond;Glycoprotein;Polymorphism;Proteomicsidentification;Referenceproteome;Repeat;Secreted;Signal;Sushi	0.654171	0.435526	0.414879	0.77018	0.625666	0.810688	-0.0385269	0.0839274	0.0637706	0.492283	0.552192	0.164127	0.957185	0.893983	0.756977	0.813029	0.992486	0.0962944	0.0733271	0.135803	-0.0049878	-0.194355	-0.0663617	0.101859	0.341403	0.713675	0.404948	0.489728	0.854941	0.638284	-0.149446	0.220344	0.733959	0.265994	0.224423
A0A087WYL5;Q6UXD5-3;Q6UXD5-5	SEZ6L2	Seizure 6-like protein 2	adult behavior;adult locomotory behavior;anatomical structure development;behavior;biological regulation;cellular component organization;cellular component organization or biogenesis;cerebellar Purkinje cell layer development;developmental maturation;developmental process;locomotory behavior;multicellular organismal process;regulation of biological process;regulation of cellular process;regulatio…	cell body;cell part;cytoplasmic part;endoplasmic reticulum;endoplasmic reticulum membrane;endoplasmic reticulum part;integral to membrane;intracellular membrane-bounded organelle;intracellular organelle;intracellular organelle part;intracellular part;intrinsic to membrane;membrane;membrane part;membrane-bounded organelle;neuronal cell body;organelle;organelle membrane;organelle part;plasma membra…		Alternativesplicing;Cellmembrane;Completeproteome;Disulfidebond;Endoplasmicreticulum;Glycoprotein;Membrane;Polymorphism;Proteomicsidentification;Referenceproteome;Repeat;Signal;Sushi;Transmembrane;Transmembranehelix	7.27212e-07	0.407717	0.976711	0.000324324	0.609134	0.997686	0.14484	0.0245771	-0.000994176	0.669877	0.377009	0.668351	0.685839	0.9438	0.620016	0.98598	0.896972	0.0159024	0.0310832	-0.0180324	0.0147334	0.727184	0.418653	0.264038	4.71527e-11	0.0088987	0.0158656	0	0.0834074	0.140704	0.0247775	0.824046	0.966756	0.0556377	0.215097
A0A087WZ82;A0A0A6YYL5;E9PHZ3;E9PJ02;J3QKN1;Q9H0Q3;Q9H0Q3-2	FXYD6-FXYD2;FXYD6-FXYD2;FXYD6;FXYD6;FXYD6;FXYD6;FXYD6	FXYD domain-containing ion transport regulator;FXYD domain-containing ion transport regulator 6 (Phosphohippolin)	biological regulation;cellular process;establishment of localization;ion transmembrane transport;ion transport;regulation of biological process;regulation of cellular process;regulation of ion transmembrane transport;regulation of ion transmembrane transporter activity;regulation of ion transport;regulation of localization;regulation of metal ion transport;regulation of molecular function;regulat…	cell part;integral to membrane;integral to plasma membrane;intrinsic to membrane;intrinsic to plasma membrane;membrane;membrane part;plasma membrane;plasma membrane part	channel activity;channel regulator activity;ion channel activity;ion transmembrane transporter activity;passive transmembrane transporter activity;sodium channel regulator activity;substrate-specific channel activity;substrate-specific transmembrane transporter activity;substrate-specific transporter activity;transmembrane transporter activity;transporter activity	Alternativesplicing;Completeproteome;Ionchannel;Iontransport;Membrane;Proteomicsidentification;Referenceproteome;Schizophrenia;Signal;Transmembrane;Transmembranehelix;Transport	0.389785	0.163457	0.242683	0.552383	0.332923	0.724344	-0.0278749	-0.0407735	0.0348382	0.740317	0.0572162	0.18293	0.545157	0.946116	0.184205	0.828464	0.840037	-0.0119508	-0.0623905	0.0522294	0.0187848	-0.0823416	-0.08094	0.110198	0.535258	0.629043	0.321321	0.675727	0.820028	0.570866	-0.263138	0.0162404	0.316289	0.22532	0.205167
A0A087WZM2;D6RHI9;O00584	RNASET2	Ribonuclease T2;Ribonuclease T2 (EC 3.1.27.-) (Ribonuclease 6);Ribonuclease T2 (Fragment)	catabolic process;cellular catabolic process;cellular macromolecule catabolic process;cellular macromolecule metabolic process;cellular metabolic process;cellular nitrogen compound metabolic process;cellular process;macromolecule catabolic process;macromolecule metabolic process;metabolic process;nitrogen compound metabolic process;nucleic acid metabolic process;nucleobase-containing compound met…	cell part;cytoplasmic part;endoplasmic reticulum lumen;endoplasmic reticulum part;extracellular membrane-bounded organelle;extracellular organelle;extracellular region;extracellular region part;extracellular space;extracellular vesicular exosome;intracellular membrane-bounded organelle;intracellular organelle;intracellular organelle lumen;intracellular organelle part;intracellular part;lysosomal …	binding;catalytic activity;endonuclease activity;endonuclease activity, active with either ribo- or deoxyribonucleic acids and producing 3'-phosphomonoesters;endoribonuclease activity;endoribonuclease activity, producing 3'-phosphomonoesters;hydrolase activity;hydrolase activity, acting on ester bonds;nuclease activity;nucleic acid binding;ribonuclease activity;ribonuclease T2 activity;RNA binding	3D-structure;Alternativesplicing;Completeproteome;Diseasemutation;Disulfidebond;Endonuclease;Endoplasmicreticulum;Glycoprotein;Hydrolase;Lysosome;Nuclease;Polymorphism;Proteomicsidentification;Referenceproteome;Secreted;Signal	0.286936	0.666721	0.03367	0.440962	0.815405	0.401761	-0.0373448	-0.0135307	0.0680591	0.434768	0.960815	0.138327	0.0316381	0.878468	1	0.780937	0.315888	-0.0341553	0.00193782	0.0553985	0.0797458	-0.22371	-0.111118	0.113868	0.0857519	0.506591	0.305368	0.171765	0.741924	0.557781	-0.0931778	0.40212	0.811044	0.0567297	0.0580778
A0A087WZR4	FCGR3B	Low affinity immunoglobulin gamma Fc region receptor III-B				Completeproteome;Proteomicsidentification;Referenceproteome	0.672215	0.00110323	0.23248	0.786037	0.00846043	0.720965	0.0237332	0.123562	0.0408797	0.319303	7.44695e-06	0.143852	0.617961	0.81908	0.000106667	0.781779	0.868626	0.0392398	0.191019	0.0649279	0.0188356	-0.00276718	0.11397	0.0187322	0.985777	0.501807	0.873264	0.990645	0.740758	0.937086	-0.0350679	0.765178	0.959868	0.339354	0.337506
A0A087X089;Q16627;Q16627-2	CCL14	C-C motif chemokine;C-C motif chemokine 14 (Chemokine CC-1/CC-3) (HCC-1/HCC-3) (HCC-1(1-74)) (NCC-2) (Small-inducible cytokine A14) [Cleaved into: HCC-1(3-74);HCC-1(4-74);HCC-1(9-74)]	biological regulation;calcium ion homeostasis;cation homeostasis;cell chemotaxis;cell migration;cell motility;cellular calcium ion homeostasis;cellular cation homeostasis;cellular chemical homeostasis;cellular component movement;cellular divalent inorganic cation homeostasis;cellular homeostasis;cellular ion homeostasis;cellular metal ion homeostasis;cellular process;cellular response to chemical…	extracellular region part;extracellular space		3D-structure;Alternativesplicing;Chemotaxis;Completeproteome;Cytokine;Directproteinsequencing;Disulfidebond;Glycoprotein;Polymorphism;Proteomicsidentification;Referenceproteome;Secreted;Signal	0.026609	0.860975	0.731698	0.0729828	0.927418	0.933207	-0.083723	0.00832335	0.0178762	0.590178	0.519578	0.920743	0.537965	0.924004	0.733302	1	0.832512	-0.0313889	0.0381075	-0.0057072	0.0396455	-0.329624	-0.242665	-0.0129005	0.0101152	0.142115	0.90785	0.0416934	0.36017	0.95272	-0.185356	0.0934186	0.553377	0.0843897	0.101484
A0A087X0D5;P09668	CTSH	Cathepsin H (EC 3.4.22.16);Cathepsin H heavy chain;Cathepsin H light chain];Pro-cathepsin H;Pro-cathepsin H [Cleaved into: Cathepsin H mini chain	adaptive immune response;adaptive immune response based on somatic recombination of immune receptors built from immunoglobulin superfamily domains;anatomical structure development;anatomical structure homeostasis;anatomical structure morphogenesis;antigen processing and presentation;biological regulation;bradykinin catabolic process;catabolic process;cell killing;cellular catabolic process;cellul…	acrosomal vesicle;axoneme part;cell part;cell projection part;cytoplasmic membrane-bounded vesicle;cytoplasmic part;cytoplasmic vesicle;cytosol;extracellular membrane-bounded organelle;extracellular organelle;extracellular region part;extracellular space;extracellular vesicular exosome;intracellular membrane-bounded organelle;intracellular organelle;intracellular part;lysosome;lytic vacuole;membr…	activating MHC class I receptor activity;aminopeptidase activity;apoptotic protease activator activity;binding;caspase activator activity;caspase regulator activity;catalytic activity;cysteine-type endopeptidase activity;cysteine-type peptidase activity;endopeptidase activity;enzyme activator activity;enzyme regulator activity;exopeptidase activity;HLA-A specific activating MHC class I receptor a…	3D-structure;Completeproteome;Directproteinsequencing;Disulfidebond;Glycoprotein;Hydrolase;Lysosome;Polymorphism;Protease;Proteomicsidentification;Referenceproteome;Signal;Thiolprotease;Zymogen	0.614967	0.204039	0.0408653	0.741912	0.380702	0.420552	0.0270908	0.0511559	-0.116575	0.924287	0.0476425	0.0755858	0.0677567	0.989675	0.15569	0.670658	0.395701	-0.00443305	0.0919211	-0.131677	-0.102129	0.135045	-0.0348311	-0.22329	0.418873	0.840173	0.0494036	0.570236	0.924239	0.212622	0.082195	0.47435	0.855829	0.0801442	0.0767085
A0A087X0K0;P39059	COL15A1	Collagen alpha-1(XV) chain;Collagen alpha-1(XV) chain [Cleaved into: Restin (Endostatin-XV) (Related to endostatin) (Restin-I);Restin-2 (Restin-II);Restin-3 (Restin-III);Restin-4 (Restin-IV)]	anatomical structure formation involved in morphogenesis;angiogenesis;biological adhesion;biological regulation;cell adhesion;cell differentiation;cellular component disassembly;cellular component disassembly at cellular level;cellular component organization;cellular component organization at cellular level;cellular component organization or biogenesis;cellular component organization or biogenesi…	cell part;collagen;collagen type XV;cytoplasmic part;endoplasmic reticulum lumen;endoplasmic reticulum part;extracellular matrix;extracellular matrix part;extracellular membrane-bounded organelle;extracellular organelle;extracellular region;extracellular region part;extracellular space;extracellular vesicular exosome;integral to membrane;intracellular organelle lumen;intracellular organelle part;…	extracellular matrix structural constituent;structural molecule activity	3D-structure;Angiogenesis;Celladhesion;Collagen;Completeproteome;Developmentalprotein;Differentiation;Directproteinsequencing;Disulfidebond;Extracellularmatrix;Glycoprotein;Hydroxylation;Polymorphism;Proteomicsidentification;Referenceproteome;Repeat;Secreted;Signal	0.00279999	0.711178	0.282562	0.015374	0.842491	0.757343	-0.0641216	0.0145868	-0.036069	0.367788	0.827985	0.74714	0.113856	0.838192	0.940231	0.99277	0.509155	0.0504408	-0.0100629	-0.0125759	-0.059562	-0.396591	0.134216	0.000697132	0.00225685	0.479501	0.995638	0.0196794	0.724281	0.997122	-0.130188	0.305198	0.776499	0.143478	0.204798
A0A087X0K4;Q7Z408;Q7Z408-4	CSMD2	CUB and sushi domain-containing protein 2;CUB and sushi domain-containing protein 2 (CUB and sushi multiple domains protein 2)		cell part;integral to membrane;intrinsic to membrane;membrane;membrane part;plasma membrane		Alternativesplicing;Cellmembrane;Completeproteome;Directproteinsequencing;Disulfidebond;Glycoprotein;Membrane;Polymorphism;Proteomicsidentification;Referenceproteome;Repeat;Sushi;Transmembrane;Transmembranehelix	0.135334	0.588672	0.939759	0.24225	0.749257	0.985628	-0.160227	-0.0499897	-0.00623664	0.588672	1	0.820843	0.691565	0.923249	1	0.990546	0.897384	-0.0499897	NaN	-0.0230109	0.0231183	-0.691602	-0.0912093	0.265485	0.1958	0.815473	0.232429	0.321769	0.914471	0.482181	0.161795	0.471926	0.854775	0.139937	0.312551
A0A087X0M8	CHL1	Neural cell adhesion molecule L1-like protein				Completeproteome;Proteomicsidentification;Referenceproteome;Repeat	0.141469	0.0404366	0.0160138	0.264642	0.123037	0.312238	0.0461857	-0.0656789	0.0721468	0.992532	0.00102549	0.0450592	0.0324024	1	0.00950877	0.610705	0.313423	0.000345939	-0.115198	0.0687805	0.0749953	0.240015	0.138884	0.223011	0.0775617	0.405647	0.0467677	0.159821	0.667135	0.209722	-0.141937	0.209147	0.722629	0.0687792	0.139205
A0A087X0S5;P12109	COL6A1	Collagen alpha-1(VI) chain	axon guidance;biological adhesion;cell adhesion;cell differentiation;cellular component assembly;cellular component disassembly;cellular component disassembly at cellular level;cellular component organization;cellular component organization at cellular level;cellular component organization or biogenesis;cellular component organization or biogenesis at cellular level;cellular developmental process…	anchoring collagen;cell part;collagen;collagen type VI;cytoplasmic part;endoplasmic reticulum lumen;endoplasmic reticulum part;extracellular matrix;extracellular matrix part;extracellular membrane-bounded organelle;extracellular organelle;extracellular region;extracellular region part;extracellular vesicular exosome;intracellular organelle lumen;intracellular organelle part;intracellular part;lys…	binding;growth factor binding;platelet-derived growth factor binding;protein binding	Celladhesion;Collagen;Completeproteome;Directproteinsequencing;Diseasemutation;Extracellularmatrix;Glycoprotein;Hydroxylation;Polymorphism;Proteomicsidentification;Referenceproteome;Repeat;Secreted;Signal	0.0563428	0.865247	0.227298	0.134977	0.927408	0.724222	0.0563358	0.00476306	0.0303064	0.843462	0.926561	0.433884	0.228017	0.975359	0.998151	0.950401	0.612721	0.00695112	0.00312201	0.0242309	0.0359146	0.22801	0.234279	0.253094	0.0797446	0.156852	0.0209688	0.162624	0.380926	0.152189	-0.205972	0.061745	0.493795	0.111287	0.0974741
A0A087X106;O43790;P78385;Q14533	KRT81;KRT86;KRT83;KRT81	Keratin, type II cuticular Hb1 (Hair keratin K2.9) (Keratin, hair, basic, 1) (Keratin-81) (K81) (Metastatic lymph node 137 gene protein) (MLN 137) (Type II hair keratin Hb1) (Type-II keratin Kb21) (ghHKb1) (ghHb1)"";""Keratin, type II cuticular Hb1"";""Keratin, type II cuticular Hb3 (Hair keratin K2.10) (Keratin-83) (K83) (Type II hair keratin Hb3) (Type-II keratin Kb23)"";""Keratin, type II cuti…	aging;anatomical structure development;developmental process;epidermis development;hair cycle;molting cycle;multicellular organismal process;tissue development	cell part;cytoskeletal part;extracellular membrane-bounded organelle;extracellular organelle;extracellular region part;extracellular space;extracellular vesicular exosome;intermediate filament;intracellular organelle part;intracellular part;keratin filament;macromolecular complex;membrane-bounded organelle;membrane-bounded vesicle;organelle;organelle part;protein complex;vesicle	structural molecule activity	Coiledcoil;Completeproteome;Diseasemutation;Intermediatefilament;Keratin;Polymorphism;Proteomicsidentification;Referenceproteome	0.00500818	0.769037	0.603024	0.0202483	0.869577	0.896804	-0.129361	-0.0201937	0.0276829	0.936723	0.616016	0.253175	0.828894	0.990696	0.805114	0.848509	0.946523	0.00741058	-0.040897	0.0712076	-0.0124938	-0.343433	0.0446939	-0.176414	0.00722042	0.789899	0.110629	0.0343202	0.894415	0.317733	-0.0835127	0.452887	0.84196	0.53214	0.655641
A0A087X117;A0A0G2JN29;J3KN36;P69849;Q15155;Q5JPE7;Q5JPE7-2	NOMO1;NOMO1;NOMO3;NOMO3;NOMO1;NOMO2;NOMO2	Nodal modulator 1;Nodal modulator 1 (pM5 protein);Nodal modulator 2 (pM5 protein 2);Nodal modulator 3;Nodal modulator 3 (pM5 protein 3)	biological regulation;posttranscriptional regulation of gene expression;protein destabilization;regulation of biological process;regulation of biological quality;regulation of gene expression;regulation of macromolecule metabolic process;regulation of metabolic process;regulation of protein stability	cell part;cytoplasmic part;endoplasmic reticulum membrane;endoplasmic reticulum part;integral to membrane;intracellular organelle part;intracellular part;intrinsic to membrane;membrane;membrane part;organelle membrane;organelle part	binding;carbohydrate binding	Alternativesplicing;Completeproteome;Endoplasmicreticulum;Glycoprotein;Membrane;Phosphoprotein;Polymorphism;Proteomicsidentification;Referenceproteome;Signal;Transmembrane;Transmembranehelix	1	0.881764	0.853302	1	0.931586	0.971119	NaN	-0.010597	0.0110612	0.684504	0.572262	0.989226	0.751227	0.939098	0.775189	1	0.92338	0.0359648	-0.0505071	-0.000923085	0.0224747	0	0.0321956	-0.0634157	1	0.847831	0.607419	0.997193	0.924575	0.785211	0.0952358	0.439799	0.832856	0.221115	0.269622
A0A087X136;P51801	CLCNKB	Chloride channel protein ClC-Kb;Chloride channel protein ClC-Kb (Chloride channel Kb) (ClC-K2)	cellular process;establishment of localization;excretion;ion transmembrane transport;ion transport;multicellular organismal process;secretion;system process;transmembrane transport;transport	cell part;chloride channel complex;integral to membrane;integral to plasma membrane;intrinsic to membrane;intrinsic to plasma membrane;ion channel complex;macromolecular complex;membrane;membrane part;plasma membrane;plasma membrane part;protein complex	anion channel activity;anion transmembrane transporter activity;binding;cation binding;channel activity;chloride channel activity;gated channel activity;ion binding;ion channel activity;ion transmembrane transporter activity;metal ion binding;passive transmembrane transporter activity;substrate-specific channel activity;substrate-specific transmembrane transporter activity;substrate-specific tran…	Alternativesplicing;Barttersyndrome;Calcium;CBSdomain;Cellmembrane;Chloride;Chloridechannel;Completeproteome;Deafness;Diseasemutation;Glycoprotein;Ionchannel;Iontransport;Membrane;Metal-binding;Polymorphism;Referenceproteome;Repeat;Transmembrane;Transmembranehelix;Transport;Voltage-gatedchannel	0.0031447	0.0993363	0.994891	0.0142412	0.225631	0.999314	0.126118	0.091021	0.000316074	0.237047	0.155789	0.932809	0.919358	0.786234	0.358237	1	0.979985	0.0846697	0.0957845	-0.00555697	0.00573735	0.561675	0.410677	0.084671	3.02389e-06	0.0104336	0.446622	0.00106383	0.0910955	0.681173	0.0482268	0.665047	0.927876	0.0876167	0.153435
A0A087X152;D6RE16;E0CX15;O95185;O95185-2	UNC5C	Netrin receptor UNC5C;Netrin receptor UNC5C (Fragment);Netrin receptor UNC5C (Protein unc-5 homolog 3) (Protein unc-5 homolog C)	anatomical structure development;anterior/posterior axon guidance;apoptosis;axon guidance;biological regulation;brain development;cell death;cellular process;cellular response to stimulus;chemotaxis;death;developmental process;locomotion;organ development;positive regulation of apoptosis;positive regulation of biological process;positive regulation of cell death;positive regulation of cellular pr…	cell part;integral to membrane;intrinsic to membrane;membrane;membrane part;plasma membrane	molecular transducer activity;netrin receptor activity;receptor activity;signal transducer activity;signaling receptor activity;transmembrane signaling receptor activity	Alternativesplicing;Apoptosis;Completeproteome;Developmentalprotein;Disulfidebond;Glycoprotein;Immunoglobulindomain;Membrane;Phosphoprotein;Polymorphism;Proteomicsidentification;Receptor;Referenceproteome;Repeat;Signal;Transmembrane;Transmembranehelix	0.539012	0.0856871	0.577322	0.676722	0.210652	0.886837	0.0342467	-0.054427	-0.0132296	0.621653	0.0398578	0.723965	0.586242	0.934816	0.13974	0.991801	0.858866	-0.0166916	-0.0827285	-0.0105953	-0.0154586	0.0875265	0.166769	0.055148	0.586333	0.31696	0.624849	0.71251	0.581913	0.791393	-0.133564	0.234548	0.742701	0.086006	0.0810608
A0A087X1G7;A0A0B4J1S4;O60613	SELENOF	Selenoprotein F;Selenoprotein F (15 kDa selenoprotein)	cellular macromolecule metabolic process;cellular metabolic process;cellular process;cellular protein metabolic process;'de novo' posttranslational protein folding;'de novo' protein folding;macromolecule metabolic process;metabolic process;primary metabolic process;protein folding;protein metabolic process	cell part;cytoplasmic part;endoplasmic reticulum lumen;endoplasmic reticulum part;extracellular membrane-bounded organelle;extracellular organelle;extracellular region part;extracellular vesicular exosome;intracellular organelle lumen;intracellular organelle part;intracellular part;membrane-bounded organelle;membrane-bounded vesicle;membrane-enclosed lumen;organelle;organelle lumen;organelle part…	binding;selenium binding	Alternativesplicing;Completeproteome;Directproteinsequencing;Endoplasmicreticulum;Proteomicsidentification;Referenceproteome;Selenocysteine;Signal	0.0946356	0.000779692	0.082681	0.190746	0.00624	0.556322	0.163678	0.138643	0.0477361	0.136469	1.7509e-05	0.333145	0.0452234	0.731866	0.000391304	0.918516	0.352889	0.0486431	0.22172	0.0308563	0.0633175	0.125575	0.193637	0.197503	0.384883	0.244079	0.0734987	0.5357	0.495304	0.257333	-0.130457	0.239783	0.748085	NaN	NaN
A0A087X1J7;P22352	GPX3	Glutathione peroxidase;Glutathione peroxidase 3 (GPx-3) (GSHPx-3) (EC 1.11.1.9) (Extracellular glutathione peroxidase) (Plasma glutathione peroxidase) (GPx-P) (GSHPx-P)	catabolic process;cellular catabolic process;cellular component assembly;cellular component organization;cellular component organization or biogenesis;cellular metabolic process;cellular process;cellular response to chemical stimulus;cellular response to hydrogen peroxide;cellular response to oxidative stress;cellular response to reactive oxygen species;cellular response to stimulus;cellular resp…	extracellular membrane-bounded organelle;extracellular organelle;extracellular region;extracellular region part;extracellular space;extracellular vesicular exosome;membrane-bounded organelle;membrane-bounded vesicle;organelle;vesicle	antioxidant activity;binding;catalytic activity;glutathione peroxidase activity;oxidoreductase activity;oxidoreductase activity, acting on peroxide as acceptor;peroxidase activity;protein binding;selenium binding;transcription factor binding	3D-structure;Completeproteome;Directproteinsequencing;Oxidoreductase;Peroxidase;Polymorphism;Proteomicsidentification;Referenceproteome;Secreted;Selenocysteine;Signal	0.308693	0.231624	0.673337	0.463103	0.425632	0.924177	0.0389661	-0.0262906	-0.00913427	0.519251	0.148075	0.963394	0.526962	0.90764	0.364693	1	0.835783	-0.0176731	-0.0327538	-0.00116667	-0.016489	0.0989271	-0.0960658	-0.110322	0.456002	0.566146	0.32077	0.605475	0.780992	0.571214	0.041477	0.709667	0.945674	0.0925186	0.0958006
A0A087X1T7;E7EX88;H0YM81;P16112;P16112-2	ACAN	Aggrecan core protein;Aggrecan core protein (Cartilage-specific proteoglycan core protein) (CSPCP) (Chondroitin sulfate proteoglycan core protein 1) (Chondroitin sulfate proteoglycan 1) [Cleaved into: Aggrecan core protein 2]	amine metabolic process;aminoglycan biosynthetic process;aminoglycan catabolic process;aminoglycan metabolic process;anatomical structure development;biological adhesion;biosynthetic process;carbohydrate biosynthetic process;carbohydrate catabolic process;carbohydrate metabolic process;cartilage condensation;catabolic process;cell adhesion;cell development;cell-cell adhesion;cellular biosynthetic…	basement membrane;cell part;cytoplasmic part;extracellular matrix;extracellular matrix part;extracellular region;extracellular region part;Golgi apparatus part;Golgi lumen;intracellular organelle lumen;intracellular organelle part;intracellular part;lysosomal lumen;membrane-enclosed lumen;organelle lumen;organelle part;proteinaceous extracellular matrix;vacuolar lumen;vacuolar part	binding;carbohydrate binding;cation binding;extracellular matrix structural constituent;glycosaminoglycan binding;hyaluronic acid binding;ion binding;metal ion binding;pattern binding;polysaccharide binding;structural molecule activity	3D-structure;Alternativesplicing;Calcium;Completeproteome;Directproteinsequencing;Diseasemutation;Disulfidebond;Dwarfism;EGF-likedomain;Extracellularmatrix;Glycoprotein;Immunoglobulindomain;Lectin;Metal-binding;Polymorphism;Proteoglycan;Proteomicsidentification;Referenceproteome;Repeat;Secreted;Signal;Sushi	0.709851	0.0429755	0.908578	0.816465	0.119196	0.983212	0.018058	0.249928	0.00772922	0.522998	0.0127567	0.751854	0.824932	0.902989	0.0552895	0.991785	0.947943	0.09466	0.422449	0.0276756	-0.0136419	-0.123529	-0.054633	-0.0195946	0.373507	0.770362	0.900748	0.523713	0.882161	0.948146	-0.0962343	0.539293	0.884168	0.113044	0.104834
A0A087X1V2	NCAM1	Neural cell adhesion molecule 1 (Fragment)				Completeproteome;Proteomicsidentification;Referenceproteome;Repeat	0.0551631	0.921358	0.67097	0.125086	0.960993	0.922549	0.11	0.00335439	-0.0150092	0.0249509	0.165884	0.763731	0.342808	0.472182	0.380485	0.987609	0.712958	0.0801956	-0.0542765	0.0135304	-0.0399814	0.32418	0.343794	0.0494307	0.0262134	0.0345672	0.669438	0.0765866	0.165771	0.815825	-0.070546	0.542078	0.88781	0.173668	0.206872
A0A087X1Z2;C9JTV4;H0Y4Y4;Q8WYH2;Q96C19;Q9BUP0;Q9BUP0-2	EFHD1;EFHD1;EFHD2;PP1187;EFHD2;EFHD1;EFHD1	EF-hand domain-containing protein D1;EF-hand domain-containing protein D1 (EF-hand domain-containing protein 1) (Swiprosin-2);EF-hand domain-containing protein D1 (Fragment);EF-hand domain-containing protein D2 (Fragment);EF-hand domain-containing protein D2 (Swiprosin-1)	cell projection organization;cellular component organization;cellular component organization at cellular level;cellular component organization or biogenesis;cellular component organization or biogenesis at cellular level;cellular process;neuron projection development	cell part;cytoplasmic part;extracellular membrane-bounded organelle;extracellular organelle;extracellular region part;extracellular vesicular exosome;intracellular organelle part;intracellular part;membrane;membrane part;membrane raft;membrane-bounded organelle;membrane-bounded vesicle;mitochondrial inner membrane;mitochondrial membrane;mitochondrial part;organelle;organelle inner membrane;organe…	binding;calcium ion binding;cation binding;ion binding;metal ion binding	Acetylation;Alternativesplicing;Calcium;Completeproteome;Directproteinsequencing;Membrane;Metal-binding;Phosphoprotein;Polymorphism;Proteomicsidentification;Referenceproteome;Repeat	0.0396293	1	0.328499	0.0981984	1	0.77028	0.104147	NaN	-0.118343	1	1	0.741309	0.132664	1	1	0.993515	0.528514	NaN	NaN	0.0481173	-0.218219	0.503222	0.339524	-0.106487	0.00175781	0.57616	0.612422	0.0173431	0.787839	0.789211	0.172728	0.408997	0.813714	NaN	NaN
A0A087X240;P52803	EFNA5	Ephrin-A5;Ephrin-A5 (AL-1) (EPH-related receptor tyrosine kinase ligand 7) (LERK-7)	anatomical structure development;axon guidance;biological regulation;cell surface receptor linked signaling pathway;cellular process;cellular response to stimulus;chemotaxis;developmental process;enzyme linked receptor protein signaling pathway;ephrin receptor signaling pathway;locomotion;nervous system development;positive regulation of biological process;positive regulation of cellular metaboli…	anchored to external side of plasma membrane;anchored to membrane;anchored to plasma membrane;caveola;cell part;extracellular region;intrinsic to external side of plasma membrane;intrinsic to membrane;intrinsic to plasma membrane;membrane;membrane part;membrane raft;plasma membrane;plasma membrane part	binding;chemorepellent activity;ephrin receptor binding;protein binding;receptor binding	3D-structure;Cellmembrane;Completeproteome;Developmentalprotein;Differentiation;Disulfidebond;Glycoprotein;GPI-anchor;Lipoprotein;Membrane;Neurogenesis;Polymorphism;Proteomicsidentification;Referenceproteome;Signal	0.158633	0.0165699	0.975404	0.28626	0.0653333	0.998043	0.0566909	0.0712216	-0.000754166	0.054557	0.0332748	0.29478	0.394189	0.597181	0.124848	0.892889	0.751483	0.0718781	0.0707292	-0.0297147	0.025793	0.11199	0.455983	0.0345593	0.402614	0.00401301	0.762375	0.555742	0.0582187	0.87353	0.046237	0.68575	0.936421	0.206256	0.250307
A0A087X253;P63010;P63010-2;P63010-3	AP2B1	AP complex subunit beta;AP-2 complex subunit beta (AP105B) (Adaptor protein complex AP-2 subunit beta) (Adaptor-related protein complex 2 subunit beta) (Beta-2-adaptin) (Beta-adaptin) (Clathrin assembly protein complex 2 beta large chain) (Plasma membrane adaptor HA2/AP2 adaptin beta subunit)	antigen processing and presentation;antigen processing and presentation of exogenous antigen;antigen processing and presentation of exogenous peptide antigen;antigen processing and presentation of exogenous peptide antigen via MHC class II;antigen processing and presentation of peptide antigen;antigen processing and presentation of peptide antigen via MHC class II;antigen processing and presentat…	AP-2 adaptor complex;AP-type membrane coat adaptor complex;cell part;clathrin adaptor complex;clathrin coated vesicle membrane;clathrin-coated endocytic vesicle membrane;coated vesicle membrane;cytoplasmic part;cytoplasmic vesicle membrane;cytoplasmic vesicle part;cytosol;endocytic vesicle membrane;intracellular membrane-bounded organelle;intracellular organelle;intracellular organelle part;intra…	binding;clathrin binding;peptide binding;protein binding;protein transporter activity;signal sequence binding;substrate-specific transporter activity;transporter activity	3D-structure;Acetylation;Alternativesplicing;Cellmembrane;Coatedpit;Completeproteome;Endocytosis;Membrane;Phosphoprotein;Proteintransport;Proteomicsidentification;Referenceproteome;Transport	0.130946	0.0150111	0.508855	0.241252	0.055947	0.844346	0.084853	0.125559	0.0327138	0.0913934	0.0141285	0.543497	0.615753	0.663962	0.0636372	0.966155	0.86869	0.111647	0.135994	0.0337048	0.0316798	0.219637	-0.101522	0.0588254	0.107135	0.544191	0.604236	0.20246	0.773505	0.782444	-0.0459422	0.685723	0.937256	0.195046	0.259046
A0A0A0MQS9;A0A0A0MTC7;Q16363;Q16363-2	LAMA4	Laminin subunit alpha-4;Laminin subunit alpha-4 (Laminin-14 subunit alpha) (Laminin-8 subunit alpha) (Laminin-9 subunit alpha)	anatomical structure development;biological adhesion;biological regulation;blood vessel development;brown fat cell differentiation;cell adhesion;cell differentiation;cellular component organization;cellular component organization at cellular level;cellular component organization or biogenesis;cellular component organization or biogenesis at cellular level;cellular developmental process;cellular p…	basal lamina;basement membrane;extracellular matrix part;extracellular membrane-bounded organelle;extracellular organelle;extracellular region;extracellular region part;extracellular vesicular exosome;laminin complex;laminin-1 complex;macromolecular complex;membrane-bounded organelle;membrane-bounded vesicle;organelle;protein complex;vesicle	extracellular matrix structural constituent;structural molecule activity	Alternativesplicing;Basementmembrane;Cardiomyopathy;Celladhesion;Coiledcoil;Completeproteome;Diseasemutation;Disulfidebond;Extracellularmatrix;Glycoprotein;LamininEGF-likedomain;Polymorphism;Proteomicsidentification;Referenceproteome;Repeat;Secreted;Signal	1	0.578085	0.585887	1	0.747989	0.888021	0.0895938	-0.0204426	-0.0223305	0.431075	0.915742	0.563477	0.69565	0.876251	0.995893	0.960306	0.898224	-0.0349969	0.00575501	-0.0293788	-0.0170443	0.508694	0.0886726	-0.0417601	0.381443	0.635246	0.771082	0.531259	0.824306	0.878657	0.168314	0.237742	0.748009	0.172041	0.169211
A0A0A0MQU6;Q9H2E6;Q9H2E6-2	SEMA6A	Sema domain, transmembrane domain (TM), and cytoplasmic domain, (Semaphorin) 6A, isoform CRA_d (Semaphorin-6A);Semaphorin-6A (Semaphorin VIA) (Sema VIA) (Semaphorin-6A-1) (SEMA6A-1)	anatomical structure development;anatomical structure morphogenesis;apoptosis;axon guidance;biological regulation;cell death;cell migration;cell motility;cell surface receptor linked signaling pathway;cellular component movement;cellular component organization;cellular component organization at cellular level;cellular component organization or biogenesis;cellular component organization or biogene…	axon;cell part;cell projection;integral to membrane;integral to plasma membrane;intrinsic to membrane;intrinsic to plasma membrane;membrane;membrane part;neuron projection;plasma membrane;plasma membrane part	molecular transducer activity;receptor activity;signal transducer activity;signaling receptor activity;transmembrane signaling receptor activity	Alternativesplicing;Cellmembrane;Completeproteome;Developmentalprotein;Differentiation;Disulfidebond;Glycoprotein;Membrane;Neurogenesis;Phosphoprotein;Polymorphism;Proteomicsidentification;Referenceproteome;Signal;Transmembrane;Transmembranehelix	0.466712	0.478345	0.405341	0.620968	0.668163	0.811672	0.0223858	-0.0236787	-0.020587	0.0385911	0.503503	0.784548	0.295355	0.554442	0.721553	0.995502	0.671988	-0.0892488	0.025499	-0.00844438	-0.0327295	0.0587166	-0.152509	0.0549932	0.655862	0.360673	0.639348	0.761987	0.622929	0.800917	-0.0977455	0.404121	0.810603	0.0627595	0.0648501
A0A0A0MQY7;Q5VU97	CACHD1	VWFA and cache domain-containing protein 1;VWFA and cache domain-containing protein 1 (Cache domain-containing protein 1)	calcium ion transport;cation transport;divalent inorganic cation transport;divalent metal ion transport;establishment of localization;ion transport;metal ion transport;transport	cell part;integral to membrane;intrinsic to membrane;membrane part		Alternativesplicing;Calcium;Calciumtransport;Completeproteome;Glycoprotein;Iontransport;Membrane;Polymorphism;Proteomicsidentification;Referenceproteome;Repeat;Signal;Transmembrane;Transmembranehelix;Transport	0.170337	0.544929	0.0462308	0.300997	0.717797	0.452166	0.0481831	0.0233384	0.0489135	0.576232	0.630294	0.052659	0.156388	0.920785	0.820554	0.624715	0.556189	0.024597	0.0223943	0.0561388	0.0416882	0.0830808	0.147935	0.216814	0.527978	0.375422	0.053388	0.669977	0.64077	0.220133	-0.127381	0.260168	0.758869	0.0581216	0.0585606
A0A0A0MR25;P21802;P21802-10;P21802-11;P21802-12;P21802-13;P21802-15;P21802-16;P21802-17;P21802-18;P21802-19;P21802-2;P21802-3;P21802-5;P21802-6;P21802-7;P21802-8;P21802-9	FGFR2	Fibroblast growth factor receptor (EC 2.7.10.1);Fibroblast growth factor receptor 2 (FGFR-2) (EC 2.7.10.1) (K-sam) (KGFR) (Keratinocyte growth factor receptor) (CD antigen CD332)	anatomical structure development;anatomical structure formation involved in morphogenesis;anatomical structure morphogenesis;angiogenesis;apoptosis;axis elongation;axonogenesis;biological regulation;biomineral tissue development;bone development;bone mineralization;bone morphogenesis;branch elongation involved in salivary gland morphogenesis;branch elongation of an epithelium;branching involved i…	cell cortex;cell part;cell surface;cytoplasm;cytoplasmic membrane-bounded vesicle;cytoplasmic part;cytoplasmic vesicle;excitatory synapse;extracellular region;Golgi apparatus;integral to membrane;integral to plasma membrane;intracellular membrane-bounded organelle;intracellular organelle;intracellular organelle part;intracellular part;intrinsic to membrane;intrinsic to plasma membrane;membrane;me…	adenyl nucleotide binding;adenyl ribonucleotide binding;ATP binding;binding;carbohydrate binding;catalytic activity;fibroblast growth factor binding;fibroblast growth factor-activated receptor activity;glycosaminoglycan binding;growth factor binding;heparin binding;identical protein binding;kinase activity;molecular transducer activity;nucleotide binding;pattern binding;phosphotransferase activit…	3D-structure;Alternativesplicing;Apoptosis;ATP-binding;Cellmembrane;Completeproteome;Craniosynostosis;Cytoplasmicvesicle;Diseasemutation;Disulfidebond;Ectodermaldysplasia;Glycoprotein;Golgiapparatus;Heparin-binding;Immunoglobulindomain;Kinase;Lacrimo-auriculo-dento-digitalsyndrome;Membrane;Mentalretardation;Nucleotide-binding;Phosphoprotein;Polymorphism;Proteomicsidentification;Proto-oncogene;Rec…	0.147889	0.223118	0.219597	0.266424	0.404	0.713427	0.0792599	-0.0434004	0.0409768	0.80924	0.101421	0.654367	0.129426	0.962496	0.278852	0.984674	0.532616	-0.00982028	-0.0685854	0.0181629	0.0611584	0.36898	0.198037	0.194115	0.00371839	0.233319	0.0824858	0.0247081	0.48407	0.273922	-0.144713	0.197407	0.705902	0.0814315	0.0829304
A0A0A0MRJ6;F6S8N6;H7BY58;P22061;P22061-2	PCMT1	Protein-L-isoaspartate O-methyltransferase (EC 2.1.1.77);Protein-L-isoaspartate(D-aspartate) O-methyltransferase;Protein-L-isoaspartate(D-aspartate) O-methyltransferase (PIMT) (EC 2.1.1.77) (L-isoaspartyl protein carboxyl methyltransferase) (Protein L-isoaspartyl/D-aspartyl methyltransferase) (Protein-beta-aspartate methyltransferase)	amine metabolic process;carboxylic acid metabolic process;cellular amine metabolic process;cellular amino acid metabolic process;cellular ketone metabolic process;cellular macromolecule metabolic process;cellular metabolic process;cellular modified amino acid metabolic process;cellular nitrogen compound metabolic process;cellular process;cellular protein metabolic process;coenzyme metabolic proce…	cell part;cytoplasm;cytoplasmic part;endoplasmic reticulum;extracellular membrane-bounded organelle;extracellular organelle;extracellular region part;extracellular vesicular exosome;intracellular membrane-bounded organelle;intracellular organelle;intracellular part;membrane-bounded organelle;membrane-bounded vesicle;organelle;vesicle	carboxyl-O-methyltransferase activity;catalytic activity;methyltransferase activity;O-methyltransferase activity;protein carboxyl O-methyltransferase activity;protein methyltransferase activity;protein-L-isoaspartate (D-aspartate) O-methyltransferase activity;S-adenosylmethionine-dependent methyltransferase activity;transferase activity;transferase activity, transferring one-carbon groups	3D-structure;Acetylation;Alternativesplicing;Completeproteome;Cytoplasm;Directproteinsequencing;Disulfidebond;Methyltransferase;Polymorphism;Proteomicsidentification;Referenceproteome;S-adenosyl-L-methionine;Transferase	5.98963e-05	0.00927849	0.0768452	0.000723404	0.0377582	0.550321	0.150471	0.122312	0.0455235	0.795613	6.34833e-05	0.161637	0.12794	0.962288	0.00109677	0.817145	0.530983	-0.00886547	0.220695	0.0437688	0.0471432	0.632477	0.205794	0.280528	5.92745e-08	0.215144	0.0102059	7.01754e-05	0.463808	0.108876	-0.125513	0.258218	0.7589	0.0203608	0.0340031
A0A0A0MRJ7;P12259	F5	Coagulation factor V (Activated protein C cofactor) (Proaccelerin, labile factor) [Cleaved into: Coagulation factor V heavy chain;Coagulation factor V;Coagulation factor V light chain]	biological regulation;blood circulation;blood coagulation;cell activation;cellular process;circulatory system process;coagulation;establishment of localization;establishment of localization in cell;exocytosis;hemostasis;multicellular organismal process;platelet activation;platelet degranulation;regulation of biological quality;regulation of body fluid levels;secretion;secretion by cell;system pro…	cell part;cytoplasmic membrane-bounded vesicle lumen;cytoplasmic part;cytoplasmic vesicle part;endoplasmic reticulum;extracellular region;extracellular region part;extracellular space;Golgi apparatus;intracellular membrane-bounded organelle;intracellular organelle;intracellular organelle part;intracellular part;membrane;membrane-bounded organelle;membrane-enclosed lumen;organelle;organelle lumen;…	binding;catalytic activity;cation binding;copper ion binding;endopeptidase activity;hydrolase activity;ion binding;metal ion binding;peptidase activity;peptidase activity, acting on L-amino acid peptides;serine hydrolase activity;serine-type endopeptidase activity;serine-type peptidase activity;transition metal ion binding	3D-structure;Bloodcoagulation;Calcium;Completeproteome;Copper;Diseasemutation;Disulfidebond;Glycoprotein;Hemostasis;Metal-binding;Phosphoprotein;Polymorphism;Proteomicsidentification;Referenceproteome;Repeat;Secreted;Signal;Sulfation;Thrombophilia;Zymogen	0.0152163	0.0067459	0.931878	0.047198	0.0312419	0.988873	-0.0955674	-0.0921174	-0.00252683	0.0773952	0.0055965	0.470881	0.563554	0.653757	0.0340925	0.957341	0.843834	-0.0770144	-0.103445	-0.0263442	0.0194584	-0.321696	-0.354739	-0.129377	0.0121954	0.0288647	0.243732	0.0454069	0.152981	0.49426	-0.0531181	0.633414	0.919863	0.0469453	0.0449184
A0A0A0MRZ8;P04433	IGKV3D-11;IGKV3-11	Immunoglobulin kappa variable 3-11 (Ig kappa chain V-III region VG);Immunoglobulin kappa variable 3D-11	activation of immune response;biological regulation;cellular component organization;cellular component organization or biogenesis;cellular membrane organization;cellular process;complement activation;complement activation, classical pathway;defense response;endocytosis;establishment of localization;humoral immune response;immune effector process;immune response;immune system process;innate immune…	blood microparticle;cell part;extracellular membrane-bounded organelle;extracellular organelle;extracellular region;extracellular region part;extracellular vesicular exosome;membrane;membrane-bounded organelle;membrane-bounded vesicle;organelle;plasma membrane;vesicle	antigen binding;binding	3D-structure;Completeproteome;Disulfidebond;Immunoglobulindomain;ImmunoglobulinVregion;Referenceproteome;Signal	9.8508e-05	0.146379	0.756626	0.000884615	0.299268	0.940412	-0.206317	-0.0863193	0.0138927	0.505147	0.140015	0.736063	0.853719	0.897556	0.334401	0.993818	0.956071	-0.0536548	-0.110818	0.0187308	0.00942671	-0.424239	-0.042966	-0.0942866	0.000729911	0.79785	0.396518	0.0120877	0.901165	0.632977	0.0952348	0.391765	0.807664	0.0830482	0.105201
A0A0A0MS09;P01880;P01880-2	IGHD	Immunoglobulin heavy constant delta (Fragment);Immunoglobulin heavy constant delta (Ig delta chain C region) (Ig delta chain C region NIG-65) (Ig delta chain C region WAH)	immune response;immune system process;response to stimulus	blood microparticle;cell part;extracellular membrane-bounded organelle;extracellular organelle;extracellular region part;extracellular vesicular exosome;integral to membrane;intrinsic to membrane;membrane;membrane part;membrane-bounded organelle;membrane-bounded vesicle;organelle;plasma membrane;vesicle	antigen binding;binding	3D-structure;Alternativesplicing;Cellmembrane;Completeproteome;Directproteinsequencing;Disulfidebond;Glycoprotein;ImmunoglobulinCregion;Immunoglobulindomain;Membrane;Proteomicsidentification;Referenceproteome;Repeat;Secreted;Transmembrane	0.276519	0.135315	0.513182	0.419724	0.277535	0.845542	-0.144659	-0.286615	0.0742392	0.311047	0.00458288	0.445191	0.685125	0.813655	0.0264238	0.949268	0.898966	0.208708	-0.534276	0.103135	0.0549754	-0.0947394	0.0571739	0.156689	0.526447	0.839614	0.287536	0.669106	0.925062	0.540783	0.00738269	0.960281	0.992395	0.0464436	0.0577885
A0A0A0MS15	IGHV3-49	Immunoglobulin heavy variable 3-49				Completeproteome;Proteomicsidentification;Referenceproteome	0.00118758	0.354983	0.165968	0.00663265	0.550235	0.665221	-0.239857	-0.0650953	-0.100355	0.522241	0.371832	0.98339	0.0249439	0.903062	0.610473	1	0.272814	-0.0558248	-0.0720482	0.00178406	-0.194637	-0.342681	-0.230408	-0.16568	0.00735707	0.164016	0.134421	0.0345937	0.391801	0.354897	0.182747	0.098206	0.574656	0.117228	0.115761
A0A0A0MS20;A0A0A0MSZ8;A0A0G2JM38;A0A0G2JM43;A0A0G2JM57;A0A0G2JM84;A0A0G2JMH7;A0A0G2JML1;A0A0G2JNE9;A0A0G2JNL1;A0A0G2JP25;A0A0G2JP84;A0A0G2JPA9;A0A0G2JPC7;A0A0G2JPU4;A0A0G2JPX5;A0A0G2JQ10;A0A0G2JQ20;A8MUE1;C9JST2;Q8NHJ6;Q8NHJ6-2;Q8NHJ6-3	LILRB4	Leukocyte immunoglobulin-like receptor subfamily B member 4;Leukocyte immunoglobulin-like receptor subfamily B member 4 (CD85 antigen-like family member K) (Immunoglobulin-like transcript 3) (ILT-3) (Leukocyte immunoglobulin-like receptor 5) (LIR-5) (Monocyte inhibitory receptor HM18) (CD antigen CD85k);Leukocyte immunoglobulin-like receptor subfamily B member 4 (Fragment)	biological regulation;cellular process;cellular response to stimulus;immune system process;negative regulation of biological process;negative regulation of cell differentiation;negative regulation of cellular process;negative regulation of developmental process;negative regulation of myeloid cell differentiation;negative regulation of myeloid leukocyte differentiation;negative regulation of osteo…	cell part;extracellular membrane-bounded organelle;extracellular organelle;extracellular region part;extracellular vesicular exosome;integral to membrane;intrinsic to membrane;membrane;membrane part;membrane-bounded organelle;membrane-bounded vesicle;organelle;plasma membrane;vesicle	antigen binding;binding;receptor activity	3D-structure;Adaptiveimmunity;Alternativesplicing;Cellmembrane;Completeproteome;Disulfidebond;Immunity;Immunoglobulindomain;Membrane;Phosphoprotein;Polymorphism;Proteomicsidentification;Receptor;Referenceproteome;Repeat;Signal;Transmembrane;Transmembranehelix	0.309312	0.600032	0.447339	0.455628	0.756106	0.824532	0.0974426	0.0394188	0.0325502	0.947289	0.476889	0.649258	0.396913	0.993847	0.696757	0.984363	0.750245	0.00467597	0.0672131	0.021994	0.0422619	0.453277	0.0188142	0.105697	0.0080699	0.910733	0.350755	0.0364694	0.955866	0.592093	-0.24074	0.0314683	0.411517	0.0802092	0.121848
A0A0A0MS52;A0A0A0MT11;H0Y6G2;Q13555;Q13555-10;Q13555-2;Q13555-3;Q13555-4;Q13555-5;Q13555-6;Q13555-7;Q13555-8;Q13555-9;Q5SWX3;Q8WU40	CAMK2G	Calcium/calmodulin-dependent protein kinase (CaM kinase) II gamma, isoform CRA_n (Calcium/calmodulin-dependent protein kinase type II subunit gamma);Calcium/calmodulin-dependent protein kinase type II subunit gamma (CaM kinase II subunit gamma) (CaMK-II subunit gamma) (EC 2.7.11.17);Calcium/calmodulin-dependent protein kinase type II subunit gamma (Fragment);CAMK2G protein (Calcium/calmodulin-dep…	anatomical structure development;biological regulation;calcium ion transport;cation transport;cell communication;cell cycle process;cell differentiation;cell surface receptor linked signaling pathway;cell-cell signaling;cellular component assembly;cellular component organization;cellular component organization or biogenesis;cellular developmental process;cellular macromolecule metabolic process;c…	cell part;cytoplasmic part;cytoplasmic vesicle membrane;cytoplasmic vesicle part;cytosol;endocytic vesicle membrane;endoplasmic reticulum membrane;endoplasmic reticulum part;intracellular organelle part;intracellular part;membrane;membrane part;nuclear part;nucleoplasm;organelle membrane;organelle part;plasma membrane;sarcoplasmic reticulum membrane;vesicle membrane	adenyl nucleotide binding;adenyl ribonucleotide binding;ATP binding;binding;calcium-dependent protein serine/threonine phosphatase activity;calmodulin binding;calmodulin-dependent protein kinase activity;catalytic activity;hydrolase activity;hydrolase activity, acting on ester bonds;identical protein binding;kinase activity;nucleotide binding;phosphatase activity;phosphoprotein phosphatase activi…	3D-structure;Alternativesplicing;ATP-binding;Calmodulin-binding;Completeproteome;Developmentalprotein;Differentiation;Kinase;Membrane;Neurogenesis;Nucleotide-binding;Phosphoprotein;Polymorphism;Proteomicsidentification;Referenceproteome;Sarcoplasmicreticulum;Serine/threonine-proteinkinase;Transferase	0.000999446	3.66833e-05	0.0778525	0.00655914	0.00141935	0.551889	0.162156	0.19782	0.0678344	0.0147736	1.61453e-05	0.281928	0.0792419	0.428073	0.000355556	0.883486	0.422194	0.136683	0.243674	0.0491734	0.085684	0.435128	0.516688	0.296826	0.000572973	0.000896438	0.00875695	0.010844	0.0297705	0.100899	-0.00890135	0.938756	0.994083	0.0586526	0.12031
A0A0A0MSC4;H7BYW6;P04085;P04085-2	PDGFA	Platelet-derived growth factor subunit A (Fragment);Platelet-derived growth factor subunit A (PDGF subunit A) (PDGF-1) (Platelet-derived growth factor A chain) (Platelet-derived growth factor alpha polypeptide)	actin cytoskeleton organization;actin filament-based process;anatomical structure development;anatomical structure formation involved in morphogenesis;anatomical structure morphogenesis;angiogenesis;biological regulation;blood coagulation;cell activation;cell communication;cell projection assembly;cell projection organization;cell surface receptor linked signaling pathway;cell-cell signaling;cell…	cell part;cell projection;cell surface;cytoplasmic membrane-bounded vesicle lumen;cytoplasmic part;cytoplasmic vesicle part;endoplasmic reticulum lumen;endoplasmic reticulum part;extracellular region;extracellular region part;extracellular space;Golgi apparatus part;Golgi membrane;intracellular organelle lumen;intracellular organelle part;intracellular part;membrane;membrane-enclosed lumen;microv…	binding;collagen binding;growth factor activity;growth factor binding;growth factor receptor binding;identical protein binding;platelet-derived growth factor binding;platelet-derived growth factor receptor binding;protein binding;protein dimerization activity;protein heterodimerization activity;protein homodimerization activity;receptor binding	3D-structure;Alternativesplicing;Cleavageonpairofbasicresidues;Completeproteome;Developmentalprotein;Disulfidebond;Glycoprotein;Growthfactor;Mitogen;Proteomicsidentification;Referenceproteome;Secreted;Signal	0.0602055	9.10801e-06	0.985919	0.138445	0	0.999189	0.0695122	0.156401	0.000418749	0.00489027	8.53328e-08	0.464074	0.52784	0.335259	0	0.959285	0.83517	0.0680425	0.222671	0.0203632	-0.0172244	0.318367	0.351817	-0.0245141	0.0139944	0.030305	0.826954	0.0491991	0.15566	0.910808	-0.0582607	0.603122	0.911049	0.0975849	0.22114
A0A0A0MSN4;P12821;P12821-2	ACE	Angiotensin-converting enzyme (ACE) (EC 3.2.1.-) (EC 3.4.15.1) (Dipeptidyl carboxypeptidase I) (Kininase II) (CD antigen CD143) [Cleaved into: Angiotensin-converting enzyme, soluble form];Angiotensin-converting enzyme (EC 3.4.-.-)	acid secretion;anatomical structure development;angiotensin catabolic process in blood;angiotensin maturation;antigen processing and presentation;antigen processing and presentation of peptide antigen;antigen processing and presentation of peptide antigen via MHC class I;arachidonic acid secretion;beta-amyloid metabolic process;biological regulation;blood vessel remodeling;carboxylic acid transpo…	cell part;cytoplasmic part;endosome;external side of plasma membrane;extracellular membrane-bounded organelle;extracellular organelle;extracellular region;extracellular region part;extracellular space;extracellular vesicular exosome;integral to membrane;intracellular membrane-bounded organelle;intracellular organelle;intracellular part;intrinsic to membrane;lysosome;lytic vacuole;membrane;membran…	actin binding;anion binding;binding;bradykinin receptor binding;carboxypeptidase activity;catalytic activity;cation binding;chloride ion binding;cytoskeletal protein binding;drug binding;endopeptidase activity;enzyme binding;exopeptidase activity;G-protein-coupled receptor binding;hydrolase activity;ion binding;kinase binding;metal ion binding;metallopeptidase activity;mitogen-activated protein k…	3D-structure;Alternativesplicing;Carboxypeptidase;Cellmembrane;Completeproteome;Cytoplasm;Directproteinsequencing;Disulfidebond;Glycoprotein;Hydrolase;Membrane;Metal-binding;Metalloprotease;Phosphoprotein;Polymorphism;Protease;Proteomicsidentification;Referenceproteome;Repeat;Secreted;Signal;Transmembrane;Transmembranehelix;Zinc	0.782806	0.0644864	0.200241	0.877764	0.166915	0.694953	-0.0160213	0.0713737	-0.0690395	0.0456875	0.312575	0.3975	0.104478	0.581492	0.559503	0.920096	0.472232	0.095121	0.0442338	-0.0389142	-0.119248	-0.132889	0.2378	-0.136212	0.426408	0.23232	0.516191	0.576743	0.483283	0.733751	0.316061	0.123764	0.620976	0.297742	0.347633
A0A0A0MSQ0;P13797;P13797-2;P13797-3	PLS3	Plastin-3;Plastin-3 (T-plastin)	anatomical structure development;bone development;developmental process	cell part;cytoplasm;intracellular part	binding;calcium ion binding;cation binding;ion binding;metal ion binding	3D-structure;Acetylation;Actin-binding;Alternativesplicing;Calcium;Completeproteome;Cytoplasm;Directproteinsequencing;Diseasemutation;Isopeptidebond;Metal-binding;Phosphoprotein;Polymorphism;Proteomicsidentification;Referenceproteome;Repeat;Ublconjugation	0.702241	0.459719	0.74205	0.812605	0.642594	0.934623	-0.0169083	0.0493519	-0.0273509	0.0927205	1	0.919762	0.692621	0.659742	1	1	0.898171	0.105682	-0.232301	-0.00997013	-0.0432833	-0.0265729	0.488473	0.0813419	0.856179	0.0397005	0.627335	0.914009	0.175967	0.792623	0.104145	0.533784	0.880803	0.0480455	0.0606023
A0A0A0MSX3;A0A0G2JNZ7;Q08345;Q08345-2;Q08345-5;Q08345-6	DDR1	Epithelial discoidin domain-containing receptor 1;Epithelial discoidin domain-containing receptor 1 (Epithelial discoidin domain receptor 1) (EC 2.7.10.1) (CD167 antigen-like family member A) (Cell adhesion kinase) (Discoidin receptor tyrosine kinase) (HGK2) (Mammary carcinoma kinase 10) (MCK-10) (Protein-tyrosine kinase 3A) (Protein-tyrosine kinase RTK-6) (TRK E) (Tyrosine kinase DDR) (Tyrosine-…	anatomical structure development;anatomical structure morphogenesis;biological adhesion;biological regulation;body fluid secretion;branching involved in mammary gland duct morphogenesis;branching morphogenesis of a tube;cell adhesion;cell migration;cell motility;cell-matrix adhesion;cell-substrate adhesion;cellular component movement;cellular component organization;cellular component organization…	cell part;extracellular membrane-bounded organelle;extracellular organelle;extracellular region part;extracellular space;extracellular vesicular exosome;integral to membrane;integral to plasma membrane;intrinsic to membrane;intrinsic to plasma membrane;macromolecular complex;membrane;membrane part;membrane-bounded organelle;membrane-bounded vesicle;organelle;plasma membrane;plasma membrane part;p…	adenyl nucleotide binding;adenyl ribonucleotide binding;ATP binding;binding;catalytic activity;cation binding;collagen binding;ion binding;kinase activity;metal ion binding;molecular transducer activity;nucleotide binding;phosphotransferase activity, alcohol group as acceptor;protein binding;protein kinase activity;protein tyrosine kinase activity;purine nucleotide binding;purine ribonucleoside t…	3D-structure;Alternativesplicing;ATP-binding;Calcium;Cellmembrane;Completeproteome;Directproteinsequencing;Disulfidebond;Glycoprotein;Kinase;Lactation;Membrane;Metal-binding;Nucleotide-binding;Phosphoprotein;Polymorphism;Pregnancy;Proteomicsidentification;Receptor;Referenceproteome;Secreted;Signal;Transferase;Transmembrane;Transmembranehelix;Tyrosine-proteinkinase	0.945245	0.346455	0.332757	0.979477	0.553147	0.777129	0.00188897	-0.0253886	-0.0340711	0.277834	0.538216	0.189688	0.759464	0.802826	0.752839	0.835288	0.925882	-0.0324563	-0.0200878	-0.058183	-0.0110075	0.103578	-0.0890936	-0.0565943	0.430955	0.594779	0.622612	0.581506	0.797953	0.791221	0.0971011	0.397704	0.812726	0.0679884	0.0600252
A0A0A0MT26;P13637;P13637-2;P13637-3	ATP1A3	Sodium/potassium-transporting ATPase subunit alpha-3;Sodium/potassium-transporting ATPase subunit alpha-3 (Na(+)/K(+) ATPase alpha-3 subunit) (EC 7.2.2.13) (Na(+)/K(+) ATPase alpha(III) subunit) (Sodium pump subunit alpha-3)	adult behavior;adult locomotory behavior;associative learning;behavior;biological regulation;cation homeostasis;cation transport;cell surface receptor linked signaling pathway;cellular cation homeostasis;cellular chemical homeostasis;cellular homeostasis;cellular ion homeostasis;cellular metal ion homeostasis;cellular monovalent inorganic cation homeostasis;cellular potassium ion homeostasis;cell…	axon;cell part;cell projection;cell projection part;cytoplasmic part;dendritic spine head;dendritic spine neck;endoplasmic reticulum;Golgi apparatus;integral to membrane;intracellular membrane-bounded organelle;intracellular organelle;intracellular part;intrinsic to membrane;macromolecular complex;membrane;membrane part;membrane-bounded organelle;myelin sheath;neuron projection;nucleus;organelle;…	active transmembrane transporter activity;adenyl nucleotide binding;adenyl ribonucleotide binding;ATP binding;ATPase activity;ATPase activity, coupled;ATPase activity, coupled to movement of substances;ATPase activity, coupled to transmembrane movement of ions;ATPase activity, coupled to transmembrane movement of ions, phosphorylative mechanism;ATPase activity, coupled to transmembrane movement o…	Alternativesplicing;ATP-binding;Cellmembrane;Completeproteome;Deafness;Diseasemutation;Dystonia;Hydrolase;Iontransport;Magnesium;Membrane;Metal-binding;Nucleotide-binding;Parkinsonism;Phosphoprotein;Potassium;Potassiumtransport;Proteomicsidentification;Referenceproteome;Sodium;Sodium/potassiumtransport;Sodiumtransport;Transmembrane;Transmembranehelix;Transport	0.486833	0.0130834	0.880861	0.631635	0.0533468	0.979779	0.0345137	-0.0807396	-0.0068783	0.794701	0.000323894	0.414789	0.592374	0.964747	0.0042807	0.938928	0.859258	-0.0086436	-0.134812	-0.0409433	0.0258241	0.0692259	0.0834064	0.118136	0.602379	0.618593	0.293542	0.723945	0.810729	0.547022	0.131634	0.241438	0.746825	NaN	NaN
A0A0A0MT32;P38571;P38571-2	LIPA	Lysosomal acid lipase/cholesteryl ester hydrolase;Lysosomal acid lipase/cholesteryl ester hydrolase (Acid cholesteryl ester hydrolase) (LAL) (EC 3.1.1.13) (Cholesteryl esterase) (Lipase A) (Sterol esterase)	anatomical structure development;anatomical structure homeostasis;anatomical structure morphogenesis;biological regulation;catabolic process;cell morphogenesis;cell proliferation;cellular component morphogenesis;cellular component organization;cellular component organization or biogenesis;cellular developmental process;cellular process;cytokine production;defense response;developmental process;ho…	cell part;cytoplasmic part;extracellular membrane-bounded organelle;extracellular organelle;extracellular region part;extracellular vesicular exosome;intracellular membrane-bounded organelle;intracellular organelle;intracellular part;lysosome;lytic vacuole;membrane-bounded organelle;membrane-bounded vesicle;organelle;vacuole;vesicle	carboxylic ester hydrolase activity;catalytic activity;hydrolase activity;hydrolase activity, acting on ester bonds;lipase activity;sterol esterase activity	Alternativesplicing;Completeproteome;Directproteinsequencing;Diseasemutation;Glycoprotein;Hydrolase;Lipiddegradation;Lipidmetabolism;Lysosome;Polymorphism;Proteomicsidentification;Referenceproteome;Signal	0.9756	0.7903	0.466892	1	0.88056	0.825273	0.00186156	-0.0136144	-0.0254787	0.170102	0.255508	0.649631	0.436383	0.745685	0.489232	0.986081	0.771646	-0.0804708	0.0818948	-0.0180967	-0.0325531	0.294332	-0.313993	-0.117012	0.144413	0.0751555	0.301291	0.252901	0.244426	0.553101	-0.0955018	0.399408	0.810768	NaN	NaN
A0A0A0MT36	IGKV6D-21	Immunoglobulin kappa variable 6D-21				Completeproteome;Referenceproteome	0.499908	0.013625	0.195648	0.640276	0.049115	0.689913	-0.0774536	-0.315379	-0.104411	0.216915	0.00759522	0.383699	0.00203594	0.760708	0.0381176	0.898877	0.06675	-0.177134	-0.424001	0.0837158	-0.283987	-0.18096	0.000174362	-0.0925183	0.239781	0.999207	0.436271	0.372534	0.999262	0.671121	0.0706417	0.552587	0.88519	0.121322	0.0774254
A0A0A0MT66	CHGB	Secretogranin-1 (Fragment)		cell part;cytoplasmic membrane-bounded vesicle;cytoplasmic part;cytoplasmic vesicle;intracellular membrane-bounded organelle;intracellular organelle;intracellular part;membrane-bounded organelle;membrane-bounded vesicle;organelle;stored secretory granule;vesicle		Completeproteome;Proteomicsidentification;Referenceproteome	0.130113	0.0057918	0.458245	0.241456	0.0271624	0.829436	0.0798335	0.112045	0.0264837	0.300139	0.00101364	0.0926584	0.485217	0.814707	0.00887892	0.703978	0.801707	0.0487717	0.159501	0.0788376	-0.0218429	0.323644	0.332313	0.027795	0.061877	0.041508	0.804228	0.136434	0.179307	0.897323	0.0274432	0.806658	0.96948	0.174508	0.157944
A0A0A0MT69	IGKJ4	Immunoglobulin kappa joining 4 (Fragment)				Completeproteome;Proteomicsidentification;Referenceproteome	0.138205	0.0310643	0.0197384	0.247155	0.0981227	0.331416	-0.144071	-0.135237	-0.126658	0.39537	0.0112787	0.292406	0.00393311	0.853201	0.0535617	0.885945	0.113846	-0.0683168	-0.185427	-0.064778	-0.183778	-0.221025	-0.219232	-0.338656	0.0925154	0.18602	0.00173855	0.182783	0.427006	0.0600645	0.253838	0.020582	0.351478	0.564823	0.472525
A0A0A0MT71;Q6UX73;Q6UX73-2	C16orf89	UPF0764 protein C16orf89		cell part;cytoplasmic part;cytosol;extracellular membrane-bounded organelle;extracellular organelle;extracellular region part;extracellular vesicular exosome;intracellular part;membrane;membrane-bounded organelle;membrane-bounded vesicle;organelle;vesicle	binding;identical protein binding;protein binding;protein dimerization activity;protein homodimerization activity	Alternativesplicing;Completeproteome;Glycoprotein;Polymorphism;Proteomicsidentification;Referenceproteome;Secreted;Signal	0.090136	0.010577	0.717704	0.186836	0.0431802	0.927186	0.110087	0.0945978	0.0158035	0.238901	0.00440771	0.713931	0.825389	0.786082	0.0281009	0.989926	0.948013	0.054537	0.124643	0.0198581	0.0120608	0.154084	0.423946	-0.0286337	0.239812	0.00799021	0.797208	0.372173	0.0806292	0.894167	-0.189059	0.08694	0.545009	0.178622	0.232812
A0A0A0MTC8;Q9NQ36;Q9NQ36-2;Q9NQ36-3	SCUBE2	Signal peptide, CUB and EGF-like domain-containing protein 2 (Protein CEGP1) (Scube/You)"";""Signal peptide, CUB and EGF-like domain-containing protein 2 (Signal peptide, CUB domain, EGF-like 2, isoform CRA_b)		extracellular region	binding;calcium ion binding;cation binding;ion binding;metal ion binding	Alternativesplicing;Calcium;Completeproteome;Disulfidebond;EGF-likedomain;Glycoprotein;Polymorphism;Proteomicsidentification;Referenceproteome;Repeat;Secreted;Signal	0.516577	0.973576	0.584577	0.655985	0.989866	0.887175	-0.0300476	0.00188343	-0.0223188	0.499779	0.623188	0.53258	0.693377	0.893714	0.812635	0.962067	0.897095	0.0489049	-0.0357338	-0.0272411	-0.0186271	-0.187444	0.146338	-0.120161	0.339505	0.424177	0.426362	0.487481	0.678311	0.662744	0.0553448	0.714875	0.947488	0.11518	0.257209
A0A0A0MTH0;Q8N0W4;Q8N0W4-2;Q8NFZ3;Q8NFZ3-2	NLGN4X;NLGN4X;NLGN4X;NLGN4Y;NLGN4Y	Neuroligin-4, X-linked (Neuroligin X) (HNLX)"";""Neuroligin-4, X-linked"";""Neuroligin-4, Y-linked (Neuroligin Y)	adult behavior;anatomical structure development;behavior;behavioral interaction between organisms;biological adhesion;biological regulation;brainstem development;cell adhesion;cell differentiation;cell junction organization;cell-cell adhesion;cell-cell junction organization;cellular chemical homeostasis;cellular component assembly;cellular component assembly at cellular level;cellular component o…	cell junction;cell part;cell projection;cell surface;cytoskeletal part;dendrite;excitatory synapse;integral to membrane;integral to plasma membrane;intracellular organelle part;intracellular part;intrinsic to membrane;intrinsic to plasma membrane;membrane;membrane part;neuron projection;organelle part;plasma membrane;plasma membrane part;postsynaptic density;postsynaptic membrane;synapse;synapse …	anion binding;binding;carboxylic ester hydrolase activity;catalytic activity;cell adhesion molecule binding;chloride ion binding;hydrolase activity;hydrolase activity, acting on ester bonds;identical protein binding;ion binding;neurexin family protein binding;protein binding;protein dimerization activity;protein homodimerization activity;receptor activity;scaffold protein binding	3D-structure;Alternativesplicing;Celladhesion;Celljunction;Cellmembrane;Completeproteome;Directproteinsequencing;Disulfidebond;Glycoprotein;Membrane;Phosphoprotein;Polymorphism;Postsynapticcellmembrane;Proteomicsidentification;Referenceproteome;Signal;Synapse;Transmembrane;Transmembranehelix	0.00432875	0.108795	0.358409	0.0191739	0.244593	0.78816	0.10942	0.0582062	0.0448528	0.555846	0.0540597	0.956014	0.196894	0.919018	0.17373	1	0.592832	0.0276711	0.0811075	0.00307633	0.078274	0.285183	0.295016	0.304877	0.0272001	0.0721596	0.0078232	0.0781935	0.241134	0.0953821	0.0244041	0.835364	0.970783	NaN	NaN
A0A0A0MTI5;B8ZWD1;P07108;P07108-2;P07108-3;P07108-4;P07108-5	DBI	Acyl-CoA-binding protein (Diazepam binding inhibitor, splice form 1A(2));Acyl-CoA-binding protein;Acyl-CoA-binding protein (ACBP) (Diazepam-binding inhibitor) (DBI) (Endozepine) (EP)	acylglycerol metabolic process;anatomical structure development;behavior;behavioral defense response;behavioral fear response;biological regulation;cellular lipid metabolic process;cellular metabolic process;cellular process;cognition;defense response;developmental process;epidermis development;establishment of localization;fear response;glycerol ether metabolic process;glycerolipid metabolic pro…	cell part;cytoplasmic part;endoplasmic reticulum;endoplasmic reticulum part;extracellular membrane-bounded organelle;extracellular organelle;extracellular region part;extracellular vesicular exosome;Golgi apparatus;intracellular membrane-bounded organelle;intracellular organelle;intracellular organelle part;intracellular part;membrane-bounded organelle;membrane-bounded vesicle;mitochondrion;organ…	benzodiazepine receptor binding;binding;carboxylic acid binding;coenzyme binding;cofactor binding;fatty acid binding;fatty-acyl-CoA binding;lipid binding;monocarboxylic acid binding;protein binding;protein dimerization activity;receptor binding	3D-structure;Acetylation;Alternativepromoterusage;Alternativesplicing;Completeproteome;Directproteinsequencing;Endoplasmicreticulum;Golgiapparatus;Lipid-binding;Phosphoprotein;Polymorphism;Proteomicsidentification;Referenceproteome;Transport	0.00112443	0.00242727	0.779084	0.00762264	0.0160899	0.945566	0.078234	0.0887002	0.00796097	0.100134	0.00237551	0.763561	0.874174	0.682196	0.018	0.986467	0.965414	0.0623836	0.108438	0.0117209	0.00465224	0.504646	0.521232	0.219191	3.92997e-05	0.000792193	0.0538422	0.00359712	0.0302963	0.219425	-0.0783852	0.495142	0.866296	0.101069	0.100708
A0A0A0MTP9;F8VZI9;Q9BWQ8	FAIM2	Protein lifeguard 2;Protein lifeguard 2 (Fas apoptotic inhibitory molecule 2) (Neural membrane protein 35) (Transmembrane BAX inhibitor motif-containing protein 2);Protein lifeguard 2 (Fragment)	anatomical structure development;apoptosis;biological regulation;cell death;cell differentiation;cell differentiation in hindbrain;cellular developmental process;cellular process;central nervous system neuron differentiation;cerebellar granular layer development;cerebellar Purkinje cell differentiation;cerebellar Purkinje cell layer development;cerebellum development;death;developmental process;n…	cell junction;cell part;integral to membrane;intrinsic to membrane;membrane;membrane part;membrane raft;postsynaptic membrane;synapse part;synaptic membrane		Alternativesplicing;Apoptosis;Celljunction;Cellmembrane;Completeproteome;Glycoprotein;Membrane;Postsynapticcellmembrane;Proteomicsidentification;Referenceproteome;Synapse;Transmembrane;Transmembranehelix	0.00557584	0.89142	0.509274	0.0211156	0.939356	0.84468	0.193905	0.00467266	0.0360547	0.675141	0.871223	0.229363	0.0756933	0.943629	0.968076	0.852615	0.408431	0.0188173	-0.00593581	-0.0609835	0.114432	0.244685	0.383108	0.132044	0.0595375	0.0175907	0.246044	0.133416	0.118458	0.495467	-0.0077796	0.945749	0.994251	0.422121	0.417126
A0A0A0MTQ4;Q96B86;Q96B86-3;Q96B86-4	RGMA	Repulsive guidance molecule A;Repulsive guidance molecule A (RGM domain family member A)	anatomical structure formation involved in morphogenesis;axon guidance;biological regulation;BMP signaling pathway;cell surface receptor linked signaling pathway;cellular process;cellular response to stimulus;chemotaxis;developmental process;enzyme linked receptor protein signaling pathway;locomotion;neural tube closure;regulation of biological process;regulation of BMP signaling pathway;regulati…	anchored to membrane;cell part;cell surface;cytoplasmic part;endoplasmic reticulum;extracellular membrane-bounded organelle;extracellular organelle;extracellular region part;extracellular vesicular exosome;intracellular membrane-bounded organelle;intracellular organelle;intracellular part;intrinsic to membrane;membrane;membrane part;membrane-bounded organelle;membrane-bounded vesicle;organelle;pl…	coreceptor activity;molecular transducer activity;receptor activity;signal transducer activity;signaling receptor activity	Alternativesplicing;Autocatalyticcleavage;Cellmembrane;Completeproteome;Disulfidebond;Glycoprotein;GPI-anchor;Lipoprotein;Membrane;Polymorphism;Proteomicsidentification;Referenceproteome;Signal	3.6405e-06	0.78392	0.228326	0.000384615	0.879728	0.7291	0.163781	0.00780353	0.0348522	0.631361	0.985231	0.840804	0.0352208	0.93821	1	0.996954	0.321671	0.0174104	0.000598366	-0.00667024	0.0731807	0.715978	0.365908	0.23756	1.27307e-10	0.0238679	0.0305785	0	0.139676	0.177949	-0.0855962	0.441653	0.83424	0.0582677	0.0687375
A0A0A0MTS2;P06744;P06744-2	GPI	Glucose-6-phosphate isomerase (EC 5.3.1.9) (Fragment);Glucose-6-phosphate isomerase (GPI) (EC 5.3.1.9) (Autocrine motility factor) (AMF) (Neuroleukin) (NLK) (Phosphoglucose isomerase) (PGI) (Phosphohexose isomerase) (PHI) (Sperm antigen 36) (SA-36)	alcohol biosynthetic process;alcohol catabolic process;alcohol metabolic process;aldehyde biosynthetic process;aldehyde catabolic process;anatomical structure formation involved in morphogenesis;angiogenesis;behavior;biological regulation;biosynthetic process;carbohydrate biosynthetic process;carbohydrate catabolic process;carbohydrate metabolic process;catabolic process;cellular aldehyde metabol…	cell part;cell projection;cytoplasm;cytoplasmic part;cytosol;extracellular membrane-bounded organelle;extracellular organelle;extracellular region part;extracellular space;extracellular vesicular exosome;intracellular organelle part;intracellular part;membrane;membrane-bounded organelle;membrane-bounded vesicle;neuron projection;nuclear part;nucleoplasm;organelle;organelle part;plasma membrane;ve…	binding;carbohydrate binding;catalytic activity;glucose-6-phosphate isomerase activity;intramolecular oxidoreductase activity;intramolecular oxidoreductase activity, interconverting aldoses and ketoses;intramolecular transferase activity;isomerase activity;monosaccharide binding;sugar binding	3D-structure;Acetylation;Alternativesplicing;Angiogenesis;Completeproteome;Cytokine;Cytoplasm;Directproteinsequencing;Diseasemutation;Gluconeogenesis;Glycolysis;Growthfactor;Hereditaryhemolyticanemia;Isomerase;Phosphoprotein;Polymorphism;Proteomicsidentification;Referenceproteome;Secreted;Ublconjugation	0.00121417	4.33056e-05	1.57329e-05	0.00733659	0.00137143	0.00742857	0.128959	0.159544	0.106618	0.0305874	4.38213e-06	0.000173977	0.00020373	0.525833	6.25e-05	0.0291429	0.0185714	0.0829241	0.220839	0.113902	0.100208	0.452832	0.674989	0.518919	0.00295006	3.35033e-06	1.33176e-06	0.0221569	0.00133333	0.00109091	-0.440189	6.17491e-05	0.0426667	0.101109	0.0943247	+	+	+	+
A0A0A6YY99;O43508-2	TNFSF12-TNFSF13;TNFSF12	Tumor necrosis factor ligand superfamily member 12 (APO3 ligand) (TNF-related weak inducer of apoptosis) (TWEAK) [Cleaved into: Tumor necrosis factor ligand superfamily member 12, membrane form;Protein TNFSF12-TNFSF13;Tumor necrosis factor ligand superfamily member 12, secreted form]	anatomical structure formation involved in morphogenesis;angiogenesis;apoptosis;biological regulation;cell death;cell differentiation;cell migration;cell motility;cellular component movement;cellular developmental process;cellular process;cellular response to stimulus;death;developmental process;endothelial cell migration;immune response;immune system process;locomotion;positive regulation of ang…	cell part;cytoplasmic part;extracellular region part;extracellular space;integral to membrane;integral to plasma membrane;intracellular part;intrinsic to membrane;intrinsic to plasma membrane;membrane;membrane part;perinuclear region of cytoplasm;plasma membrane part	binding;cytokine activity;protein binding;receptor binding	3D-structure;Alternativesplicing;Angiogenesis;Apoptosis;Cellmembrane;Cleavageonpairofbasicresidues;Completeproteome;Cytokine;Developmentalprotein;Differentiation;Disulfidebond;Glycoprotein;Membrane;Proteomicsidentification;Referenceproteome;Secreted;Signal-anchor;Transmembrane;Transmembranehelix	0.225903	0.504595	0.366889	0.368365	0.688452	0.794614	0.0620916	0.0257365	-0.0363153	0.442033	0.783673	0.61263	0.277408	0.878683	0.917076	0.974817	0.645915	0.0346273	0.0138822	-0.0237616	-0.0505428	0.186071	0.446783	-0.017472	0.373179	0.0194743	0.900209	0.523737	0.125015	0.949599	0.140066	0.31241	0.781581	0.150235	0.156931
A0A0A6YYA0;Q86XR7-2;Q9Y3B3;Q9Y3B3-2	TMED7-TICAM2;TICAM2;TMED7;TMED7	Protein TMED7-TICAM2;TIR domain-containing adapter molecule 2 (TICAM-2) (Putative NF-kappa-B-activating protein 502) (TRIF-related adapter molecule) (Toll-like receptor adaptor protein 3) (Toll/interleukin-1 receptor domain-containing protein) (MyD88-4);Transmembrane emp24 domain-containing protein 7 (p24 family protein gamma-3) (p24gamma3) (p27)	activation of immune response;activation of innate immune response;apoptosis;biological regulation;cell death;cellular process;cellular response to biotic stimulus;cellular response to lipopolysaccharide;cellular response to molecule of bacterial origin;cellular response to stimulus;death;defense response;establishment of localization;establishment of protein localization;I-kappaB kinase/NF-kappa…	cell part;COPI vesicle coat;COPII vesicle coat;cytoplasmic part;cytoplasmic vesicle part;early endosome;early endosome membrane;endoplasmic reticulum;endoplasmic reticulum membrane;endoplasmic reticulum part;endoplasmic reticulum-Golgi intermediate compartment;endoplasmic reticulum-Golgi intermediate compartment membrane;endosomal part;endosome;endosome membrane;extracellular membrane-bounded org…	binding;lipid binding;molecular transducer activity;phospholipid binding;signal transducer activity	3D-structure;Alternativesplicing;Cellmembrane;Completeproteome;Cytoplasm;Cytoplasmicvesicle;Endoplasmicreticulum;Endosome;Glycoprotein;Golgiapparatus;Immunity;Inflammatoryresponse;Innateimmunity;Lipoprotein;Membrane;Myristate;Phosphoprotein;Proteintransport;Referenceproteome;Signal;Transmembrane;Transmembranehelix;Transport	0.985899	0.251369	0.0998652	1	0.439746	0.578763	0.000572934	0.0406052	0.066199	0.124696	0.571919	0.0276341	0.447359	0.713415	0.777336	0.541101	0.775392	0.0589828	0.0236414	0.0955526	0.0391033	-0.0109681	0.18513	0.0760633	0.93787	0.265817	0.494321	0.9609	0.52305	0.718085	0.000710797	0.994912	1	0.0579915	0.0685293
A0A0A6YYG9;F8WCF6;F8WDD7;P59998;P59998-2;P59998-3	ARPC4-TTLL3;ARPC4-TTLL3;ARPC4;ARPC4;ARPC4;ARPC4	Actin-related protein 2/3 complex subunit 4;Actin-related protein 2/3 complex subunit 4 (Arp2/3 complex 20 kDa subunit) (p20-ARC);Protein ARPC4-TTLL3	actin cytoskeleton organization;actin filament organization;actin filament polymerization;actin filament-based process;actin nucleation;actin polymerization or depolymerization;Arp2/3 complex-mediated actin nucleation;axon guidance;biological regulation;cell surface receptor linked signaling pathway;cellular component assembly;cellular component assembly at cellular level;cellular component organ…	Arp2/3 protein complex;cell part;cell projection;cytoplasmic part;cytoskeletal part;cytosol;extracellular membrane-bounded organelle;extracellular organelle;extracellular region part;extracellular vesicular exosome;intracellular organelle part;intracellular part;macromolecular complex;membrane-bounded organelle;membrane-bounded vesicle;organelle;organelle part;protein complex;vesicle	binding;enzyme binding;protein binding;structural constituent of cytoskeleton;structural molecule activity	Acetylation;Actin-binding;Alternativesplicing;Cellprojection;Completeproteome;Cytoplasm;Cytoskeleton;Directproteinsequencing;Proteomicsidentification;Referenceproteome	5.10766e-07	6.75095e-05	0.506015	0.000428571	0.00153191	0.845647	-0.180633	-0.154705	0.0173264	0.152448	6.13501e-07	0.953031	0.269747	0.728771	0	1	0.645486	-0.058801	-0.226633	0.00189544	0.0315704	-0.580795	-0.557621	-0.080184	1.14512e-06	0.000275756	0.471159	0.000536585	0.0123077	0.702435	-0.0440135	0.692775	0.942813	0.103999	0.103582
A0A0A6YYJ2;P42857;P42857-2	NSG1	Neuronal vesicle trafficking-associated protein 1 (Neuron-enriched endosomal protein of 21 kDa) (Neuron-specific protein family member 1);Neuron-specific protein family member 1	biological regulation;cell surface receptor linked signaling pathway;cellular component assembly;cellular component assembly at cellular level;cellular component organization;cellular component organization at cellular level;cellular component organization or biogenesis;cellular component organization or biogenesis at cellular level;cellular macromolecular complex assembly;cellular macromolecular…	cell part;cytoplasm;cytoplasmic part;endosome;Golgi apparatus part;Golgi membrane;integral to membrane;intracellular membrane-bounded organelle;intracellular organelle;intracellular organelle part;intracellular part;intrinsic to membrane;lateral plasma membrane;membrane;membrane part;membrane-bounded organelle;nucleus;organelle;organelle membrane;organelle part;plasma membrane part;postsynaptic m…		Alternativesplicing;Completeproteome;Golgiapparatus;Membrane;Proteomicsidentification;Referenceproteome;Signal-anchor;Transmembrane;Transmembranehelix	0.354836	0.0174154	0.154934	0.51927	0.0594397	0.654468	0.0290754	-0.406541	0.193927	0.187832	0.0443795	0.0810569	0.236103	0.746871	0.140786	0.674125	0.611011	-0.357535	-0.437726	0.179974	0.206329	0.104784	-0.2912	0.317315	0.42558	0.292335	0.122199	0.576198	0.553078	0.340113	-0.133298	0.525289	0.876406	0.313258	0.27006
A0A0B4J1U3	IGLV1-36	Immunoglobulin lambda variable 1-36				Completeproteome;Proteomicsidentification;Referenceproteome	NaN	0.736067	0.900638	1	0.85832	0.981538	0	-0.027648	0.034855	0.564561	0.980651	0.0957481	0.830017	0.918532	1	0.69013	0.948132	-0.0576792	0.00238311	0.286173	-0.0656723	0	-0.0833288	0.489426	1	0.818979	0.18115	0.996494	0.917391	0.41877	0.240721	0.532674	0.879996	NaN	NaN
A0A0B4J1V0	IGHV3-15	Immunoglobulin heavy variable 3-15				Completeproteome;Proteomicsidentification;Referenceproteome	2.50796e-05	0.00174087	0.540959	0.000607595	0.0113846	0.86843	-0.203502	-0.164952	-0.026723	0.0609277	0.0031144	0.952083	0.264561	0.606923	0.0202657	1	0.639697	-0.123932	-0.195717	0.00297026	-0.0551791	-0.416622	-0.356344	-0.145258	0.000928998	0.0304041	0.216888	0.013082	0.15525	0.473372	0.20049	0.0867571	0.546249	0.073782	0.073736
A0A0B4J1V2	IGHV2-26	Immunoglobulin heavy variable 2-26				Completeproteome;Proteomicsidentification;Referenceproteome	0.284962	0.195914	0.0362943	0.427722	0.364393	0.401581	-0.162256	-0.174151	0.242532	0.264088	0.338067	0.147745	0.0516612	0.784515	0.57736	0.78139	0.355729	-0.20153	-0.153617	0.203517	0.274044	-0.136816	-0.086591	0.0703108	0.514314	0.610337	0.540736	0.660914	0.806382	0.747898	-0.115532	0.313812	0.781247	0.76439	0.688734
A0A0B4J1V6	IGHV3-73	Immunoglobulin heavy variable 3-73				Completeproteome;Proteomicsidentification;Referenceproteome	0.182118	0.0132724	0.22962	0.302238	0.0502284	0.718522	-0.30088	-0.153445	-0.082134	0.230067	0.00437647	0.943523	0.0486093	0.774461	0.0266361	1	0.349787	-0.0862449	-0.220646	0.00532989	-0.155788	-0.702411	-0.39776	-0.112611	0.297589	0.0218851	0.408615	0.441683	0.134353	0.642726	0.0639437	0.639643	0.926094	0.107729	0.0872643
A0A0B4J1Y8	IGLV9-49	Immunoglobulin lambda variable 9-49				Completeproteome;Proteomicsidentification;Referenceproteome	0.895157	0.233765	0.425101	0.947367	0.407665	0.811974	0.0161834	-0.102878	-0.0557039	0.291842	0.353739	0.761106	0.269692	0.803822	0.593975	0.98969	0.640105	-0.117071	-0.0897769	-0.0261928	-0.0822638	0.0611552	-0.323409	-0.251035	0.666701	0.0543503	0.0374703	0.768372	0.207933	0.19203	0.142895	0.241473	0.74535	0.230839	0.262387
A0A0B4J1Y9	IGHV3-72	Immunoglobulin heavy variable 3-72				Completeproteome;Proteomicsidentification;Referenceproteome	0.10976	0.0162179	0.0713097	0.214177	0.0601672	0.523149	-0.12582	-0.118122	-0.103484	0.212563	0.0160016	0.22718	0.0944276	0.761844	0.0685022	0.850228	0.459764	-0.0770459	-0.148928	-0.0849989	-0.120547	-0.275503	-0.361519	-0.182225	0.0331252	0.0257384	0.0991871	0.088948	0.145644	0.29978	0.261922	0.0167592	0.313814	0.144744	0.157736
A0A0B4J1Z1;C9JAB2;Q16629;Q16629-2;Q16629-3;Q16629-4	SRSF7	Serine/arginine-rich splicing factor 7 (Splicing factor 9G8) (Splicing factor, arginine/serine-rich 7);""Serine/arginine-rich-splicing factor 7 (Splicing factor, arginine/serine-rich 7, 35kDa, isoform CRA_a)"";Serine/arginine-rich-splicing factor 7	biological regulation;biosynthetic process;cellular biosynthetic process;cellular macromolecule biosynthetic process;cellular macromolecule metabolic process;cellular metabolic process;cellular nitrogen compound metabolic process;cellular process;establishment of localization;establishment of localization in cell;establishment of RNA localization;gene expression;intracellular transport;macromolec…	cell part;cytoplasm;extracellular membrane-bounded organelle;extracellular organelle;extracellular region part;extracellular vesicular exosome;intracellular membrane-bounded organelle;intracellular organelle;intracellular organelle part;intracellular part;membrane-bounded organelle;membrane-bounded vesicle;nuclear part;nucleoplasm;nucleus;organelle;organelle part;vesicle	binding;cation binding;ion binding;metal ion binding;nucleic acid binding;nucleotide binding;transition metal ion binding;zinc ion binding	3D-structure;Acetylation;Alternativesplicing;Completeproteome;Cytoplasm;Directproteinsequencing;Metal-binding;mRNAprocessing;mRNAsplicing;mRNAtransport;Nucleus;Phosphoprotein;Proteomicsidentification;Referenceproteome;Repeat;Repressor;RNA-binding;Transport;Zinc;Zinc-finger	NaN	0.00695751	0.880601	1	0.0302407	0.980922	0	0.160935	-0.00696937	0.00506825	0.040716	0.640279	0.34725	0.291846	0.138183	0.97838	0.715804	0.191712	0.132722	0.0291987	-0.0416304	0	0.354574	-0.0405368	1	0.0338505	0.726312	0.995795	0.165461	0.853263	0.0316826	0.784442	0.96208	0.245997	0.246757
A0A0B4J231;B9A064	IGLL5	Immunoglobulin lambda-like polypeptide 5;Immunoglobulin lambda-like polypeptide 5 (G lambda-1) (Germline immunoglobulin lambda 1)		extracellular membrane-bounded organelle;extracellular organelle;extracellular region part;extracellular vesicular exosome;membrane-bounded organelle;membrane-bounded vesicle;organelle;vesicle		Alternativesplicing;Completeproteome;Disulfidebond;Immunoglobulindomain;Proteomicsidentification;Referenceproteome;Secreted;Signal	0.00557378	0.000275355	0.146222	0.0215676	0.00312821	0.657246	-0.15801	-0.248458	-0.0659423	0.0545537	4.96658e-06	0.662412	0.0432263	0.608088	6.15385e-05	0.98701	0.340836	-0.17889	-0.300634	-0.023174	-0.103776	-0.325877	-0.315532	-0.305883	0.0110566	0.0536421	0.00519504	0.0435534	0.208193	0.0853737	0.201187	0.0699184	0.508709	0.099312	0.116706
A0A0B4J259;F8VV32;P61626	LYZ	Lysozyme C (EC 3.2.1.17) (1,4-beta-N-acetylmuramidase C);Lysozyme (EC 3.2.1.17)	anatomical structure homeostasis;biological regulation;cell death;cellular process;cytolysis;death;defense response;defense response to bacterium;homeostatic process;inflammatory response;multi-organism process;regulation of biological quality;response to bacterium;response to biotic stimulus;response to other organism;response to stimulus;response to stress;response to wounding;retina homeostasi…	extracellular membrane-bounded organelle;extracellular organelle;extracellular region;extracellular region part;extracellular space;extracellular vesicular exosome;membrane-bounded organelle;membrane-bounded vesicle;organelle;vesicle	binding;catalytic activity;hydrolase activity;hydrolase activity, acting on glycosyl bonds;hydrolase activity, hydrolyzing O-glycosyl compounds;identical protein binding;lysozyme activity;protein binding	3D-structure;Amyloid;Amyloidosis;Antimicrobial;Bacteriolyticenzyme;Completeproteome;Directproteinsequencing;Diseasemutation;Disulfidebond;Glycosidase;Hydrolase;Polymorphism;Proteomicsidentification;Referenceproteome;Secreted;Signal	0.0230337	0.435756	0.254849	0.0648345	0.632651	0.726494	-0.098234	-0.0257543	-0.046451	0.101423	0.778891	0.235805	0.469716	0.684291	0.914447	0.850707	0.787167	-0.0740722	0.0104841	-0.0600902	-0.033861	-0.26651	-0.442353	-0.158119	0.0395576	0.00542212	0.153384	0.0990018	0.0674014	0.378131	-0.138393	0.212136	0.722723	0.0995628	0.132476
A0A0B4J2B5;S4R460	IGHV3OR16-9	Immunoglobulin heavy variable 3/OR16-9 (non-functional);Immunoglobulin heavy variable 3/OR16-9 (non-functional) (Fragment)				Completeproteome;Proteomicsidentification;Referenceproteome	0.0180638	3.0437e-05	0.795094	0.0528551	0.000923077	0.956649	-0.111221	-0.27426	-0.0144011	0.0140103	2.02537e-05	0.644464	0.986863	0.448417	0.000387097	0.978231	0.998895	-0.211813	-0.321095	-0.0312101	0.00111498	-0.368151	-0.32935	-0.0349596	0.00380262	0.0434711	0.753701	0.0247485	0.18422	0.86821	-0.265203	0.0153917	0.322	0.120283	0.123495
A0A0B4J2C3;P13693;Q5W0H4	TPT1	Translationally-controlled tumor protein (Tumor protein, translationally-controlled 1, isoform CRA_d);Translationally-controlled tumor protein;Translationally-controlled tumor protein (TCTP) (Fortilin) (Histamine-releasing factor) (HRF) (p23)	biological regulation;calcium ion homeostasis;calcium ion transport;cation homeostasis;cation transport;cellular calcium ion homeostasis;cellular cation homeostasis;cellular chemical homeostasis;cellular divalent inorganic cation homeostasis;cellular homeostasis;cellular ion homeostasis;cellular metal ion homeostasis;cellular process;chemical homeostasis;divalent inorganic cation homeostasis;diva…	cell part;cytoplasm;cytoplasmic part;endosome;extracellular membrane-bounded organelle;extracellular organelle;extracellular region part;extracellular space;extracellular vesicular exosome;intracellular membrane-bounded organelle;intracellular organelle;intracellular part;late endosome;membrane-bounded organelle;membrane-bounded vesicle;multivesicular body;nucleus;organelle;vesicle	binding;calcium ion binding;cation binding;ion binding;metal ion binding	3D-structure;Alternativesplicing;Calcium;Completeproteome;Cytoplasm;Directproteinsequencing;Phosphoprotein;Polymorphism;Proteomicsidentification;Referenceproteome	0.683919	0.207994	0.0266262	0.794762	0.380961	0.369926	0.0476224	0.0910966	0.113306	0.7648	0.0949054	0.0163792	0.136595	0.947539	0.257858	0.413878	0.536638	0.0214138	0.167748	0.158446	0.0720915	0.285264	0.344623	0.180539	0.149217	0.0367276	0.123732	0.259761	0.170125	0.340956	-0.249373	0.032142	0.413322	0.189599	0.165011
A0A0B4J2D9;P0DP09	IGKV1D-13;IGKV1-13	Immunoglobulin kappa variable 1-13;Immunoglobulin kappa variable 1D-13				Completeproteome;Proteomicsidentification;Referenceproteome	0.436627	0.178978	0.575955	0.58641	0.338586	0.881841	-0.12911	-0.183793	0.0635333	0.809965	0.0605608	0.489271	0.787106	0.964003	0.17771	0.958871	0.93834	-0.0445931	-0.279492	0.0955479	0.0366411	-0.175904	-0.14932	-0.126368	0.231725	0.391931	0.2767	0.362152	0.64937	0.527503	0.0434454	0.709411	0.946231	0.0608716	0.0903223
A0A0C4DFP6;Q9NQ79;Q9NQ79-2	CRTAC1	Cartilage acidic protein 1;Cartilage acidic protein 1 (68 kDa chondrocyte-expressed protein) (CEP-68) (ASPIC)	anatomical structure development;axonal fasciculation;cell recognition;cellular process;developmental process;neuron recognition;olfactory bulb development	cell part;cell projection part;extracellular matrix;extracellular membrane-bounded organelle;extracellular organelle;extracellular region part;extracellular vesicular exosome;growth cone;membrane-bounded organelle;membrane-bounded vesicle;organelle;proteinaceous extracellular matrix;site of polarized growth;vesicle	binding;calcium ion binding;cation binding;ion binding;metal ion binding	Alternativesplicing;Completeproteome;Disulfidebond;EGF-likedomain;Extracellularmatrix;Glycoprotein;Polymorphism;Proteomicsidentification;Referenceproteome;Repeat;Secreted;Signal	5.02739e-08	0.0634873	0.127182	0.000571429	0.172683	0.639325	0.160007	0.043407	0.0477185	0.311017	0.0428387	0.800584	0.0203272	0.815843	0.153203	0.991905	0.255929	0.0305429	0.0530551	0.00939115	0.0830976	0.714184	0.512214	0.296889	1.486e-10	0.00101079	0.00642022	0	0.0310154	0.0931852	0.0257461	0.817284	0.963592	0.0763274	0.0778369
A0A0C4DFZ2;P15289;P15289-2	ARSA	Arylsulfatase A;Arylsulfatase A (ASA) (EC 3.1.6.8) (Cerebroside-sulfatase) [Cleaved into: Arylsulfatase A component B;Arylsulfatase A component C]	anatomical structure development;autophagy;binding of sperm to zona pellucida;catabolic process;cell recognition;cell-cell recognition;cellular catabolic process;cellular lipid metabolic process;cellular macromolecule metabolic process;cellular metabolic process;cellular process;cellular process involved in reproduction;cellular protein metabolic process;central nervous system development;develop…	acrosomal vesicle;cell part;cytoplasmic membrane-bounded vesicle;cytoplasmic part;cytoplasmic vesicle;endoplasmic reticulum lumen;endoplasmic reticulum part;endosome;extracellular membrane-bounded organelle;extracellular organelle;extracellular region part;extracellular space;extracellular vesicular exosome;extrinsic to external side of plasma membrane;extrinsic to membrane;extrinsic to plasma me…	arylsulfatase activity;binding;calcium ion binding;catalytic activity;cation binding;cerebroside-sulfatase activity;hydrolase activity;hydrolase activity, acting on ester bonds;ion binding;metal ion binding;sulfuric ester hydrolase activity	3D-structure;Alternativesplicing;Calcium;Completeproteome;Directproteinsequencing;Diseasemutation;Disulfidebond;Glycoprotein;Hydrolase;Ichthyosis;Leukodystrophy;Lysosome;Metachromaticleukodystrophy;Metal-binding;Polymorphism;Proteomicsidentification;Referenceproteome;Signal	0.985574	0.467872	0.530968	1	0.656381	0.860276	-0.00103061	0.0299743	0.0239581	0.439956	0.681905	0.235497	0.88568	0.877815	0.850652	0.855461	0.97191	0.0416559	0.0209885	0.0613111	-0.00592426	-0.111169	0.127491	-0.0392328	0.551591	0.472432	0.736505	0.688407	0.719567	0.85838	0.0397643	0.733068	0.948038	0.179162	0.271716
A0A0C4DG76;Q5JZ08;Q9BQS7;Q9BQS7-2;Q9BQS7-3;Q9BQS7-4	HEPH	Hephaestin (Hephaestin, isoform CRA_c);Hephaestin (EC 1.-.-.-);Hephaestin (Fragment)	biological regulation;cation homeostasis;cation transport;cellular cation homeostasis;cellular chemical homeostasis;cellular homeostasis;cellular ion homeostasis;cellular iron ion homeostasis;cellular metal ion homeostasis;cellular process;chemical homeostasis;copper ion transport;establishment of localization;homeostatic process;ion homeostasis;ion transport;iron ion homeostasis;iron ion transpo…	basolateral plasma membrane;cell part;cytoplasmic part;integral to membrane;intracellular;intracellular part;intrinsic to membrane;membrane;membrane part;perinuclear region of cytoplasm;plasma membrane;plasma membrane part	binding;catalytic activity;cation binding;copper ion binding;ferrous iron binding;ferroxidase activity;ion binding;iron ion binding;metal ion binding;oxidoreductase activity;oxidoreductase activity, oxidizing metal ions;oxidoreductase activity, oxidizing metal ions, oxygen as acceptor;transition metal ion binding	Alternativesplicing;Completeproteome;Copper;Coppertransport;Disulfidebond;Glycoprotein;Iontransport;Iron;Irontransport;Membrane;Metal-binding;Oxidoreductase;Polymorphism;Proteomicsidentification;Referenceproteome;Repeat;Signal;Transmembrane;Transmembranehelix;Transport	0.0313633	0.207758	1	0.0766638	0.375688	0.99899	-0.299605	-0.287945	-0.160922	0.278864	0.378078	1	1	0.798682	0.612961	0.997774	0.997663	-0.379616	-0.242109	-0.179118	-0.139086	-0.412074	-0.470482	-0.305802	0.0406725	0.144166	0.333723	0.100882	0.361225	0.580429	0.219088	0.493887	0.86819	0.234662	0.222576
A0A0C4DG90;A4D0S4;A4D0S4-3	LAMB4	Laminin subunit beta-4 (Fragment);Laminin subunit beta-4 (Laminin beta-1-related protein)	biological adhesion;cell adhesion;cellular process	basement membrane;extracellular matrix part;extracellular region part		Alternativesplicing;Basementmembrane;Celladhesion;Coiledcoil;Completeproteome;Disulfidebond;Extracellularmatrix;Glycoprotein;LamininEGF-likedomain;Polymorphism;Referenceproteome;Repeat;Secreted;Signal	0.0184035	0.459056	0.831553	0.0522967	0.647133	0.966308	-0.150384	-0.0290119	-0.00711989	0.762897	0.404944	0.890707	0.622963	0.948485	0.642212	0.999577	0.869645	-0.0152847	-0.0393072	0.00572407	-0.0189759	-0.384028	-0.313507	-0.17043	0.00494498	0.0552806	0.123455	0.0284638	0.210559	0.341528	0.10791	0.331531	0.794632	0.140469	0.135274
A0A0C4DGV4;E9PLX3;O43504;R4GMU8	LAMTOR5	Hepatitis B virus x interacting protein (Ragulator complex protein LAMTOR5);Ragulator complex protein LAMTOR5;Ragulator complex protein LAMTOR5 (Hepatitis B virus X-interacting protein) (HBV X-interacting protein) (HBX-interacting protein) (Late endosomal/lysosomal adaptor and MAPK and MTOR activator 5)	biological regulation;cellular component organization;cellular component organization or biogenesis;cellular process;cellular response to acid;cellular response to amine stimulus;cellular response to amino acid stimulus;cellular response to chemical stimulus;cellular response to endogenous stimulus;cellular response to organic nitrogen;cellular response to organic substance;cellular response to s…	cell part;cytoplasm;cytoplasmic part;cytosol;endosomal part;intracellular membrane-bounded organelle;intracellular organelle;intracellular organelle part;intracellular part;lysosome;lytic vacuole;macromolecular complex;membrane part;membrane-bounded organelle;organelle;organelle part;protein complex;Ragulator complex;vacuole		3D-structure;Acetylation;Completeproteome;Cytoplasm;Directproteinsequencing;Lysosome;Proteomicsidentification;Referenceproteome	1	0.428966	0.391615	1	0.62227	0.808474	NaN	0.0443258	0.0387848	0.428966	1	0.454521	0.504509	0.875027	1	0.954958	0.81505	0.0443258	NaN	0.0392784	0.0380444	0.692264	0.551216	0.338465	0.038775	0.0508702	0.054022	0.0977574	0.201101	0.219451	0.0650141	0.719253	0.949155	NaN	NaN
A0A0C4DGV8;Q13214;Q13214-2	SEMA3B	Semaphorin-3B;Semaphorin-3B (Sema A(V)) (Semaphorin-V) (Sema V)	axon guidance;cell communication;cell-cell signaling;cellular process;chemotaxis;developmental process;locomotion;multicellular organismal development;multicellular organismal process;response to chemical stimulus;response to external stimulus;response to stimulus;signaling;taxis	cell part;cytoplasmic part;endoplasmic reticulum;extracellular membrane-bounded organelle;extracellular organelle;extracellular region part;extracellular vesicular exosome;intracellular membrane-bounded organelle;intracellular organelle;intracellular part;membrane;membrane-bounded organelle;membrane-bounded vesicle;organelle;vesicle	receptor activity	Alternativesplicing;Completeproteome;Disulfidebond;Endoplasmicreticulum;Glycoprotein;Immunoglobulindomain;Polymorphism;Proteomicsidentification;Referenceproteome;Secreted;Signal	0.104051	0.605033	0.591898	0.208594	0.760489	0.892845	-0.108014	-0.0413999	0.0212587	0.798885	0.610282	0.671735	0.654823	0.963167	0.801286	0.987074	0.886512	-0.0288075	-0.0497948	0.0197747	0.0228301	-0.300734	-0.0966576	0.0216202	0.0944264	0.721763	0.870886	0.185879	0.857374	0.937442	-0.389772	0.0022769	0.151467	0.210373	0.239015
A0A0C4DGY8;D6RA00;Q9UHY7	ENOPH1	Enolase-phosphatase E1 (EC 3.1.3.77) (2,3-diketo-5-methylthio-1-phosphopentane phosphatase) (MASA homolog);Enolase-phosphatase E1	amine biosynthetic process;amine metabolic process;amino acid salvage;aspartate family amino acid biosynthetic process;aspartate family amino acid metabolic process;biosynthetic process;carboxylic acid biosynthetic process;carboxylic acid metabolic process;cellular amine metabolic process;cellular amino acid biosynthetic process;cellular amino acid metabolic process;cellular biogenic amine metabo…	cell part;cytoplasmic part;cytosol;extracellular membrane-bounded organelle;extracellular organelle;extracellular region part;extracellular vesicular exosome;intracellular membrane-bounded organelle;intracellular organelle;intracellular part;membrane-bounded organelle;membrane-bounded vesicle;nucleus;organelle;vesicle	acireductone synthase activity;binding;catalytic activity;cation binding;hydrolase activity;hydrolase activity, acting on ester bonds;ion binding;magnesium ion binding;metal ion binding;phosphatase activity;phosphoric ester hydrolase activity	3D-structure;Alternativesplicing;Amino-acidbiosynthesis;Completeproteome;Cytoplasm;Hydrolase;Magnesium;Metal-binding;Methioninebiosynthesis;Nucleus;Proteomicsidentification;Referenceproteome	0.00319235	0.0253269	3.97747e-05	0.0137569	0.0833667	0.00844444	0.14489	0.115438	0.163646	0.135081	0.0193397	0.000243522	0.00100025	0.725895	0.0786895	0.031	0.04192	0.0880165	0.138641	0.165432	0.161577	0.529446	0.215722	0.41371	0.00376453	0.206376	0.000501532	0.0248297	0.455614	0.0461176	-0.406033	0.000651771	0.119429	NaN	NaN	+	+
A0A0C4DH07;Q8N2S1;Q8N2S1-2;Q8N2S1-3	LTBP4	Latent-transforming growth factor beta-binding protein 4;Latent-transforming growth factor beta-binding protein 4 (LTBP-4)	biological regulation;cell surface receptor linked signaling pathway;cellular component organization;cellular component organization at cellular level;cellular component organization or biogenesis;cellular component organization or biogenesis at cellular level;cellular macromolecule metabolic process;cellular metabolic process;cellular process;cellular protein metabolic process;cellular response …	extracellular matrix;extracellular membrane-bounded organelle;extracellular organelle;extracellular region;extracellular region part;extracellular space;extracellular vesicular exosome;membrane-bounded organelle;membrane-bounded vesicle;organelle;proteinaceous extracellular matrix;vesicle	binding;calcium ion binding;carbohydrate binding;catalytic activity;cation binding;cytokine binding;glycosaminoglycan binding;growth factor binding;integrin binding;ion binding;kinase activity;metal ion binding;molecular transducer activity;pattern binding;phosphotransferase activity, alcohol group as acceptor;polysaccharide binding;protein binding;protein complex binding;protein kinase activity;…	Alternativesplicing;Completeproteome;Diseasemutation;Disulfidebond;EGF-likedomain;Extracellularmatrix;Glycoprotein;Growthfactorbinding;Polymorphism;Proteomicsidentification;Referenceproteome;Repeat;Secreted;Signal	0.5045	0.171546	0.887914	0.652618	0.344964	0.981956	-0.0176109	0.0389166	-0.00369775	0.546297	0.0975503	0.905291	0.702765	0.918201	0.273964	1	0.902152	0.0168454	0.0554701	0.00375969	-0.0105815	-0.062581	-0.0127496	-0.0673915	0.634773	0.939442	0.544951	0.748632	0.973835	0.746538	-0.0657423	0.554858	0.884164	0.106679	0.161598
A0A0C4DH24	IGKV6-21	Immunoglobulin kappa variable 6-21				Completeproteome;Proteomicsidentification;Referenceproteome	0.00150893	0.386651	0.763463	0.00771831	0.584276	0.943519	-0.201393	-0.0692711	0.0199508	0.79493	0.299649	0.67621	0.940227	0.964308	0.540203	0.985128	0.989128	-0.026582	-0.100576	0.035066	0.00634706	-0.261709	-0.157612	-0.0819665	0.0452565	0.388953	0.519645	0.110178	0.647516	0.732208	0.00756134	0.952714	0.990796	0.345051	0.373587
A0A0C4DH25	IGKV3D-20	Immunoglobulin kappa variable 3D-20				Completeproteome;Proteomicsidentification;Referenceproteome	0.00194096	0.00276702	0.718307	0.00950877	0.0160462	0.929761	-0.164324	-0.181371	-0.019522	0.0417868	0.0117403	0.508281	0.99992	0.552	0.0544296	0.958332	0.998959	-0.158988	-0.198158	-0.0406636	-6.69406e-06	-0.362007	-0.388232	-0.038277	0.00448044	0.0160136	0.731179	0.0270059	0.112733	0.854959	0.204028	0.0642981	0.501242	0.0533947	0.0593208
A0A0C4DH29	IGHV1-3	Immunoglobulin heavy variable 1-3				Completeproteome;Referenceproteome	0.971945	0.273215	0.476618	0.999755	0.458128	0.826417	0.00513992	-0.102328	-0.0674062	0.31392	0.0661011	0.943403	0.382806	0.814643	0.193803	1	0.73888	0.140902	-0.168663	-0.00985475	-0.105774	-0.192422	0.217881	-0.141221	0.594319	0.474555	0.61565	0.718576	0.719686	0.791269	-0.291027	0.292636	0.775711	NaN	NaN
A0A0C4DH30	IGHV3-16	Immunoglobulin heavy variable 3-16 (non-functional) (Fragment)				Completeproteome;Referenceproteome	0.315213	0.452529	0.0444331	0.461722	0.634604	0.423151	0.109703	-0.215259	-0.720855	0.00449842	1	0.0526301	0.244757	0.269043	1	0.603055	0.612572	-0.408253	0.17073	-0.8912	-0.465337	0.563958	-0.925463	-0.416391	0.436042	0.0745373	0.138612	0.586976	0.243597	0.360052	0.130502	0.656552	0.928145	NaN	NaN
A0A0C4DH31	IGHV1-18	Immunoglobulin heavy variable 1-18				Completeproteome;Proteomicsidentification;Referenceproteome	0.481622	0.454109	0.0891413	0.622802	0.63814	0.555055	-0.113211	-0.0781179	-0.107061	0.741371	0.465446	0.0376015	0.188554	0.942477	0.684883	0.568414	0.586355	-0.0553703	-0.0911166	-0.136326	-0.092429	-0.377818	-0.163077	-0.293175	0.530651	0.546204	0.16442	0.672854	0.774702	0.393723	0.210337	0.323876	0.789526	0.137	0.116438
A0A0C4DH33	IGHV1-24	Immunoglobulin heavy variable 1-24				Completeproteome;Referenceproteome	0.0396027	0.23886	0.868249	0.0951838	0.414246	0.974742	-0.201922	-0.10269	0.0146884	0.331282	0.357438	0.580141	0.845714	0.819105	0.596012	0.96224	0.949279	-0.103326	-0.10218	0.0573951	-0.0205911	-0.119246	-0.349363	0.0996013	0.435268	0.0500052	0.437357	0.586566	0.198854	0.671451	-0.100435	0.433511	0.831408	0.248286	0.157884
A0A0C4DH34	IGHV4-28	Immunoglobulin heavy variable 4-28				Completeproteome;Proteomicsidentification;Referenceproteome	0.00691257	0.00962953	0.0555999	0.0258927	0.0379326	0.468316	-0.127306	-0.195665	-0.105019	0.260314	0.00453309	0.0902307	0.111326	0.787577	0.0269385	0.691044	0.493856	-0.113664	-0.257166	-0.100518	-0.109174	-0.306027	-0.0368371	-0.333491	0.0174083	0.826208	0.00206388	0.0567343	0.917929	0.0630448	0.208649	0.0583651	0.499792	0.161361	0.134266
A0A0C4DH35	IGHV3-35	Immunoglobulin heavy variable 3-35 (non-functional) (Fragment)				Completeproteome;Proteomicsidentification;Referenceproteome	0.00105048	0.00834678	0.593219	0.00640437	0.034126	0.892766	-0.253642	-0.199694	-0.0333107	0.0624771	0.0140571	0.505448	0.18618	0.609096	0.0608169	0.961618	0.58102	-0.159684	-0.229035	0.0369142	-0.103536	-0.281493	-0.111819	-0.149425	0.0339011	0.528955	0.23861	0.0900382	0.760452	0.4886	-0.0578153	0.649982	0.928471	0.31347	0.225424
A0A0C4DH36	IGHV3-38	Immunoglobulin heavy variable 3-38 (non-functional) (Fragment)				Completeproteome;Proteomicsidentification;Referenceproteome	0.0108168	0.00952804	0.1181	0.0356575	0.037786	0.614425	-0.117856	-0.154717	-0.0614907	0.253722	0.00203319	0.69398	0.0257552	0.790969	0.0146614	0.983329	0.286032	-0.083387	-0.208214	-0.0171908	-0.102383	-0.293608	-0.308197	-0.230669	0.0240089	0.0597674	0.0359042	0.0715638	0.2172	0.186137	0.105073	0.344473	0.794746	0.12788	0.124865
A0A0C4DH38	IGHV5-51	Immunoglobulin heavy variable 5-51				Completeproteome;Proteomicsidentification;Referenceproteome	0.0273579	0.0748886	0.856269	0.0707544	0.177295	0.971542	-0.169419	-0.195427	-0.0239645	0.577917	0.0262916	0.458566	0.731452	0.922875	0.0965257	0.953939	0.910754	-0.0674865	-0.291383	-0.124845	0.051696	-0.0261714	-0.193178	-0.117168	0.846767	0.251979	0.337659	0.910044	0.505029	0.581093	0.0309359	0.800779	0.970459	0.2667	0.30832
A0A0C4DH67	IGKV1-8	Immunoglobulin kappa variable 1-8				Completeproteome;Referenceproteome	0.000890742	0.0111732	0.457202	0.00618785	0.0433544	0.825752	-0.16774	-0.123064	-0.0437508	0.130507	0.016477	0.93926	0.162186	0.709216	0.0698537	1	0.556716	-0.094637	-0.144385	0.00568712	-0.0893858	-0.406564	-0.293997	-0.100071	0.00126655	0.0731961	0.368053	0.0149147	0.243065	0.611669	0.0718552	0.518578	0.872865	0.122097	0.176986
A0A0C4DH73;P01611	IGKV1-12;IGKV1D-12	Immunoglobulin kappa variable 1-12;Immunoglobulin kappa variable 1D-12 (Ig kappa chain V-I region Wes)	activation of immune response;biological regulation;cellular component organization;cellular component organization or biogenesis;cellular membrane organization;cellular process;complement activation;complement activation, classical pathway;defense response;endocytosis;establishment of localization;humoral immune response;immune effector process;immune response;immune system process;innate immune…	blood microparticle;cell part;extracellular membrane-bounded organelle;extracellular organelle;extracellular region;extracellular region part;extracellular vesicular exosome;membrane;membrane-bounded organelle;membrane-bounded vesicle;organelle;plasma membrane;vesicle	antigen binding;binding	Bence-Jonesprotein;Completeproteome;Directproteinsequencing;Disulfidebond;Immunoglobulindomain;ImmunoglobulinVregion;Referenceproteome	0.808086	0.14721	0.556082	0.891447	0.298833	0.876631	-0.0177233	-0.0981825	-0.0371912	0.453042	0.137357	0.487129	0.105615	0.880823	0.329112	0.95901	0.476987	-0.0706048	-0.118866	0.0497084	-0.117406	-0.0349715	-0.101115	-0.187194	0.790801	0.545816	0.0901577	0.862474	0.774943	0.284387	0.0846299	0.446843	0.840372	0.0741799	0.102411
A0A0D9SEM5;P58400	NRXN1	Neurexin-1-beta;Neurexin-1-beta (Neurexin I-beta)	adult behavior;anatomical structure formation involved in morphogenesis;angiogenesis;behavior;behavioral interaction between organisms;biological adhesion;biological regulation;calcium-dependent cell-cell adhesion;cell adhesion;cell communication;cell differentiation;cell differentiation in hindbrain;cell-cell adhesion;cell-cell signaling;cellular chemical homeostasis;cellular component assembly;…	axon part;axonal growth cone;cell body;cell junction;cell part;cell projection part;cell surface;cytoplasmic membrane-bounded vesicle;cytoplasmic part;cytoplasmic vesicle;endocytic vesicle;endoplasmic reticulum;growth cone;integral to membrane;intracellular membrane-bounded organelle;intracellular organelle;intracellular organelle part;intracellular part;intrinsic to membrane;membrane;membrane pa…	binding;calcium-dependent protein binding;cation binding;cell adhesion molecule binding;ion binding;metal ion binding;molecular transducer activity;neuroligin family protein binding;protein binding;receptor activity;receptor binding;signal transducer activity;signaling receptor activity;transmembrane signaling receptor activity	3D-structure;Alternativepromoterusage;Alternativesplicing;Angiogenesis;Calcium;Celladhesion;Celljunction;Cellmembrane;Completeproteome;Glycoprotein;Membrane;Metal-binding;Referenceproteome;Signal;Synapse;Transmembrane;Transmembranehelix	0.000319248	0.128777	0.128566	0.00250704	0.278428	0.640932	0.150945	0.0602874	0.0503045	0.128306	0.248587	0.495407	0.054873	0.71368	0.487255	0.963269	0.379694	0.0704266	0.052683	0.0231734	0.0763052	0.582825	0.507777	0.248646	1.96634e-06	0.00113676	0.0261479	0.000752941	0.0328	0.169547	-0.0358767	0.752047	0.956316	0.108669	0.119891
A0A0D9SEP4;A0A1D5RMU6;E7ERL8;Q9ULB1-2;Q9ULB1-3	NRXN1	Neurexin-1 (Neurexin I-alpha) (Neurexin-1-alpha);Neurexin-1-beta	adult behavior;auditory behavior;axon guidance;behavior;behavioral interaction between organisms;biological adhesion;biological regulation;cell adhesion;cell communication;cell-cell adhesion;cell-cell signaling;cellular chemical homeostasis;cellular component assembly;cellular component assembly at cellular level;cellular component organization;cellular component organization at cellular level;ce…	cell body;cell junction;cell part;cell surface;cytoplasmic part;endoplasmic reticulum;integral to membrane;integral to plasma membrane;intracellular membrane-bounded organelle;intracellular organelle;intracellular organelle part;intracellular part;intrinsic to membrane;intrinsic to plasma membrane;membrane;membrane part;membrane-bounded organelle;neuronal cell body;nuclear membrane;nuclear part;o…	acetylcholine receptor binding;binding;calcium channel regulator activity;calcium ion binding;cation binding;cell adhesion molecule binding;channel regulator activity;ion binding;metal ion binding;neuroligin family protein binding;protein binding;receptor activity;receptor binding	Alternativepromoterusage;Alternativesplicing;Calcium;Celladhesion;Celljunction;Cellmembrane;Completeproteome;Disulfidebond;EGF-likedomain;Glycoprotein;Membrane;Metal-binding;Polymorphism;Proteomicsidentification;Referenceproteome;Repeat;Signal;Synapse;Transmembrane;Transmembranehelix	2.82909e-07	0.0671471	0.642807	0.000545455	0.175923	0.908427	0.134271	-0.0530904	0.0152652	0.988764	0.00770315	0.989765	0.425767	1	0.0443488	1	0.768741	-0.000492227	-0.092539	-0.000505698	0.0298229	0.708579	0.392412	0.259796	2.39099e-10	0.0148172	0.0176999	0	0.1085	0.147452	0.0314868	0.7775	0.959503	0.0519968	0.091237
A0A0D9SF30	NCAM1	Neural cell adhesion molecule 1 (Fragment)				Completeproteome;Referenceproteome	0.000461663	0.203662	0.0305696	0.003175	0.381034	0.382472	0.135306	-0.0511265	0.0905702	0.765777	0.0418208	0.409186	0.00577577	0.947932	0.142856	0.934038	0.126255	0.0147397	-0.0964095	0.0382317	0.135772	0.681495	0.452962	0.45717	3.42687e-06	0.00487465	7.84836e-05	0.001125	0.0657226	0.022	-0.172117	0.157313	0.649507	0.226773	0.225198
A0A0D9SFB1;A0A0D9SFE4;A0A0U1RQP1;E5RHK8;Q05193;Q05193-2;Q05193-3;Q05193-5;Q9UQ16;Q9UQ16-2;Q9UQ16-3;Q9UQ16-4	DNM1;DNM1;DNM1;DNM3;DNM1;DNM1;DNM1;DNM1;DNM3;DNM3;DNM3;DNM3	Dynamin-3 (EC 3.6.5.5) (Dynamin, testicular) (T-dynamin);Dynamin-1;Dynamin-1 (EC 3.6.5.5);Dynamin-3	axon guidance;biological regulation;cell projection assembly;cell projection organization;cell surface receptor linked signaling pathway;cellular component assembly;cellular component assembly at cellular level;cellular component organization;cellular component organization at cellular level;cellular component organization or biogenesis;cellular component organization or biogenesis at cellular le…	cell part;cell projection;cell projection part;cytoplasmic part;cytoskeletal part;dendritic spine;extracellular membrane-bounded organelle;extracellular organelle;extracellular region part;extracellular vesicular exosome;intracellular membrane-bounded organelle;intracellular organelle;intracellular organelle part;intracellular part;macromolecular complex;membrane;membrane coat;membrane part;membr…	binding;catalytic activity;enzyme binding;GTP binding;GTPase activity;guanyl nucleotide binding;guanyl ribonucleotide binding;hydrolase activity;hydrolase activity, acting on acid anhydrides;hydrolase activity, acting on acid anhydrides, in phosphorus-containing anhydrides;identical protein binding;kinase binding;nucleoside-triphosphatase activity;nucleotide binding;protein binding;protein kinase…	3D-structure;Acetylation;Alternativesplicing;Completeproteome;Cytoplasm;Cytoskeleton;Endocytosis;GTP-binding;Hydrolase;Microtubule;Motorprotein;Nitration;Nucleotide-binding;Phosphoprotein;Polymorphism;Proteomicsidentification;Referenceproteome	0.0569412	NaN	NaN	0.129	1	1	0.103494	0	0	NaN	NaN	NaN	NaN	1	1	1	1	0	0	0	0	0.389637	0	0	0.00515894	1	1	0.0291724	0.998635	0.998646	0	1	0.998562	NaN	NaN
A0A0D9SFP6;H0YM90;Q16288;Q16288-2;Q16288-3;Q16288-4;Q16288-5	NTRK3	NT-3 growth factor receptor (EC 2.7.10.1) (GP145-TrkC) (Trk-C) (Neurotrophic tyrosine kinase receptor type 3) (TrkC tyrosine kinase);Tyrosine-protein kinase receptor (EC 2.7.10.1)	activation of MAPK activity;activation of protein kinase activity;activation of protein kinase B activity;anatomical structure development;biological regulation;cell communication;cell differentiation;cell fate specification;cell migration;cell motility;cell surface receptor linked signaling pathway;cellular component movement;cellular developmental process;cellular macromolecule metabolic proces…	cell part;cytoplasm;integral to membrane;integral to plasma membrane;intracellular part;intrinsic to membrane;intrinsic to plasma membrane;macromolecular complex;membrane part;plasma membrane part;protein complex;receptor complex	adenyl nucleotide binding;adenyl ribonucleotide binding;ATP binding;binding;catalytic activity;growth factor binding;kinase activity;molecular transducer activity;neurotrophin binding;neurotrophin receptor activity;nucleotide binding;p53 binding;phosphotransferase activity, alcohol group as acceptor;protein binding;protein kinase activity;protein tyrosine kinase activity;purine nucleotide binding…	3D-structure;Alternativesplicing;ATP-binding;Completeproteome;Developmentalprotein;Differentiation;Directproteinsequencing;Disulfidebond;Glycoprotein;Immunoglobulindomain;Kinase;Leucine-richrepeat;Membrane;Neurogenesis;Nucleotide-binding;Phosphoprotein;Polymorphism;Proteomicsidentification;Receptor;Referenceproteome;Repeat;Signal;Transferase;Transmembrane;Transmembranehelix;Tyrosine-proteinkinase	3.52841e-06	0.585293	0.463336	0.000357143	0.750217	0.829658	0.121132	0.0197168	-0.0272076	0.907692	0.44526	0.231714	0.917521	0.990703	0.676775	0.855568	0.97931	0.00527012	0.0305518	-0.053013	-0.00437977	0.633521	0.336134	0.0131891	5.55173e-08	0.0390827	0.906382	7.27273e-05	0.1759	0.951949	0.149561	0.179889	0.679668	0.27633	0.330922
A0A0G2JHA9;A0A0G2JHM8;A0A0G2JI49;A0A0G2JIQ0;A0A0G2JIU9;A0A0G2JJE4;A0A0G2JKI0;A0A140T9L1;C9JTE0;H0Y8A0;Q16653;Q16653-10;Q16653-11;Q16653-13;Q16653-2;Q16653-3;Q16653-5;Q16653-6;Q16653-7;Q16653-8;Q16653-9;Q5SSB8	MOG	Myelin-oligodendrocyte glycoprotein;Myelin-oligodendrocyte glycoprotein (Fragment)	anatomical structure development;biological adhesion;biological regulation;cell adhesion;cellular process;central nervous system development;developmental process;positive regulation of biological process;positive regulation of cell communication;positive regulation of cellular process;positive regulation of immune system process;positive regulation of MyD88-dependent toll-like receptor signaling…	cell part;integral to membrane;intrinsic to membrane;membrane;membrane part;plasma membrane		3D-structure;Alternativesplicing;Celladhesion;Cellmembrane;Completeproteome;Diseasemutation;Disulfidebond;Glycoprotein;Immunoglobulindomain;Membrane;Polymorphism;Proteomicsidentification;Referenceproteome;Signal;Transmembrane;Transmembranehelix	0.0934066	0.570567	0.392131	0.202262	0.741342	0.805381	0.0476837	0.0198061	-0.0296414	0.711729	0.568712	0.692711	0.281503	0.937778	0.776505	0.982868	0.648565	0.016879	0.0220014	-0.016422	-0.04231	0.276089	-0.112317	-0.138543	0.035921	0.501984	0.223358	0.0936573	0.740294	0.475814	-0.0582595	0.61005	0.912954	0.210997	0.336175
A0A0G2JHN4;A0A0G2JII5;A0A0G2JIT9;A0A0G2JJ47;A0A0G2JJK2;A0A0G2JJZ1;A0A0G2JP87;A0A0G2JPU2;B0S7V6	CCHCR1	Coiled-coil alpha-helical rod protein 1;Coiled-coil alpha-helical rod protein 1 (Fragment)	cell differentiation;cellular developmental process;cellular process;developmental process	cell part;cytoplasm;intracellular membrane-bounded organelle;intracellular organelle;intracellular part;membrane-bounded organelle;nucleus;organelle			0.798387	0.699934	0.506237	0.888829	0.837566	0.844761	0.00657631	-0.0160148	-0.0350493	0.9965	0.526009	0.186081	0.946211	1	0.739993	0.83123	0.989112	0.000245763	-0.0299525	-0.0780683	0.00422901	0.273821	0.00870728	-0.0315257	0.0342565	0.960407	0.791184	0.0904106	0.980959	0.889948	0.113393	0.339479	0.79327	0.133038	0.147405
A0A0G2JIW1;P0DMV8;P0DMV9	HSPA1B;HSPA1A;HSPA1B	Heat shock 70 kDa protein 1A (Heat shock 70 kDa protein 1) (HSP70-1) (HSP70.1);Heat shock 70 kDa protein 1B;Heat shock 70 kDa protein 1B (Heat shock 70 kDa protein 2) (HSP70-2) (HSP70.2)				3D-structure;Acetylation;Alternativesplicing;ATP-binding;Chaperone;Completeproteome;Cytoplasm;Directproteinsequencing;Hostcellreceptorforvirusentry;Methylation;Nucleotide-binding;Phosphoprotein;Polymorphism;Receptor;Referenceproteome;Stressresponse	0.734289	0.384298	0.572608	0.837075	0.582017	0.880248	-0.0161027	0.0786664	-0.0609514	0.170509	0.870309	0.597119	0.687252	0.740313	0.967098	0.96864	0.898413	0.167223	0.0166772	-0.0686273	-0.0547147	-0.0801369	0.30564	0.0356341	0.609469	0.137336	0.814127	0.729141	0.353418	0.903512	-0.0828515	0.584101	0.899908	0.35046	0.385037
A0A0G2JLB3;A0A0G2JNZ0;A0A0G2JNZ5;P04062;P04062-2;P04062-4;P04062-5	GBA	Glucosylceramidase (EC 3.2.1.45);Lysosomal acid glucosylceramidase (Lysosomal acid GCase) (EC 3.2.1.45) (Acid beta-glucosidase) (Alglucerase) (Beta-glucocerebrosidase) (Beta-GC) (Cholesterol glucosyltransferase) (SGTase) (EC 2.4.1.-) (Cholesteryl-beta-glucosidase) (EC 3.2.1.104) (D-glucosyl-N-acylsphingosine glucohydrolase) (Imiglucerase)	alcohol biosynthetic process;alcohol metabolic process;amine metabolic process;anatomical structure morphogenesis;biological regulation;biosynthetic process;carbohydrate metabolic process;catabolic process;cellular biosynthetic process;cellular catabolic process;cellular lipid catabolic process;cellular lipid metabolic process;cellular metabolic process;cellular nitrogen compound biosynthetic pro…	cell part;cytoplasmic part;extracellular membrane-bounded organelle;extracellular organelle;extracellular region part;extracellular vesicular exosome;intracellular organelle lumen;intracellular organelle part;intracellular part;lysosomal lumen;lysosomal membrane;membrane;membrane-bounded organelle;membrane-bounded vesicle;membrane-enclosed lumen;organelle;organelle lumen;organelle membrane;organe…	binding;catalytic activity;ceramidase activity;glucosylceramidase activity;hydrolase activity;hydrolase activity, acting on carbon-nitrogen (but not peptide) bonds;hydrolase activity, acting on carbon-nitrogen (but not peptide) bonds, in linear amides;hydrolase activity, acting on glycosyl bonds;hydrolase activity, hydrolyzing O-glycosyl compounds;protein binding;receptor binding	3D-structure;Alternativeinitiation;Alternativesplicing;Completeproteome;Directproteinsequencing;Diseasemutation;Disulfidebond;Gaucherdisease;Glycoprotein;Glycosidase;Hydrolase;Ichthyosis;Lipidmetabolism;Lysosome;Membrane;Neurodegeneration;Parkinsondisease;Parkinsonism;Pharmaceutical;Polymorphism;Referenceproteome;Signal;Sphingolipidmetabolism	0.847314	0.0187904	0.742863	0.915134	0.0683425	0.936368	0.007029	0.106476	0.00856731	0.756175	0.000967731	0.0935007	0.253166	0.948241	0.00827149	0.706425	0.638348	0.0112527	0.188097	0.0527501	-0.0331609	0.103621	0.0635861	-0.0389891	0.566068	0.708492	0.771373	0.69672	0.853782	0.8783	-0.19905	0.134146	0.621156	NaN	NaN
A0A0G2JLL6;A0A1B0GTE9;A0A1B0GTP1;Q7Z6L0;Q7Z6L0-2;Q7Z6L0-3	;PRRT2;PRRT2;PRRT2;PRRT2;PRRT2	Proline-rich transmembrane protein 2;Proline-rich transmembrane protein 2 (Dispanin subfamily B member 3) (DSPB3);Uncharacterized protein	multicellular organismal process;neurological system process;neuromuscular process;neuromuscular process controlling posture;response to biotic stimulus;response to stimulus;system process	cell junction;cell part;integral to membrane;intrinsic to membrane;membrane;membrane part;plasma membrane;synapse		Alternativesplicing;Celljunction;Cellmembrane;Completeproteome;Diseasemutation;Dystonia;Epilepsy;Glycoprotein;Membrane;Polymorphism;Referenceproteome;Synapse;Transmembrane;Transmembranehelix	0.0279295	0.293334	0.674323	0.0719826	0.485969	0.921478	0.158284	0.083029	-0.0532093	0.313123	0.378591	0.753549	0.659214	0.815144	0.61518	0.990565	0.884991	0.0972699	0.073535	-0.051697	-0.0553267	0.522015	0.372257	0.112571	0.000278758	0.0732392	0.656516	0.00804188	0.2427	0.80972	-0.0622004	0.806313	0.969855	NaN	NaN
A0A0G2JLQ0;A0A0G2JMB1;A0A0G2JN10;A0A0G2JPH6;Q6ISS4;Q6ISS4-2	LAIR2	Leukocyte-associated immunoglobulin-like receptor 2;Leukocyte-associated immunoglobulin-like receptor 2 (Fragment);Leukocyte-associated immunoglobulin-like receptor 2 (LAIR-2) (CD antigen CD306)		extracellular region		Alternativesplicing;Completeproteome;Disulfidebond;Immunoglobulindomain;Polymorphism;Receptor;Referenceproteome;Secreted;Signal	0.121445	0.0146237	0.0447623	0.232369	0.0602548	0.450554	0.0637459	0.0633561	0.0466248	0.197243	0.00416991	0.137587	0.0422709	0.749311	0.0295976	0.779894	0.343892	0.0482857	0.074659	0.0378203	0.0547519	0.238456	0.355813	0.165086	0.0824881	0.0283495	0.135844	0.166818	0.151208	0.357621	-0.215197	0.0507297	0.504613	NaN	NaN
A0A0G2JLV7;A0A0G2JM94;A0A0G2JMI0;A0A0G2JNK8;A0A0G2JNU6;A0A0G2JP18;A0A0G2JQ50;A0A140T8W3;Q6GTX8;Q6GTX8-2;Q6GTX8-3;Q6GTX8-4	LAIR1	Leukocyte-associated immunoglobulin-like receptor 1;Leukocyte-associated immunoglobulin-like receptor 1 (LAIR-1) (hLAIR1) (CD antigen CD305)	immune system process	cell part;extracellular membrane-bounded organelle;extracellular organelle;extracellular region part;extracellular vesicular exosome;integral to membrane;intrinsic to membrane;membrane;membrane part;membrane-bounded organelle;membrane-bounded vesicle;organelle;plasma membrane;vesicle		3D-structure;Adaptiveimmunity;Alternativesplicing;Cellmembrane;Completeproteome;Disulfidebond;Glycoprotein;Immunity;Immunoglobulindomain;Membrane;Phosphoprotein;Polymorphism;Receptor;Referenceproteome;Signal;Transmembrane;Transmembranehelix	NaN	0.4463	0.646519	1	0.637752	0.909192	0	0.0310545	0.0187828	0.457859	0.61111	0.988115	0.348209	0.886733	0.804841	1	0.714482	0.0386897	0.0245101	0.000806247	0.0358606	0	0.101932	-0.0268772	1	0.566222	0.835727	0.995098	0.780365	0.917074	0.0796075	0.538521	0.883929	0.0566126	0.0713582
A0A0G2JMC9;A0A0G2JMW8;A8MZH0;Q8N149;Q8N149-2;Q8N149-3;Q8N149-4	LILRA2	Leukocyte immunoglobulin-like receptor subfamily A member 2;Leukocyte immunoglobulin-like receptor subfamily A member 2 (CD85 antigen-like family member H) (Immunoglobulin-like transcript 1) (ILT-1) (Leukocyte immunoglobulin-like receptor 7) (LIR-7) (CD antigen CD85h)	biological regulation;cellular process;cellular response to stimulus;defense response;immune system process;regulation of biological process;regulation of cellular process;response to stimulus;response to stress;signal transduction	cell part;extracellular region;integral to membrane;intrinsic to membrane;membrane part	antigen binding;binding;receptor activity	3D-structure;Adaptiveimmunity;Alternativesplicing;Completeproteome;Disulfidebond;Glycoprotein;Immunity;Immunoglobulindomain;Membrane;Polymorphism;Proteomicsidentification;Receptor;Referenceproteome;Repeat;Secreted;Signal;Transmembrane;Transmembranehelix	0.541986	0.571606	0.247488	0.67731	0.736728	0.728313	0.0583514	0.0559832	-0.0902917	0.627816	0.660342	0.137067	0.8197	0.935227	0.836923	0.787867	0.948791	0.0573183	0.0541474	-0.138968	-0.0228939	0.165129	0.0690792	0.0131758	0.289963	0.697872	0.921802	0.433737	0.849911	0.960195	0.0464147	0.729361	0.948126	0.412132	0.269305
A0A0G2JPR0	C4A	Complement C4-A					0.404395	0.111796	0.933832	0.560741	0.245265	0.985732	0.0387636	0.078639	-0.00403898	0.271369	0.107875	0.543893	0.672313	0.799648	0.284188	0.965238	0.892704	0.0606003	0.0918674	-0.0348614	0.0244125	0.03968	0.0895911	-0.113534	0.763405	0.603327	0.306795	0.843345	0.801687	0.559898	-0.208653	0.05836	0.502651	NaN	NaN
A0A0G2JQ91;Q7Z304	MAMDC2	MAM domain-containing protein 2 (Fragment);MAM domain-containing protein 2 (MAM domain-containing proteoglycan) (Mamcan)	amine metabolic process;aminoglycan metabolic process;carbohydrate metabolic process;cellular macromolecule metabolic process;cellular metabolic process;cellular process;cellular protein metabolic process;chondroitin sulfate metabolic process;glycosaminoglycan metabolic process;macromolecule metabolic process;macromolecule modification;metabolic process;nitrogen compound metabolic process;peptide…	cell part;cytoplasmic part;endoplasmic reticulum;extracellular matrix;extracellular region part;interstitial matrix;intracellular membrane-bounded organelle;intracellular organelle;intracellular part;membrane;membrane-bounded organelle;organelle;proteinaceous extracellular matrix	binding;carbohydrate binding;glycosaminoglycan binding;pattern binding;polysaccharide binding	Alternativesplicing;Completeproteome;Extracellularmatrix;Glycoprotein;Polymorphism;Referenceproteome;Repeat;Secreted;Signal	0.381617	0.940984	0.775071	0.537793	0.966769	0.943404	-0.0415654	-0.00510762	-0.0143715	0.34595	0.11807	0.331301	0.106769	0.82127	0.296246	0.914772	0.488368	-0.0712987	0.149338	0.0500075	-0.0787504	-0.0281834	-0.44607	-0.20193	0.861146	0.0289012	0.275991	0.915865	0.152707	0.526877	-0.186886	0.314086	0.780629	0.0569902	0.0696361
A0A0G2JQD2;A0A0G2JQM0;A0A0G2JRN4;P30711	GSTT1	Glutathione S-transferase theta 1, isoform CRA_a (Glutathione S-transferase theta-1);""Glutathione S-transferase theta 1, isoform CRA_f (Glutathione S-transferase theta-1)"";Glutathione S-transferase theta-1 (EC 2.5.1.18) (GST class-theta-1) (Glutathione transferase T1-1);Glutathione S-transferase theta-1 (Fragment)	amine metabolic process;carboxylic acid metabolic process;cellular amine metabolic process;cellular amino acid metabolic process;cellular ketone metabolic process;cellular metabolic process;cellular modified amino acid metabolic process;cellular nitrogen compound metabolic process;cellular process;glutathione metabolic process;metabolic process;nitrogen compound metabolic process;organic acid met…	cell part;cytoplasmic part;cytosol;extracellular membrane-bounded organelle;extracellular organelle;extracellular region part;extracellular vesicular exosome;intracellular part;membrane-bounded organelle;membrane-bounded vesicle;organelle;vesicle	antioxidant activity;catalytic activity;glutathione peroxidase activity;glutathione transferase activity;oxidoreductase activity;oxidoreductase activity, acting on peroxide as acceptor;peroxidase activity;transferase activity;transferase activity, transferring alkyl or aryl (other than methyl) groups	3D-structure;Alternativesplicing;Completeproteome;Cytoplasm;Directproteinsequencing;Polymorphism;Referenceproteome;Transferase	0.436294	0.083502	0.40941	0.590322	0.194935	0.813015	-0.052182	0.148296	0.0509103	0.083502	1	0.775474	0.278329	0.660415	1	0.990026	0.644874	0.148296	NaN	0.0196919	0.0821287	0.20564	0.535579	0.00378458	0.324058	0.0592477	0.985053	0.469561	0.216356	0.991932	-0.0192316	0.924148	0.996587	NaN	NaN
A0A0G2JRN3	SERPINA1	Alpha-1-antitrypsin					0.701399	0.992971	0.541494	0.807883	1	0.861486	-0.127445	0.00440107	0.179028	0.39682	0.610266	0.365802	0.866082	0.851888	0.800475	0.909362	0.960049	-0.520869	0.290912	0.313596	0.052871	-0.213927	-0.495337	-0.148016	0.139949	0.0716976	0.310119	0.248393	0.240667	0.562139	0.0548423	0.708205	0.946375	0.131479	0.102329
A0A0G2JRQ6		Uncharacterized protein (Fragment)					0.00523033	0.0540883	0.744327	0.0201522	0.14237	0.935403	-0.179272	-0.175183	0.0140663	0.620298	0.0166697	0.181441	0.507534	0.931168	0.0683236	0.830013	0.817722	-0.0539587	-0.266102	0.0655978	-0.0335013	-0.272017	0.0235151	-0.114841	0.0355061	0.888554	0.301226	0.093051	0.946478	0.553697	0.0890919	0.42316	0.825152	0.180845	0.193132
A0A0G2JSC0	IGLV5-45	Immunoglobulin lambda variable 5-45 (Fragment)					0.597529	0.0296734	0.418154	0.72608	0.0925543	0.811296	-0.0409437	-0.180676	0.0613803	0.43509	0.0124703	0.076097	0.44032	0.875787	0.0551671	0.67351	0.773718	-0.0744928	-0.260313	0.160519	-0.0586292	-0.11172	-0.135628	-0.0404154	0.412358	0.423488	0.739748	0.564149	0.679435	0.860651	-0.106106	0.381989	0.81839	0.22609	0.196563
A0A0J9YW36;Q9NZ72;Q9NZ72-2	STMN3	Stathmin-3 (Fragment);Stathmin-3 (SCG10-like protein)	anatomical structure development;biological regulation;cell projection organization;cellular component disassembly;cellular component disassembly at cellular level;cellular component organization;cellular component organization at cellular level;cellular component organization or biogenesis;cellular component organization or biogenesis at cellular level;cellular macromolecular complex disassembly…	axon;cell part;cell projection;cell projection part;cytoplasm;cytoplasmic part;Golgi apparatus;growth cone;intracellular membrane-bounded organelle;intracellular organelle;intracellular part;membrane-bounded organelle;neuron projection;organelle;site of polarized growth	binding;cytoskeletal protein binding;protein binding;protein domain specific binding;tubulin binding	Alternativesplicing;Cellprojection;Coiledcoil;Completeproteome;Golgiapparatus;Lipoprotein;Palmitate;Phosphoprotein;Referenceproteome	0.00227947	0.375692	0.935434	0.0110128	0.573221	0.985736	0.147134	0.0632671	-0.00423805	0.494366	0.389669	0.665904	0.68852	0.892994	0.626613	0.984909	0.897768	0.0695703	0.057537	-0.0237707	0.029944	0.454767	0.144366	0.00368498	0.00248046	0.543687	0.988055	0.0203919	0.773583	0.993723	-0.0292525	0.905373	0.994001	NaN	NaN
A0A0J9YW40	TMEM132E						0.0595328	0.561365	0.738976	0.133554	0.726912	0.93304	0.110173	-0.0821068	0.0281602	0.90674	0.269504	0.637884	0.38144	0.991084	0.502709	0.978051	0.739235	0.0210064	-0.198109	-0.0445512	0.0936004	0.153506	0.130642	0.187075	0.245735	0.516011	0.129551	0.378447	0.751853	0.349206	0.0818967	0.509995	0.869171	0.125507	0.192399
A0A0J9YX35	IGHV3-64D	Immunoglobulin heavy variable 3-64D					9.18641e-07	0.151717	0.521688	0.000315789	0.307352	0.85246	-0.202925	-0.0776165	-0.0273799	0.476766	0.137982	0.993081	0.299735	0.886499	0.33153	0.999176	0.669668	-0.0471011	-0.100503	0.000443096	-0.0530626	-0.409042	-0.20939	-0.187222	0.00117448	0.207061	0.090108	0.0144409	0.455678	0.284887	0.193037	0.0803831	0.528214	0.297779	0.362653
A0A0J9YXX1	IGHV5-10-1	Immunoglobulin heavy variable 5-10-1					0.00428477	0.228943	0.693422	0.0177059	0.403891	0.924395	-0.16692	-0.0831103	-0.0173862	0.308014	0.364305	0.168115	0.0513029	0.814826	0.602451	0.818986	0.363333	-0.0931813	-0.0755569	0.0701165	-0.0981579	-0.244585	-0.158493	-0.0927472	0.0596448	0.341905	0.404308	0.133407	0.604047	0.637974	0.111557	0.315352	0.781349	NaN	NaN
A0A0J9YY99		Uncharacterized protein (Fragment)					0.268596	0.164884	0.507765	0.408899	0.3181	0.842148	-0.164685	-0.186187	0.078518	0.577475	0.111054	0.201531	0.915627	0.92473	0.283811	0.839628	0.981526	-0.101053	-0.250037	0.180228	-0.0153678	-0.000845908	0.0750852	-0.0895746	0.994927	0.654133	0.420642	0.995642	0.833454	0.657194	0.0321314	0.773066	0.960477	0.624987	0.652796
A0A0U1RQC5	NRXN3	Neurexin-3-beta					6.43024e-05	0.289274	0.380624	0.000791667	0.486152	0.800559	0.155566	0.0341618	0.0319878	0.334698	0.421042	0.820096	0.0733799	0.817084	0.659204	0.990314	0.409686	0.038747	0.0307229	-0.00958485	0.0703626	0.506461	0.4831	0.275602	3.64717e-05	0.00212449	0.0116749	0.00364179	0.0422917	0.12	0.00973266	0.930412	0.996017	0.108395	0.0995785
A0A0U1RQV3;Q12805;Q12805-2;Q12805-3;Q12805-4;Q12805-5	EFEMP1	EGF-containing fibulin-like extracellular matrix protein 1 (Extracellular protein S1-5) (Fibrillin-like protein) (Fibulin-3) (FIBL-3);EGF-containing fibulin-like extracellular matrix protein 1 (Fragment)	biological regulation;cell surface receptor linked signaling pathway;cellular component organization;cellular component organization at cellular level;cellular component organization or biogenesis;cellular component organization or biogenesis at cellular level;cellular macromolecule metabolic process;cellular metabolic process;cellular process;cellular protein metabolic process;cellular response …	extracellular matrix;extracellular membrane-bounded organelle;extracellular organelle;extracellular region;extracellular region part;extracellular space;extracellular vesicular exosome;membrane-bounded organelle;membrane-bounded vesicle;organelle;proteinaceous extracellular matrix;vesicle	binding;calcium ion binding;catalytic activity;cation binding;epidermal growth factor receptor binding;epidermal growth factor-activated receptor activity;growth factor receptor binding;ion binding;kinase activity;metal ion binding;molecular transducer activity;phosphotransferase activity, alcohol group as acceptor;protein binding;protein kinase activity;protein tyrosine kinase activity;receptor …	Alternativesplicing;Calcium;Completeproteome;Diseasemutation;Disulfidebond;EGF-likedomain;Extracellularmatrix;Glycoprotein;Growthfactor;Polymorphism;Referenceproteome;Repeat;Secreted;Signal	0.455581	0.48031	0.184581	0.619013	0.669131	0.693777	0.0177618	0.0206599	0.0367223	0.675979	0.179777	0.385055	0.182739	0.94114	0.403661	0.915701	0.585957	-0.0141448	0.0467634	0.0269415	0.0457508	0.0985227	-0.0375187	0.100029	0.453903	0.823043	0.368254	0.603821	0.918762	0.611303	-0.28262	0.00963254	0.25746	0.205641	0.167832
A0A0U1RR20;Q92954;Q92954-2;Q92954-3;Q92954-4;Q92954-5;Q92954-6	PRG4	Proteoglycan 4;Proteoglycan 4 (Lubricin) (Megakaryocyte-stimulating factor) (Superficial zone proteoglycan) [Cleaved into: Proteoglycan 4 C-terminal part]	biological regulation;cell proliferation;hemopoietic stem cell proliferation;immune response;immune system process;negative regulation of biological process;negative regulation of biosynthetic process;negative regulation of cellular biosynthetic process;negative regulation of cellular metabolic process;negative regulation of cellular process;negative regulation of cytokine biosynthetic process;ne…	extracellular region part;extracellular space	binding;carbohydrate binding;cargo receptor activity;pattern binding;polysaccharide binding;receptor activity;scavenger receptor activity	Alternativesplicing;Completeproteome;Disulfidebond;Glycoprotein;Polymorphism;Proteoglycan;Referenceproteome;Repeat;Secreted;Signal	0.207072	0.597704	0.611519	0.343851	0.755993	0.900746	-0.0697371	0.0252403	0.0210504	0.940932	0.367512	0.365283	0.987542	0.991862	0.608739	0.906887	0.99829	-0.00420552	0.0546861	0.042902	-0.000801334	-0.256906	-0.23139	-0.102553	0.0583026	0.174511	0.374796	0.131764	0.408262	0.613501	-0.154063	0.180966	0.680474	0.0631568	0.0577459
A0A0U1RR32;A0A0U1RRH7;P04908;P0C0S8;P20671;Q7L7L0;Q93077;Q96KK5;Q99878;Q9BTM1	hCG_2039566;;HIST1H2AB;HIST1H2AG;HIST1H2AD;HIST3H2A;HIST1H2AC;HIST1H2AH;HIST1H2AJ;H2AFJ	Histone H2A;Histone H2A type 1 (H2A.1) (Histone H2A/ptl);Histone H2A type 1-B/E (Histone H2A.2) (Histone H2A/a) (Histone H2A/m);Histone H2A type 1-C (Histone H2A/l);Histone H2A type 1-D (Histone H2A.3) (Histone H2A/g);Histone H2A type 1-H (Histone H2A/s);Histone H2A type 1-J (Histone H2A/e);Histone H2A type 3;Histone H2A.J (H2a/j)	biological regulation;cellular component disassembly;cellular component disassembly at cellular level;cellular component organization;cellular component organization at cellular level;cellular component organization or biogenesis;cellular component organization or biogenesis at cellular level;cellular macromolecular complex disassembly;cellular macromolecular complex subunit organization;cellular…	cell part;chromosomal part;extracellular membrane-bounded organelle;extracellular organelle;extracellular region part;extracellular vesicular exosome;intracellular membrane-bounded organelle;intracellular organelle;intracellular organelle part;intracellular part;macromolecular complex;membrane-bounded organelle;membrane-bounded vesicle;nuclear chromosome part;nuclear nucleosome;nuclear part;nucle…	binding;DNA binding;enzyme binding;nucleic acid binding;protein binding	3D-structure;Acetylation;Alternativesplicing;Chromosome;Citrullination;Completeproteome;DNA-binding;Isopeptidebond;Methylation;Nucleosomecore;Nucleus;Phosphoprotein;Referenceproteome;Ublconjugation	0.974841	2.70176e-05	0.579174	1	0.000363636	0.881142	0.0210327	-0.480329	-0.0556792	0.52568	1.12144e-10	0.187237	0.900584	0.904577	0	0.827617	0.975822	-0.0654689	-0.765545	-0.185184	0.0128819	-0.187184	-0.21983	-0.0894112	0.657142	0.191097	0.550063	0.762833	0.435108	0.748695	0.19978	0.178187	0.676677	0.5014	0.300129
A0A140T8Z9;A0A140T900;A0A140T909;A0A140T914;A0A140T961;A0A140T968;A0A140T977;A0A140T980;A0A140T992;A0A140T9A6;A0A140T9D6;A0A140T9F8;A0A140T9G7;A0A140T9G9;A0A140T9H1;A0A140T9J4;A0A140T9R4;A0A140T9U1;A0A140T9U4;A0A140T9Y8;A0A140T9Y9;E9PMV2;H0Y6F8;J3KQ99;P20036	HLA-DPA1;HLA-DPA1;HLA-DPA1;HLA-DPA1;HLA-DPA1;HLA-DPA1;HLA-DPA1;HLA-DPA1;HLA-DPA1;HLA-DPA1;HLA-DPA1;HLA-DPA1;HLA-DPA1;HLA-DPA1;HLA-DPA1;HLA-DPA1;HLA-DPA1;HLA-DPA1;HLA-DPA1;HLA-DPA1;HLA-DPA1;HLA-DQA1;HLA-DPA1;HLA-DPA1;HLA-DPA1	HLA class II histocompatibility antigen, DP alpha 1 chain (DP(W3)) (DP(W4)) (HLA-SB alpha chain) (MHC class II DP3-alpha) (MHC class II DPA1)"";""HLA class II histocompatibility antigen, DP alpha 1 chain (Fragment)"";""HLA class II histocompatibility antigen, DQ alpha 1 chain (Fragment)	activation of immune response;antigen processing and presentation;antigen processing and presentation of exogenous antigen;antigen processing and presentation of exogenous peptide antigen;antigen processing and presentation of exogenous peptide antigen via MHC class II;antigen processing and presentation of peptide antigen;antigen processing and presentation of peptide antigen via MHC class II;an…	cell part;cell surface;clathrin coated vesicle membrane;clathrin-coated endocytic vesicle membrane;coated vesicle membrane;cytoplasmic part;cytoplasmic vesicle membrane;cytoplasmic vesicle part;endocytic vesicle membrane;endoplasmic reticulum part;endosomal part;endosome membrane;ER to Golgi transport vesicle membrane;Golgi apparatus part;Golgi membrane;integral to endoplasmic reticulum membrane;…	antigen binding;binding;MHC class II receptor activity;molecular transducer activity;peptide antigen binding;peptide binding;receptor activity;signal transducer activity;signaling receptor activity;transmembrane signaling receptor activity	3D-structure;Cellmembrane;Completeproteome;Disulfidebond;Endoplasmicreticulum;Endosome;Glycoprotein;Golgiapparatus;Immunity;Lysosome;Membrane;MHCII;Polymorphism;Proteomicsidentification;Referenceproteome;Signal;Transmembrane;Transmembranehelix	0.816413	0.587969	0.591048	0.89637	0.749622	0.888701	0.0120337	-0.0332406	0.0403328	0.329699	0.974525	0.953302	0.363044	0.81948	1	1	0.722526	-0.0690472	-0.00254927	-0.00558781	0.0774226	0.0539864	-0.111765	0.0493713	0.687322	0.504102	0.667736	0.784594	0.740371	0.814505	-0.0132067	0.908635	0.992417	0.198838	0.155874
A0A140T913;A0A140T933;A0A140T955;A0A140T9I0;A0A140T9X5;A0A1W2PPQ2;A0A1W2PRT9;P01892;P10316	HLA-A	HLA class I histocompatibility antigen, A-2 alpha chain (Human leukocyte antigen A*02) (HLA-A*02)"";""HLA class I histocompatibility antigen, A-3 alpha chain (Fragment)"";""HLA class I histocompatibility antigen, A-3 alpha chain"";""HLA class I histocompatibility antigen, A-69 alpha chain (Aw-69) (HLA class I histocompatibility antigen, A-28 alpha chain) (MHC class I antigen A*69)	antibacterial humoral response;antigen processing and presentation;antigen processing and presentation of endogenous antigen;antigen processing and presentation of endogenous peptide antigen;antigen processing and presentation of endogenous peptide antigen via MHC class I;antigen processing and presentation of endogenous peptide antigen via MHC class I via ER pathway;antigen processing and presen…	cell part;cell surface;coated vesicle membrane;cytoplasmic part;cytoplasmic vesicle membrane;cytoplasmic vesicle part;early endosome membrane;endocytic vesicle membrane;endoplasmic reticulum;endoplasmic reticulum exit site;endoplasmic reticulum part;endosomal part;endosome membrane;ER to Golgi transport vesicle membrane;extracellular membrane-bounded organelle;extracellular organelle;extracellula…	antigen binding;beta-2-microglobulin binding;binding;peptide antigen binding;peptide binding;protein binding;protein complex binding;receptor binding;T cell receptor binding;TAP binding	3D-structure;Completeproteome;Directproteinsequencing;Disulfidebond;Glycoprotein;Host-virusinteraction;Immunity;Membrane;MHCI;Phosphoprotein;Polymorphism;Referenceproteome;Signal;Transmembrane;Transmembranehelix;Ublconjugation	0.161352	0.0886971	0.683423	0.278501	0.205667	0.925758	0.202301	-0.137739	0.0348938	0.499547	0.0382352	0.379755	0.163148	0.893676	0.129346	0.898919	0.557952	-0.0677879	-0.20769	-0.0798422	0.14963	0.0972704	-0.185386	-0.0888734	0.683298	0.265145	0.580562	0.783005	0.522486	0.76627	0.0292608	0.855893	0.978237	0.124955	0.148895
A0A140T962;A0A140T9B3;A0A140T9J9;A0A1W2PR11;Q29963	HLA-C	HLA class I histocompatibility antigen, Cw-6 alpha chain (MHC class I antigen Cw*6)"";""HLA class I histocompatibility antigen, Cw-6 alpha chain	antigen processing and presentation;antigen processing and presentation of exogenous antigen;antigen processing and presentation of exogenous peptide antigen;antigen processing and presentation of exogenous peptide antigen via MHC class I;antigen processing and presentation of exogenous peptide antigen via MHC class I, TAP-dependent;antigen processing and presentation of exogenous peptide antigen…	cell part;cell surface;coated vesicle membrane;cytoplasmic part;cytoplasmic vesicle membrane;cytoplasmic vesicle part;early endosome membrane;endocytic vesicle membrane;endoplasmic reticulum;endoplasmic reticulum part;endosomal part;endosome membrane;ER to Golgi transport vesicle membrane;Golgi apparatus;Golgi apparatus part;Golgi membrane;integral to endoplasmic reticulum membrane;integral to lu…	antigen binding;binding;peptide antigen binding;peptide binding	Completeproteome;Disulfidebond;Glycoprotein;Host-virusinteraction;Immunity;Membrane;MHCI;Polymorphism;Referenceproteome;Signal;Transmembrane;Transmembranehelix;Ublconjugation	0.496259	0.142268	0.995632	0.640305	0.290553	0.998737	-0.0312144	-0.153223	0.000646612	1	0.142268	0.64013	0.598056	1	0.335493	0.977034	0.860193	NaN	-0.153223	0.0820614	-0.0516915	-0.250323	-0.100548	-0.0653946	0.0537257	0.830165	0.704743	0.124529	0.919249	0.841911	-0.0618265	0.720186	0.947034	0.223081	0.217452
A0A140T971;O95865;Q5SRR8;Q5SSV3	DDAH2	N(G),N(G)-dimethylarginine dimethylaminohydrolase 2 (DDAH-2) (Dimethylarginine dimethylaminohydrolase 2) (EC 3.5.3.18) (DDAHII) (Dimethylargininase-2) (Protein G6a) (S-phase protein)"";""N(G),N(G)-dimethylarginine dimethylaminohydrolase 2 (Fragment)	amine catabolic process;amine metabolic process;arginine catabolic process;arginine metabolic process;biological regulation;biosynthetic process;carboxylic acid catabolic process;carboxylic acid metabolic process;catabolic process;cellular amine metabolic process;cellular amino acid catabolic process;cellular amino acid metabolic process;cellular biosynthetic process;cellular catabolic process;ce…	cell part;centrosome;cytoplasm;cytoplasmic part;cytoskeletal part;extracellular membrane-bounded organelle;extracellular organelle;extracellular region part;extracellular vesicular exosome;intracellular membrane-bounded organelle;intracellular non-membrane-bounded organelle;intracellular organelle;intracellular organelle part;intracellular part;membrane-bounded organelle;membrane-bounded vesicle;…	amine binding;amino acid binding;binding;carboxylic acid binding;catalytic activity;dimethylargininase activity;hydrolase activity;hydrolase activity, acting on carbon-nitrogen (but not peptide) bonds;hydrolase activity, acting on carbon-nitrogen (but not peptide) bonds, in linear amidines	Completeproteome;Cytoplasm;Directproteinsequencing;Hydrolase;Mitochondrion;Proteomicsidentification;Referenceproteome	0.272871	4.27687e-05	0.474049	0.421002	0.00133333	0.830284	0.0597491	0.149022	-0.0291723	0.0101148	1.37699e-05	0.817461	0.377065	0.365689	0.000367816	0.992501	0.73929	0.11585	0.182193	-0.0119188	-0.044396	-0.103336	0.322651	-0.0420791	0.554705	0.0587028	0.76034	0.689758	0.215569	0.872589	0.00514357	0.97027	0.994014	0.222417	0.237704
A0A140T9S5;Q9Y334;Q9Y334-2	VWA7	von Willebrand factor A domain-containing protein 7 (Protein G7c);VWA7 (von Willebrand factor A domain-containing protein 7)		extracellular region		Alternativesplicing;Completeproteome;Glycoprotein;Polymorphism;Referenceproteome;Secreted;Signal	0.418596	0.90786	0.141478	0.569251	0.951295	0.654178	-0.132767	0.00770909	-0.0679805	0.938591	0.76015	0.0799211	0.524489	0.991232	0.901488	0.678519	0.830916	-0.00584333	0.0251336	-0.0964155	-0.036702	-0.136226	0.0615008	-0.0381683	0.555998	0.755885	0.825086	0.688257	0.876639	0.91001	0.292673	0.0832345	0.531722	0.120372	0.104754
A0A140TA33;A0A140TA41;A0A140TA52;P22105;P22105-3;P22105-4	TNXB	Tenascin-X;Tenascin-X (TN-X) (Hexabrachion-like protein)	actin cytoskeleton organization;actin filament-based process;acylglycerol metabolic process;biological adhesion;biological regulation;carboxylic acid metabolic process;cell adhesion;cell-cell adhesion;cell-matrix adhesion;cell-substrate adhesion;cellular component assembly;cellular component assembly at cellular level;cellular component organization;cellular component organization at cellular lev…	cell part;extracellular matrix;extracellular membrane-bounded organelle;extracellular organelle;extracellular region part;extracellular space;extracellular vesicular exosome;intracellular;membrane-bounded organelle;membrane-bounded vesicle;organelle;proteinaceous extracellular matrix;vesicle	binding;carbohydrate binding;glycosaminoglycan binding;heparin binding;integrin binding;pattern binding;polysaccharide binding;protein binding;protein complex binding;receptor binding	3D-structure;Alternativesplicing;Celladhesion;Coiledcoil;Completeproteome;Directproteinsequencing;Diseasemutation;Disulfidebond;EGF-likedomain;Ehlers-Danlossyndrome;Extracellularmatrix;Glycoprotein;Polymorphism;Referenceproteome;Repeat;Secreted;Signal	0.486658	0.750661	0.198212	0.637494	0.862029	0.698692	0.0217298	-0.0176219	0.0579352	0.902064	0.582805	0.940134	0.0538032	0.993083	0.784454	1	0.369852	0.00947073	-0.0379414	0.00349861	0.108184	0.115779	0.226224	0.0658776	0.378359	0.172021	0.554042	0.527952	0.40553	0.750009	-0.0559445	0.615427	0.916943	0.0516451	0.0598944
A0A182DWH7;P49908	SELENOP	Selenoprotein P (Fragment);Selenoprotein P (SeP)	anatomical structure development;behavior;brain development;cellular metabolic process;cellular process;developmental process;growth;locomotory behavior;metabolic process;organ development;post-embryonic development;reproduction;response to chemical stimulus;response to oxidative stress;response to stimulus;response to stress;selenium compound metabolic process;sexual reproduction	extracellular membrane-bounded organelle;extracellular organelle;extracellular region;extracellular region part;extracellular space;extracellular vesicular exosome;membrane-bounded organelle;membrane-bounded vesicle;organelle;vesicle	binding;selenium binding	Completeproteome;Directproteinsequencing;Glycoprotein;Phosphoprotein;Polymorphism;Referenceproteome;Secreted;Selenium;Selenocysteine;Signal	0.568315	0.819931	0.437977	0.708391	0.903949	0.827323	-0.015541	-0.00466819	0.00984762	0.382826	0.862865	0.0717847	0.732347	0.85919	0.966842	0.698924	0.921279	-0.0166994	0.00435522	0.0258517	-0.00492542	-0.169315	-0.0975371	0.0360555	0.195914	0.560186	0.746238	0.321142	0.781413	0.863526	-0.236917	0.0310455	0.410226	0.0511	0.0479704
A0A182DWI4;E9PN30;Q9BQE4	SELENOS	Selenoprotein S;Selenoprotein S (Fragment);Selenoprotein S (SelS) (VCP-interacting membrane protein)	biological regulation;catabolic process;cell redox homeostasis;cellular catabolic process;cellular homeostasis;cellular macromolecule catabolic process;cellular macromolecule metabolic process;cellular metabolic process;cellular process;cellular response to biotic stimulus;cellular response to chemical stimulus;cellular response to endogenous stimulus;cellular response to hormone stimulus;cellula…	cell part;cytoplasmic microtubule;cytoplasmic part;cytoskeletal part;endoplasmic reticulum;endoplasmic reticulum part;extracellular region part;integral to endoplasmic reticulum membrane;integral to membrane;integral to organelle membrane;intracellular membrane-bounded organelle;intracellular organelle;intracellular organelle part;intracellular part;intrinsic to endoplasmic reticulum membrane;int…	antioxidant activity;binding;enzyme binding;protein binding;receptor activity;selenium binding	3D-structure;Completeproteome;Cytoplasm;Endoplasmicreticulum;Membrane;Phosphoprotein;Proteomicsidentification;Referenceproteome;Selenocysteine;Transmembrane;Transmembranehelix	0.00467234	0.581421	0.202748	0.0197571	0.747582	0.69479	-0.131312	0.0371067	0.0711008	0.352084	0.955294	0.640463	0.0887951	0.820333	1	0.976922	0.444384	0.0805378	0.0045333	0.0281038	0.11079	-0.455821	-0.0462325	-0.0685654	0.000532707	0.782837	0.537952	0.0103628	0.892846	0.746172	0.080134	0.471437	0.855946	0.299569	0.223255
A0A1B0GTM3;A0A1B0GTZ5;A0A1B0GUA4;A0A1B0GUH5;A0A1B0GW68;E7EMM4;Q13510;Q13510-2	ASAH1	Acid ceramidase;Acid ceramidase (AC) (ACDase) (Acid CDase) (EC 3.5.1.23) (Acylsphingosine deacylase) (N-acylethanolamine hydrolase ASAH1) (EC 3.5.1.-) (N-acylsphingosine amidohydrolase) (Putative 32 kDa heart protein) (PHP32) [Cleaved into: Acid ceramidase subunit alpha;Acid ceramidase subunit beta]	anatomical structure development;cellular lipid metabolic process;cellular metabolic process;cellular process;ceramide metabolic process;developmental process;glycolipid metabolic process;glycosphingolipid metabolic process;lipid metabolic process;lung development;membrane lipid metabolic process;metabolic process;organ development;primary metabolic process;response to chemical stimulus;response …	cell part;cytoplasmic part;extracellular membrane-bounded organelle;extracellular organelle;extracellular region part;extracellular vesicular exosome;intracellular organelle lumen;intracellular organelle part;intracellular part;lysosomal lumen;membrane-bounded organelle;membrane-bounded vesicle;membrane-enclosed lumen;organelle;organelle lumen;organelle part;vacuolar lumen;vacuolar part;vesicle	catalytic activity;ceramidase activity;hydrolase activity;hydrolase activity, acting on carbon-nitrogen (but not peptide) bonds;hydrolase activity, acting on carbon-nitrogen (but not peptide) bonds, in linear amides	Alternativesplicing;Completeproteome;Directproteinsequencing;Diseasemutation;Epilepsy;Glycoprotein;Hydrolase;Lysosome;Neurodegeneration;Polymorphism;Proteomicsidentification;Referenceproteome;Signal	0.0724747	0.649436	0.856427	0.157901	0.803928	0.969791	0.0978124	-0.0164014	-0.00567811	0.289794	0.836081	0.526815	0.83128	0.80378	0.947563	0.961425	0.947221	-0.0493838	0.00833545	-0.0200099	0.00808043	0.136843	-0.228773	-0.148637	0.297135	0.167112	0.182624	0.442002	0.397424	0.420767	-0.131199	0.240033	0.7472	0.118595	0.197255
A0A1B0GUU9;P01871;P01871-2	IGHM	Immunoglobulin heavy constant mu (Fragment);Immunoglobulin heavy constant mu (Ig mu chain C region) (Ig mu chain C region BOT) (Ig mu chain C region GAL) (Ig mu chain C region OU)	adaptive immune response;antibacterial humoral response;antimicrobial humoral response;defense response;defense response to bacterium;defense response to Gram-negative bacterium;humoral immune response;immune response;immune system process;innate immune response;multi-organism process;response to bacterium;response to biotic stimulus;response to other organism;response to stimulus;response to str…	blood microparticle;cell part;cell surface;extracellular membrane-bounded organelle;extracellular organelle;extracellular region part;extracellular space;extracellular vesicular exosome;hexameric IgM immunoglobulin complex;IgM immunoglobulin complex;IgM immunoglobulin complex, circulating;immunoglobulin complex;immunoglobulin complex, circulating;integral to membrane;intrinsic to membrane;macromo…	antigen binding;binding	3D-structure;Alternativesplicing;Cellmembrane;Completeproteome;Directproteinsequencing;Disulfidebond;Glycoprotein;ImmunoglobulinCregion;Immunoglobulindomain;Membrane;Polymorphism;Referenceproteome;Secreted;Transmembrane	0.141863	0.0499954	0.538591	0.251348	0.134595	0.862345	-0.140419	-0.168648	-0.0464133	0.2783	0.0186273	0.657099	0.551224	0.796717	0.0743427	0.985087	0.839833	-0.115445	-0.20855	-0.0423962	-0.0501213	-0.108393	-0.214127	-0.113056	0.409724	0.196736	0.311877	0.560998	0.441669	0.56404	0.137312	0.218638	0.733202	0.122417	0.11405
A0A1B0GV23;A0A1B0GVD5;A0A1B0GWE8;P07339	CTSD	Cathepsin D;Cathepsin D (EC 3.4.23.5) [Cleaved into: Cathepsin D light chain;Cathepsin D heavy chain]	antigen processing and presentation;antigen processing and presentation of exogenous antigen;antigen processing and presentation of exogenous peptide antigen;antigen processing and presentation of exogenous peptide antigen via MHC class II;antigen processing and presentation of peptide antigen;antigen processing and presentation of peptide antigen via MHC class II;antigen processing and presentat…	cell part;cytoplasmic membrane-bounded vesicle;cytoplasmic part;cytoplasmic vesicle;extracellular membrane-bounded organelle;extracellular organelle;extracellular region;extracellular region part;extracellular space;extracellular vesicular exosome;intracellular membrane-bounded organelle;intracellular organelle;intracellular organelle lumen;intracellular organelle part;intracellular part;lysosoma…	aspartic-type endopeptidase activity;aspartic-type peptidase activity;catalytic activity;endopeptidase activity;hydrolase activity;peptidase activity;peptidase activity, acting on L-amino acid peptides	3D-structure;Alzheimerdisease;Aspartylprotease;Completeproteome;Directproteinsequencing;Diseasemutation;Disulfidebond;Glycoprotein;Hydrolase;Lysosome;Neurodegeneration;Neuronalceroidlipofuscinosis;Polymorphism;Protease;Referenceproteome;Secreted;Signal;Zymogen	0.274442	0.0156623	0.890135	0.427698	0.0600762	0.982513	-0.0398491	-0.0869518	-0.00344612	0.392423	0.00285577	0.647114	0.85425	0.856623	0.0202105	0.986038	0.957385	-0.0363464	-0.124906	-0.0130724	0.00543966	-0.241669	-0.20254	-0.0699094	0.0628485	0.222647	0.529994	0.137436	0.472649	0.743223	-0.0960885	0.387514	0.810343	0.0568044	0.0592466
A0A1B0GVB9;A0A1C7CYW4;O75787;O75787-2	ATP6AP2	Renin receptor;Renin receptor (ATPase H(+)-transporting lysosomal accessory protein 2) (ATPase H(+)-transporting lysosomal-interacting protein 2) (ER-localized type I transmembrane adaptor) (Embryonic liver differentiation factor 10) (N14F) (Renin/prorenin receptor) (Vacuolar ATP synthase membrane sector-associated protein M8-9) (ATP6M8-9) (V-ATPase M8.9 subunit)	anatomical structure morphogenesis;angiotensin maturation;anterior/posterior pattern specification;biological regulation;cellular macromolecule metabolic process;cellular metabolic process;cellular process;cellular protein metabolic process;developmental pigmentation;developmental process;eye pigmentation;head morphogenesis;hormone metabolic process;macromolecule metabolic process;metabolic proce…	cell body;cell part;cell projection;external side of plasma membrane;extracellular membrane-bounded organelle;extracellular organelle;extracellular region part;extracellular vesicular exosome;integral to membrane;intrinsic to membrane;membrane;membrane part;membrane-bounded organelle;membrane-bounded vesicle;neuron projection;organelle;plasma membrane;plasma membrane part;vesicle	aspartic-type endopeptidase activity;aspartic-type peptidase activity;catalytic activity;endopeptidase activity;hydrolase activity;peptidase activity;peptidase activity, acting on L-amino acid peptides;receptor activity	3D-structure;Alternativesplicing;Completeproteome;Epilepsy;Membrane;Mentalretardation;Neurodegeneration;Parkinsonism;Phosphoprotein;Polymorphism;Receptor;Referenceproteome;Signal;Transmembrane;Transmembranehelix	0.3511	9.50929e-07	0.168714	0.516004	0	0.676875	0.0284642	0.262635	0.0323808	0.148854	3.31634e-14	0.172051	0.372588	0.7329	0	0.828743	0.738858	0.0538668	0.419212	0.0383741	0.0268486	0.162011	0.236359	0.236334	0.228578	0.153097	0.0314746	0.360005	0.375352	0.17995	-0.180322	0.102828	0.587719	0.0542089	0.071956
A0A1B0GXF2	TRBV7-2	T cell receptor beta variable 7-2					0.0136701	0.329675	0.704193	0.042578	0.525683	0.931742	-0.11084	-0.037298	-0.0110959	0.749456	0.248969	0.947384	0.495635	0.9476	0.487117	1	0.810967	-0.0159111	-0.0533381	0.00245995	-0.0236089	-0.366334	-0.30502	-0.185422	0.00399291	0.0625881	0.0932988	0.0255198	0.221659	0.285268	0.113367	0.307512	0.775704	0.113614	0.119529
A0A1W2PP80;C9JGI3;P19971;P19971-2	SCO2;TYMP;TYMP;TYMP	Protein SCO2 homolog, mitochondrial (Fragment);Thymidine phosphorylase (Fragment);Thymidine phosphorylase (TP) (EC 2.4.2.4) (Gliostatin) (Platelet-derived endothelial cell growth factor) (PD-ECGF) (TdRPase)	anatomical structure formation involved in morphogenesis;angiogenesis;biosynthetic process;catabolic process;cell differentiation;cellular aromatic compound metabolic process;cellular biosynthetic process;cellular catabolic process;cellular component organization;cellular component organization at cellular level;cellular component organization or biogenesis;cellular component organization or biog…	cell part;cytoplasmic part;cytosol;intracellular part	binding;catalytic activity;growth factor receptor binding;phosphorylase activity;platelet-derived growth factor receptor binding;protein binding;pyrimidine-nucleoside phosphorylase activity;receptor binding;thymidine phosphorylase activity;transferase activity;transferase activity, transferring glycosyl groups;transferase activity, transferring hexosyl groups;transferase activity, transferring pe…	3D-structure;Alternativesplicing;Angiogenesis;Chemotaxis;Completeproteome;Developmentalprotein;Differentiation;Directproteinsequencing;Diseasemutation;Glycosyltransferase;Growthfactor;Polymorphism;Progressiveexternalophthalmoplegia;Proteomicsidentification;Referenceproteome;Repeat;Transferase	1	0.0503159	0.577924	1	0.134984	0.883466	NaN	-0.193678	-0.0587721	0.368355	0.0398781	0.764427	0.544799	0.833417	0.131196	0.990279	0.833729	-0.110778	-0.276578	-0.0384151	-0.0759973	0	-0.0736999	-0.155786	1	0.819936	0.170384	0.994402	0.917007	0.40539	0.0604237	0.596818	0.906113	NaN	NaN
A0A1W2PQ11	CNTN2	Contactin-2					0.530227	0.425321	0.0618898	0.675599	0.626676	0.510114	0.0182089	-0.0211323	0.0537065	0.635047	0.136882	0.150887	0.0673607	0.937061	0.338969	0.799697	0.402559	0.0144241	-0.0477997	0.0442273	0.0624566	0.0407707	0.0847044	0.259573	0.757098	0.613123	0.0178012	0.840702	0.80939	0.146306	-0.158943	0.151225	0.639339	0.0313056	0.0409804
A0A1W2PQ94;B4DS77;B4DS77-2;B4DS77-3	SHISA9	Protein shisa-9	biological regulation;regulation of biological process;regulation of biological quality;regulation of cell communication;regulation of cellular process;regulation of multicellular organismal process;regulation of neurological system process;regulation of neuronal synaptic plasticity;regulation of short-term neuronal synaptic plasticity;regulation of signaling;regulation of synaptic plasticity;reg…	alpha-amino-3-hydroxy-5-methyl-4-isoxazolepropionic acid selective glutamate receptor complex;cell junction;cell part;cell projection membrane;cell projection part;dendritic spine membrane;ionotropic glutamate receptor complex;leading edge membrane;macromolecular complex;membrane part;neuron projection membrane;plasma membrane part;protein complex;receptor complex;synapse		Alternativesplicing;Celljunction;Cellmembrane;Cellprojection;Completeproteome;Glycoprotein;Membrane;Referenceproteome;Signal;Synapse;Transmembrane;Transmembranehelix	0.501506	0.639393	0.348475	0.639374	0.78829	0.786018	0.101338	-0.0535698	0.0420433	1	1	0.678983	0.248416	1	1	0.980191	0.620591	-0.0367099	-0.0704297	0.0225919	0.0753886	0.630492	0.207932	0.271232	0.000957671	0.564309	0.120751	0.0130323	0.782791	0.33834	-0.0541066	0.761193	0.958754	0.0719682	0.0403974
A0A1W2PQB1;H0Y755;M9MML0;P08637	FCGR3A	Low affinity immunoglobulin gamma Fc region receptor III-A;Low affinity immunoglobulin gamma Fc region receptor III-A (CD16a antigen) (Fc-gamma RIII-alpha) (Fc-gamma RIII) (Fc-gamma RIIIa) (FcRIII) (FcRIIIa) (FcR-10) (IgG Fc receptor III-2) (CD antigen CD16a);Low affinity immunoglobulin gamma Fc region receptor III-A (Fragment)	biological regulation;defense response;immune response;immune system process;innate immune response;regulation of biological process;regulation of immune response;regulation of immune system process;regulation of response to stimulus;response to stimulus;response to stress	cell part;external side of plasma membrane;extracellular membrane-bounded organelle;extracellular organelle;extracellular region part;extracellular vesicular exosome;integral to membrane;intrinsic to membrane;membrane;membrane part;membrane-bounded organelle;membrane-bounded vesicle;organelle;plasma membrane;plasma membrane part;vesicle		3D-structure;Cellmembrane;Completeproteome;Disulfidebond;Glycoprotein;IgG-bindingprotein;Immunoglobulindomain;Membrane;Polymorphism;Proteomicsidentification;Receptor;Referenceproteome;Repeat;Secreted;Signal;Transmembrane;Transmembranehelix	0.0397258	0.106999	0.360948	0.10235	0.241174	0.789808	0.0635447	0.0644941	0.043156	0.924403	0.00830232	0.12086	0.916327	0.990339	0.0449704	0.747771	0.980235	-0.00510286	0.116692	0.0827904	0.00657038	0.356983	0.115373	0.0135126	0.00594517	0.490345	0.903498	0.0314681	0.729974	0.949634	-0.0370269	0.739641	0.95143	0.0782124	0.0741477
A0A1W2PR05;A0A1W2PS68;Q07699;Q07699-2	SCN1B	Sodium channel subunit beta-1	axon guidance;biological adhesion;biological regulation;cardiac conduction;cardiac muscle contraction;cation transport;cell adhesion;cell communication;cell-cell signaling;cellular chemical homeostasis;cellular homeostasis;cellular ion homeostasis;cellular process;chemical homeostasis;chemotaxis;circulatory system process;corticospinal neuron axon guidance;establishment of localization;heart proc…	axon part;cation channel complex;cell junction;cell part;cell projection part;cell-cell contact zone;cell-cell junction;extracellular region;intercalated disc;ion channel complex;macromolecular complex;membrane part;node of Ranvier;plasma membrane part;protein complex;sodium channel complex;T-tubule;voltage-gated sodium channel complex	cation channel activity;cation transmembrane transporter activity;channel activity;channel inhibitor activity;channel regulator activity;gated channel activity;ion channel activity;ion channel inhibitor activity;ion transmembrane transporter activity;passive transmembrane transporter activity;sodium channel activity;sodium channel inhibitor activity;sodium channel regulator activity;substrate-spe…	Alternativesplicing;Atrialfibrillation;Brugadasyndrome;Celladhesion;Completeproteome;Diseasemutation;Disulfidebond;Epilepsy;Glycoprotein;Immunoglobulindomain;Ionchannel;Iontransport;Membrane;Polymorphism;Referenceproteome;Secreted;Signal;Sodium;Sodiumchannel;Sodiumtransport;Transmembrane;Transmembranehelix;Transport;Voltage-gatedchannel	0.00207542	0.00336177	0.486452	0.00928	0.018487	0.842749	0.294969	0.1328	0.0224106	0.118287	7.97114e-05	0.516167	0.538203	0.718698	0.00127132	0.965146	0.832924	0.0722037	0.198905	0.0194749	0.0250009	0.669482	0.309273	0.16632	0.000183738	0.0625149	0.220536	0.0071345	0.221893	0.473861	0.0677875	0.619608	0.915864	0.193981	0.170392
A0A1W2PR46;A0A1X7SBR3;K7EMP8;P14136;P14136-2;P14136-3	GFAP	Glial fibrillary acidic protein;Glial fibrillary acidic protein (GFAP)	anatomical structure development;anatomical structure morphogenesis;astrocyte development;astrocyte differentiation;Bergmann glial cell differentiation;biological regulation;cell development;cell differentiation;cell part morphogenesis;cell projection morphogenesis;cell projection organization;cellular component morphogenesis;cellular component organization;cellular component organization at cell…	cell body;cell part;cytoplasm;cytoplasmic part;cytoskeletal part;cytosol;intermediate filament;intracellular organelle part;intracellular part;macromolecular complex;membrane;organelle part;protein complex	structural constituent of cytoskeleton;structural molecule activity	Alternativesplicing;Citrullination;Coiledcoil;Completeproteome;Cytoplasm;Directproteinsequencing;Diseasemutation;Intermediatefilament;Leukodystrophy;Phosphoprotein;Polymorphism;Proteomicsidentification;Referenceproteome	0.128856	0.429302	0.360962	0.23084	0.619671	0.786949	-0.911945	-0.0809674	0.159428	1	0.499155	0.100774	0.446468	1	0.712634	0.704695	0.77498	-0.0860219	-0.0797038	0.357522	-0.0386664	-0.886216	-0.789305	0.20777	0.0452793	0.210695	0.517	0.110046	0.458318	0.732751	-0.138456	0.66783	0.927355	NaN	NaN
A0A1W2PRS4;E9PKK2;E9PR26;Q86YT9;Q86YT9-2;Q86YT9-3;Q86YT9-4	JAML	Junctional adhesion molecule-like;Junctional adhesion molecule-like (Adhesion molecule interacting with CXADR antigen 1) (Dendritic cell-specific protein CREA7-1)	biological adhesion;biological regulation;blood coagulation;cell activation;cell adhesion;cell chemotaxis;cell migration;cell motility;cell-cell adhesion;cellular component movement;cellular extravasation;cellular process;cellular response to chemical stimulus;cellular response to stimulus;chemotaxis;coagulation;gamma-delta T cell activation;hemostasis;heterophilic cell-cell adhesion;immune syste…	cell junction;cell part;cell-cell junction;integral to membrane;intrinsic to membrane;membrane;membrane part;occluding junction;plasma membrane;tight junction	binding;cell adhesion molecule binding;identical protein binding;integrin binding;protein binding;protein complex binding;protein dimerization activity;protein homodimerization activity;receptor binding	Alternativesplicing;Celladhesion;Celljunction;Cellmembrane;Completeproteome;Directproteinsequencing;Disulfidebond;Glycoprotein;Immunity;Immunoglobulindomain;Membrane;Polymorphism;Proteomicsidentification;Referenceproteome;Repeat;Signal;Transmembrane;Transmembranehelix	0.127947	0.807258	0.913241	0.238764	0.889901	0.98237	-0.0861294	-0.0158973	0.00825306	0.781347	0.907054	0.873379	0.750437	0.956831	0.99143	0.998398	0.923083	-0.0263761	-0.00803809	-0.0139539	0.0287518	-0.235398	-0.0971162	-0.0687615	0.0702082	0.561888	0.536787	0.149898	0.781807	0.747419	0.115432	0.298726	0.775526	0.106001	0.108159
A0A1X7SBT7;O95502	NPTXR	Neuronal pentraxin receptor		cell part;integral to membrane;intrinsic to membrane;membrane part	binding;cation binding;ion binding;metal ion binding	Calcium;Completeproteome;Glycoprotein;Membrane;Metal-binding;Receptor;Referenceproteome;Signal-anchor;Transmembrane;Transmembranehelix;Ublconjugation	0.000321882	0.0144855	0.766681	0.0025931	0.0566337	0.943793	0.129928	-0.0905984	-0.0109878	0.408789	0.00129364	0.234934	0.514141	0.864962	0.0108085	0.848392	0.821673	-0.036617	-0.131084	-0.0524079	0.0272462	0.460839	0.144076	0.132578	0.000211073	0.388144	0.232162	0.00745455	0.648401	0.483062	0.204301	0.0639347	0.503255	0.0762848	0.0858459
A0A286YEY1;P01876	IGHA1	Immunoglobulin heavy constant alpha 1 (Fragment);Immunoglobulin heavy constant alpha 1 (Ig alpha-1 chain C region) (Ig alpha-1 chain C region BUR) (Ig alpha-1 chain C region TRO)	anatomical structure homeostasis;antibacterial humoral response;antimicrobial humoral response;biological regulation;cellular component organization;cellular component organization or biogenesis;cellular macromolecule metabolic process;cellular membrane organization;cellular metabolic process;cellular process;cellular protein metabolic process;defense response;defense response to bacterium;endocy…	blood microparticle;dimeric IgA immunoglobulin complex;extracellular membrane-bounded organelle;extracellular organelle;extracellular region;extracellular region part;extracellular space;extracellular vesicular exosome;IgA immunoglobulin complex;IgA immunoglobulin complex, circulating;immunoglobulin complex;immunoglobulin complex, circulating;macromolecular complex;membrane-bounded organelle;memb…	antigen binding;binding	3D-structure;Chromophore;Chromosomalrearrangement;Completeproteome;Directproteinsequencing;Disulfidebond;Glycoprotein;ImmunoglobulinCregion;Immunoglobulindomain;Polymorphism;Referenceproteome;Repeat	0.0401934	0.224352	0.316138	0.0973147	0.398991	0.765148	-0.147122	-0.101088	-0.0596648	0.518549	0.203509	0.674198	0.206104	0.906145	0.427478	0.985194	0.593158	-0.0668852	-0.12674	-0.0262281	-0.0905294	-0.279799	-0.343002	-0.223284	0.0303748	0.0350135	0.0424528	0.0837957	0.164437	0.201678	0.151913	0.170381	0.673832	0.12632	0.102765
A0A286YEY5;P01877	IGHA2	Immunoglobulin heavy constant alpha 2 (Fragment);Immunoglobulin heavy constant alpha 2 (Ig alpha-2 chain C region) (Ig alpha-2 chain C region BUT) (Ig alpha-2 chain C region LAN)	anatomical structure homeostasis;antibacterial humoral response;antimicrobial humoral response;biological regulation;cellular component organization;cellular component organization or biogenesis;cellular membrane organization;cellular process;defense response;defense response to bacterium;endocytosis;establishment of localization;glomerular filtration;homeostatic process;humoral immune response;i…	blood microparticle;dimeric IgA immunoglobulin complex;extracellular membrane-bounded organelle;extracellular organelle;extracellular region;extracellular region part;extracellular space;extracellular vesicular exosome;IgA immunoglobulin complex;IgA immunoglobulin complex, circulating;immunoglobulin complex;immunoglobulin complex, circulating;macromolecular complex;membrane-bounded organelle;memb…	antigen binding;binding	3D-structure;Completeproteome;Directproteinsequencing;Disulfidebond;Glycoprotein;ImmunoglobulinCregion;Immunoglobulindomain;Referenceproteome;Repeat	0.087526	0.402783	0.0550832	0.179928	0.597005	0.462598	-0.153045	-0.0641984	-0.144852	0.72896	0.341819	0.188649	0.0635928	0.937375	0.582578	0.830805	0.383027	-0.0349217	-0.0861559	-0.108681	-0.178241	-0.225258	-0.300416	-0.167697	0.08355	0.0668595	0.129678	0.168272	0.229239	0.348248	0.211341	0.0551197	0.495855	0.0864274	0.0815017
A0A286YFE3;A0A286YFF7;A0A286YFL8;A0A2C9F2P4;P50897;Q5T0S4	PPT1	Palmitoyl-protein thioesterase 1;Palmitoyl-protein thioesterase 1 (Fragment);Palmitoyl-protein thioesterase 1 (PPT-1) (EC 3.1.2.22) (Palmitoyl-protein hydrolase 1)	adult behavior;adult locomotory behavior;anatomical structure development;associative learning;behavior;biological regulation;brain development;catabolic process;cation homeostasis;cell development;cellular catabolic process;cellular cation homeostasis;cellular chemical homeostasis;cellular component organization;cellular component organization or biogenesis;cellular developmental process;cellula…	axon;cell body;cell part;cell projection;clathrin-coated vesicle;coated vesicle;cytoplasmic membrane-bounded vesicle;cytoplasmic part;cytoplasmic vesicle;cytosol;dendrite;extracellular membrane-bounded organelle;extracellular organelle;extracellular region;extracellular region part;extracellular space;extracellular vesicular exosome;Golgi apparatus;intracellular membrane-bounded organelle;intrace…	acyl-CoA thioesterase activity;catalytic activity;CoA hydrolase activity;hydrolase activity;hydrolase activity, acting on ester bonds;palmitoyl-(protein) hydrolase activity;palmitoyl-CoA hydrolase activity;thiolester hydrolase activity	3D-structure;Alternativesplicing;Completeproteome;Diseasemutation;Disulfidebond;Glycoprotein;Hydrolase;Lysosome;Neurodegeneration;Neuronalceroidlipofuscinosis;Polymorphism;Proteomicsidentification;Referenceproteome;Sensorytransduction;Signal;Vision	0.771486	0.0188634	0.690794	0.865357	0.0664272	0.925687	-0.0278484	0.14803	-0.0166737	0.291571	2.17678e-05	0.481328	0.968228	0.810623	0.000375	0.956716	0.993724	-0.0393931	0.321035	-0.0401561	0.00191658	0.187644	-0.20198	-0.0596242	0.312094	0.223957	0.618825	0.455369	0.474163	0.789946	0.171723	0.149203	0.638147	0.245686	0.300863
A0A286YFJ8;P01861	IGHG4	Immunoglobulin heavy constant gamma 4 (Fragment);Immunoglobulin heavy constant gamma 4 (Ig gamma-4 chain C region)	activation of immune response;biological regulation;complement activation;complement activation, classical pathway;defense response;humoral immune response;immune effector process;immune response;immune system process;innate immune response;macromolecule metabolic process;metabolic process;positive regulation of biological process;positive regulation of immune response;positive regulation of immu…	blood microparticle;extracellular membrane-bounded organelle;extracellular organelle;extracellular region;extracellular region part;extracellular space;extracellular vesicular exosome;membrane-bounded organelle;membrane-bounded vesicle;organelle;vesicle	antigen binding;binding	3D-structure;Completeproteome;Directproteinsequencing;Disulfidebond;Glycoprotein;ImmunoglobulinCregion;Immunoglobulindomain;Referenceproteome;Secreted	0.0526222	0.871271	0.208834	0.117628	0.92636	0.695131	-0.155905	-0.0146683	0.0923939	0.360462	0.393455	0.298937	0.286138	0.828503	0.627534	0.880892	0.646704	0.0923004	-0.0948948	0.0973874	0.0879765	-0.217708	-0.0852349	0.0495305	0.0947235	0.615961	0.658559	0.185873	0.810815	0.809544	-0.0791761	0.47952	0.861375	0.078556	0.0887305
A0AVL1;F8WC54;Q13443;Q13443-2	ADAM9	ADAM9 protein (Disintegrin and metalloproteinase domain-containing protein 9);Disintegrin and metalloproteinase domain-containing protein 9;Disintegrin and metalloproteinase domain-containing protein 9 (ADAM 9) (EC 3.4.24.-) (Cellular disintegrin-related protein) (Meltrin-gamma) (Metalloprotease/disintegrin/cysteine-rich protein 9) (Myeloma cell metalloproteinase)	activation of MAPKK activity;activation of protein kinase activity;biological adhesion;biological regulation;cell activation;cell adhesion;cell adhesion mediated by integrin;cell differentiation;cell surface receptor linked signaling pathway;cell-cell adhesion;cell-cell adhesion mediated by integrin;cell-matrix adhesion;cell-substrate adhesion;cellular component disassembly;cellular component dis…	adherens junction;anchoring junction;basolateral plasma membrane;cell junction;cell part;cell surface;cell-substrate adherens junction;cell-substrate junction;cytoplasm;extracellular membrane-bounded organelle;extracellular organelle;extracellular region;extracellular region part;extracellular space;extracellular vesicular exosome;focal adhesion;integral to membrane;intracellular part;intrinsic t…	binding;catalytic activity;cation binding;collagen binding;endopeptidase activity;enzyme binding;extracellular matrix binding;hydrolase activity;integrin binding;ion binding;kinase binding;laminin binding;metal ion binding;metalloendopeptidase activity;metallopeptidase activity;peptidase activity;peptidase activity, acting on L-amino acid peptides;protein binding;protein complex binding;protein d…	3D-structure;Alternativesplicing;Cellmembrane;Completeproteome;Cone-roddystrophy;Disulfidebond;Glycoprotein;Hydrolase;Membrane;Metal-binding;Metalloprotease;Protease;Proteomicsidentification;Referenceproteome;Secreted;Signal;Transmembrane;Transmembranehelix;Zinc	0.797984	0.00921868	0.808213	0.88422	0.0407972	0.959194	-0.0189298	0.0683019	-0.00942938	0.0016699	0.140182	0.990603	0.663429	0.212308	0.343685	1	0.890274	0.0986746	0.0455224	0.000552262	-0.0186432	-0.173981	0.274292	-0.104912	0.310195	0.0956135	0.345218	0.453319	0.278585	0.586635	-0.0981194	0.377514	0.815724	0.513142	0.435763
A0M8Q6	IGLC7	Immunoglobulin lambda constant 7 (Ig lambda-7 chain C region)	activation of immune response;biological regulation;cellular component organization;cellular component organization or biogenesis;cellular membrane organization;cellular process;complement activation;complement activation, classical pathway;defense response;endocytosis;establishment of localization;humoral immune response;immune effector process;immune response;immune system process;innate immune…	cell part;extracellular region;membrane;plasma membrane	antigen binding;binding	Completeproteome;Disulfidebond;ImmunoglobulinCregion;Immunoglobulindomain;Referenceproteome	0.866027	0.0262888	0.71865	0.923373	0.0818479	0.930521	-0.0240985	-0.29335	-0.0289347	0.501542	0.00493591	0.599034	0.933972	0.892574	0.027885	0.970072	0.985221	-0.100544	-0.421887	-0.053532	-0.00630523	-0.0881177	-0.155926	-0.145565	0.506911	0.386211	0.20054	0.653831	0.647416	0.449052	0.121725	0.285227	0.775377	0.138113	0.155172
A1L4H1	SSC5D	Soluble scavenger receptor cysteine-rich domain-containing protein SSC5D (Soluble scavenger protein with 5 SRCR domains) (SSc5D)	biological regulation;cellular component organization;cellular component organization or biogenesis;cellular membrane organization;cellular process;defense response;defense response to bacterium;defense response to Gram-negative bacterium;defense response to Gram-positive bacterium;detection of bacterial lipoprotein;detection of biotic stimulus;detection of chemical stimulus;detection of molecule…	cell part;cytoplasm;extracellular matrix;extracellular region part;extracellular space;intracellular;intracellular part;membrane	binding;cargo receptor activity;extracellular matrix binding;fibronectin binding;laminin binding;protein binding;receptor activity;scavenger receptor activity	Alternativesplicing;Completeproteome;Cytoplasm;Developmentalprotein;Disulfidebond;Glycoprotein;Immunity;Innateimmunity;Receptor;Referenceproteome;Repeat;Secreted;Signal	0.274385	0.62075	0.461893	0.43745	0.77849	0.827022	-0.0238823	-0.0172873	0.0339202	0.08624	0.494773	0.103901	0.810699	0.663029	0.713926	0.717399	0.945419	-0.0746971	0.0286404	0.0879216	-0.013601	0.0296711	-0.312801	0.0745053	0.829736	0.0558612	0.516797	0.898465	0.211106	0.733202	-0.106268	0.354445	0.800387	0.131267	0.1194
A2A2D0;P16949;P16949-2	STMN1	Stathmin (Fragment);Stathmin (Leukemia-associated phosphoprotein p18) (Metablastin) (Oncoprotein 18) (Op18) (Phosphoprotein p19) (pp19) (Prosolin) (Protein Pr22) (pp17)	anatomical structure development;anatomical structure morphogenesis;axonogenesis;biological regulation;brain development;cell cycle process;cell part morphogenesis;cell projection morphogenesis;cell projection organization;cellular component disassembly;cellular component disassembly at cellular level;cellular component morphogenesis;cellular component organization;cellular component organization…	cell part;cell projection;cytoplasm;cytoplasmic part;cytoskeletal part;cytosol;extracellular membrane-bounded organelle;extracellular organelle;extracellular region part;extracellular vesicular exosome;intracellular;intracellular organelle part;intracellular part;macromolecular complex;membrane;membrane-bounded organelle;membrane-bounded vesicle;microtubule;neuron projection;organelle;organelle p…	binding;cytoskeletal protein binding;molecular transducer activity;protein binding;signal transducer activity;tubulin binding	Acetylation;Alternativesplicing;Coiledcoil;Completeproteome;Cytoplasm;Cytoskeleton;Developmentalprotein;Differentiation;Directproteinsequencing;Microtubule;Neurogenesis;Phosphoprotein;Proteomicsidentification;Referenceproteome	0.000444536	0.00145465	0.00945327	0.00343558	0.0110588	0.224545	0.0998102	0.101101	0.100618	0.0891876	0.000331611	0.0417802	0.011109	0.662222	0.0043237	0.592833	0.185086	0.0636106	0.129219	0.0987037	0.102531	0.576883	0.272154	0.356342	1.73262e-06	0.0983317	0.00109417	0.000771084	0.28352	0.0540408	-0.215459	0.0533906	0.495975	0.231028	0.350206	+	+
A2A2V1;P04156;P04156-2	PRNP	Major prion protein (Fragment);Major prion protein (PrP) (ASCR) (PrP27-30) (PrP33-35C) (CD antigen CD230)	axon guidance;behavior;biological regulation;cation homeostasis;cell cycle arrest;cell cycle process;cellular cation homeostasis;cellular chemical homeostasis;cellular component assembly;cellular component organization;cellular component organization or biogenesis;cellular copper ion homeostasis;cellular homeostasis;cellular ion homeostasis;cellular process;cellular response to chemical stimulus;…	anchored to membrane;cell part;cell surface;cytoplasm;cytoplasmic part;endoplasmic reticulum;extracellular membrane-bounded organelle;extracellular organelle;extracellular region part;extracellular vesicular exosome;extrinsic to membrane;Golgi apparatus;intracellular membrane-bounded organelle;intracellular organelle;intracellular part;intrinsic to membrane;membrane;membrane part;membrane raft;me…	binding;cation binding;copper ion binding;cytoskeletal protein binding;identical protein binding;ion binding;metal ion binding;microtubule binding;protein binding;transition metal ion binding;tubulin binding	3D-structure;Alternativeinitiation;Amyloid;Amyloidosis;Cellcycle;Cellmembrane;Completeproteome;Copper;Cytoplasm;Directproteinsequencing;Diseasemutation;Disulfidebond;Glycoprotein;Golgiapparatus;GPI-anchor;Growtharrest;Lipoprotein;Membrane;Metal-binding;Nucleus;Polymorphism;Prion;Proteomicsidentification;Referenceproteome;Repeat;Signal;Ublconjugation;Zinc	7.65375e-06	0.014981	0.609049	0.000369231	0.0593247	0.900996	0.101206	0.0822857	0.0153394	0.347589	0.00331368	0.591697	0.724063	0.821379	0.0231233	0.970727	0.910895	0.0348355	0.117873	0.0182272	0.0126739	0.639371	0.467728	0.175905	3.82902e-08	0.00306594	0.111678	8e-05	0.0498246	0.319494	0.0734598	0.509258	0.869917	0.0749434	0.0581188
A2A3C1;A2A3C2;A2A3C3;A2A3C4;A2A3C6;E9PND1;O60241;O60241-2;O60241-3;O60241-4	ADGRB2	Adhesion G protein-coupled receptor B2;Adhesion G protein-coupled receptor B2 (Brain-specific angiogenesis inhibitor 2);Adhesion G protein-coupled receptor B2 (Fragment)	anatomical structure development;biological regulation;cell surface receptor linked signaling pathway;cellular process;cellular response to stimulus;developmental process;G-protein coupled receptor protein signaling pathway;negative regulation of angiogenesis;negative regulation of biological process;negative regulation of developmental process;peripheral nervous system development;regulation of …	cell part;integral to membrane;intrinsic to membrane;membrane;membrane part;plasma membrane	G-protein coupled receptor activity;molecular transducer activity;receptor activity;signal transducer activity;signaling receptor activity;transmembrane signaling receptor activity	Alternativesplicing;Cellmembrane;Completeproteome;Disulfidebond;Glycoprotein;G-proteincoupledreceptor;Membrane;Phosphoprotein;Proteomicsidentification;Receptor;Referenceproteome;Repeat;Signal;Transducer;Transmembrane;Transmembranehelix	0.00021051	0.546382	0.686715	0.0016129	0.717267	0.925255	0.1863	0.0318999	0.01921	0.51092	0.73075	0.358834	0.121628	0.903788	0.879024	0.910834	0.516959	0.0467771	0.020742	-0.052573	0.0854712	0.538802	0.353416	0.155626	8.94824e-06	0.0295096	0.160054	0.00184615	0.153038	0.389134	0.0851345	0.444129	0.836607	0.0829234	0.113727
A2NJV5	IGKV2-29	Immunoglobulin kappa variable 2-29	activation of immune response;biological regulation;cellular component organization;cellular component organization or biogenesis;cellular membrane organization;cellular process;complement activation;complement activation, classical pathway;defense response;endocytosis;establishment of localization;humoral immune response;immune effector process;immune response;immune system process;innate immune…	cell part;extracellular region;membrane;plasma membrane			0.000380585	0.00029333	0.917072	0.00269333	0.00328571	0.98372	-0.181205	-0.207675	-0.00426601	0.16226	9.81886e-06	0.607146	0.530401	0.737728	0.000103896	0.975319	0.833831	-0.0770381	-0.305654	0.0238219	-0.0301934	-0.420135	-0.367195	-0.0831884	0.000831769	0.0233416	0.45465	0.0124	0.138529	0.686748	0.036782	0.741302	0.95192	0.0674904	0.0701214
A2RU67	FAM234B	Protein FAM234B		cell part;integral to membrane;intrinsic to membrane;membrane part		Completeproteome;Membrane;Phosphoprotein;Referenceproteome;Transmembrane;Transmembranehelix	0.159064	1	0.0292356	0.280478	1	0.380737	0.0894302	0.200091	-0.122309	1	1	0.0506848	0.169143	1	1	0.595536	0.555425	NaN	0.200091	-0.155799	-0.0888194	0.170858	0	0.0183507	0.319095	1	0.948245	0.462898	0.997954	0.972406	0.484375	0.0672906	0.504792	NaN	NaN
A5D6W6;H0YL77	FITM1;	Fat storage-inducing transmembrane protein 1 (Fat-inducing protein 1);Uncharacterized protein (Fragment)	biological regulation;biosynthetic process;cellular biosynthetic process;cellular component organization;cellular component organization at cellular level;cellular component organization or biogenesis;cellular component organization or biogenesis at cellular level;cellular lipid metabolic process;cellular metabolic process;cellular process;lipid biosynthetic process;lipid localization;lipid metab…	cell part;cytoplasmic part;endoplasmic reticulum membrane;endoplasmic reticulum part;integral to endoplasmic reticulum membrane;integral to membrane;integral to organelle membrane;intracellular organelle part;intracellular part;intrinsic to endoplasmic reticulum membrane;intrinsic to membrane;intrinsic to organelle membrane;membrane;membrane part;organelle membrane;organelle part		Alternativesplicing;Completeproteome;Endoplasmicreticulum;Membrane;Referenceproteome;Transmembrane;Transmembranehelix	0.63468	0.71842	0.697103	0.756596	0.84753	0.925042	0.0284463	-0.0159406	0.0277818	0.581346	0.92293	0.302181	0.0754452	0.922181	0.996947	0.886277	0.409078	-0.0299566	-0.00472781	-0.0921731	0.138509	-0.0116786	-0.0871621	-0.012674	0.92943	0.602822	0.90946	0.957172	0.801763	0.953089	-0.135253	0.222793	0.737367	0.105269	0.112385
A6H8L4;E7EUI5;P78536;P78536-2	ADAM17	ADAM17 protein (Disintegrin and metalloproteinase domain-containing protein 17);Disintegrin and metalloproteinase domain-containing protein 17;Disintegrin and metalloproteinase domain-containing protein 17 (ADAM 17) (EC 3.4.24.86) (Snake venom-like protease) (TNF-alpha convertase) (TNF-alpha-converting enzyme) (CD antigen CD156b)	adaptive immune response;adaptive immune response based on somatic recombination of immune receptors built from immunoglobulin superfamily domains;anatomical structure development;B cell activation;B cell differentiation;biological adhesion;biological regulation;cell activation;cell adhesion;cell adhesion mediated by integrin;cell differentiation;cell migration;cell motility;cell surface receptor…	actin cytoskeleton;apical plasma membrane;cell part;cell surface;cytoplasm;cytoskeleton;integral to membrane;integral to plasma membrane;intracellular non-membrane-bounded organelle;intracellular organelle;intracellular part;intrinsic to membrane;intrinsic to plasma membrane;membrane;membrane part;membrane raft;non-membrane-bounded organelle;organelle;plasma membrane;plasma membrane part	binding;catalytic activity;cation binding;cytokine receptor binding;endopeptidase activity;growth factor receptor binding;hydrolase activity;integrin binding;interleukin-6 receptor binding;ion binding;metal ion binding;metalloendopeptidase activity;metallopeptidase activity;Notch binding;PDZ domain binding;peptidase activity;peptidase activity, acting on L-amino acid peptides;protein binding;prot…	3D-structure;Alternativesplicing;Cleavageonpairofbasicresidues;Completeproteome;Directproteinsequencing;Disulfidebond;Glycoprotein;Hydrolase;Membrane;Metal-binding;Metalloprotease;Notchsignalingpathway;Phosphoprotein;Polymorphism;Protease;Proteomicsidentification;Referenceproteome;SH3-binding;Signal;Transmembrane;Transmembranehelix;Zinc;Zymogen	0.991599	0.754473	0.383325	1	0.860402	0.800045	-0.000384378	-0.0388216	-0.0391912	0.273971	0.384115	0.80154	0.23477	0.800118	0.617464	0.992644	0.612264	-0.157386	0.119264	-0.011802	-0.061747	0.126978	-0.306756	-0.0879423	0.4673	0.422034	0.565664	0.616493	0.680047	0.759272	0.235561	0.119297	0.618411	0.0561447	0.336349
A6NC48;Q10588;Q10588-2	BST1	ADP-ribosyl cyclase/cyclic ADP-ribose hydrolase 2;ADP-ribosyl cyclase/cyclic ADP-ribose hydrolase 2 (EC 3.2.2.6) (ADP-ribosyl cyclase 2) (Bone marrow stromal antigen 1) (BST-1) (Cyclic ADP-ribose hydrolase 2) (cADPr hydrolase 2) (CD antigen CD157)	biological regulation;developmental process;humoral immune response;immune response;immune system process;metabolic process;multicellular organismal development;multicellular organismal process;positive regulation of B cell activation;positive regulation of B cell proliferation;positive regulation of biological process;positive regulation of cell activation;positive regulation of cell proliferati…	anchored to membrane;cell part;extracellular membrane-bounded organelle;extracellular organelle;extracellular region part;extracellular vesicular exosome;extrinsic to membrane;intrinsic to membrane;membrane;membrane part;membrane-bounded organelle;membrane-bounded vesicle;organelle;plasma membrane;vesicle	catalytic activity;hydrolase activity;hydrolase activity, acting on glycosyl bonds;hydrolase activity, hydrolyzing N-glycosyl compounds;lyase activity;NAD(P)+ nucleosidase activity;NAD+ nucleosidase activity;phosphorus-oxygen lyase activity;transferase activity	3D-structure;Alternativesplicing;Cellmembrane;Completeproteome;Disulfidebond;Glycoprotein;GPI-anchor;Hydrolase;Lipoprotein;Membrane;NAD;NADP;Polymorphism;Proteomicsidentification;Referenceproteome;Signal;Transferase	0.637691	0.445213	0.701085	0.759044	0.638058	0.929076	0.0218232	-0.0250151	-0.0159096	0.56084	0.531423	0.486415	0.966781	0.916594	0.744407	0.960536	0.993701	-0.0251484	-0.0249085	-0.0366666	0.0020168	-0.0745435	-0.0898659	0.0737955	0.735339	0.591577	0.562239	0.825223	0.7968	0.756628	-0.0193032	0.879663	0.989093	NaN	NaN
A6NCE7;H3BTL1;Q9GZQ8	MAP1LC3B2;MAP1LC3B;MAP1LC3B	Microtubule-associated protein 1 light chain 3 beta, isoform CRA_f (Microtubule-associated proteins 1A/1B light chain 3B);Microtubule-associated proteins 1A/1B light chain 3 beta 2 (Microtubule-associated proteins 1A/1B light chain 3B-like);Microtubule-associated proteins 1A/1B light chain 3B (Autophagy-related protein LC3 B) (Autophagy-related ubiquitin-like modifier LC3 B) (MAP1 light chain 3-l…	autophagic vacuole assembly;autophagy;catabolic process;cell communication;cellular catabolic process;cellular component assembly;cellular component assembly at cellular level;cellular component organization;cellular component organization at cellular level;cellular component organization or biogenesis;cellular component organization or biogenesis at cellular level;cellular metabolic process;cell…	autophagic vacuole;autophagic vacuole membrane;axoneme;cell part;cell projection part;cytoplasmic part;cytoplasmic vesicle;cytoskeletal part;cytosol;endomembrane system;extrinsic to membrane;intracellular;intracellular membrane-bounded organelle;intracellular organelle;intracellular organelle part;intracellular part;macromolecular complex;membrane;membrane part;membrane-bounded organelle;microtub…	binding;cytoskeletal protein binding;microtubule binding;protein binding;tubulin binding	3D-structure;Autophagy;Completeproteome;Cytoplasm;Cytoplasmicvesicle;Cytoskeleton;Lipoprotein;Membrane;Microtubule;Phosphoprotein;Referenceproteome;Ublconjugationpathway	0.295725	0.215895	0.0460831	0.444618	0.389	0.449542	0.0615336	0.104307	0.113444	0.622682	0.148117	0.254268	0.0267697	0.932243	0.343936	0.84519	0.283776	0.058868	0.142756	0.0742186	0.149258	0.301188	0.223858	0.170651	0.026887	0.1961	0.143244	0.0774707	0.442112	0.364445	-0.178767	0.124893	0.613751	0.134572	0.147803
A6NCT7;Q07092;Q07092-2	COL16A1	Collagen alpha-1(XVI) chain	biological adhesion;biological regulation;cell adhesion;cell adhesion mediated by integrin;cell surface receptor linked signaling pathway;cellular component assembly;cellular component disassembly;cellular component disassembly at cellular level;cellular component organization;cellular component organization at cellular level;cellular component organization or biogenesis;cellular component organi…	anchoring collagen;cell part;collagen;collagen type XVI;cytoplasmic part;endoplasmic reticulum lumen;endoplasmic reticulum part;extracellular matrix;extracellular matrix part;extracellular region;extracellular region part;FACIT collagen;intracellular organelle lumen;intracellular organelle part;intracellular part;membrane-enclosed lumen;organelle lumen;organelle part;proteinaceous extracellular m…	binding;integrin binding;protein binding;protein complex binding;receptor binding	Alternativesplicing;Celladhesion;Collagen;Completeproteome;Directproteinsequencing;Extracellularmatrix;Glycoprotein;Hydroxylation;Polymorphism;Proteomicsidentification;Referenceproteome;Repeat;Secreted;Signal	0.0494924	0.122867	0.0671181	0.112981	0.270979	0.518626	-0.124328	-0.0530331	-0.072311	0.401741	0.0795041	0.0784757	0.181764	0.859812	0.23619	0.678286	0.580832	-0.0325255	-0.0684139	-0.0817776	-0.0636676	-0.259191	-0.307757	-0.236344	0.28393	0.0638794	0.0412074	0.425858	0.222428	0.198397	0.145903	0.211654	0.726009	0.183661	0.287278
A6NFX8;Q9UKK9	NUDT5	ADP-sugar pyrophosphatase;ADP-sugar pyrophosphatase (EC 3.6.1.13) (8-oxo-dGDP phosphatase) (EC 3.6.1.58) (Nuclear ATP-synthesis protein NUDIX5) (EC 2.7.7.96) (Nucleoside diphosphate-linked moiety X motif 5) (Nudix motif 5) (hNUDT5) (YSA1H)	alcohol catabolic process;alcohol metabolic process;carbohydrate catabolic process;carbohydrate metabolic process;catabolic process;cellular carbohydrate catabolic process;cellular carbohydrate metabolic process;cellular catabolic process;cellular metabolic process;cellular nitrogen compound catabolic process;cellular nitrogen compound metabolic process;cellular process;D-ribose catabolic process…	cell part;cytoplasmic part;cytosol;extracellular membrane-bounded organelle;extracellular organelle;extracellular region part;extracellular vesicular exosome;intracellular;intracellular membrane-bounded organelle;intracellular organelle;intracellular part;membrane-bounded organelle;membrane-bounded vesicle;nucleus;organelle;vesicle	ADP-ribose diphosphatase activity;ADP-sugar diphosphatase activity;binding;catalytic activity;cation binding;hydrolase activity;hydrolase activity, acting on acid anhydrides;hydrolase activity, acting on acid anhydrides, in phosphorus-containing anhydrides;ion binding;magnesium ion binding;metal ion binding;nucleic acid binding;nucleoside-diphosphatase activity;pyrophosphatase activity;RNA bindin…	3D-structure;Acetylation;Completeproteome;Hydrolase;Magnesium;Metal-binding;Phosphoprotein;Polymorphism;Proteomicsidentification;Referenceproteome;RNA-binding	0.763273	0.0550526	0.0037081	0.856695	0.143141	0.15	-0.0762824	0.202648	0.173795	0.5835	0.000770695	0.0441842	0.00709179	0.921576	0.00697382	0.595878	0.132968	0.066385	0.429753	0.144234	0.19693	-0.128514	0.0254738	0.424418	0.661497	0.886287	0.000182423	0.766059	0.945454	0.0343333	-0.309551	0.0076999	0.239071	0.116791	0.136273
A6NG10;K7EIJ0;K7EIN1;K7EMC9;K7ENL2;K7ESN4;Q969T9	WBP2	WW domain-binding protein 2 (cDNA FLJ59459, highly similar to WW domain-binding protein 2);WW domain-binding protein 2;WW domain-binding protein 2 (Fragment);WW domain-binding protein 2 (WBP-2)	biological regulation;cellular process;cellular response to chemical stimulus;cellular response to endogenous stimulus;cellular response to estrogen stimulus;cellular response to hormone stimulus;cellular response to organic substance;cellular response to steroid hormone stimulus;cellular response to stimulus;establishment of localization;establishment of protein localization;positive regulation …	cell part;chromatin;chromosomal part;intracellular organelle part;intracellular part;nuclear chromatin;nuclear chromosome part;nuclear part;organelle part	binding;chromatin binding;chromatin DNA binding;core promoter binding;core promoter sequence-specific DNA binding;DNA binding;nucleic acid binding;protein binding transcription factor activity;regulatory region DNA binding;regulatory region nucleic acid binding;RNA polymerase II core promoter sequence-specific DNA binding;RNA polymerase II regulatory region DNA binding;RNA polymerase II regulator…	Completeproteome;Proteomicsidentification;Referenceproteome;Repeat	3.94173e-07	0.106442	0.892922	0.00048	0.24359	0.981816	0.160023	0.0527254	0.00508822	0.689445	0.0242264	0.48526	0.637911	0.938268	0.0986258	0.959389	0.876161	0.0167458	0.0835652	0.0319303	-0.0217538	0.60405	0.211828	0.0159759	6.52994e-07	0.208169	0.917042	0.000415584	0.454596	0.957274	0.169513	0.26562	0.76108	0.169436	0.146581
A6NGN9	IGLON5	IgLON family member 5	biological adhesion;biological regulation;cell adhesion;cell-cell adhesion;cellular process;regulation of biological process;regulation of cell development;regulation of cell differentiation;regulation of cellular process;regulation of developmental process;regulation of multicellular organismal development;regulation of multicellular organismal process;regulation of nervous system development;re…	cell body;cell junction;cell part;cell projection;cell surface;cell-cell junction;extracellular region;membrane;neuron projection;neuronal cell body;plasma membrane		Completeproteome;Disulfidebond;Glycoprotein;Immunoglobulindomain;Referenceproteome;Repeat;Secreted;Signal	0.0117178	0.148351	0.384006	0.0410674	0.312192	0.808912	0.0662253	-0.040644	0.0245182	0.950257	0.0325608	0.290074	0.683242	0.99541	0.123682	0.880283	0.898304	-0.00210707	-0.0695466	0.0350919	0.0143674	0.350104	0.270915	0.150779	0.00610251	0.0999341	0.176329	0.0318681	0.286801	0.410265	0.0509151	0.649633	0.928815	0.183891	0.257757
A6NL88	SHISA7	Protein shisa-7 (Protein shisa-6-like)		cell part;integral to membrane;intrinsic to membrane;membrane part		Completeproteome;Glycoprotein;Membrane;Referenceproteome;Signal;Transmembrane;Transmembranehelix	0.793231	0.00370831	0.464297	0.884038	0.019801	0.828286	-0.00975638	-0.130093	0.0479962	0.560075	1.99194e-05	0.339071	0.0633964	0.918717	0.000367347	0.917144	0.384	-0.0286468	-0.206178	-0.0685296	0.146595	0.0208335	-0.238232	0.0372623	0.874459	0.149773	0.741201	0.924628	0.370949	0.861019	-0.0575929	0.609559	0.914083	0.338236	0.332237
A6NLU5	VSTM2B	V-set and transmembrane domain-containing protein 2B		cell part;integral to membrane;intrinsic to membrane;membrane part		Completeproteome;Disulfidebond;Immunoglobulindomain;Membrane;Referenceproteome;Signal;Transmembrane;Transmembranehelix	2.0394e-05	0.720054	0.205475	0.000571429	0.849467	0.69846	0.151789	0.0146111	0.0627002	0.576978	0.942301	0.813301	0.048873	0.921878	1	0.991164	0.357453	0.0293509	0.00355625	0.0136096	0.108015	0.610954	0.454923	0.256137	2.16948e-07	0.00410987	0.0194253	0.000126984	0.0586462	0.150966	-0.0182866	0.869664	0.986986	0.108628	0.0909354
A6NNI4;G8JLH6;P21926	CD9	CD9 antigen (5H9 antigen) (Cell growth-inhibiting gene 2 protein) (Leukocyte antigen MIC3) (Motility-related protein) (MRP-1) (Tetraspanin-29) (Tspan-29) (p24) (CD antigen CD9);Tetraspanin	anatomical structure development;anatomical structure formation involved in morphogenesis;biological adhesion;biological regulation;blood coagulation;brain development;cell activation;cell adhesion;cell development;cell junction assembly;cell junction organization;cell-cell junction assembly;cell-cell junction organization;cellular component assembly;cellular component assembly at cellular level;…	adherens junction;anchoring junction;apical plasma membrane;cell junction;cell part;cell-substrate adherens junction;cell-substrate junction;clathrin coated vesicle membrane;clathrin-coated endocytic vesicle membrane;coated vesicle membrane;cytoplasmic part;cytoplasmic vesicle membrane;cytoplasmic vesicle part;endocytic vesicle membrane;external side of plasma membrane;extracellular membrane-boun…		Celladhesion;Cellmembrane;Completeproteome;Directproteinsequencing;Disulfidebond;Fertilization;Glycoprotein;Lipoprotein;Membrane;Palmitate;Proteomicsidentification;Referenceproteome;Transmembrane;Transmembranehelix	0.0666133	5.45383e-05	0.765403	0.145625	0.00126829	0.942988	-0.0978407	-0.188933	0.0142004	0.035594	5.13829e-06	0.505097	0.293617	0.531238	0.000117647	0.963155	0.661495	-0.128259	-0.234439	-0.0378681	0.0591688	-0.350407	-0.386401	-0.0365307	0.0623812	0.016563	0.765701	0.137082	0.114848	0.87524	-0.186889	0.124137	0.616218	NaN	NaN
A6PVN5;F6WIT2;Q15257;Q15257-2;Q15257-3	PTPA	Serine/threonine-protein phosphatase 2A activator (EC 5.2.1.8) (PP2A, subunit B', PR53 isoform) (Phosphotyrosyl phosphatase activator) (PTPA) (Serine/threonine-protein phosphatase 2A regulatory subunit 4) (Serine/threonine-protein phosphatase 2A regulatory subunit B');Serine/threonine-protein phosphatase 2A activator (EC 5.2.1.8) (Phosphotyrosyl phosphatase activator)	biological regulation;cell cycle process;cellular component organization;cellular component organization at cellular level;cellular component organization or biogenesis;cellular component organization or biogenesis at cellular level;cellular macromolecule metabolic process;cellular metabolic process;cellular process;cellular protein metabolic process;cytoskeleton organization;macromolecule metabo…	calcium channel complex;cation channel complex;cell part;cytoplasm;extracellular membrane-bounded organelle;extracellular organelle;extracellular region part;extracellular vesicular exosome;intracellular membrane-bounded organelle;intracellular organelle;intracellular organelle part;intracellular part;ion channel complex;macromolecular complex;membrane part;membrane-bounded organelle;membrane-bou…	adenyl nucleotide binding;adenyl ribonucleotide binding;ATP binding;binding;catalytic activity;cis-trans isomerase activity;enzyme activator activity;enzyme binding;enzyme regulator activity;identical protein binding;isomerase activity;nucleotide binding;peptidyl-prolyl cis-trans isomerase activity;phosphatase activator activity;phosphatase binding;phosphatase regulator activity;protein binding;p…	3D-structure;Acetylation;Alternativesplicing;ATP-binding;Completeproteome;Cytoplasm;Directproteinsequencing;Isomerase;Nucleotide-binding;Nucleus;Polymorphism;Proteomicsidentification;Referenceproteome;Rotamase	0.983001	0.49937	0.0221541	1	0.680644	0.332612	0.00114547	0.0381076	0.135849	0.00318972	0.154066	0.0274308	0.097695	0.266667	0.353791	0.546125	0.459907	0.147731	-0.108057	0.162687	0.105658	0.273778	0.262522	0.223341	0.123142	0.204874	0.190411	0.227136	0.455466	0.432226	-0.162362	0.344102	0.795177	0.278133	0.26182
A6XMH3;P01236;Q5I0G2	PRL	Growth hormone A1 (Prolactin);Prolactin;Prolactin (PRL)	biological regulation;body fluid secretion;cell proliferation;cell surface receptor linked signaling pathway;cellular process;cellular response to stimulus;establishment of localization;female pregnancy;intracellular protein kinase cascade;intracellular signal transduction;JAK-STAT cascade;JAK-STAT cascade involved in growth hormone signaling pathway;lactation;multicellular organismal process;mul…	extracellular region	binding;cytokine receptor binding;prolactin receptor binding;protein binding;receptor binding	3D-structure;Completeproteome;Directproteinsequencing;Disulfidebond;Glycoprotein;Hormone;Lactation;Phosphoprotein;Proteomicsidentification;Referenceproteome;Secreted;Signal	0.837048	0.322845	0.661452	0.909476	0.512651	0.913429	0.0431489	-0.0822173	-0.0524199	0.0845871	0.941643	0.535513	0.905383	0.656205	1	0.961193	0.97709	-0.193522	0.00682661	-0.0910362	-0.016893	-0.00709291	-0.258851	-0.107275	0.982546	0.116591	0.34357	0.988051	0.320644	0.585743	0.101394	0.370823	0.816945	0.167262	0.128831
A6XND0;A6XND1;B3KWK7;P17936;P17936-2	IGFBP3	Insulin-like growth factor binding protein 3, isoform CRA_b (Insulin-like growth factor-binding protein 3) (cDNA FLJ43234 fis, clone HCHON2002964, highly similar to Insulin-like growth factor-binding protein 3);Insulin-like growth factor binding protein 3 isoform b (Insulin-like growth factor-binding protein 3);Insulin-like growth factor-binding protein 3;Insulin-like growth factor-binding protei…	apoptosis;biological regulation;cell death;cell differentiation;cell proliferation;cellular developmental process;cellular macromolecule metabolic process;cellular metabolic process;cellular process;cellular protein metabolic process;death;developmental process;macromolecule metabolic process;macromolecule modification;metabolic process;negative regulation of biological process;negative regulatio…	cell part;extracellular membrane-bounded organelle;extracellular organelle;extracellular region;extracellular region part;extracellular space;extracellular vesicular exosome;insulin-like growth factor binding protein complex;intracellular membrane-bounded organelle;intracellular organelle;intracellular part;macromolecular complex;membrane-bounded organelle;membrane-bounded vesicle;nucleus;organel…	binding;cation binding;enzyme activator activity;enzyme regulator activity;fibronectin binding;growth factor binding;insulin-like growth factor binding;insulin-like growth factor I binding;insulin-like growth factor II binding;ion binding;metal ion binding;phosphatase activator activity;phosphatase regulator activity;protein binding;protein phosphatase activator activity;protein phosphatase regul…	Alternativesplicing;Apoptosis;Completeproteome;Directproteinsequencing;Disulfidebond;Glycoprotein;Growthfactorbinding;Phosphoprotein;Polymorphism;Proteomicsidentification;Referenceproteome;Secreted;Signal	0.38503	0.378291	0.585827	0.544561	0.583333	0.892237	0.0328484	0.0333552	0.014008	0.639484	0.0692441	0.486061	0.800438	0.935206	0.209784	0.963306	0.943367	-0.0218055	0.0747258	0.0213542	0.00750935	0.180641	-0.0625626	-0.0723955	0.167219	0.709041	0.51805	0.284868	0.853005	0.732773	-0.0864283	0.440071	0.832379	0.0652415	0.082988
A8MU39;H0YDU8;P53041	PPP5C	Serine/threonine-protein phosphatase (EC 3.1.3.16);Serine/threonine-protein phosphatase (EC 3.1.3.16) (Fragment);Serine/threonine-protein phosphatase 5 (PP5) (EC 3.1.3.16) (Protein phosphatase T) (PP-T) (PPT)	biological regulation;biosynthetic process;cell cycle phase;cell cycle process;cellular biosynthetic process;cellular component assembly;cellular component organization;cellular component organization at cellular level;cellular component organization or biogenesis;cellular component organization or biogenesis at cellular level;cellular macromolecule biosynthetic process;cellular macromolecule met…	cell body;cell part;cell projection;cytoplasm;cytoplasmic part;cytosol;intracellular membrane-bounded organelle;intracellular organelle;intracellular organelle part;intracellular part;membrane;membrane-bounded organelle;neuron projection;neuronal cell body;nuclear part;nucleoplasm;nucleus;organelle;organelle part	binding;catalytic activity;cation binding;hydrolase activity;hydrolase activity, acting on ester bonds;identical protein binding;ion binding;lipid binding;metal ion binding;molecular transducer activity;nucleic acid binding;phosphatase activity;phosphoprotein phosphatase activity;phosphoric ester hydrolase activity;protein binding;protein serine/threonine phosphatase activity;RNA binding;signal t…	3D-structure;Acetylation;Alzheimerdisease;Amyloid;Amyloidosis;Completeproteome;Cytoplasm;DNAdamage;DNArepair;Hydrolase;Lipid-binding;Magnesium;Manganese;Membrane;Metal-binding;Neurodegeneration;Nucleus;Proteinphosphatase;Proteomicsidentification;Referenceproteome;Repeat;TPRrepeat	0.000585052	0.198805	0.0105842	0.00328395	0.368552	0.227706	0.349103	0.151565	0.150406	0.507795	0.130418	0.3623	0.000858715	0.897501	0.313772	0.908736	0.0374545	0.0899313	0.213198	0.0599517	0.23081	0.637167	0.374563	0.214936	2.93181e-05	0.0414192	0.0880829	0.00342857	0.179828	0.281701	-0.177238	0.161191	0.65493	0.316253	0.217764
A8MXB9;J3KQJ1;Q8NBJ7	SUMF2	Inactive C-alpha-formylglycine-generating enzyme 2;Inactive C-alpha-formylglycine-generating enzyme 2 (Paralog of formylglycine-generating enzyme) (pFGE) (Sulfatase-modifying factor 2)	cellular macromolecule metabolic process;cellular metabolic process;cellular process;cellular protein metabolic process;macromolecule metabolic process;macromolecule modification;metabolic process;post-translational protein modification;primary metabolic process;protein metabolic process;protein modification process	cell part;cytoplasmic part;endoplasmic reticulum lumen;endoplasmic reticulum part;intracellular organelle lumen;intracellular organelle part;intracellular part;membrane-enclosed lumen;organelle lumen;organelle part	binding;cation binding;ion binding;metal ion binding	3D-structure;Alternativesplicing;Calcium;Completeproteome;Directproteinsequencing;Disulfidebond;Endoplasmicreticulum;Glycoprotein;Metal-binding;Polymorphism;Proteomicsidentification;Referenceproteome;Signal	NaN	0.240645	0.577293	1	0.419898	0.881809	0	0.0759044	-0.0382378	0.799696	0.0523128	0.350874	0.831163	0.961763	0.16227	0.91032	0.946254	-0.0193694	0.163239	-0.0738228	-0.0152123	0	0.0411951	-0.146801	1	0.825846	0.366039	0.993706	0.919659	0.611732	0.0723952	0.657092	0.928076	0.124451	0.126828
A8MZH3;E9PJ72;E9PMR5;H0YEA2;H0YF02;H7BYR8;J3QKL5;J3QL64;J3QQK6;P02686;P02686-3;P02686-4;P02686-5;P02686-6	MBP	Myelin basic protein;Myelin basic protein (Fragment);Myelin basic protein (MBP) (Myelin A1 protein) (Myelin membrane encephalitogenic protein)	aging;anatomical structure development;axon ensheathment;biological regulation;cell communication;cell-cell signaling;cellular component organization;cellular component organization or biogenesis;cellular process;central nervous system development;developmental process;ensheathment of neurons;immune response;immune system process;membrane organization;myelination;negative regulation of axonogenes…	axon part;cell body;cell part;cell projection part;compact myelin;internode region of axon;intracellular membrane-bounded organelle;intracellular organelle;intracellular part;membrane;membrane-bounded organelle;neuronal cell body;nucleus;organelle;plasma membrane	structural constituent of myelin sheath;structural molecule activity	3D-structure;Acetylation;Alternativesplicing;Autoimmuneencephalomyelitis;Cellmembrane;Citrullination;Completeproteome;Directproteinsequencing;Membrane;Methylation;Nucleus;Phosphoprotein;Proteomicsidentification;Referenceproteome	0.140138	0.415628	0.824416	0.248706	0.609709	0.96761	0.15105	0.050132	0.0143304	0.561633	0.0275885	0.844819	0.861484	0.919562	0.10298	0.995997	0.958773	-0.0407376	0.166964	0.0170703	0.0126343	0.0756164	0.0714799	0.112052	0.707765	0.68324	0.381935	0.803878	0.844269	0.619374	-0.0189435	0.882846	0.987391	0.145069	0.223643
A9UJN9;A9UJP0;P01127;P01127-2	PDGFB	Platelet-derived growth factor subunit B (Fragment);Platelet-derived growth factor subunit B (PDGF subunit B) (PDGF-2) (Platelet-derived growth factor B chain) (Platelet-derived growth factor beta polypeptide) (Proto-oncogene c-Sis) (Becaplermin)	actin cytoskeleton organization;actin filament-based process;activation of protein kinase activity;activation of protein kinase B activity;anatomical structure development;anatomical structure morphogenesis;biological regulation;biosynthetic process;blood coagulation;blood vessel morphogenesis;branching involved in salivary gland morphogenesis;cell activation;cell chemotaxis;cell communication;ce…	basolateral plasma membrane;cell part;cell surface;cytoplasm;cytoplasmic membrane-bounded vesicle lumen;cytoplasmic part;cytoplasmic vesicle part;endoplasmic reticulum lumen;endoplasmic reticulum part;extracellular region;extracellular region part;extracellular space;Golgi apparatus part;Golgi membrane;intracellular organelle lumen;intracellular organelle part;intracellular part;membrane;membrane…	binding;chemoattractant activity;collagen binding;enzyme activator activity;enzyme regulator activity;growth factor activity;growth factor binding;growth factor receptor binding;identical protein binding;platelet-derived growth factor binding;platelet-derived growth factor receptor binding;protein binding;protein dimerization activity;protein heterodimerization activity;protein homodimerization a…	3D-structure;Alternativepromoterusage;Chromosomalrearrangement;Cleavageonpairofbasicresidues;Completeproteome;Developmentalprotein;Directproteinsequencing;Diseasemutation;Disulfidebond;Glycoprotein;Growthfactor;Mitogen;Pharmaceutical;Polymorphism;Proteomicsidentification;Proto-oncogene;Referenceproteome;Secreted;Signal	0.0954115	0.100845	0.553673	0.200824	0.239003	0.880929	0.063589	-0.0417554	-0.0127116	0.933484	0.0156673	0.539382	0.680118	0.989781	0.0727002	0.96717	0.89808	-0.00228028	-0.0713618	-0.0155764	-0.0100671	0.311886	0.24283	0.0558641	0.0152711	0.141835	0.615935	0.0518947	0.360013	0.790281	0.00972748	0.930449	0.995328	0.0723886	0.0659512
B0QY80;Q96HU1;Q96HU1-2	SGSM3	Small G protein signaling modulator 3 (Merlin-associated protein) (RUN and TBC1 domain-containing protein 3) (Rab-GTPase-activating protein-like protein) (RabGAPLP);Small G protein-signaling modulator 3 (Fragment)	biological regulation;cell cycle arrest;cell cycle process;cellular process;cellular response to stimulus;establishment of localization;establishment of localization in cell;establishment of protein localization;intracellular protein transport;intracellular signal transduction;intracellular transport;negative regulation of biological process;negative regulation of cell cycle;negative regulation o…	cell part;cytoplasmic part;cytosol;intracellular part	binding;enzyme activator activity;enzyme binding;enzyme regulator activity;GTPase activator activity;GTPase binding;GTPase regulator activity;nucleoside-triphosphatase regulator activity;protein binding;Rab GTPase binding;Ras GTPase binding;small GTPase binding	Alternativesplicing;Cellcycle;Coiledcoil;Completeproteome;Cytoplasm;Growtharrest;Polymorphism;Proteomicsidentification;Referenceproteome;SH3domain	0.617298	0.196787	0.843285	0.741543	0.374667	0.971523	-0.0402432	-0.050196	0.0111683	0.113634	0.475301	0.77029	0.926545	0.716371	0.698919	0.987915	0.983069	-0.0774729	-0.0297384	0.0160395	0.00667176	-0.105993	-0.396308	-0.0803744	0.4243	0.0137704	0.470104	0.57546	0.104929	0.703045	-0.200488	0.0691663	0.51116	0.20664	0.15961
B0QYF8;P02144	MB	Myoglobin;Myoglobin (Fragment)	anatomical structure development;brown fat cell differentiation;cell differentiation;cellular developmental process;cellular process;developmental process;enucleate erythrocyte differentiation;erythrocyte differentiation;fat cell differentiation;heart development;multicellular organismal process;muscle contraction;muscle system process;myeloid cell differentiation;organ development;response to ch…	extracellular membrane-bounded organelle;extracellular organelle;extracellular region part;extracellular vesicular exosome;membrane-bounded organelle;membrane-bounded vesicle;organelle;vesicle	binding;cation binding;heme binding;ion binding;iron ion binding;metal ion binding;oxygen binding;oxygen transporter activity;substrate-specific transporter activity;tetrapyrrole binding;transition metal ion binding;transporter activity	3D-structure;Completeproteome;Directproteinsequencing;Heme;Iron;Metal-binding;Muscleprotein;Oxygentransport;Polymorphism;Proteomicsidentification;Referenceproteome;Transport	0.0612343	0.988353	0.0208035	0.133742	1	0.33156	-0.164376	-0.00191002	-0.167337	0.919328	0.970288	0.225322	0.00652337	0.9931	1	0.854886	0.130714	-0.0136813	0.00544704	-0.103715	-0.228193	0.0408219	-0.216431	-0.189811	0.799951	0.21891	0.100533	0.872055	0.469042	0.300837	0.166496	0.150582	0.6385	0.239885	0.26501
B0YIW2;P02656	APOC3	Apolipoprotein C-III (Apo-CIII) (ApoC-III) (Apolipoprotein C3);Apolipoprotein C-III (Apolipoprotein C-III variant 1)	acylglycerol catabolic process;acylglycerol metabolic process;alcohol metabolic process;biological regulation;carbohydrate homeostasis;catabolic process;cell surface receptor linked signaling pathway;cellular catabolic process;cellular chemical homeostasis;cellular component assembly;cellular component organization;cellular component organization or biogenesis;cellular glucose homeostasis;cellula…	cell part;chylomicron;cytoplasmic part;early endosome;endosome;extracellular membrane-bounded organelle;extracellular organelle;extracellular region;extracellular region part;extracellular space;extracellular vesicular exosome;high-density lipoprotein particle;intermediate-density lipoprotein particle;intracellular membrane-bounded organelle;intracellular organelle;intracellular part;macromolecul…	binding;cholesterol binding;enzyme inhibitor activity;enzyme regulator activity;high-density lipoprotein particle receptor binding;lipase inhibitor activity;lipid binding;lipoprotein particle receptor binding;phospholipid binding;protein binding;receptor binding;steroid binding;sterol binding	3D-structure;Chylomicron;Completeproteome;Directproteinsequencing;Diseasemutation;Glycoprotein;Lipiddegradation;Lipidmetabolism;Lipidtransport;Lipoprotein;Polymorphism;Proteomicsidentification;Referenceproteome;Secreted;Sialicacid;Signal;Transport;VLDL	0.0904303	0.0320017	0.236205	0.187029	0.101037	0.722352	-0.118645	0.12439	-0.0565008	0.962562	0.00162085	0.508099	0.203062	0.997918	0.012166	0.957389	0.595065	0.0027649	0.221689	-0.0388526	-0.0727372	-0.217421	-0.205184	-0.142989	0.101117	0.216538	0.202856	0.195239	0.465382	0.452183	0.139226	0.215122	0.727713	0.224947	0.216018
B1AHL2;P23142-4	FBLN1	Fibulin-1;Fibulin-1 (FIBL-1)	cellular component organization;cellular component organization at cellular level;cellular component organization or biogenesis;cellular component organization or biogenesis at cellular level;cellular process;embryo implantation;extracellular matrix organization;extracellular structure organization;reproductive process;viral reproduction	basement membrane;extracellular matrix;extracellular matrix part;extracellular membrane-bounded organelle;extracellular organelle;extracellular region;extracellular region part;extracellular space;extracellular vesicular exosome;membrane-bounded organelle;membrane-bounded vesicle;organelle;proteinaceous extracellular matrix;vesicle	binding;calcium ion binding;cation binding;enzyme activator activity;enzyme regulator activity;extracellular matrix structural constituent;ion binding;metal ion binding;peptidase activator activity;peptidase regulator activity;structural molecule activity	Alternativesplicing;Calcium;Chromosomalrearrangement;Completeproteome;Directproteinsequencing;Disulfidebond;EGF-likedomain;Extracellularmatrix;Glycoprotein;Host-virusinteraction;Polymorphism;Proteomicsidentification;Referenceproteome;Repeat;Secreted;Signal	0.0445225	0.00606982	0.408051	0.112448	0.0330435	0.811449	-0.0542015	-0.0524089	-0.0157051	0.00471247	0.0437754	0.457575	0.473351	0.307733	0.156874	0.960701	0.797735	-0.0585567	-0.0477981	-0.0149476	-0.0164044	-0.23241	-0.495791	-0.214698	0.0739492	0.00154917	0.0512805	0.153792	0.0357647	0.215926	-0.054741	0.623059	0.915587	0.0628357	0.0603694
B1AJQ6;Q86Y82	STX12	Syntaxin-12;Syntaxin-12 (Fragment)	biological regulation;cellular component organization;cellular component organization at cellular level;cellular component organization or biogenesis;cellular component organization or biogenesis at cellular level;cellular membrane fusion;cellular membrane organization;cellular process;cholesterol efflux;cholesterol transport;establishment of localization;establishment of localization in cell;est…	cell part;cytoplasmic membrane-bounded vesicle;cytoplasmic part;cytoplasmic vesicle;endocytic vesicle;endomembrane system;endosomal part;endosome membrane;extracellular membrane-bounded organelle;extracellular organelle;extracellular region part;extracellular vesicular exosome;Golgi apparatus part;Golgi membrane;integral to membrane;intracellular membrane-bounded organelle;intracellular organelle…	binding;protein binding;SNAP receptor activity;SNARE binding	3D-structure;Acetylation;Coiledcoil;Completeproteome;Endosome;Golgiapparatus;Membrane;Phosphoprotein;Polymorphism;Proteintransport;Proteomicsidentification;Referenceproteome;Transmembrane;Transmembranehelix;Transport	0.595374	0.322814	0.391645	0.724111	0.509159	0.800827	0.103886	0.296862	0.13236	1	0.322814	0.922459	0.0605079	1	0.560376	1	0.380076	NaN	0.296862	-0.0172871	0.394241	-0.0914604	0.201375	0.413581	0.755831	0.745344	0.0357092	0.839937	0.871561	0.187351	-0.391353	0.0480375	0.502713	0.157804	0.199453
B1AJR6;B1AJR9;B1AJS0;O14522	PTPRT	Receptor-type tyrosine-protein phosphatase T;Receptor-type tyrosine-protein phosphatase T (R-PTP-T) (EC 3.1.3.48) (Receptor-type tyrosine-protein phosphatase rho) (RPTP-rho)	biological adhesion;biological regulation;cell adhesion;cell surface receptor linked signaling pathway;cell-cell adhesion;cellular macromolecule metabolic process;cellular metabolic process;cellular process;cellular protein metabolic process;cellular response to stimulus;dephosphorylation;enzyme linked receptor protein signaling pathway;homophilic cell adhesion;macromolecule metabolic process;mac…	cell part;cell surface;integral to membrane;intrinsic to membrane;membrane;membrane part;plasma membrane	alpha-catenin binding;beta-catenin binding;binding;cadherin binding;catalytic activity;cell adhesion molecule binding;delta-catenin binding;gamma-catenin binding;hydrolase activity;hydrolase activity, acting on ester bonds;phosphatase activity;phosphoprotein phosphatase activity;phosphoric ester hydrolase activity;protein binding;protein tyrosine phosphatase activity	3D-structure;Alternativesplicing;Completeproteome;Disulfidebond;Glycoprotein;Hydrolase;Immunoglobulindomain;Membrane;Polymorphism;Proteinphosphatase;Proteomicsidentification;Receptor;Referenceproteome;Repeat;Signal;Transmembrane;Transmembranehelix	0.127772	0.422588	0.272137	0.241554	0.613857	0.732928	0.0576586	-0.0846478	-0.173641	0.515277	0.399598	0.090537	0.951951	0.905359	0.631015	0.702729	0.989685	-0.0553124	-0.10947	-0.345861	0.00934234	0.226067	-0.088576	-0.167949	0.247377	0.618382	0.220326	0.379789	0.811188	0.475653	0.0784198	0.569291	0.892085	NaN	NaN
B1AJZ9;B1AJZ9-4;H0YE38;Q5JYW6	FHAD1	Forkhead-associated domain-containing protein 1 (FHA domain-containing protein 1);Forkhead-associated domain-containing protein 1 (Fragment)				Alternativesplicing;Coiledcoil;Completeproteome;Polymorphism;Referenceproteome	0.00413336	0.74837	0.48656	0.0156515	0.862455	0.834595	-0.507727	-0.0612237	-0.0937609	0.872519	0.753355	0.968806	0.323941	0.989865	0.89591	0.999557	0.687004	-0.0462977	-0.0697528	-0.00706157	-0.154451	-0.409435	-0.224623	-0.154611	0.12964	0.440086	0.39816	0.236175	0.694119	0.634283	0.116411	0.525766	0.87627	0.100619	0.222431
B1AKZ9;B1AL00;P18075	BMP7	Bone morphogenetic protein 7;Bone morphogenetic protein 7 (BMP-7) (Osteogenic protein 1) (OP-1) (Eptotermin alfa)	anatomical structure development;anatomical structure formation involved in morphogenesis;anatomical structure morphogenesis;appendage morphogenesis;axon guidance;biological adhesion;biological regulation;BMP signaling pathway;branching involved in salivary gland morphogenesis;branching morphogenesis of a tube;cartilage development;cell adhesion;cell differentiation;cell morphogenesis;cell morpho…	extracellular matrix;extracellular region;extracellular region part;extracellular space;membrane-bounded vesicle;organelle;vesicle	binding;BMP receptor binding;carbohydrate binding;cytokine activity;cytokine receptor binding;glycosaminoglycan binding;heparin binding;pattern binding;polysaccharide binding;protein binding;receptor binding;receptor serine/threonine kinase binding;transforming growth factor beta receptor binding;transmembrane receptor protein serine/threonine kinase binding	3D-structure;Chondrogenesis;Completeproteome;Cytokine;Developmentalprotein;Differentiation;Directproteinsequencing;Disulfidebond;Glycoprotein;Growthfactor;Osteogenesis;Pharmaceutical;Polymorphism;Proteomicsidentification;Referenceproteome;Secreted;Signal	0.105482	0.732332	0.61782	0.213498	0.856386	0.90137	-0.0793684	-0.0303914	0.0354232	0.754706	0.38106	0.898777	0.47855	0.946661	0.615318	1	0.791583	0.0372746	-0.109335	0.0106903	0.0590807	-0.401432	0.0344594	0.124452	0.0168409	0.861803	0.297603	0.0554199	0.931101	0.549153	-0.140889	0.237817	0.74667	0.0574713	0.087594
B1ALD9;Q15063;Q15063-3;Q15063-5	POSTN	Periostin;Periostin (PN) (Osteoblast-specific factor 2) (OSF-2)	anatomical structure development;biological adhesion;biological regulation;cell adhesion;cellular component organization;cellular component organization at cellular level;cellular component organization or biogenesis;cellular component organization or biogenesis at cellular level;cellular process;developmental process;extracellular matrix organization;extracellular structure organization;regulati…	cell part;cytoplasmic part;extracellular matrix;extracellular region part;extracellular space;Golgi apparatus part;intracellular organelle part;intracellular part;organelle part;proteinaceous extracellular matrix;trans-Golgi network	binding;carbohydrate binding;cell adhesion molecule binding;glycosaminoglycan binding;heparin binding;pattern binding;polysaccharide binding;protein binding	Alternativesplicing;Celladhesion;Completeproteome;Disulfidebond;Extracellularmatrix;Gamma-carboxyglutamicacid;Glycoprotein;Golgiapparatus;Heparin-binding;Polymorphism;Proteomicsidentification;Referenceproteome;Repeat;Secreted;Signal	NaN	0.181281	0.347466	1	0.345131	0.781558	0	-0.115399	-0.0689962	0.223911	0.503591	0.576079	0.305997	0.763525	0.714104	0.961704	0.671199	-0.12597	-0.0942563	-0.0438125	-0.105373	0	0.00522949	-0.261802	1	0.97893	0.112337	0.993012	0.990207	0.320563	-0.0955548	0.568223	0.892322	0.239668	0.492919
B1AMW1;H0YDI1;P19256;P19256-2;P19256-3	CD58	CD58 antigen, (Lymphocyte function-associated antigen 3), isoform CRA_c (Lymphocyte function-associated antigen 3);Lymphocyte function-associated antigen 3 (Ag3) (Surface glycoprotein LFA-3) (CD antigen CD58);Lymphocyte function-associated antigen 3 (Fragment)	biological adhesion;biological regulation;blood coagulation;cell adhesion;cell migration;cell motility;cell-cell adhesion;cellular component movement;cellular process;cellular response to chemical stimulus;cellular response to cytokine stimulus;cellular response to interferon-gamma;cellular response to organic substance;cellular response to stimulus;cellular response to tumor necrosis factor;coag…	anchored to membrane;cell part;cell surface;extracellular membrane-bounded organelle;extracellular organelle;extracellular region part;extracellular vesicular exosome;integral to membrane;integral to plasma membrane;intrinsic to membrane;intrinsic to plasma membrane;membrane;membrane part;membrane-bounded organelle;membrane-bounded vesicle;organelle;plasma membrane;plasma membrane part;vesicle	binding;protein binding;receptor binding	3D-structure;Alternativesplicing;Cellmembrane;Completeproteome;Directproteinsequencing;Disulfidebond;Glycoprotein;GPI-anchor;Immunoglobulindomain;Lipoprotein;Membrane;Polymorphism;Proteomicsidentification;Referenceproteome;Signal;Transmembrane;Transmembranehelix	0.153701	0.19354	0.85087	0.286054	0.373961	0.973113	-0.0381394	-0.0433056	-0.00589305	0.268017	0.00176462	0.681037	0.971384	0.795054	0.0146875	0.978024	0.99286	0.0415061	-0.102021	-0.0155284	0.00133344	-0.163415	0.343749	0.0317167	0.247043	0.0732852	0.821628	0.379694	0.24237	0.909447	-0.143709	0.304605	0.776299	0.062327	0.0833258
B1AN15;E7EN73;Q8IZA0;Q8IZA0-2	KIAA0319L	Dyslexia-associated protein KIAA0319-like protein (Adeno-associated virus receptor) (AAVR);Dyslexia-associated protein KIAA0319-like protein (Fragment)		cell part;cytoplasmic part;cytoplasmic vesicle;extracellular membrane-bounded organelle;extracellular organelle;extracellular region part;extracellular vesicular exosome;integral to membrane;intracellular organelle;intracellular part;intrinsic to membrane;membrane part;membrane-bounded organelle;membrane-bounded vesicle;organelle;vesicle		3D-structure;Alternativesplicing;Completeproteome;Glycoprotein;Membrane;Phosphoprotein;Polymorphism;Proteomicsidentification;Referenceproteome;Repeat;Transmembrane;Transmembranehelix	0.00204261	0.00252193	0.14447	0.0108103	0.0156959	0.659003	0.116858	0.136049	0.0477174	0.41255	9.56604e-06	0.209541	0.238264	0.86764	0.000153846	0.852576	0.615583	0.0368453	0.215411	0.0520046	0.0437599	0.571687	0.250117	0.0723559	5.04429e-05	0.129897	0.51828	0.00405442	0.341139	0.732347	-0.0223931	0.841723	0.972747	0.178122	0.19663
B1AN99;P35030;P35030-2;P35030-3;P35030-4;P35030-5	PRSS3	Trypsin-3 (EC 3.4.21.4) (Brain trypsinogen) (Mesotrypsin) (Mesotrypsinogen) (Serine protease 3) (Serine protease 4) (Trypsin III) (Trypsin IV);Trypsin-3 (Fragment)	cell migration;cell motility;cellular component movement;cellular metabolic process;cellular process;cobalamin metabolic process;cofactor metabolic process;defense response;digestion;endothelial cell migration;heterocycle metabolic process;immune response;immune system process;innate immune response;locomotion;macromolecule metabolic process;metabolic process;multicellular organismal process;nitr…	extracellular membrane-bounded organelle;extracellular organelle;extracellular region;extracellular region part;extracellular space;extracellular vesicular exosome;membrane-bounded organelle;membrane-bounded vesicle;organelle;vesicle	binding;calcium ion binding;catalytic activity;cation binding;endopeptidase activity;hydrolase activity;ion binding;metal ion binding;peptidase activity;peptidase activity, acting on L-amino acid peptides;serine hydrolase activity;serine-type endopeptidase activity;serine-type peptidase activity	3D-structure;Alternativesplicing;Calcium;Completeproteome;Digestion;Disulfidebond;Hydrolase;Metal-binding;Polymorphism;Protease;Proteomicsidentification;Referenceproteome;Secreted;Serineprotease;Signal;Sulfation;Zymogen	0.409003	0.00224793	0.54829	0.564378	0.0135422	0.87857	-0.046076	-0.185679	-0.0239957	0.639124	2.2542e-08	0.752592	0.454932	0.940258	0	0.989508	0.777975	-0.0319966	-0.300941	-0.0151459	-0.0317835	-0.152253	-0.29278	-0.152728	0.249658	0.0786535	0.184822	0.382948	0.251129	0.423883	-0.102748	0.373884	0.816136	0.123187	0.252175
B1AP13;H7BY55;P08174;P08174-2;P08174-3;P08174-4;P08174-5;P08174-6;P08174-7	CD55	Complement decay-accelerating factor;Complement decay-accelerating factor (CD antigen CD55)	activation of immune response;adaptive immune response;adaptive immune response based on somatic recombination of immune receptors built from immunoglobulin superfamily domains;biological regulation;calcium ion homeostasis;cation homeostasis;CD4-positive, alpha-beta T cell cytokine production;cellular calcium ion homeostasis;cellular cation homeostasis;cellular chemical homeostasis;cellular dival…	anchored to membrane;apical plasma membrane;cell part;cell surface;extracellular membrane-bounded organelle;extracellular organelle;extracellular region;extracellular region part;extracellular vesicular exosome;integral to membrane;integral to plasma membrane;intrinsic to membrane;intrinsic to plasma membrane;membrane;membrane part;membrane raft;membrane-bounded organelle;membrane-bounded vesicle…	binding;enzyme inhibitor activity;enzyme regulator activity;lipid binding;receptor activity;viral receptor activity	3D-structure;Alternativesplicing;Bloodgroupantigen;Cellmembrane;Complementpathway;Completeproteome;Directproteinsequencing;Disulfidebond;Glycoprotein;GPI-anchor;Hostcellreceptorforvirusentry;Immunity;Innateimmunity;Lipoprotein;Membrane;Polymorphism;Proteomicsidentification;Receptor;Referenceproteome;Repeat;Secreted;Signal;Sushi	0.0108749	0.16885	0.707346	0.0362314	0.33825	0.931096	0.111096	-0.0450839	-0.0162344	0.856212	0.016115	0.871319	0.416706	0.982881	0.0714637	0.999023	0.764185	0.00720655	-0.093352	0.00765657	-0.0418318	0.362776	-0.0677032	-0.193599	0.00648819	0.699174	0.173446	0.0328804	0.849318	0.408147	0.0611423	0.669949	0.927839	0.188372	0.187308
B3KTY4;Q9H156;Q9H156-2	SLITRK2	SLIT and NTRK-like family, member 2, isoform CRA_b (SLIT and NTRK-like protein 2) (cDNA FLJ38959 fis, clone NT2RI2000167, highly similar to SLIT and NTRK-like protein 2) (Fragment);SLIT and NTRK-like protein 2	anatomical structure morphogenesis;axonogenesis;cell part morphogenesis;cell projection morphogenesis;cell projection organization;cellular component morphogenesis;cellular component organization;cellular component organization at cellular level;cellular component organization or biogenesis;cellular component organization or biogenesis at cellular level;cellular developmental process;cellular pro…	cell part;integral to membrane;intrinsic to membrane;membrane part		Alternativesplicing;Completeproteome;Glycoprotein;Leucine-richrepeat;Membrane;Phosphoprotein;Polymorphism;Proteomicsidentification;Referenceproteome;Repeat;Signal;Transmembrane;Transmembranehelix	0.0050874	0.0768614	0.997915	0.0198136	0.179709	0.998246	0.249075	0.273559	-0.000284064	0.523272	0.0323051	0.85879	0.823127	0.904279	0.110775	1	0.945678	0.129762	0.391212	-0.0237818	0.027486	0.456724	0.120947	-0.0880902	0.00040283	0.531989	0.565008	0.00965517	0.763273	0.759106	0.052674	0.731115	0.948778	0.277439	0.28681
B4DGQ7;P21860;P21860-4	ERBB3	Receptor tyrosine-protein kinase erbB-3 (cDNA FLJ59207, highly similar to Receptor tyrosine-protein kinase erbB-3);Receptor tyrosine-protein kinase erbB-3 (EC 2.7.10.1) (Proto-oncogene-like protein c-ErbB-3) (Tyrosine kinase-type cell surface receptor HER3)	anatomical structure development;apoptosis;biological regulation;cell death;cell differentiation;cell surface receptor linked signaling pathway;cellular developmental process;cellular process;cellular response to chemical stimulus;cellular response to fibroblast growth factor stimulus;cellular response to growth factor stimulus;cellular response to organic substance;cellular response to stimulus;…	apical plasma membrane;basolateral plasma membrane;cell part;extracellular region part;extracellular space;integral to membrane;integral to plasma membrane;intrinsic to membrane;intrinsic to plasma membrane;lateral plasma membrane;macromolecular complex;membrane;membrane part;plasma membrane;plasma membrane part;protein complex;receptor complex	adenyl nucleotide binding;adenyl ribonucleotide binding;ATP binding;binding;catalytic activity;enzyme activator activity;enzyme regulator activity;growth factor binding;identical protein binding;kinase activator activity;kinase activity;kinase regulator activity;molecular transducer activity;nucleotide binding;phosphotransferase activity, alcohol group as acceptor;protein binding;protein dimeriza…	3D-structure;Alternativesplicing;ATP-binding;Cellmembrane;Completeproteome;Disulfidebond;Glycoprotein;Kinase;Membrane;Nucleotide-binding;Phosphoprotein;Polymorphism;Proteomicsidentification;Receptor;Referenceproteome;Secreted;Signal;Transferase;Transmembrane;Transmembranehelix;Tyrosine-proteinkinase	0.130346	0.0343624	0.332935	0.239783	0.106585	0.777779	0.106324	0.112256	-0.0314052	0.197784	0.0274707	0.874467	0.0645973	0.7495	0.102761	0.999953	0.391683	0.0857713	0.14757	0.00531927	-0.0698784	0.180695	-0.025868	-0.0255255	0.258238	0.888239	0.83508	0.391925	0.94684	0.916986	0.0390837	0.749844	0.954401	NaN	NaN
B4DHN5;E9PBU7;G5EA09;O00560;O00560-2	SDCBP	Syndecan binding protein (Syntenin), isoform CRA_a (Syntenin-1);""Syntenin-1 (cDNA FLJ55055, moderately similar to Syntenin-1)"";Syntenin-1;Syntenin-1 (Melanoma differentiation-associated protein 9) (MDA-9) (Pro-TGF-alpha cytoplasmic domain-interacting protein 18) (TACIP18) (Scaffold protein Pbp1) (Syndecan-binding protein 1)	actin cytoskeleton organization;actin filament-based process;axon guidance;biological regulation;cell communication;cell projection assembly;cell projection organization;cell surface receptor linked signaling pathway;cell-cell signaling;cellular component assembly;cellular component assembly at cellular level;cellular component organization;cellular component organization at cellular level;cellul…	adherens junction;anchoring junction;blood microparticle;cell junction;cell part;cell-substrate adherens junction;cell-substrate junction;cytoplasm;cytoplasmic membrane-bounded vesicle;cytoplasmic part;cytoplasmic vesicle;cytoskeleton;cytosol;endoplasmic reticulum membrane;endoplasmic reticulum part;extracellular membrane-bounded organelle;extracellular organelle;extracellular region part;extrace…	binding;binding, bridging;cytokine receptor binding;cytoskeletal adaptor activity;cytoskeletal protein binding;frizzled binding;G-protein-coupled receptor binding;growth factor receptor binding;identical protein binding;interleukin-5 receptor binding;protein binding;protein binding, bridging;protein dimerization activity;protein heterodimerization activity;protein N-terminus binding;receptor bind…	3D-structure;Acetylation;Alternativesplicing;Celljunction;Cellmembrane;Completeproteome;Cytoplasm;Cytoskeleton;Directproteinsequencing;Endoplasmicreticulum;Membrane;Nucleus;Phosphoprotein;Polymorphism;Proteomicsidentification;Referenceproteome;Repeat	0.540797	0.208827	0.907239	0.675691	0.3797	0.983843	-0.065146	-0.154421	-0.00877667	0.137988	0.522768	0.447638	0.720505	0.72631	0.733423	0.950263	0.90706	-0.254019	-0.079723	-0.0512278	0.0356959	-0.149394	-0.223505	-0.112805	0.333101	0.190076	0.342008	0.479355	0.434687	0.587058	0.0601571	0.613159	0.914621	NaN	NaN
B4DKD2;O75078	ADAM11	Disintegrin and metalloproteinase domain-containing protein 11 (ADAM 11) (Metalloproteinase-like, disintegrin-like, and cysteine-rich protein) (MDC)"";""Disintegrin and metalloproteinase domain-containing protein 11 (cDNA FLJ60626, highly similar to ADAM 11 (A disintegrin and metalloproteinase domain 11))	biological regulation;cell surface receptor linked signaling pathway;cellular process;cellular response to stimulus;integrin-mediated signaling pathway;regulation of biological process;regulation of cellular process;response to stimulus;signal transduction	cell part;integral to membrane;intrinsic to membrane;membrane;membrane part;plasma membrane	binding;catalytic activity;cation binding;endopeptidase activity;hydrolase activity;integrin binding;ion binding;metal ion binding;metalloendopeptidase activity;metallopeptidase activity;peptidase activity;peptidase activity, acting on L-amino acid peptides;protein binding;protein complex binding;receptor binding;transition metal ion binding;zinc ion binding	Alternativesplicing;Cleavageonpairofbasicresidues;Completeproteome;Disulfidebond;EGF-likedomain;Glycoprotein;Integrin;Membrane;Polymorphism;Proteomicsidentification;Referenceproteome;Signal;Transmembrane;Transmembranehelix	0.260236	0.728964	0.161631	0.408971	0.8583	0.666091	0.0434604	0.00911083	0.0443299	0.32553	0.73392	0.362086	0.168151	0.817038	0.885857	0.908193	0.559305	0.0365654	-0.0104996	0.032919	0.0552221	0.21158	0.391524	0.25721	0.110851	0.0182072	0.0280363	0.206314	0.120411	0.171623	-0.0441498	0.710722	0.945448	0.140963	0.121168
B4DPQ0	C1R	Complement C1r subcomponent (cDNA FLJ54471, highly similar to Complement C1r subcomponent)	activation of immune response;biological regulation;complement activation;humoral immune response;immune effector process;immune response;immune system process;macromolecule metabolic process;metabolic process;positive regulation of biological process;positive regulation of immune response;positive regulation of immune system process;positive regulation of response to stimulus;primary metabolic p…	extracellular region	binding;calcium ion binding;catalytic activity;cation binding;endopeptidase activity;hydrolase activity;ion binding;metal ion binding;peptidase activity;peptidase activity, acting on L-amino acid peptides;serine hydrolase activity;serine-type endopeptidase activity;serine-type peptidase activity	Completeproteome;Disulfidebond;EGF-likedomain;Hydrolase;Protease;Proteomicsidentification;Referenceproteome;Repeat	0.447169	0.374339	0.561758	0.61357	0.583806	0.879481	-0.0164782	-0.0221473	-0.0141635	0.114234	0.856744	0.852073	0.232182	0.714682	0.962366	0.998601	0.614727	-0.0446368	-0.00528025	0.00555031	-0.0323608	-0.0494496	-0.154098	-0.0807218	0.707507	0.355628	0.468181	0.804167	0.617851	0.70208	-0.0436039	0.695493	0.943011	0.162605	0.135507
B4DYV8;Q8WZ75;Q8WZ75-2;Q8WZ75-3	ROBO4	Roundabout homolog 4 (cDNA FLJ54518, highly similar to Roundabout homolog 4);Roundabout homolog 4 (Magic roundabout)	anatomical structure formation involved in morphogenesis;angiogenesis;biological regulation;cell differentiation;cellular developmental process;cellular process;developmental process;negative regulation of biological process;negative regulation of cell migration;negative regulation of cell motility;negative regulation of cellular component movement;negative regulation of cellular process;negative…	cell part;external side of plasma membrane;extracellular membrane-bounded organelle;extracellular organelle;extracellular region part;extracellular vesicular exosome;integral to membrane;intrinsic to membrane;membrane part;membrane-bounded organelle;membrane-bounded vesicle;organelle;plasma membrane part;vesicle	receptor activity	Alternativesplicing;Angiogenesis;Completeproteome;Developmentalprotein;Differentiation;Disulfidebond;Glycoprotein;Immunoglobulindomain;Phosphoprotein;Polymorphism;Proteomicsidentification;Receptor;Referenceproteome;Repeat;Signal	0.957865	0.00144471	0.22624	0.99032	0.00965517	0.715991	0.00173113	-0.171465	-0.0811819	0.0452597	0.000113936	0.981935	0.0573754	0.583935	0.00150355	1	0.377231	-0.107237	-0.219636	-0.00153891	-0.154699	0.17067	-0.309673	-0.105495	0.192307	0.0584922	0.34253	0.317583	0.215816	0.585254	0.0674932	0.544343	0.887476	0.113077	0.152345
B4E1Z4		cDNA FLJ55673, highly similar to Complement factor B			catalytic activity;endopeptidase activity;hydrolase activity;peptidase activity;peptidase activity, acting on L-amino acid peptides;serine hydrolase activity;serine-type endopeptidase activity;serine-type peptidase activity	Completeproteome;Disulfidebond;Hydrolase;Protease;Proteomicsidentification;Referenceproteome;Serineprotease	0.00548032	2.74715e-06	0.244469	0.0229669	0	0.72387	-0.0917142	-0.206982	-0.0285142	0.0278499	1.96513e-10	0.960053	0.0634065	0.483348	0	1	0.394231	-0.108098	-0.281146	-0.00139407	-0.0535481	-0.326788	-0.500558	-0.134626	0.0108209	0.00137158	0.224964	0.0431388	0.0341	0.476299	0.0572521	0.60718	0.914258	0.0998953	0.17582
B4E3Q4;Q9NZK5	ADA2	Adenosine deaminase 2 (cDNA FLJ58672, highly similar to Cat eye syndrome critical region protein 1);Adenosine deaminase 2 (EC 3.5.4.4) (Cat eye syndrome critical region protein 1)	adenosine catabolic process;adenosine metabolic process;biosynthetic process;catabolic process;cellular aromatic compound metabolic process;cellular biosynthetic process;cellular catabolic process;cellular metabolic compound salvage;cellular metabolic process;cellular nitrogen compound biosynthetic process;cellular nitrogen compound catabolic process;cellular nitrogen compound metabolic process;c…	extracellular region part;extracellular space	adenosine deaminase activity;adenosine receptor binding;binding;carbohydrate binding;catalytic activity;cation binding;deaminase activity;glycoprotein binding;glycosaminoglycan binding;G-protein-coupled receptor binding;growth factor activity;heparin binding;hydrolase activity;hydrolase activity, acting on carbon-nitrogen (but not peptide) bonds;hydrolase activity, acting on carbon-nitrogen (but …	3D-structure;Alternativesplicing;Completeproteome;Diseasemutation;Disulfidebond;Glycoprotein;Heparin-binding;Hydrolase;Metal-binding;Polymorphism;Proteomicsidentification;Referenceproteome;Secreted;Signal;Zinc	0.557049	0.949931	0.109464	0.698841	0.970926	0.61574	-0.0186239	0.00185138	0.0479543	0.635768	0.643009	0.132785	0.187385	0.93969	0.827111	0.785371	0.59293	-0.0183325	0.0169893	0.0544669	0.0419628	-0.0958912	0.108637	0.0426917	0.473966	0.516186	0.706911	0.623403	0.751384	0.841911	-0.137679	0.223275	0.737544	0.0890977	0.158116
B5MBX2;F8WE86;P20062;P20062-2	TCN2	Transcobalamin-2;Transcobalamin-2 (TC-2) (Transcobalamin II) (TC II) (TCII)	cation transport;cellular metabolic process;cellular process;cobalamin metabolic process;cobalamin transport;cobalt ion transport;cofactor metabolic process;divalent inorganic cation transport;establishment of localization;heterocycle metabolic process;ion transport;metabolic process;metal ion transport;nitrogen compound metabolic process;porphyrin-containing compound metabolic process;small mole…	cell part;cytoplasmic part;endosome;extracellular membrane-bounded organelle;extracellular organelle;extracellular region;extracellular region part;extracellular space;extracellular vesicular exosome;intracellular membrane-bounded organelle;intracellular organelle;intracellular organelle lumen;intracellular organelle part;intracellular part;lysosomal lumen;membrane-bounded organelle;membrane-boun…	binding;cation binding;cobalamin binding;ion binding;metal ion binding;tetrapyrrole binding;vitamin binding	3D-structure;Alternativesplicing;Cobalt;Cobalttransport;Completeproteome;Directproteinsequencing;Disulfidebond;Iontransport;Metal-binding;Polymorphism;Proteomicsidentification;Referenceproteome;Secreted;Signal;Transport	0.0501879	0.00273274	0.593232	0.115756	0.0161522	0.893327	-0.104897	-0.122896	0.0195268	0.144951	0.000579203	0.936917	0.313288	0.736497	0.0063913	1	0.687319	-0.070179	-0.162433	-0.00357538	0.0399633	-0.266568	-0.32885	-0.00900472	0.0412677	0.0438095	0.936006	0.102004	0.184719	0.967389	-0.107297	0.33732	0.793246	0.142956	0.116271
B5MBZ8;C9J177;C9JD73;H7C003;Q15435;Q15435-2;Q15435-3;Q15435-4;Q15435-5	PPP1R7	Protein phosphatase 1 regulatory subunit 7;Protein phosphatase 1 regulatory subunit 7 (Fragment);Protein phosphatase 1 regulatory subunit 7 (Protein phosphatase 1 regulatory subunit 22)	biological regulation;cellular process;chromosome segregation;positive regulation of biological process;positive regulation of cellular metabolic process;positive regulation of cellular process;positive regulation of cellular protein metabolic process;positive regulation of dephosphorylation;positive regulation of macromolecule metabolic process;positive regulation of metabolic process;positive r…	cell part;chromosome;cytoplasm;extracellular membrane-bounded organelle;extracellular organelle;extracellular region part;extracellular vesicular exosome;intracellular membrane-bounded organelle;intracellular non-membrane-bounded organelle;intracellular organelle;intracellular part;membrane-bounded organelle;membrane-bounded vesicle;non-membrane-bounded organelle;nucleus;organelle;vesicle	enzyme regulator activity;phosphatase regulator activity;protein phosphatase regulator activity;protein phosphatase type 1 regulator activity	Acetylation;Alternativesplicing;Completeproteome;Leucine-richrepeat;Nucleus;Phosphoprotein;Proteomicsidentification;Referenceproteome;Repeat	1	0.0838076	0.0696997	1	0.197096	0.521959	NaN	0.119324	0.120971	0.0838076	1	0.185928	0.202087	0.655736	1	0.826038	0.593864	0.119324	NaN	0.123276	0.118666	0	0.618991	0.314219	1	0.00126032	0.20413	0.992318	0.0336533	0.453704	-0.0279087	0.912468	0.991965	NaN	NaN
B5MCX6;F8W8J5;Q8TAG5;Q8TAG5-2	VSTM2A	V-set and transmembrane domain-containing protein 2A		extracellular region		Alternativesplicing;Completeproteome;Disulfidebond;Glycoprotein;Immunoglobulindomain;Polymorphism;Proteomicsidentification;Referenceproteome;Secreted;Signal	0.11581	0.993805	0.82827	0.220685	1	0.965636	0.149465	-0.000317999	-0.0160509	0.658408	0.678458	0.943639	0.63884	0.935977	0.850166	1	0.874658	0.0255328	-0.0197061	0.00597888	-0.0402837	0.448739	0.416963	-0.0223313	0.00999251	0.00920662	0.851246	0.0414474	0.0856211	0.924339	0.121249	0.306852	0.775491	0.126068	0.147263
B5MD45;Q6UXI7;Q6UXI7-2;Q6UXI7-3;Q6UXI7-4;Q6UXI7-5	VIT	Vitrin	biological regulation;cellular component organization;cellular component organization at cellular level;cellular component organization or biogenesis;cellular component organization or biogenesis at cellular level;cellular process;extracellular matrix organization;extracellular structure organization;positive regulation of biological process;positive regulation of cell adhesion;positive regulatio…	extracellular matrix;extracellular region part;interstitial matrix;proteinaceous extracellular matrix	binding;carbohydrate binding;glycosaminoglycan binding;pattern binding;polysaccharide binding	Alternativesplicing;Completeproteome;Disulfidebond;Extracellularmatrix;Glycoprotein;Polymorphism;Proteomicsidentification;Referenceproteome;Repeat;Secreted;Signal	0.0640935	0.810929	0.922989	0.138455	0.891337	0.986331	-0.149464	0.0283688	-0.0063818	0.25837	0.711162	0.64703	0.785797	0.789391	0.865767	0.979514	0.937668	0.130932	-0.0485538	-0.0391058	0.0197974	-0.406214	0.116425	-0.190528	0.0488762	0.803687	0.514115	0.116336	0.905349	0.732907	-0.0144025	0.961025	0.991759	0.0645621	0.0857135
B7Z2R4;C9JR67;O43556;O43556-3;O43556-4	SGCE	Epsilon-sarcoglycan (cDNA FLJ50763, highly similar to Homo sapiens sarcoglycan, epsilon (SGCE), mRNA);Epsilon-sarcoglycan (Epsilon-SG);Epsilon-sarcoglycan (Sarcoglycan epsilon isoform 2)	anatomical structure development;biological adhesion;cell adhesion;cell-matrix adhesion;cell-substrate adhesion;cellular process;developmental process;muscle organ development;muscle structure development;organ development	cell part;cell projection;cell projection membrane;cell projection part;cytoplasmic part;cytoskeleton;dendrite;dendrite membrane;dystrophin-associated glycoprotein complex;Golgi apparatus;integral to membrane;integral to plasma membrane;intracellular membrane-bounded organelle;intracellular non-membrane-bounded organelle;intracellular organelle;intracellular part;intrinsic to membrane;intrinsic t…	binding;calcium ion binding;cation binding;ion binding;metal ion binding	Alternativesplicing;Cellmembrane;Cellprojection;Completeproteome;Cytoplasm;Cytoskeleton;Diseasemutation;Dystonia;Glycoprotein;Golgiapparatus;Membrane;Proteomicsidentification;Referenceproteome;Transmembrane;Transmembranehelix;Ublconjugation	0.239285	0.433495	0.0141298	0.392816	0.627163	0.279688	0.0335522	0.0422852	0.110649	0.473954	0.595959	0.0116472	0.185089	0.886221	0.794627	0.375579	0.580139	0.052087	0.0349338	0.141044	0.0802548	0.165613	0.245688	0.228084	0.226903	0.13706	0.0418662	0.357947	0.353313	0.201088	-0.00909982	0.936148	0.993389	0.141842	0.20305
B7Z4G8;F5GZ08;P51693	APLP1	cDNA FLJ56046, highly similar to Amyloid-like protein 1 (APLP)(APLP-1);Amyloid-like protein 1;Amyloid-like protein 1 (APLP) (APLP-1) [Cleaved into: C30]	anatomical structure development;anatomical structure morphogenesis;apoptosis;biological adhesion;biological regulation;cAMP-mediated signaling;cell adhesion;cell death;cell surface receptor linked signaling pathway;cellular component organization;cellular component organization at cellular level;cellular component organization or biogenesis;cellular component organization or biogenesis at cellul…	basement membrane;cell part;cytoplasmic part;extracellular matrix part;extracellular region part;Golgi apparatus;integral to membrane;intracellular membrane-bounded organelle;intracellular organelle;intracellular part;intrinsic to membrane;membrane;membrane part;membrane-bounded organelle;organelle;perinuclear region of cytoplasm;plasma membrane	adrenergic receptor binding;alpha-2A adrenergic receptor binding;alpha-2B adrenergic receptor binding;alpha-2C adrenergic receptor binding;binding;carbohydrate binding;cation binding;glycosaminoglycan binding;G-protein-coupled receptor binding;heparin binding;identical protein binding;ion binding;metal ion binding;pattern binding;polysaccharide binding;protein binding;receptor binding;transition …	3D-structure;Alternativesplicing;Apoptosis;Celladhesion;Cellmembrane;Completeproteome;Copper;Cytoplasm;Endocytosis;Glycoprotein;Heparin-binding;Membrane;Metal-binding;Neurodegeneration;Proteomicsidentification;Referenceproteome;Signal;Transmembrane;Transmembranehelix;Zinc	0.00413033	0.0198822	0.408639	0.0203959	0.0799771	0.810024	0.0612243	-0.0461109	0.0229044	0.952669	0.000535969	0.572897	0.341646	0.995244	0.00690909	0.961275	0.713463	0.00112922	-0.0815409	0.0192876	0.026243	0.3935	0.346069	0.200358	0.00186805	0.033312	0.0693502	0.0178993	0.164776	0.250783	0.0361937	0.745298	0.952086	0.0444882	0.0548416
B7Z5R6;Q14596;Q14596-2	NBR1	Next to BRCA1 gene 1 protein (cDNA FLJ55359, highly similar to Next to BRCA1 gene 1 protein);Next to BRCA1 gene 1 protein (Cell migration-inducing gene 19 protein) (Membrane component chromosome 17 surface marker 2) (Neighbor of BRCA1 gene 1 protein) (Protein 1A1-3B)	autophagy;biological regulation;catabolic process;cell communication;cellular catabolic process;cellular component assembly;cellular component organization;cellular component organization or biogenesis;cellular metabolic process;cellular process;cellular response to external stimulus;cellular response to extracellular stimulus;cellular response to nutrient levels;cellular response to starvation;c…	autophagic vacuole;cell part;contractile fiber part;cytoplasmic part;cytoplasmic vesicle;cytosol;endosome;extracellular membrane-bounded organelle;extracellular organelle;extracellular region part;extracellular vesicular exosome;intracellular membrane-bounded organelle;intracellular organelle;intracellular part;late endosome;lysosome;lytic vacuole;M band;membrane;membrane-bounded organelle;membra…	binding;cation binding;enzyme binding;ion binding;kinase binding;metal ion binding;mitogen-activated protein kinase binding;protein binding;protein kinase binding;small conjugating protein binding;transition metal ion binding;ubiquitin binding;zinc ion binding	3D-structure;Alternativesplicing;Completeproteome;Cytoplasm;Cytoplasmicvesicle;Lysosome;Metal-binding;Polymorphism;Proteomicsidentification;Referenceproteome;Zinc;Zinc-finger	0.387372	0.0941004	0.272795	0.547394	0.209713	0.734453	0.0314345	-0.530876	-0.10474	1	0.150854	0.188801	0.559574	1	0.343699	0.830921	0.839341	-0.490236	-0.544422	-0.169369	-0.0678095	0.171512	-0.864235	0.152462	0.303194	0.135765	0.498187	0.446942	0.350751	0.719933	0.0814492	0.7186	0.949993	NaN	NaN
B7ZKJ8	ITIH4	ITIH4 protein (Inter-alpha-trypsin inhibitor heavy chain H4)	amine metabolic process;aminoglycan metabolic process;carbohydrate metabolic process;glycosaminoglycan metabolic process;hyaluronan metabolic process;macromolecule metabolic process;metabolic process;nitrogen compound metabolic process;polysaccharide metabolic process;primary metabolic process		endopeptidase inhibitor activity;endopeptidase regulator activity;enzyme inhibitor activity;enzyme regulator activity;peptidase inhibitor activity;peptidase regulator activity;serine-type endopeptidase inhibitor activity	Completeproteome;Proteomicsidentification;Referenceproteome	0.140933	0.745469	0.0480385	0.251386	0.862794	0.456201	-0.118794	0.0201691	-0.096742	0.331586	0.209106	0.101743	0.0923145	0.813018	0.434184	0.704637	0.456585	-0.0635363	0.0919166	-0.0966463	-0.0968267	-0.25905	-0.316462	-0.188895	0.106503	0.0529029	0.0912439	0.201559	0.207017	0.284811	0.198578	0.0755407	0.516409	0.177901	0.148829
B7ZKR5;P13497;P13497-2;P13497-3;P13497-4;P13497-5;P13497-6;Q3MIM8	BMP1	BMP1 protein (Bone morphogenetic protein 1);Bone morphogenetic protein 1 (BMP-1) (EC 3.4.24.19) (Mammalian tolloid protein) (mTld) (Procollagen C-proteinase) (PCP);Metalloendopeptidase (EC 3.4.24.-)	anatomical structure development;biological adhesion;biological regulation;cartilage condensation;cell adhesion;cell differentiation;cell-cell adhesion;cellular component disassembly;cellular component disassembly at cellular level;cellular component organization;cellular component organization at cellular level;cellular component organization or biogenesis;cellular component organization or biog…	cell part;cytoplasmic part;extracellular matrix;extracellular region;extracellular region part;extracellular space;Golgi apparatus;intracellular membrane-bounded organelle;intracellular organelle;intracellular part;membrane-bounded organelle;membrane-bounded vesicle;organelle;proteinaceous extracellular matrix;vesicle	binding;calcium ion binding;catalytic activity;cation binding;endopeptidase activity;hydrolase activity;ion binding;metal ion binding;metalloendopeptidase activity;metallopeptidase activity;peptidase activity;peptidase activity, acting on L-amino acid peptides;transition metal ion binding;zinc ion binding	3D-structure;Alternativesplicing;Calcium;Chondrogenesis;Cleavageonpairofbasicresidues;Completeproteome;Cytokine;Developmentalprotein;Differentiation;Diseasemutation;Disulfidebond;EGF-likedomain;Extracellularmatrix;Glycoprotein;Golgiapparatus;Growthfactor;Hydrolase;Metal-binding;Metalloprotease;Osteogenesis;Osteogenesisimperfecta;Polymorphism;Protease;Proteomicsidentification;Referenceproteome;Rep…	0.00757801	0.230965	0.291827	0.0283569	0.406892	0.760343	0.106233	-0.0741796	0.0468438	0.727594	0.0572375	0.475129	0.327607	0.938088	0.175069	0.957038	0.695051	0.0176968	-0.151921	0.0381637	0.0551464	0.401429	0.289825	0.340535	0.00162629	0.0818601	0.00244201	0.0167704	0.256063	0.0648219	-0.192868	0.0928513	0.55252	NaN	NaN
B7ZLJ8;Q9BYH1;Q9BYH1-5;Q9BYH1-6;Q9BYH1-7	SEZ6L	Seizure 6-like protein;SEZ6L protein (Seizure 6-like protein)	adult behavior;adult locomotory behavior;anatomical structure development;behavior;biological regulation;cellular component organization;cellular component organization or biogenesis;cerebellar Purkinje cell layer development;developmental maturation;developmental process;locomotory behavior;multicellular organismal process;regulation of biological process;regulation of cellular process;regulatio…	cell body;cell part;cytoplasmic part;endoplasmic reticulum membrane;endoplasmic reticulum part;integral to membrane;intracellular organelle part;intracellular part;intrinsic to membrane;membrane;membrane part;neuronal cell body;organelle membrane;organelle part		3D-structure;Alternativesplicing;Completeproteome;Disulfidebond;Endoplasmicreticulum;Glycoprotein;Membrane;Polymorphism;Proteomicsidentification;Referenceproteome;Repeat;Signal;Sushi;Transmembrane;Transmembranehelix	1.40507e-05	0.441026	0.304551	0.0004	0.636777	0.765705	0.147903	-0.0227306	0.0303382	0.576185	0.102995	0.568344	0.258944	0.922171	0.28474	0.96367	0.64111	0.0206182	-0.0552423	0.0196443	0.0402094	0.67963	0.495585	0.252303	2.36115e-09	0.00155729	0.0213864	0	0.0355349	0.152601	-0.0143723	0.89739	0.993571	0.0868769	0.0880655
B7ZM79;Q5VT82;Q9HC56;Q9HC56-2	PCDH9	PCDH9 protein (Protocadherin-9);Protocadherin-9	anatomical structure development;biological adhesion;cell adhesion;cell-cell adhesion;cellular process;developmental process;forebrain development;homophilic cell adhesion	cell junction;cell part;cell projection part;cell-cell contact zone;cell-cell junction;growth cone;integral to membrane;intrinsic to membrane;membrane;membrane part;plasma membrane;site of polarized growth	binding;calcium ion binding;cation binding;ion binding;metal ion binding	3D-structure;Alternativesplicing;Calcium;Celladhesion;Cellmembrane;Completeproteome;Glycoprotein;Membrane;Proteomicsidentification;Referenceproteome;Repeat;Signal;Transmembrane;Transmembranehelix	0.00217479	0.464418	0.0414031	0.0111632	0.655713	0.445895	0.105818	-0.0244866	0.0544168	0.896133	0.263688	0.2402	0.0201448	0.991547	0.505594	0.838438	0.255649	0.00476588	-0.0464259	0.0353627	0.0720051	0.395727	0.313131	0.353544	0.00192019	0.0555896	0.00112108	0.0181	0.211234	0.054	-0.0832783	0.456977	0.845559	0.0751515	0.0616233
B8ZZ19;H0Y3U0;P20472	PVALB	Parvalbumin alpha;Parvalbumin alpha (Fragment)	biological regulation;calcium ion homeostasis;cation homeostasis;cellular calcium ion homeostasis;cellular cation homeostasis;cellular chemical homeostasis;cellular divalent inorganic cation homeostasis;cellular homeostasis;cellular ion homeostasis;cellular metal ion homeostasis;cellular process;chemical homeostasis;cytosolic calcium ion homeostasis;divalent inorganic cation homeostasis;homeostat…	axon;cell body;cell part;cell projection;cytoplasm;extracellular membrane-bounded organelle;extracellular organelle;extracellular region part;extracellular vesicular exosome;intracellular membrane-bounded organelle;intracellular organelle;intracellular part;macromolecular complex;membrane-bounded organelle;membrane-bounded vesicle;neuron projection;neuronal cell body;nucleus;organelle;protein com…	binding;calcium ion binding;cation binding;ion binding;metal ion binding	3D-structure;Acetylation;Calcium;Completeproteome;Directproteinsequencing;Metal-binding;Muscleprotein;Proteomicsidentification;Referenceproteome;Repeat	0.356564	0.000919269	0.0771495	0.520173	0.00707692	0.551336	0.0265088	0.151373	0.0599412	0.1797	3.65954e-05	0.0392633	0.323226	0.75103	0.000747664	0.587054	0.695106	0.0702875	0.212187	0.0822334	0.0393639	0.00603551	0.277514	0.105041	0.963495	0.0916263	0.34462	0.976805	0.273939	0.586327	-0.216986	0.0487924	0.503007	0.103511	0.120265
B8ZZE5;C9JRR0;Q9H1Z8	C2orf40	Augurin;Augurin (Esophageal cancer-related gene 4 protein);Augurin (Fragment)	aging;biological regulation;catabolic process;cell aging;cell cycle arrest;cell cycle process;cellular catabolic process;cellular macromolecule catabolic process;cellular macromolecule metabolic process;cellular metabolic process;cellular process;cellular response to stimulus;cellular response to stress;cellular senescence;cyclin catabolic process;developmental process;G1 to G0 transition;macromo…	cell part;cytoplasmic membrane-bounded vesicle;cytoplasmic part;cytoplasmic vesicle;extracellular region part;extracellular space;intracellular membrane-bounded organelle;intracellular organelle;intracellular part;membrane-bounded organelle;membrane-bounded vesicle;organelle;transport vesicle;vesicle		Cleavageonpairofbasicresidues;Completeproteome;Cytoplasmicvesicle;Polymorphism;Proteomicsidentification;Referenceproteome;Secreted;Signal	0.182618	1.74687e-05	0.935326	0.31502	0.000421053	0.98516	-0.0533963	-0.273642	-0.00351888	0.0778395	1.19554e-08	0.503405	0.629718	0.647054	0	0.963354	0.872208	-0.123641	-0.386142	-0.0328881	0.0235911	-0.184476	-0.446687	-0.0624385	0.158237	0.00493381	0.57496	0.27157	0.066	0.762846	0.0146806	0.895201	0.991793	0.0510142	0.0520266
B8ZZL8;P61604	HSPE1	10 kDa heat shock protein, mitochondrial (Heat shock 10kDa protein 1 (Chaperonin 10), isoform CRA_b)"";""10 kDa heat shock protein, mitochondrial (Hsp10) (10 kDa chaperonin) (Chaperonin 10) (CPN10) (Early-pregnancy factor) (EPF)	activation of caspase activity;biological regulation;cell differentiation;cellular developmental process;cellular macromolecule metabolic process;cellular metabolic process;cellular process;cellular protein metabolic process;developmental process;macromolecule metabolic process;metabolic process;osteoblast differentiation;positive regulation of caspase activity;positive regulation of catalytic ac…	cell part;cytoplasm;cytoplasmic part;extracellular membrane-bounded organelle;extracellular organelle;extracellular region part;extracellular vesicular exosome;intracellular membrane-bounded organelle;intracellular organelle;intracellular organelle lumen;intracellular organelle part;intracellular part;membrane;membrane-bounded organelle;membrane-bounded vesicle;membrane-enclosed lumen;mitochondri…	adenyl nucleotide binding;adenyl ribonucleotide binding;ATP binding;binding;chaperone binding;nucleotide binding;protein binding;purine nucleotide binding;purine ribonucleoside triphosphate binding;purine ribonucleotide binding;ribonucleotide binding;unfolded protein binding	Acetylation;Chaperone;Completeproteome;Directproteinsequencing;Mitochondrion;Phosphoprotein;Proteomicsidentification;Referenceproteome;Stressresponse	0.345849	0.23657	0.830806	0.500902	0.412349	0.966021	0.0711623	0.0910485	0.013076	0.404557	0.341513	0.942829	0.720537	0.858032	0.583568	1	0.906321	0.0923139	0.0902576	-0.00623741	0.0291706	-0.0368648	-0.00893395	0.226644	0.846644	0.966952	0.286882	0.910621	0.983736	0.54143	-0.0518052	0.810016	0.967111	NaN	NaN
C9IY66;C9JNC3;H7BYC3;Q7KYR7;Q7KYR7-1;Q7KYR7-4;Q7KYR7-5;Q7KYR7-6;Q8WVV5;Q8WVV5-2;Q8WVV5-3	BTN2A2;BTN2A1;BTN2A1;BTN2A1;BTN2A1;BTN2A1;BTN2A1;BTN2A1;BTN2A2;BTN2A2;BTN2A2	Butyrophilin subfamily 2 member A1;Butyrophilin subfamily 2 member A1 (Fragment);Butyrophilin subfamily 2 member A2;Butyrophilin subfamily 2 member A2 (Fragment)	biological regulation;lipid metabolic process;metabolic process;negative regulation of activated T cell proliferation;negative regulation of biological process;negative regulation of cell activation;negative regulation of cell proliferation;negative regulation of cellular metabolic process;negative regulation of cellular process;negative regulation of cytokine secretion;negative regulation of imm…	cell part;extracellular membrane-bounded organelle;extracellular organelle;extracellular region part;extracellular vesicular exosome;integral to membrane;integral to plasma membrane;intrinsic to membrane;intrinsic to plasma membrane;membrane part;membrane-bounded organelle;membrane-bounded vesicle;organelle;plasma membrane part;vesicle		Alternativesplicing;Coiledcoil;Completeproteome;Disulfidebond;Glycoprotein;Immunoglobulindomain;Membrane;Polymorphism;Proteomicsidentification;Referenceproteome;Signal;Transmembrane;Transmembranehelix	0.235073	0.787359	0.628877	0.374843	0.879889	0.90669	0.0986701	-0.016613	0.0232993	0.683471	0.383003	0.274111	0.710284	0.94087	0.620186	0.865787	0.901733	0.0328658	-0.0584797	0.0718061	-0.0195007	0.42162	-0.0115945	0.0408854	0.0813892	0.949782	0.773513	0.164985	0.976755	0.879293	-0.266449	0.0562159	0.493538	0.137848	0.160579
C9J0J0;Q96EE4	CCDC126	Coiled-coil domain-containing protein 126;Coiled-coil domain-containing protein 126 (Fragment)	carbohydrate metabolic process;cellular carbohydrate metabolic process;cellular macromolecule metabolic process;cellular metabolic process;cellular process;cellular protein metabolic process;glycosylation;macromolecule glycosylation;macromolecule metabolic process;macromolecule modification;metabolic process;primary metabolic process;protein glycosylation;protein metabolic process;protein modific…	cell part;extracellular region;membrane	acetylglucosaminyltransferase activity;alpha-1,6-mannosylglycoprotein 6-beta-N-acetylglucosaminyltransferase activity;catalytic activity;transferase activity;transferase activity, transferring glycosyl groups;transferase activity, transferring hexosyl groups;UDP-glycosyltransferase activity	Completeproteome;Glycoprotein;Proteomicsidentification;Referenceproteome;Secreted;Signal	0.0626347	0.320725	0.146856	0.139134	0.512984	0.652231	0.09537	0.0542093	0.127911	0.708884	0.242697	0.476649	0.0768979	0.938428	0.475169	0.95793	0.407552	0.0251538	0.0810298	0.0720876	0.179269	0.412464	0.292748	0.203188	0.0211185	0.0744821	0.070657	0.0649412	0.243918	0.252691	-0.10936	0.334217	0.794456	0.0853416	0.116279
C9J1I0;C9J2B6;H7BXJ2;Q6UXZ4;Q6UXZ4-2	UNC5D	Netrin receptor UNC5D;Netrin receptor UNC5D (Protein unc-5 homolog 4) (Protein unc-5 homolog D)	apoptosis;axon guidance;biological regulation;cell death;cell differentiation;cellular developmental process;cellular process;cellular response to stimulus;chemotaxis;death;developmental process;locomotion;neuron differentiation;programmed cell death;pyramidal neuron differentiation;regulation of biological process;regulation of cellular process;response to chemical stimulus;response to external …	cell part;cell surface;integral to membrane;intrinsic to membrane;membrane part		Alternativesplicing;Apoptosis;Completeproteome;Developmentalprotein;Disulfidebond;Glycoprotein;Immunoglobulindomain;Membrane;Phosphoprotein;Polymorphism;Proteomicsidentification;Receptor;Referenceproteome;Repeat;Signal;Transmembrane;Transmembranehelix	0.0368279	0.516872	0.57152	0.0927708	0.696931	0.882146	0.107061	-0.031381	0.0205682	0.952189	0.300364	0.847581	0.449493	0.994596	0.542404	0.996514	0.776243	0.00361454	-0.0663765	0.00831826	0.0313481	0.220326	0.164444	-0.0263881	0.203436	0.376698	0.817436	0.332329	0.640143	0.906597	0.106741	0.349122	0.79939	0.092548	0.0723588
C9J2H1	ITIH5	Inter-alpha-trypsin inhibitor heavy chain H5	amine metabolic process;aminoglycan metabolic process;carbohydrate metabolic process;glycosaminoglycan metabolic process;hyaluronan metabolic process;macromolecule metabolic process;metabolic process;nitrogen compound metabolic process;polysaccharide metabolic process;primary metabolic process		endopeptidase inhibitor activity;endopeptidase regulator activity;enzyme inhibitor activity;enzyme regulator activity;peptidase inhibitor activity;peptidase regulator activity;serine-type endopeptidase inhibitor activity	Completeproteome;Proteomicsidentification;Referenceproteome	0.913743	0.732406	0.218602	0.960702	0.860607	0.71885	-0.0030411	-0.00801001	0.02951	0.585093	0.950387	0.226942	0.334276	0.924247	1	0.84411	0.708936	-0.0164712	-0.00166413	0.02897	0.0300085	-0.0797977	-0.0452535	0.0677411	0.544465	0.787329	0.542862	0.684632	0.894278	0.748832	-0.211891	0.0544747	0.499358	0.0679142	0.0779453
C9J4G9;C9J539;P16278;P16278-3	GLB1	Beta-galactosidase (EC 3.2.1.23) (Acid beta-galactosidase) (Lactase) (Elastin receptor 1);Beta-galactosidase (Fragment)	alcohol catabolic process;alcohol metabolic process;amine metabolic process;aminoglycan catabolic process;aminoglycan metabolic process;biosynthetic process;carbohydrate biosynthetic process;carbohydrate catabolic process;carbohydrate metabolic process;catabolic process;cellular carbohydrate catabolic process;cellular carbohydrate metabolic process;cellular catabolic process;cellular lipid metabo…	cell part;cytoplasm;cytoplasmic part;extracellular membrane-bounded organelle;extracellular organelle;extracellular region part;extracellular vesicular exosome;Golgi apparatus;intracellular membrane-bounded organelle;intracellular organelle;intracellular organelle lumen;intracellular organelle part;intracellular part;lysosomal lumen;membrane-bounded organelle;membrane-bounded vesicle;membrane-enc…	beta-galactosidase activity;binding;carbohydrate binding;catalytic activity;galactosidase activity;galactoside binding;hydrolase activity;hydrolase activity, acting on glycosyl bonds;hydrolase activity, hydrolyzing O-glycosyl compounds;monosaccharide binding;sugar binding	3D-structure;Alternativesplicing;Completeproteome;Cytoplasm;Directproteinsequencing;Diseasemutation;Gangliosidosis;Glycoprotein;Glycosidase;Hydrolase;Lysosome;Mucopolysaccharidosis;Polymorphism;Proteomicsidentification;Referenceproteome;Signal;Zymogen	0.214188	0.319177	0.75777	0.345762	0.511416	0.942108	-0.188225	-0.0594167	0.0106745	0.261942	0.662998	0.825583	0.78213	0.784232	0.840703	0.991112	0.93798	-0.0930063	-0.0314254	0.00945702	0.011892	-0.484954	-0.302712	0.00446938	0.329595	0.160321	0.970708	0.475074	0.387216	0.984415	-0.0662692	0.585709	0.897706	0.0729161	0.0889211
C9J6G4;Q8TEU8	WFIKKN2	WAP, Kazal, immunoglobulin, Kunitz and NTR domain-containing protein 2 (Growth and differentiation factor-associated serum protein 1) (GASP-1) (hGASP-1) (WAP, follistatin, immunoglobulin, Kunitz and NTR domain-containing-related protein) (WFIKKN-related protein)"";""WAP, Kazal, immunoglobulin, Kunitz and NTR domain-containing protein 2	anatomical structure development;biological regulation;cell development;cell surface receptor linked signaling pathway;cellular developmental process;cellular process;cellular response to stimulus;developmental process;enzyme linked receptor protein signaling pathway;muscle cell development;muscle fiber development;negative regulation of binding;negative regulation of DNA binding;negative regulat…	extracellular region	endopeptidase inhibitor activity;endopeptidase regulator activity;enzyme inhibitor activity;enzyme regulator activity;metalloendopeptidase inhibitor activity;metalloenzyme inhibitor activity;metalloenzyme regulator activity;peptidase inhibitor activity;peptidase regulator activity;serine-type endopeptidase inhibitor activity	Completeproteome;Disulfidebond;Glycoprotein;Immunoglobulindomain;Metalloenzymeinhibitor;Metalloproteaseinhibitor;Polymorphism;Proteaseinhibitor;Proteomicsidentification;Referenceproteome;Repeat;Secreted;Serineproteaseinhibitor;Signal	0.655117	0.197634	0.716423	0.773086	0.373785	0.929112	0.019642	-0.0598917	-0.0139301	0.392573	0.217507	0.789881	0.719293	0.853099	0.450126	0.993422	0.906101	-0.0536539	-0.0645701	-0.0122102	-0.0155178	-0.0402668	0.0268035	0.00973449	0.76001	0.873088	0.930399	0.842027	0.938526	0.965863	0.102176	0.358014	0.805044	0.0324345	0.0789994
C9J712;P35080	PFN2	Profilin;Profilin-2 (Profilin II)	actin cytoskeleton organization;actin filament-based process;biological regulation;cellular component organization;cellular component organization at cellular level;cellular component organization or biogenesis;cellular component organization or biogenesis at cellular level;cellular process;cytoskeleton organization;negative regulation of actin filament polymerization;negative regulation of biolo…	axon part;cell part;cell projection part;cytoplasm;cytoskeleton;extracellular membrane-bounded organelle;extracellular organelle;extracellular region part;extracellular vesicular exosome;intracellular non-membrane-bounded organelle;intracellular organelle;intracellular part;membrane-bounded organelle;membrane-bounded vesicle;non-membrane-bounded organelle;organelle;synapse part;terminal button;ve…	actin binding;actin monomer binding;adenyl nucleotide binding;adenyl-nucleotide exchange factor activity;ATPase regulator activity;binding;cytoskeletal protein binding;enzyme regulator activity;lipid binding;nucleoside-triphosphatase regulator activity;nucleotide binding;phosphatidylinositol binding;phosphatidylinositol-4,5-bisphosphate binding;phospholipid binding;protein binding;purine nucleoti…	3D-structure;Acetylation;Actin-binding;Alternativesplicing;Completeproteome;Cytoplasm;Cytoskeleton;Directproteinsequencing;Proteomicsidentification;Referenceproteome	1	0.135573	3.44158e-05	1	0.288429	0.0095	NaN	0.0646355	0.168864	0.652909	0.0442232	0.00124185	4.66773e-05	0.936188	0.146297	0.0951429	0.0064	0.0225607	0.127748	0.158258	0.17947	0.132933	0.35624	0.391528	0.867067	0.0386484	0.000329012	0.919582	0.175553	0.0417931	-0.385782	0.000409189	0.0936667	0.0337293	0.0616608
C9J8T4;C9JYN7;O43567	RNF13	E3 ubiquitin-protein ligase RNF13 (EC 2.3.2.27) (RING finger protein 13) (RING-type E3 ubiquitin transferase RNF13);E3 ubiquitin-protein ligase RNF13 (Fragment)	cellular macromolecule metabolic process;cellular metabolic process;cellular process;cellular protein metabolic process;macromolecule metabolic process;macromolecule modification;metabolic process;primary metabolic process;protein autoubiquitination;protein metabolic process;protein modification by small protein conjugation;protein modification by small protein conjugation or removal;protein modi…	cell part;cytoplasmic part;endoplasmic reticulum membrane;endoplasmic reticulum part;endosomal part;endosome membrane;Golgi apparatus part;Golgi membrane;integral to membrane;intracellular organelle part;intracellular part;intrinsic to membrane;late endosome membrane;lysosomal membrane;membrane;membrane part;nuclear inner membrane;nuclear membrane;nuclear part;organelle inner membrane;organelle m…	acid-amino acid ligase activity;binding;catalytic activity;cation binding;ion binding;ligase activity;ligase activity, forming carbon-nitrogen bonds;metal ion binding;small conjugating protein ligase activity;transition metal ion binding;ubiquitin-protein ligase activity;zinc ion binding	Alternativesplicing;Completeproteome;Endoplasmicreticulum;Endosome;Glycoprotein;Golgiapparatus;Ligase;Lysosome;Membrane;Metal-binding;Nucleus;Proteomicsidentification;Referenceproteome;Signal;Transmembrane;Transmembranehelix;Ublconjugation;Ublconjugationpathway;Zinc;Zinc-finger	0.483633	0.986306	0.310204	0.632453	1	0.771061	0.0268844	0.000391167	-0.0206538	0.0599541	0.101411	0.45491	0.380346	0.608024	0.28555	0.957677	0.747838	-0.05129	0.0417361	-0.019057	-0.0221781	0.308249	0.00931322	0.0625873	0.0220451	0.955745	0.596285	0.0669	0.979117	0.777157	-0.0747385	0.526821	0.875098	0.122086	0.0959392
C9JE82;Q9NY47;Q9NY47-2	CACNA2D2	Voltage-dependent calcium channel subunit alpha-2/delta-2;Voltage-dependent calcium channel subunit alpha-2/delta-2 (Voltage-gated calcium channel subunit alpha-2/delta-2) [Cleaved into: Voltage-dependent calcium channel subunit alpha-2-2;Voltage-dependent calcium channel subunit delta-2]	anatomical structure development;biological regulation;calcium ion transmembrane transport;calcium ion transport;cation transport;cell development;cellular component organization;cellular component organization or biogenesis;cellular developmental process;cellular metabolic process;cellular process;developmental process;divalent inorganic cation transport;divalent metal ion transport;energy deriv…	calcium channel complex;cation channel complex;cell part;ion channel complex;macromolecular complex;membrane;membrane part;plasma membrane;plasma membrane part;protein complex;voltage-gated calcium channel complex	binding;calcium channel activity;calcium channel regulator activity;cation binding;cation channel activity;cation transmembrane transporter activity;channel activity;channel regulator activity;gated channel activity;ion binding;ion channel activity;ion transmembrane transporter activity;metal ion binding;passive transmembrane transporter activity;substrate-specific channel activity;substrate-spec…	Alternativesplicing;Calcium;Calciumchannel;Calciumtransport;Completeproteome;Disulfidebond;Glycoprotein;Ionchannel;Iontransport;Membrane;Metal-binding;Polymorphism;Proteomicsidentification;Referenceproteome;Signal;Transmembrane;Transmembranehelix;Transport;Voltage-gatedchannel	0.0376193	0.48921	0.099883	0.101145	0.680575	0.59591	0.0531968	0.0169506	0.0397857	0.407801	0.743874	0.0926781	0.221261	0.866556	0.89549	0.709375	0.61163	0.028623	0.00819634	0.0495097	0.0308097	0.355864	0.343315	0.321544	0.00710861	0.0348364	0.00303547	0.0341319	0.165581	0.0666667	-0.07079	0.524812	0.876397	0.0604269	0.0517123
C9JF17;P05090	APOD	Apolipoprotein D (Apo-D) (ApoD);Apolipoprotein D (Fragment)	aging;alcohol metabolic process;anatomical structure development;anatomical structure formation involved in morphogenesis;anatomical structure morphogenesis;angiogenesis;axon regeneration;axonogenesis;biological regulation;brain development;carbohydrate metabolic process;cell part morphogenesis;cell projection morphogenesis;cell projection organization;cellular carbohydrate metabolic process;cell…	cell body;cell part;cell projection;cytoplasmic part;cytosolic part;cytosolic ribosome;dendrite;endoplasmic reticulum;extracellular membrane-bounded organelle;extracellular organelle;extracellular region;extracellular region part;extracellular space;extracellular vesicular exosome;intracellular membrane-bounded organelle;intracellular non-membrane-bounded organelle;intracellular organelle;intrace…	binding;cholesterol binding;lipid binding;lipid transporter activity;steroid binding;sterol binding;substrate-specific transporter activity;transporter activity	3D-structure;Completeproteome;Directproteinsequencing;Disulfidebond;Glycoprotein;Lipid-binding;Polymorphism;Proteomicsidentification;Pyrrolidonecarboxylicacid;Referenceproteome;Secreted;Signal;Transport	0.00180307	0.00862549	0.248154	0.00993886	0.0390216	0.725829	-0.105132	-0.0662728	-0.0306827	0.119579	0.00441667	0.674395	0.03129	0.712119	0.0304458	0.97824	0.316722	-0.0505634	-0.0780548	0.0109709	-0.0691321	-0.359879	-0.445386	-0.251179	0.00473892	0.00507615	0.0219922	0.0275465	0.0668571	0.153949	-0.0306443	0.783306	0.963159	0.0796799	0.0913934
C9JFR7;P99999	CYCS	Cytochrome c;Cytochrome c (Fragment)	activation of caspase activity;activation of caspase activity by cytochrome c;apoptosis;biological regulation;biosynthetic process;catabolic process;cell death;cellular biosynthetic process;cellular catabolic process;cellular component organization;cellular component organization at cellular level;cellular component organization or biogenesis;cellular component organization or biogenesis at cellu…	cell part;cytoplasmic part;cytosol;intracellular membrane-bounded organelle;intracellular organelle;intracellular organelle part;intracellular part;macromolecular complex;membrane;membrane part;membrane-bounded organelle;membrane-enclosed lumen;mitochondrial inner membrane;mitochondrial intermembrane space;mitochondrial membrane;mitochondrial part;mitochondrion;nucleus;organelle;organelle envelop…	binding;cation binding;electron carrier activity;electron transporter, transferring electrons from CoQH2-cytochrome c reductase complex and cytochrome c oxidase complex activity;heme binding;ion binding;iron ion binding;metal ion binding;tetrapyrrole binding;transition metal ion binding	3D-structure;Acetylation;Apoptosis;Completeproteome;Directproteinsequencing;Diseasemutation;Electrontransport;Heme;Iron;Metal-binding;Mitochondrion;Phosphoprotein;Polymorphism;Proteomicsidentification;Referenceproteome;Respiratorychain;Transport	0.619808	0.241722	0.0674089	0.747965	0.42859	0.520081	0.0176313	0.0397719	0.0776952	0.15417	0.534014	0.255961	0.0342525	0.730485	0.746201	0.839917	0.318373	0.0575966	0.0264033	0.0565366	0.0972262	0.0740753	0.426151	0.339049	0.587424	0.00763603	0.00171583	0.713264	0.0791908	0.0602623	-0.171183	0.121779	0.624491	0.0969288	0.100594
C9JHR8;F5GZZ9;Q86VB7;Q86VB7-2;Q86VB7-3;Q86VB7-4	CD163	Scavenger receptor cysteine-rich type 1 protein M130;Scavenger receptor cysteine-rich type 1 protein M130 (Hemoglobin scavenger receptor) (CD antigen CD163) [Cleaved into: Soluble CD163 (sCD163)]	acute inflammatory response;acute-phase response;cellular component organization;cellular component organization or biogenesis;cellular membrane organization;cellular process;defense response;endocytosis;establishment of localization;inflammatory response;membrane invagination;membrane organization;receptor-mediated endocytosis;response to stimulus;response to stress;response to wounding;transpor…	cell part;cytoplasmic part;cytoplasmic vesicle membrane;cytoplasmic vesicle part;endocytic vesicle membrane;extracellular region;integral to membrane;integral to plasma membrane;intracellular organelle part;intracellular part;intrinsic to membrane;intrinsic to plasma membrane;membrane;membrane part;organelle membrane;organelle part;plasma membrane;plasma membrane part;vesicle membrane	cargo receptor activity;receptor activity;scavenger receptor activity	Acutephase;Alternativesplicing;Cellmembrane;Completeproteome;Disulfidebond;Glycoprotein;Inflammatoryresponse;Membrane;Phosphoprotein;Polymorphism;Proteomicsidentification;Referenceproteome;Repeat;Secreted;Signal;Transmembrane;Transmembranehelix	0.377486	0.0552419	0.0440084	0.534552	0.14795	0.445032	0.0376712	-0.0841093	-0.0714791	0.292119	0.0105826	0.105445	0.127689	0.802399	0.0541147	0.722796	0.531613	-0.063546	-0.0995318	-0.0774131	-0.0660198	0.0588616	-0.0807383	-0.0834425	0.675462	0.629901	0.461809	0.774245	0.82029	0.695764	-0.0737026	0.51587	0.871174	0.0871378	0.0822344
C9JIZ6;P07602;P07602-2;P07602-3	PSAP	Prosaposin;Prosaposin (Proactivator polypeptide) [Cleaved into: Saposin-A (Protein A);Saposin-B (Cerebroside sulfate activator) (CSAct) (Dispersin) (Sphingolipid activator protein 1) (SAP-1) (Sulfatide/GM1 activator);Saposin-B-Val;Saposin-C (A1 activator) (Co-beta-glucosidase) (Glucosylceramidase activator) (Sphingolipid activator protein 2) (SAP-2);Saposin-D (Component C) (Protein C)]	biological regulation;blood coagulation;cell activation;cell differentiation;cellular developmental process;cellular lipid metabolic process;cellular metabolic process;cellular process;cellular process involved in reproduction;cellular response to chemical stimulus;cellular response to organic substance;cellular response to stimulus;coagulation;developmental growth;developmental process;developme…	cell part;cytoplasmic part;extracellular membrane-bounded organelle;extracellular organelle;extracellular region;extracellular region part;extracellular space;extracellular vesicular exosome;Golgi apparatus;integral to membrane;intracellular membrane-bounded organelle;intracellular non-membrane-bounded organelle;intracellular organelle;intracellular organelle lumen;intracellular organelle part;in…	binding;enzyme activator activity;enzyme regulator activity;lipid binding	3D-structure;Alternativesplicing;Completeproteome;Directproteinsequencing;Diseasemutation;Disulfidebond;Gangliosidosis;Gaucherdisease;Glycoprotein;Leukodystrophy;Lipidmetabolism;Lysosome;Metachromaticleukodystrophy;Proteomicsidentification;Referenceproteome;Repeat;Secreted;Signal;Sphingolipidmetabolism	0.00793639	0.00450895	0.940858	0.0285285	0.0231321	0.984428	-0.114824	-0.136486	-0.00235993	0.227535	0.000868437	0.943472	0.841562	0.77513	0.00796244	1	0.949906	-0.0644382	-0.190523	0.00281194	-0.00732491	-0.324092	-0.114442	0.0660362	0.0362729	0.493879	0.555561	0.0939101	0.733579	0.75075	-0.0453787	0.685608	0.93797	0.310736	0.255964
C9JKT8;Q9UEW3;Q9UEW3-2	MARCO	Macrophage receptor MARCO (Fragment);Macrophage receptor MARCO (Macrophage receptor with collagenous structure) (Scavenger receptor class A member 2)	activation of immune response;activation of innate immune response;apoptotic cell clearance;biological regulation;cell surface receptor linked signaling pathway;cellular component organization;cellular component organization or biogenesis;cellular membrane organization;cellular process;cellular response to stimulus;defense response;endocytosis;establishment of localization;immune response;immune …	cell part;collagen;cytoplasmic part;cytoplasmic vesicle membrane;cytoplasmic vesicle part;endocytic vesicle membrane;extracellular matrix part;extracellular region part;integral to membrane;integral to plasma membrane;intracellular organelle part;intracellular part;intrinsic to membrane;intrinsic to plasma membrane;membrane;membrane part;organelle membrane;organelle part;plasma membrane;plasma me…	cargo receptor activity;molecular transducer activity;pattern recognition receptor activity;receptor activity;scavenger receptor activity;signal transducer activity;signaling receptor activity;transmembrane signaling receptor activity	Alternativesplicing;Collagen;Completeproteome;Disulfidebond;Glycoprotein;Immunity;Innateimmunity;Membrane;Polymorphism;Proteomicsidentification;Receptor;Referenceproteome;Signal-anchor;Transmembrane;Transmembranehelix	0.879615	0.0243644	0.689366	0.934648	0.0818531	0.923325	0.0220806	0.10933	-0.0253983	0.179321	0.0246457	0.604388	0.254175	0.749227	0.0956708	0.975419	0.627556	0.0805956	0.129222	0.0393923	-0.0942384	-0.190653	0.142849	-0.0431157	0.312892	0.435426	0.75919	0.456034	0.691449	0.871966	0.0398352	0.777022	0.959716	0.102245	0.0890504
C9JP35	FAM3C	Protein FAM3C (Fragment)		cell part;cytoplasmic part;Golgi apparatus;intracellular membrane-bounded organelle;intracellular organelle;intracellular part;membrane-bounded organelle;organelle		Completeproteome;Proteomicsidentification;Referenceproteome	1.16697e-09	0.274319	0.152695	0	0.467649	0.654614	0.267972	0.0466483	0.0602763	0.591907	0.219022	0.558685	0.0721709	0.921992	0.452217	0.962957	0.405748	0.030117	0.0590468	0.0304977	0.0877642	0.728738	0.338919	0.300809	4.09286e-11	0.0373884	0.00572299	0	0.171369	0.0895294	-0.0345516	0.756486	0.95453	0.0859798	0.112838
C9JPD0;P58417;R4GMM9	NXPH1	Neurexophilin;Neurexophilin-1;Neurexophilin-1 (Fragment)		extracellular region		Completeproteome;Glycoprotein;Proteomicsidentification;Referenceproteome;Secreted;Signal	0.00244658	0.00696525	0.265041	0.0120492	0.0308293	0.731611	0.107604	-0.120641	-0.0686958	0.192573	0.00261572	0.16867	0.582652	0.753309	0.0180863	0.821889	0.855137	-0.0698132	-0.160578	-0.0955552	-0.0392784	0.423098	0.0921773	-0.143521	0.00143496	0.592867	0.229077	0.0156842	0.796935	0.478616	0.169311	0.155086	0.647725	0.560678	0.503869
C9JYY6;Q92823;Q92823-2;Q92823-3;Q92823-5;Q92823-6	NRCAM	Neuronal cell adhesion molecule;Neuronal cell adhesion molecule (Nr-CAM) (Neuronal surface protein Bravo) (hBravo) (NgCAM-related cell adhesion molecule) (Ng-CAM-related)	anatomical structure development;anatomical structure formation involved in morphogenesis;anatomical structure morphogenesis;angiogenesis;axon guidance;axonal fasciculation;axonogenesis;biological adhesion;biological regulation;cell adhesion;cell migration;cell motility;cell part morphogenesis;cell projection morphogenesis;cell projection organization;cell recognition;cell-cell adhesion;cellular …	axon part;cell part;cell projection;cell projection part;external side of plasma membrane;initial segment;integral to membrane;integral to plasma membrane;intrinsic to membrane;intrinsic to plasma membrane;membrane;membrane part;neuron projection;plasma membrane;plasma membrane part;synapse	ankyrin binding;binding;cytoskeletal protein binding;protein binding	3D-structure;Alternativesplicing;Celladhesion;Cellmembrane;Completeproteome;Disulfidebond;Glycoprotein;Immunoglobulindomain;Membrane;Phosphoprotein;Polymorphism;Proteomicsidentification;Referenceproteome;Repeat;Signal;Transmembrane;Transmembranehelix	5.05323e-07	0.21253	0.251364	0.0004	0.392258	0.725176	0.161115	-0.0416592	0.0356878	0.868977	0.0391045	0.83411	0.0341878	0.990123	0.138951	0.993039	0.321856	0.00717061	-0.0782816	-0.00712412	0.0752066	0.655907	0.409933	0.217256	1.28242e-08	0.0105877	0.0485057	0	0.0910891	0.212026	-0.0374949	0.73647	0.949902	0.0502155	0.0461007
D3DWX8;P98173;P98173-2;P98173-3;Q5HY75	FAM3A	Family with sequence similarity 3, member A, isoform CRA_c (Protein FAM3A);Protein FAM3A;Protein FAM3A (Cytokine-like protein 2-19)		extracellular region		Alternativesplicing;Completeproteome;Disulfidebond;Polymorphism;Proteomicsidentification;Referenceproteome;Secreted;Signal	0.799493	0.726955	0.494813	0.888252	0.850283	0.843784	0.00760541	0.0461899	0.0269876	0.845942	0.427844	0.639859	0.478257	0.97503	0.658582	0.97746	0.795332	-0.0347872	0.127167	0.0218029	0.0327822	0.430332	0.014599	0.0163547	0.031772	0.944781	0.900444	0.0861748	0.976493	0.948514	-0.20308	0.116485	0.616304	NaN	NaN
D3YTG3;H0Y897;Q7Z7G0;Q7Z7G0-2;Q7Z7G0-3;Q7Z7G0-4	ABI3BP	Target of Nesh-SH3;Target of Nesh-SH3 (Fragment);Target of Nesh-SH3 (Tarsh) (ABI gene family member 3-binding protein) (Nesh-binding protein) (NeshBP)	biological regulation;cellular component organization;cellular component organization at cellular level;cellular component organization or biogenesis;cellular component organization or biogenesis at cellular level;cellular process;extracellular matrix organization;extracellular structure organization;positive regulation of biological process;positive regulation of cell adhesion;positive regulatio…	extracellular matrix;extracellular region part;extracellular space;interstitial matrix;proteinaceous extracellular matrix	binding;carbohydrate binding;glycosaminoglycan binding;heparin binding;pattern binding;polysaccharide binding	Alternativesplicing;Completeproteome;Glycoprotein;Proteomicsidentification;Referenceproteome;Repeat;Secreted;Signal	0.312789	0.56406	0.122583	0.468643	0.732244	0.612657	-0.0361011	-0.0391614	0.279412	0.928751	0.479042	1	1	0.98979	0.698459	0.99709	0.996982	0.0116573	-0.0530211	0.305529	0.253295	-0.342107	-0.0972909	0.190011	0.0692905	0.789179	0.652211	0.148204	0.894965	0.807203	0.432627	0.284357	0.777388	NaN	NaN
D3YTI2;F2Z2Q9;G5E9R5;P24666;P24666-2;P24666-3;P24666-4	ACP1	Acid phosphatase 1, soluble, isoform CRA_d (Low molecular weight phosphotyrosine protein phosphatase);Low molecular weight phosphotyrosine protein phosphatase;Low molecular weight phosphotyrosine protein phosphatase (LMW-PTP) (LMW-PTPase) (EC 3.1.3.48) (Adipocyte acid phosphatase) (Low molecular weight cytosolic acid phosphatase) (EC 3.1.3.2) (Red cell acid phosphatase 1)		cell part;cytoplasm;extracellular membrane-bounded organelle;extracellular organelle;extracellular region part;extracellular vesicular exosome;internal side of plasma membrane;intracellular part;membrane part;membrane-bounded organelle;membrane-bounded vesicle;organelle;plasma membrane part;vesicle	acid phosphatase activity;catalytic activity;hydrolase activity;hydrolase activity, acting on ester bonds;non-membrane spanning protein tyrosine phosphatase activity;phosphatase activity;phosphoprotein phosphatase activity;phosphoric ester hydrolase activity;protein tyrosine phosphatase activity	3D-structure;Acetylation;Alternativesplicing;Completeproteome;Cytoplasm;Directproteinsequencing;Hydrolase;Phosphoprotein;Polymorphism;Proteinphosphatase;Proteomicsidentification;Referenceproteome	0.527435	0.457711	0.311161	0.667831	0.641528	0.769069	0.0266379	0.0569049	0.10895	0.493564	0.65182	0.173703	0.721613	0.892685	0.830224	0.818853	0.906799	0.0689499	0.0436555	0.177806	0.0477453	0.201235	0.268598	0.00738156	0.174982	0.130683	0.968563	0.296025	0.342464	0.983534	-0.531756	0.00207945	0.152889	NaN	NaN
D6R934;P02746	C1QB	Complement C1q subcomponent subunit B	activation of immune response;anatomical structure development;biological regulation;complement activation;complement activation, classical pathway;defense response;developmental process;humoral immune response;immune effector process;immune response;immune system process;innate immune response;inner ear development;macromolecule metabolic process;metabolic process;positive regulation of biologic…	blood microparticle;collagen;complement component C1 complex;extracellular matrix part;extracellular membrane-bounded organelle;extracellular organelle;extracellular region;extracellular region part;extracellular vesicular exosome;macromolecular complex;membrane-bounded organelle;membrane-bounded vesicle;organelle;protein complex;vesicle		3D-structure;Collagen;Complementpathway;Completeproteome;Directproteinsequencing;Diseasemutation;Disulfidebond;Glycoprotein;Hydroxylation;Immunity;Innateimmunity;Polymorphism;Proteomicsidentification;Pyrrolidonecarboxylicacid;Referenceproteome;Repeat;Secreted;Signal	0.834878	0.0409516	0.881792	0.910151	0.129011	0.982187	0.00398169	-0.0479495	-0.00290696	0.059139	0.105974	0.942961	0.739811	0.616074	0.291462	1	0.92201	-0.0529685	-0.0441851	0.00169366	-0.00715369	-0.0572579	-0.241818	-0.0544544	0.663893	0.143556	0.624883	0.766944	0.360344	0.790753	-0.0277296	0.803481	0.96816	0.0543338	0.064736
D6R938;E9PBG7;E9PF82;H0Y9J2;Q13557;Q13557-10;Q13557-11;Q13557-12;Q13557-3;Q13557-4;Q13557-5;Q13557-6;Q13557-8;Q13557-9	CAMK2D	Calcium/calmodulin-dependent protein kinase (CaM kinase) II delta, isoform CRA_e (Calcium/calmodulin-dependent protein kinase type II subunit delta);Calcium/calmodulin-dependent protein kinase type II subunit delta;Calcium/calmodulin-dependent protein kinase type II subunit delta (CaM kinase II subunit delta) (CaMK-II subunit delta) (EC 2.7.11.17);Calcium/calmodulin-dependent protein kinase type …	biological regulation;calcium ion homeostasis;calcium ion transport;calcium-mediated signaling;cation homeostasis;cation transport;cell communication;cell cycle process;cell growth;cell growth involved in cardiac muscle cell development;cell surface receptor linked signaling pathway;cell-cell signaling;cellular calcium ion homeostasis;cellular cation homeostasis;cellular chemical homeostasis;cell…	axon part;calcium channel complex;cation channel complex;cell body;cell junction;cell part;cell projection part;cell-cell contact zone;cell-cell junction;cytoplasm;cytoplasmic part;cytoplasmic vesicle membrane;cytoplasmic vesicle part;cytosol;endocytic vesicle membrane;endoplasmic reticulum membrane;endoplasmic reticulum part;initial segment;intercalated disc;intracellular membrane-bounded organe…	adenyl nucleotide binding;adenyl ribonucleotide binding;ATP binding;binding;calmodulin binding;calmodulin-dependent protein kinase activity;catalytic activity;channel inhibitor activity;channel regulator activity;cytoskeletal protein binding;identical protein binding;ion channel binding;ion channel inhibitor activity;kinase activity;nucleotide binding;phosphotransferase activity, alcohol group as…	3D-structure;Acetylation;Alternativesplicing;ATP-binding;Calmodulin-binding;Cellmembrane;Completeproteome;Kinase;Membrane;Nucleotide-binding;Phosphoprotein;Polymorphism;Proteomicsidentification;Referenceproteome;Sarcoplasmicreticulum;Serine/threonine-proteinkinase;Transferase	0.86264	0.00151004	0.0869278	0.92152	0.00971429	0.555916	-0.0178969	0.204166	0.0694952	0.0576894	6.60597e-05	0.0984346	0.1626	0.594133	0.00111475	0.702558	0.55724	0.136706	0.271626	0.0809364	0.0585514	0.0208733	0.455415	0.0732901	0.92654	0.00406469	0.526439	0.954906	0.0586357	0.738801	-0.0999451	0.387128	0.810722	NaN	NaN
D6R956;P09936	UCHL1	Ubiquitin carboxyl-terminal hydrolase (EC 3.4.19.12);Ubiquitin carboxyl-terminal hydrolase isozyme L1 (UCH-L1) (EC 3.4.19.12) (Neuron cytoplasmic protein 9.5) (PGP 9.5) (PGP9.5) (Ubiquitin thioesterase L1)	adult behavior;adult locomotory behavior;adult walking behavior;anatomical structure development;axon cargo transport;axon target recognition;axon transport of mitochondrion;behavior;biological regulation;catabolic process;cell communication;cell development;cell proliferation;cellular catabolic process;cellular component movement;cellular developmental process;cellular macromolecule catabolic pr…	axon;cell body;cell part;cell projection;cytoplasm;cytoplasmic part;cytosol;endoplasmic reticulum membrane;endoplasmic reticulum part;extracellular membrane-bounded organelle;extracellular organelle;extracellular region part;extracellular vesicular exosome;intracellular organelle part;intracellular part;membrane;membrane part;membrane-bounded organelle;membrane-bounded vesicle;neuron projection;n…	adrenergic receptor binding;alpha-2A adrenergic receptor binding;binding;catalytic activity;cysteine-type endopeptidase activity;cysteine-type peptidase activity;endopeptidase activity;enzyme binding;exopeptidase activity;G-protein-coupled receptor binding;hydrolase activity;ligase activity;omega peptidase activity;peptidase activity;peptidase activity, acting on L-amino acid peptides;protein bin…	3D-structure;Completeproteome;Cytoplasm;Directproteinsequencing;Diseasemutation;Endoplasmicreticulum;Glycoprotein;Hydrolase;Ligase;Lipoprotein;Membrane;Neurodegeneration;Oxidation;Parkinsondisease;Parkinsonism;Polymorphism;Prenylation;Protease;Proteomicsidentification;Referenceproteome;Thiolprotease;Ublconjugationpathway	0.810316	0.761842	0.000154158	0.891337	0.863509	0.024	0.0294	-0.0334349	0.240693	0.761842	1	0.00494353	0.000780001	0.946567	1	0.204769	0.0348571	-0.0334349	NaN	0.224306	0.255032	0.169219	0.0976328	0.376951	0.408579	0.649934	0.00418746	0.560024	0.834772	0.0788696	-0.203993	0.13155	0.617363	NaN	NaN
D6R960;D6RGY3;Q6PUV4	CPLX2	Complexin-2 (Complexin II) (CPX II) (Synaphin-1);Complexin-2 (Fragment)	anatomical structure development;biological regulation;cell activation;cell activation involved in immune response;cell differentiation;cellular developmental process;cellular process;developmental process;establishment of localization;establishment of localization in cell;exocytosis;immune effector process;immune system process;leukocyte activation;leukocyte activation involved in immune respons…	cell body;cell part;cell projection;cytoplasmic part;cytosol;dendrite;intracellular membrane-bounded organelle;intracellular organelle;intracellular part;lysosome;lytic vacuole;macromolecular complex;mast cell granule;membrane part;membrane-bounded organelle;neuron projection;neuronal cell body;organelle;protein complex;SNARE complex;synapse;synaptobrevin 2-SNAP-25-syntaxin-1a-complexin II comple…		Coiledcoil;Completeproteome;Cytoplasm;Differentiation;Exocytosis;Mastcelldegranulation;Neurogenesis;Neurotransmittertransport;Phosphoprotein;Proteomicsidentification;Referenceproteome;Transport	0.140254	0.0303656	0.0173964	0.251147	0.0942903	0.306458	0.108955	0.175438	0.155913	0.982165	0.00238034	0.0759867	0.0212157	1	0.0160916	0.666614	0.261448	-0.00239157	0.284871	0.145472	0.16536	0.516813	0.417616	0.311534	0.000755657	0.0155982	0.00772557	0.0121385	0.111409	0.0967	-0.221789	0.0611519	0.493705	0.277723	0.399332
D6RAG3;D6RI11;O14810	CPLX1	Complexin-1;Complexin-1 (Complexin I) (CPX I) (Synaphin-2);Complexin-1 (Fragment)	biological regulation;cell communication;cell-cell signaling;cellular process;establishment of localization;establishment of localization in cell;exocytosis;glutamate secretion;hormone secretion;hormone transport;insulin secretion;neurotransmitter secretion;neurotransmitter transport;peptide hormone secretion;peptide secretion;peptide transport;regulation of biological process;regulation of biolo…	cell body;cell part;cell projection;cytoplasmic part;cytosol;dendrite;intracellular part;macromolecular complex;membrane part;neuron projection;neuronal cell body;protein complex;SNARE complex;synapse;synaptobrevin 2-SNAP-25-syntaxin-1a-complexin I complex;synaptobrevin 2-SNAP-25-syntaxin-3-complexin complex	neurotransmitter transporter activity;transmembrane transporter activity;transporter activity	3D-structure;Coiledcoil;Completeproteome;Cytoplasm;Exocytosis;Neurotransmittertransport;Proteomicsidentification;Referenceproteome;Transport	0.0172504	1	0.0855424	0.0491873	1	0.547681	0.167486	-0.441484	0.159006	1	1	0.156874	0.354566	1	1	0.789109	0.715815	NaN	-0.441484	0.16296	0.151096	0.576935	0	0.413445	0.000679733	1	0.206245	0.0116444	0.997273	0.454895	-0.399036	0.224089	0.736899	NaN	NaN
D6RAR4;Q04756	HGFAC	Hepatocyte growth factor activator;Hepatocyte growth factor activator (HGF activator) (HGFA) (EC 3.4.21.-) [Cleaved into: Hepatocyte growth factor activator short chain;Hepatocyte growth factor activator long chain]	macromolecule metabolic process;metabolic process;primary metabolic process;protein metabolic process;proteolysis	cell part;cytoplasmic part;endoplasmic reticulum;extracellular region;extracellular region part;extracellular space;intracellular membrane-bounded organelle;intracellular organelle;intracellular part;membrane-bounded organelle;organelle;rough endoplasmic reticulum	catalytic activity;endopeptidase activity;hydrolase activity;peptidase activity;peptidase activity, acting on L-amino acid peptides;serine hydrolase activity;serine-type endopeptidase activity;serine-type peptidase activity	3D-structure;Completeproteome;Directproteinsequencing;Disulfidebond;EGF-likedomain;Glycoprotein;Hydrolase;Kringle;Polymorphism;Protease;Proteomicsidentification;Referenceproteome;Repeat;Secreted;Serineprotease;Signal;Zymogen	0.0794213	0.298246	0.09105	0.173405	0.490643	0.571402	-0.0828686	0.0502073	-0.0743016	0.414879	0.331717	0.190411	0.131702	0.865494	0.577348	0.835938	0.534558	0.0407166	0.0571672	-0.0659381	-0.0826651	-0.271207	-0.0237912	-0.266251	0.03608	0.888843	0.016977	0.0936285	0.946106	0.145244	0.174213	0.122218	0.622328	0.0578141	0.0533612
D6RCE0;E9PD25;O43897;O43897-2	TLL1	Metalloendopeptidase (EC 3.4.24.-);Tolloid-like protein 1 (EC 3.4.24.-);Tolloid-like protein 1 (Fragment)	anatomical structure development;cell differentiation;cellular component disassembly;cellular component disassembly at cellular level;cellular component organization;cellular component organization at cellular level;cellular component organization or biogenesis;cellular component organization or biogenesis at cellular level;cellular developmental process;cellular process;developmental process;ext…	extracellular region	binding;calcium ion binding;catalytic activity;cation binding;endopeptidase activity;hydrolase activity;ion binding;metal ion binding;metalloendopeptidase activity;metallopeptidase activity;peptidase activity;peptidase activity, acting on L-amino acid peptides;transition metal ion binding;zinc ion binding	3D-structure;Alternativesplicing;Atrialseptaldefect;Calcium;Completeproteome;Developmentalprotein;Differentiation;Diseasemutation;Disulfidebond;EGF-likedomain;Glycoprotein;Hydrolase;Metal-binding;Metalloprotease;Polymorphism;Protease;Proteomicsidentification;Referenceproteome;Repeat;Secreted;Signal;Zinc;Zymogen	0.867204	0.00174648	0.200958	0.927788	0.0136766	0.69629	0.00518708	-0.0705638	0.0410144	0.241156	0.000298097	0.503796	0.148342	0.791113	0.00434884	0.959014	0.552945	-0.0312178	-0.100073	0.0269691	0.053304	0.0168005	-0.0954845	0.262652	0.90781	0.568509	0.0218942	0.942993	0.782624	0.154	-0.104607	0.368493	0.816523	0.0712783	0.132954
D6RD17;D6RHJ6;P01591	JCHAIN	Immunoglobulin J chain (Fragment);Immunoglobulin J chain (Joining chain of multimeric IgA and IgM)	adaptive immune response;anatomical structure homeostasis;antibacterial humoral response;antimicrobial humoral response;biological regulation;defense response;defense response to bacterium;glomerular filtration;homeostatic process;humoral immune response;immune response;immune system process;innate immune response;multicellular organismal process;multi-organism process;positive regulation of biol…	blood microparticle;dimeric IgA immunoglobulin complex;extracellular membrane-bounded organelle;extracellular organelle;extracellular region;extracellular region part;extracellular space;extracellular vesicular exosome;IgA immunoglobulin complex;IgA immunoglobulin complex, circulating;IgM immunoglobulin complex;IgM immunoglobulin complex, circulating;immunoglobulin complex;immunoglobulin complex,…	antigen binding;binding;identical protein binding;IgA binding;immunoglobulin binding;protein binding;protein complex binding;protein dimerization activity;protein homodimerization activity	Completeproteome;Directproteinsequencing;Disulfidebond;Glycoprotein;Proteomicsidentification;Pyrrolidonecarboxylicacid;Referenceproteome;Secreted;Signal	0.167512	0.191258	0.0300604	0.292255	0.361741	0.378226	-0.0932563	-0.0953719	-0.179035	0.282625	0.334603	0.0437667	0.0359699	0.793487	0.576763	0.603149	0.318278	-0.10536	-0.0878807	-0.202209	-0.157643	-0.141359	-0.0901721	-0.266721	0.281326	0.590309	0.0147924	0.423434	0.796693	0.133744	0.216807	0.048983	0.501726	0.0762015	0.0703451
D6REA1;Q9H173	SIL1	Nucleotide exchange factor SIL1;Nucleotide exchange factor SIL1 (BiP-associated protein) (BAP)	cellular macromolecule metabolic process;cellular metabolic process;cellular process;cellular protein metabolic process;establishment of localization;establishment of localization in cell;establishment of protein localization;intracellular protein transport;intracellular transport;macromolecule metabolic process;metabolic process;primary metabolic process;protein folding;protein metabolic process…	cell part;cytoplasmic part;endoplasmic reticulum;endoplasmic reticulum lumen;endoplasmic reticulum part;extracellular region part;extracellular space;intracellular membrane-bounded organelle;intracellular organelle;intracellular organelle lumen;intracellular organelle part;intracellular part;membrane-bounded organelle;membrane-enclosed lumen;organelle;organelle lumen;organelle part	binding;protein binding;unfolded protein binding	Completeproteome;Diseasemutation;Endoplasmicreticulum;Glycoprotein;Polymorphism;Proteintransport;Proteomicsidentification;Referenceproteome;Signal;Translocation;Transport	0.134845	0.440395	0.928734	0.248285	0.634269	0.991056	-0.069799	-0.0248316	0.00236952	0.190146	0.867106	0.660584	0.548124	0.749256	0.967647	0.986231	0.839516	-0.0496195	-0.00624064	-0.0148842	0.018296	-0.0848941	-0.31183	-0.069874	0.522636	0.0566681	0.530203	0.667176	0.212514	0.742837	0.0124665	0.910937	0.991888	0.19082	0.155835
D6RER2;D6RIH8;Q13634;Q13634-2	CDH18	Cadherin-18;Cadherin-18 (Cadherin-14)	adherens junction organization;biological adhesion;cell adhesion;cell junction assembly;cell junction organization;cell-cell adhesion;cell-cell junction organization;cellular component assembly;cellular component assembly at cellular level;cellular component organization;cellular component organization at cellular level;cellular component organization or biogenesis;cellular component organization…	cell part;integral to membrane;intrinsic to membrane;membrane;membrane part;plasma membrane	binding;calcium ion binding;cation binding;ion binding;metal ion binding	Alternativesplicing;Calcium;Celladhesion;Cellmembrane;Cleavageonpairofbasicresidues;Completeproteome;Glycoprotein;Membrane;Metal-binding;Phosphoprotein;Proteomicsidentification;Referenceproteome;Repeat;Signal;Transmembrane;Transmembranehelix	0.56736	0.128719	0.717649	0.701179	0.277801	0.929861	0.0467508	-0.067949	0.0189479	0.868511	0.0372947	0.593721	0.932845	0.98991	0.130547	0.968325	0.985692	-0.0085311	-0.115483	0.0364151	0.00511963	0.0660864	-0.0749042	0.0343486	0.638242	0.654915	0.774541	0.74981	0.833651	0.879119	-0.00964232	0.935929	0.993876	0.566022	0.521338
D6RF35	GC	Vitamin D-binding protein		extracellular region part;extracellular space	binding;lipid binding;steroid binding;transmembrane transporter activity;transporter activity;vitamin binding;vitamin D binding;vitamin transporter activity	Completeproteome;Proteomicsidentification;Referenceproteome	0.405456	0.230303	0.961392	0.557931	0.399712	0.994836	-0.0641179	0.488104	0.00440015	0.444463	0.206065	0.543217	0.451043	0.879859	0.426474	0.96502	0.774287	0.183231	0.589728	-0.0706481	0.062771	-0.10313	0.312111	-0.243671	0.683845	0.49557	0.262532	0.783002	0.734605	0.518602	0.0512508	0.816355	0.964019	0.0891324	0.082016
D6RF86;P55285;P55285-2	CDH6	Cadherin-6;Cadherin-6 (Kidney cadherin) (K-cadherin)	adherens junction organization;biological adhesion;cell adhesion;cell junction assembly;cell junction organization;cell-cell adhesion;cell-cell junction organization;cellular component assembly;cellular component assembly at cellular level;cellular component organization;cellular component organization at cellular level;cellular component organization or biogenesis;cellular component organization…	cell part;extracellular membrane-bounded organelle;extracellular organelle;extracellular region part;extracellular vesicular exosome;integral to membrane;intrinsic to membrane;membrane;membrane part;membrane-bounded organelle;membrane-bounded vesicle;organelle;plasma membrane;vesicle	binding;calcium ion binding;cation binding;ion binding;metal ion binding	Alternativesplicing;Calcium;Celladhesion;Cellmembrane;Cleavageonpairofbasicresidues;Completeproteome;Glycoprotein;Membrane;Metal-binding;Phosphoprotein;Proteomicsidentification;Referenceproteome;Repeat;Signal;Transmembrane;Transmembranehelix	0.00766888	0.186675	0.14094	0.0286079	0.36355	0.653325	0.100997	-0.0488831	0.0623951	0.580413	0.143426	0.676793	0.0333585	0.921411	0.343555	0.983184	0.314177	-0.0258329	-0.0661707	0.0194996	0.101991	0.410066	0.198865	0.202978	0.00113823	0.231331	0.0657129	0.0142857	0.481981	0.244665	-0.0398764	0.7204	0.946474	0.0647865	0.0652778
D6RFM1;P20396	TRH	Pro-thyrotropin-releasing hormone;Pro-thyrotropin-releasing hormone (Pro-TRH) (Prothyroliberin) [Cleaved into: Thyrotropin-releasing hormone (TRH) (Protirelin) (TSH-releasing factor) (Thyroliberin) (Thyrotropin-releasing factor) (TRF)]	adult behavior;adult locomotory behavior;adult walking behavior;amine metabolic process;behavior;biological regulation;cell communication;cell-cell signaling;cellular amine metabolic process;cellular biogenic amine metabolic process;cellular metabolic process;cellular nitrogen compound metabolic process;cellular process;cellular response to chemical stimulus;cellular response to endogenous stimul…	cell part;cytoplasmic membrane-bounded vesicle;cytoplasmic part;cytoplasmic vesicle;extracellular region;intracellular membrane-bounded organelle;intracellular organelle;intracellular part;membrane;membrane-bounded organelle;membrane-bounded vesicle;nucleus;organelle;plasma membrane;stored secretory granule;vesicle	binding;hormone activity;protein binding;receptor binding;thyrotropin-releasing hormone activity	Amidation;Cleavageonpairofbasicresidues;Completeproteome;Hormone;Polymorphism;Proteomicsidentification;Pyrrolidonecarboxylicacid;Referenceproteome;Repeat;Secreted;Signal	1	0.791346	0.417773	1	0.880348	0.810902	NaN	-0.0258747	0.0511776	0.68044	0.995351	0.61312	0.368831	0.943267	1	0.97447	0.725908	-0.048193	-0.000766675	0.0365891	0.0667387	0	-0.276075	0.0995334	1	0.119903	0.465478	0.991626	0.325326	0.700243	-0.074809	0.583718	0.900283	NaN	NaN
D6RGG3;Q99715	COL12A1	Collagen alpha-1(XII) chain	anatomical structure development;biological adhesion;cell adhesion;cell differentiation;cellular component disassembly;cellular component disassembly at cellular level;cellular component organization;cellular component organization at cellular level;cellular component organization or biogenesis;cellular component organization or biogenesis at cellular level;cellular developmental process;cellular…	anchoring collagen;cell part;collagen;collagen type XII;cytoplasmic part;endoplasmic reticulum lumen;endoplasmic reticulum part;extracellular matrix;extracellular matrix part;extracellular membrane-bounded organelle;extracellular organelle;extracellular region;extracellular region part;extracellular space;extracellular vesicular exosome;FACIT collagen;intracellular organelle lumen;intracellular o…	extracellular matrix structural constituent;extracellular matrix structural constituent conferring tensile strength;structural molecule activity	Alternativesplicing;Celladhesion;Collagen;Completeproteome;Directproteinsequencing;Disulfidebond;Extracellularmatrix;Glycoprotein;Hydroxylation;Polymorphism;Proteomicsidentification;Referenceproteome;Repeat;Secreted;Signal	0.0306267	0.262096	0.619657	0.0779072	0.457094	0.908684	-0.137873	-0.0349532	0.0115671	0.504336	0.260321	0.813464	0.533978	0.901152	0.504856	0.990473	0.832462	-0.0294063	-0.0389153	0.00534238	0.0172939	-0.340391	-0.413388	-0.134798	0.0126326	0.0135739	0.239331	0.0460862	0.104396	0.488201	-0.138393	0.226913	0.736071	0.0494998	0.0548173
D6RGW2;O95157	NXPH3	Neurexophilin-3	biological regulation;cell surface receptor linked signaling pathway;cellular process;cellular response to stimulus;G-protein coupled receptor protein signaling pathway;neuropeptide signaling pathway;regulation of biological process;regulation of cellular process;response to stimulus;signal transduction	extracellular region		Completeproteome;Directproteinsequencing;Glycoprotein;Proteomicsidentification;Referenceproteome;Secreted;Signal	0.120885	0.423957	0.0015929	0.22973	0.618504	0.10256	0.0797826	0.0494849	0.133783	0.460653	0.0854	0.013938	0.00672087	0.884618	0.241604	0.411256	0.134733	-0.0506598	0.124593	0.117298	0.149	0.15532	0.105646	0.300702	0.240134	0.52787	0.0057411	0.372264	0.75977	0.0888155	-0.296972	0.00640474	0.218154	0.190763	0.206361
D6RH31;Q6UXI9;Q6UXI9-3;Q6UXI9-4;Q6UXI9-5;Q6UXI9-6	NPNT	Nephronectin (Fragment);Nephronectin (Preosteoblast EGF-like repeat protein with MAM domain) (Protein EGFL6-like)	anatomical structure development;anatomical structure morphogenesis;biological adhesion;biological regulation;branching involved in ureteric bud morphogenesis;branching morphogenesis of a tube;cell adhesion;cell adhesion mediated by integrin;cell-cell adhesion;cell-cell adhesion mediated by integrin;cell-matrix adhesion;cell-substrate adhesion;cellular component organization;cellular component or…	alpha8-beta1 integrin complex;basement membrane;cell part;contractile fiber;contractile fiber part;cytoplasmic part;extracellular matrix;extracellular matrix part;extracellular membrane-bounded organelle;extracellular organelle;extracellular region;extracellular region part;extracellular vesicular exosome;integrin complex;intracellular non-membrane-bounded organelle;intracellular organelle;intrac…	binding;calcium ion binding;cation binding;integrin binding;ion binding;metal ion binding;protein binding;protein complex binding;receptor binding	Alternativesplicing;Calcium;Celladhesion;Completeproteome;Developmentalprotein;Differentiation;Disulfidebond;EGF-likedomain;Extracellularmatrix;Polymorphism;Proteomicsidentification;Referenceproteome;Repeat;Secreted;Signal	0.662119	0.00496788	0.577742	0.775359	0.023871	0.882066	-0.0369895	0.168187	0.0206378	0.172711	0.000386895	0.372807	0.989171	0.748328	0.00428235	0.896439	0.99728	0.0748206	0.296565	0.0430722	0.000446804	-0.158471	0.31107	0.0605231	0.370707	0.064796	0.626594	0.521159	0.225072	0.792454	-0.103151	0.406168	0.813623	0.247418	0.219394
D6RHH7;P24387	CRHBP	Corticotropin-releasing factor-binding protein;Corticotropin-releasing factor-binding protein (CRF-BP) (CRF-binding protein) (Corticotropin-releasing hormone-binding protein) (CRH-BP)	adult behavior;aggressive behavior;behavior;behavioral interaction between organisms;behavioral response to ethanol;biological regulation;cell communication;cell-cell signaling;cellular process;cellular response to alkaloid;cellular response to calcium ion;cellular response to cAMP;cellular response to chemical stimulus;cellular response to cocaine;cellular response to cytokine stimulus;cellular …	axon part;axon terminus;cell part;cell projection;cell projection part;cytoplasmic membrane-bounded vesicle;cytoplasmic part;cytoplasmic vesicle;cytoskeletal part;dendrite;dense core granule;endosome;extracellular region part;extracellular space;intracellular;intracellular membrane-bounded organelle;intracellular organelle;intracellular organelle part;intracellular part;late endosome;lysosome;lyt…	binding;corticotropin-releasing hormone binding;hormone binding;peptide binding;peptide hormone binding	Completeproteome;Directproteinsequencing;Disulfidebond;Glycoprotein;Proteomicsidentification;Referenceproteome;Secreted;Signal	0.0623031	NaN	1	0.140119	1	0.998309	-0.0781319	0	0.0368257	NaN	NaN	1	1	1	1	0.996408	0.996301	0	0	NaN	0.0368257	-0.377545	0	0	0.0331468	1	1	0.0888231	0.996594	0.99797	0	1	0.997886	NaN	NaN
D6RJG0;Q9Y6N8	CDH10	Cadherin-10;Cadherin-10 (T2-cadherin)	adherens junction organization;biological adhesion;cell adhesion;cell junction assembly;cell junction organization;cell-cell adhesion;cell-cell junction organization;cellular component assembly;cellular component assembly at cellular level;cellular component organization;cellular component organization at cellular level;cellular component organization or biogenesis;cellular component organization…	cell part;integral to membrane;intrinsic to membrane;membrane;membrane part;plasma membrane	binding;calcium ion binding;cation binding;ion binding;metal ion binding	Calcium;Celladhesion;Cellmembrane;Cleavageonpairofbasicresidues;Completeproteome;Glycoprotein;Membrane;Metal-binding;Phosphoprotein;Polymorphism;Proteomicsidentification;Referenceproteome;Repeat;Signal;Transmembrane;Transmembranehelix	0.148251	0.298377	0.309924	0.270199	0.50051	0.769764	0.0614256	-0.0285164	0.02264	0.544291	0.245481	0.410344	0.296232	0.917436	0.489733	0.950773	0.674799	-0.0213513	-0.0334423	0.0175943	0.0274755	0.314272	0.0606532	0.196548	0.144167	0.721388	0.0825475	0.252744	0.857615	0.273501	0.027238	0.811663	0.965913	0.0483822	0.0829988
E5RGY1;Q9UKQ2;Q9UKQ2-2	ADAM28	Disintegrin and metalloproteinase domain-containing protein 28 (ADAM 28) (EC 3.4.24.-) (Epididymal metalloproteinase-like, disintegrin-like, and cysteine-rich protein II) (eMDC II) (Metalloproteinase-like, disintegrin-like, and cysteine-rich protein L) (MDC-L);Disintegrin and metalloproteinase domain-containing protein 28	gamete generation;male gamete generation;multicellular organismal process;multicellular organismal reproductive process;reproductive process;spermatogenesis	cell part;extracellular region;integral to membrane;intrinsic to membrane;membrane;membrane part;plasma membrane	binding;catalytic activity;cation binding;endopeptidase activity;hydrolase activity;ion binding;metal ion binding;metalloendopeptidase activity;metallopeptidase activity;peptidase activity;peptidase activity, acting on L-amino acid peptides;transition metal ion binding;zinc ion binding	Alternativesplicing;Cellmembrane;Cleavageonpairofbasicresidues;Completeproteome;Disulfidebond;EGF-likedomain;Glycoprotein;Hydrolase;Membrane;Metal-binding;Metalloprotease;Polymorphism;Protease;Proteomicsidentification;Referenceproteome;Secreted;Signal;Transmembrane;Transmembranehelix;Zinc;Zymogen	0.0264389	0.136745	0.176917	0.0709782	0.284859	0.67361	-0.106735	-0.11215	0.109872	0.129402	0.377724	0.37331	0.165424	0.709826	0.615035	0.903966	0.555593	-0.148584	-0.0809206	0.0846244	0.130729	-0.237596	-0.148239	0.169357	0.13987	0.388234	0.157973	0.248543	0.647859	0.386886	-0.168781	0.159412	0.652854	0.125515	0.14587
E5RHU3;E5RJB8;E7ESK6;E9PBI9;P34741	SDC2	Syndecan;Syndecan-2 (Fragment);Syndecan-2 (SYND2) (Fibroglycan) (Heparan sulfate proteoglycan core protein) (HSPG) (CD antigen CD362)	amine metabolic process;aminoglycan biosynthetic process;aminoglycan catabolic process;aminoglycan metabolic process;anatomical structure morphogenesis;axon guidance;biological regulation;biosynthetic process;carbohydrate biosynthetic process;carbohydrate catabolic process;carbohydrate metabolic process;catabolic process;cell migration;cell motility;cell part morphogenesis;cell projection morphog…	cell body;cell part;cell surface;cytoplasmic part;Golgi apparatus part;Golgi lumen;integral to membrane;intracellular organelle lumen;intracellular organelle part;intracellular part;intrinsic to membrane;lysosomal lumen;membrane;membrane part;membrane-enclosed lumen;neuronal cell body;organelle lumen;organelle part;plasma membrane;synapse;vacuolar lumen;vacuolar part	binding;PDZ domain binding;protein binding;protein domain specific binding	Completeproteome;Differentiation;Glycoprotein;Heparansulfate;Membrane;Neurogenesis;Phosphoprotein;Polymorphism;Proteoglycan;Proteomicsidentification;Referenceproteome;Signal;Transmembrane;Transmembranehelix	0.212223	0.106085	0.304003	0.352276	0.245761	0.765386	-0.0551743	0.0423154	-0.0268349	0.0431196	0.668411	0.626555	0.197934	0.582613	0.847606	0.978561	0.595173	0.0662889	0.0135472	-0.0138547	-0.0411131	-0.19877	0.358403	0.0181045	0.231558	0.0271381	0.880878	0.362348	0.147921	0.941157	0.0494427	0.682197	0.938569	0.243483	0.188045
E5RIP7;H0YBL1;P29218;P29218-3	IMPA1	Inositol monophosphatase 1 (IMP 1) (IMPase 1) (EC 3.1.3.25) (D-galactose 1-phosphate phosphatase) (EC 3.1.3.94) (Inositol-1(or 4)-monophosphatase 1) (Lithium-sensitive myo-inositol monophosphatase A1);Inositol-1-monophosphatase (EC 3.1.3.25) (Fragment)	alcohol biosynthetic process;alcohol metabolic process;biological regulation;biosynthetic process;carbohydrate biosynthetic process;carbohydrate metabolic process;catabolic process;cellular biosynthetic process;cellular carbohydrate biosynthetic process;cellular carbohydrate metabolic process;cellular lipid metabolic process;cellular metabolic process;cellular process;cellular response to stimulu…	cell part;cytoplasm;cytoplasmic part;cytosol;extracellular membrane-bounded organelle;extracellular organelle;extracellular region part;extracellular vesicular exosome;intracellular part;membrane-bounded organelle;membrane-bounded vesicle;organelle;vesicle	alkali metal ion binding;binding;catalytic activity;cation binding;hydrolase activity;hydrolase activity, acting on ester bonds;identical protein binding;inositol monophosphate phosphatase activity;inositol or phosphatidylinositol phosphatase activity;inositol phosphate phosphatase activity;ion binding;lithium ion binding;magnesium ion binding;manganese ion binding;metal ion binding;phosphatase a…	3D-structure;Alternativesplicing;Completeproteome;Cytoplasm;Hydrolase;Lithium;Magnesium;Metal-binding;Polymorphism;Proteomicsidentification;Referenceproteome	0.00113046	9.81094e-07	0.00659176	0.00750239	0	0.194857	0.0908252	0.191005	0.0833716	0.00457197	1.61738e-07	0.263035	0.000326611	0.303667	0	0.861691	0.0234667	0.126325	0.239514	0.0345015	0.128482	0.530532	0.439316	0.220281	3.683e-05	0.00578871	0.0453849	0.00358824	0.0680519	0.207071	-0.242641	0.0270925	0.398346	0.0924966	0.222471	+	+
E5RJR5;P63208	SKP1	S-phase kinase-associated protein 1;S-phase kinase-associated protein 1 (Cyclin-A/CDK2-associated protein p19) (p19A) (Organ of Corti protein 2) (OCP-2) (Organ of Corti protein II) (OCP-II) (RNA polymerase II elongation factor-like protein) (SIII) (Transcription elongation factor B polypeptide 1-like) (p19skp1)	activation of immune response;activation of innate immune response;anaphase-promoting complex-dependent proteasomal ubiquitin-dependent protein catabolic process;biological regulation;catabolic process;cell cycle;cell cycle process;cell surface receptor linked signaling pathway;cellular catabolic process;cellular component organization;cellular component organization at cellular level;cellular co…	cell part;Cul7-RING ubiquitin ligase complex;cullin-RING ubiquitin ligase complex;cytoplasmic part;cytosol;extracellular membrane-bounded organelle;extracellular organelle;extracellular region part;extracellular vesicular exosome;intracellular organelle part;intracellular part;macromolecular complex;membrane-bounded organelle;membrane-bounded vesicle;nuclear part;nucleoplasm;organelle;organelle p…	acid-amino acid ligase activity;catalytic activity;ligase activity;ligase activity, forming carbon-nitrogen bonds;small conjugating protein ligase activity;ubiquitin-protein ligase activity	3D-structure;Alternativesplicing;Completeproteome;Directproteinsequencing;Phosphoprotein;Polymorphism;Proteomicsidentification;Referenceproteome;Ublconjugationpathway	0.0172898	0.936582	0.600863	0.0553052	0.964488	0.897649	0.0621296	0.00412366	0.0244637	0.51746	0.473408	0.908354	0.464241	0.90674	0.696668	1	0.781335	-0.0396684	0.0445471	0.00665908	0.0406498	0.297484	-0.0596023	0.2304	0.0221258	0.722248	0.0498751	0.0670104	0.857245	0.214304	0.00849478	0.943137	0.993659	0.223903	0.386078
E5RJY1;E7ESM1;Q92597;Q92597-2;Q92597-3	NDRG1	Protein NDRG1;Protein NDRG1 (Differentiation-related gene 1 protein) (DRG-1) (N-myc downstream-regulated gene 1 protein) (Nickel-specific induction protein Cap43) (Reducing agents and tunicamycin-responsive protein) (RTP) (Rit42)	biological regulation;cell activation;cellular component organization;cellular component organization or biogenesis;cellular membrane organization;cellular process;cellular response to chemical stimulus;cellular response to hypoxia;cellular response to oxygen levels;cellular response to stimulus;cellular response to stress;DNA damage response, signal transduction by p53 class mediator;immune syst…	adherens junction;anchoring junction;cell junction;cell part;cell-cell adherens junction;cell-cell junction;centrosome;cytoplasm;cytoplasmic part;cytoskeletal part;cytoskeleton;cytosol;endosomal part;endosome membrane;extracellular membrane-bounded organelle;extracellular organelle;extracellular region part;extracellular vesicular exosome;intracellular membrane-bounded organelle;intracellular non…	binding;cadherin binding;cell adhesion molecule binding;cytoskeletal protein binding;enzyme binding;gamma-tubulin binding;GTPase binding;microtubule binding;protein binding;Rab GTPase binding;Ras GTPase binding;small GTPase binding;tubulin binding	Acetylation;Alternativesplicing;Cellmembrane;Charcot-Marie-Toothdisease;Completeproteome;Cytoplasm;Cytoskeleton;Directproteinsequencing;Membrane;Microtubule;Neurodegeneration;Neuropathy;Nucleus;Phosphoprotein;Polymorphism;Proteomicsidentification;Referenceproteome;Repeat	0.133283	0.159156	0.997213	0.24889	0.31108	0.998283	-0.0548671	-0.212093	0.000237592	0.148325	1	0.937967	0.908905	0.731589	1	1	0.976702	-0.26955	-0.0971789	0.00686105	-0.0096976	0.081237	-0.588073	0.229929	0.632667	0.219577	0.391625	0.746702	0.469751	0.629023	-0.240922	0.368728	0.815832	0.128388	0.103238
E5RK69;E7EMC6;P08133;P08133-2	ANXA6	Annexin;Annexin A6 (67 kDa calelectrin) (Annexin VI) (Annexin-6) (Calphobindin-II) (CPB-II) (Chromobindin-20) (Lipocortin VI) (Protein III) (p68) (p70)	biological regulation;calcium ion transport;cation transport;cellular component assembly;cellular component organization;cellular component organization or biogenesis;cellular process;divalent inorganic cation transport;divalent metal ion transport;establishment of localization;ion transmembrane transport;ion transport;macromolecular complex assembly;macromolecular complex subunit organization;me…	adherens junction;anchoring junction;cell junction;cell part;cell-substrate adherens junction;cell-substrate junction;cytoplasmic membrane-bounded vesicle;cytoplasmic part;cytoplasmic vesicle;endosomal part;endosome membrane;extracellular membrane-bounded organelle;extracellular organelle;extracellular region part;extracellular vesicular exosome;focal adhesion;intracellular membrane-bounded organ…	binding;calcium ion binding;calcium-dependent phospholipid binding;calcium-dependent protein binding;cation binding;channel activity;cholesterol binding;gated channel activity;GTP binding;guanyl nucleotide binding;guanyl ribonucleotide binding;identical protein binding;ion binding;ion channel activity;ion transmembrane transporter activity;ligand-gated channel activity;ligand-gated ion channel ac…	3D-structure;Acetylation;Alternativesplicing;Annexin;Calcium;Calcium/phospholipid-binding;Completeproteome;Cytoplasm;Directproteinsequencing;Phosphoprotein;Proteomicsidentification;Referenceproteome;Repeat	0.85823	0.171846	0.0285705	0.919085	0.331098	0.381345	0.0111833	0.160338	0.141513	0.28294	0.341886	0.0407924	0.0749583	0.794573	0.580864	0.592178	0.410243	0.150582	0.176597	0.166515	0.123655	-0.00734391	0.102754	0.230058	0.97347	0.715555	0.158851	0.982247	0.855671	0.388462	-0.157157	0.339341	0.795465	NaN	NaN
E7EMB3;E7ETZ0;H0Y7A7;P0DP23;P0DP24;P0DP25	CALM2;CALM1;CALM2;CALM1;CALM2;CALM3	Calmodulin-1;Calmodulin-2;Calmodulin-2 (Fragment);Calmodulin-3			binding;calcium ion binding;cation binding;ion binding;metal ion binding	Calcium;Completeproteome;Proteomicsidentification;Referenceproteome	0.027825	0.932747	0.918287	0.0723723	0.964478	0.983206	0.134929	0.0048172	-0.0083116	0.0738258	0.171926	0.47096	0.531454	0.638324	0.38312	0.957135	0.830979	0.12187	-0.0888248	-0.0658743	0.0684387	0.425541	0.392245	0.311472	0.00356579	0.0217661	0.0446533	0.0240752	0.134155	0.207986	-0.182223	0.24809	0.753896	0.195875	0.215664
E7EMS2;G3V3D1;G3V3E8;J3KMY5;P61916	NPC2	NPC intracellular cholesterol transporter 2;NPC intracellular cholesterol transporter 2 (Epididymal secretory protein E1) (Human epididymis-specific protein 1) (He1) (Niemann-Pick disease type C2 protein);NPC intracellular cholesterol transporter 2 (Fragment)	alcohol metabolic process;biological regulation;chemical homeostasis;cholesterol efflux;cholesterol homeostasis;cholesterol metabolic process;cholesterol transport;establishment of localization;establishment of localization in cell;glycolipid transport;homeostatic process;intracellular cholesterol transport;intracellular lipid transport;intracellular sterol transport;intracellular transport;lipid…	cell part;cytoplasmic part;endoplasmic reticulum;extracellular membrane-bounded organelle;extracellular organelle;extracellular region part;extracellular vesicular exosome;intracellular membrane-bounded organelle;intracellular organelle;intracellular part;lysosome;lytic vacuole;membrane-bounded organelle;membrane-bounded vesicle;organelle;vacuole;vesicle	binding;cholesterol binding;enzyme binding;lipid binding;protein binding;steroid binding;sterol binding	Acetylation;Alternativesplicing;Cholesterolmetabolism;Completeproteome;Directproteinsequencing;Diseasemutation;Disulfidebond;Endoplasmicreticulum;Glycoprotein;Lipidmetabolism;Lysosome;Niemann-Pickdisease;Polymorphism;Proteomicsidentification;Referenceproteome;Secreted;Signal;Steroidmetabolism;Sterolmetabolism	0.554788	0.00026398	0.323376	0.698766	0.00324706	0.772678	0.0153369	-0.139133	-0.0303363	0.0185709	0.000124876	0.42016	0.415516	0.43938	0.00171034	0.951571	0.765818	-0.0807341	-0.182932	-0.0296783	-0.0309436	0.0766367	-0.153355	-0.0686434	0.56057	0.357981	0.537489	0.692046	0.620512	0.746976	-0.0964905	0.385523	0.810739	0.115051	0.119801
E7EN28;E7ESV6;E7ETE3;E7EUP0;E7EUW2;E7EVD6;E7EX52	ADGRL3	Adhesion G protein-coupled receptor L3		cell part;integral to membrane;intrinsic to membrane;membrane;membrane part;plasma membrane	binding;carbohydrate binding;G-protein coupled receptor activity;molecular transducer activity;receptor activity;signal transducer activity;signaling receptor activity;transmembrane signaling receptor activity	Cellmembrane;Completeproteome;G-proteincoupledreceptor;Membrane;Proteomicsidentification;Receptor;Referenceproteome;Transducer;Transmembrane;Transmembranehelix	0.323423	0.283307	0.438392	0.48567	0.485137	0.824145	0.0281748	-0.0305694	0.019139	0.962247	0.120812	0.863488	0.259666	0.99726	0.312527	0.998997	0.639165	-0.00174273	-0.0521894	0.00505311	0.0321414	0.164051	0.287059	0.271341	0.214395	0.0805632	0.0130908	0.343546	0.25402	0.127374	-0.0629472	0.571842	0.892329	0.0577429	0.0686013
E7EN65;E7ENM0;P15502-1;P15502-2;P15502-4;P15502-5	ELN	Elastin;Elastin (Tropoelastin)	anatomical structure morphogenesis;blood circulation;cell proliferation;cellular component disassembly;cellular component disassembly at cellular level;cellular component organization;cellular component organization at cellular level;cellular component organization or biogenesis;cellular component organization or biogenesis at cellular level;cellular process;circulatory system process;development…	elastic fiber;extracellular matrix;extracellular matrix part;extracellular region;extracellular region part;proteinaceous extracellular matrix	extracellular matrix structural constituent;structural molecule activity	Alternativesplicing;Completeproteome;Disulfidebond;Extracellularmatrix;Hydroxylation;Polymorphism;Proteomicsidentification;Referenceproteome;Repeat;Secreted;Signal;Williams-Beurensyndrome	0.988111	0.0509294	0.166834	1	0.137947	0.669248	-0.00124185	0.128936	0.0604287	0.0433272	0.291242	0.373819	0.15851	0.569525	0.531462	0.89592	0.55962	0.146528	0.0937527	0.0457496	0.0745207	-0.0397139	0.297849	0.0989215	0.847258	0.0693392	0.376593	0.909252	0.235072	0.615306	-0.217678	0.0494695	0.502367	NaN	NaN
E7EN89;E9PP67;E9PQ25;F2Z2Y8;Q9H0E2;Q9H0E2-2	TOLLIP	Toll interacting protein, isoform CRA_b (Toll-interacting protein);Toll-interacting protein;Toll-interacting protein (Fragment)	autophagy;biological regulation;catabolic process;cell activation;cell communication;cell differentiation;cell-cell signaling;cellular catabolic process;cellular developmental process;cellular metabolic process;cellular process;cellular response to stimulus;defense response;developmental process;epithelial cell differentiation;immune response;immune system process;inflammatory response;innate imm…	cell part;cytoplasm;cytoplasmic part;cytosol;extracellular membrane-bounded organelle;extracellular organelle;extracellular region part;extracellular vesicular exosome;interleukin-1 receptor complex;interleukin-18 receptor complex;intracellular organelle part;intracellular part;macromolecular complex;membrane part;membrane-bounded organelle;membrane-bounded vesicle;nuclear body;nuclear part;nucle…	binding;enzyme binding;kinase binding;molecular transducer activity;protein binding;receptor binding;signal transducer activity;Toll-like receptor binding	3D-structure;Acetylation;Alternativesplicing;Autophagy;Completeproteome;Cytoplasm;Immunity;Inflammatoryresponse;Innateimmunity;Phosphoprotein;Polymorphism;Proteomicsidentification;Referenceproteome;Repeat	1	0.933114	0.710271	1	0.964954	0.929659	NaN	0.0103768	-0.0284886	0.788038	0.906707	0.437703	0.805039	0.959371	0.991307	0.954569	0.941945	0.0511395	-0.0167983	-0.0686986	0.0251246	0.454239	-0.0535384	0.194449	0.365504	0.786717	0.21149	0.515224	0.894354	0.465941	-0.00556456	0.971749	0.994083	0.165046	0.129426
E7END6;P04070;P04070-2	PROC	Activation peptide];Vitamin K-dependent protein C;Vitamin K-dependent protein C (EC 3.4.21.69) (Anticoagulant protein C) (Autoprothrombin IIA) (Blood coagulation factor XIV) [Cleaved into: Vitamin K-dependent protein C light chain;Vitamin K-dependent protein C heavy chain	biological regulation;blood coagulation;cell migration;cell motility;cellular component movement;cellular macromolecule metabolic process;cellular metabolic process;cellular process;cellular protein metabolic process;coagulation;hemostasis;immune system process;leukocyte migration;locomotion;macromolecule metabolic process;macromolecule modification;metabolic process;multicellular organismal proc…	cell part;cytoplasmic part;endoplasmic reticulum lumen;endoplasmic reticulum part;extracellular region;Golgi apparatus part;Golgi lumen;intracellular organelle lumen;intracellular organelle part;intracellular part;membrane-enclosed lumen;organelle lumen;organelle part	binding;calcium ion binding;catalytic activity;cation binding;endopeptidase activity;hydrolase activity;ion binding;metal ion binding;peptidase activity;peptidase activity, acting on L-amino acid peptides;serine hydrolase activity;serine-type endopeptidase activity;serine-type peptidase activity	3D-structure;Alternativesplicing;Bloodcoagulation;Calcium;Cleavageonpairofbasicresidues;Completeproteome;Directproteinsequencing;Diseasemutation;Disulfidebond;EGF-likedomain;Gamma-carboxyglutamicacid;Glycoprotein;Hemostasis;Hydrolase;Hydroxylation;Polymorphism;Protease;Proteomicsidentification;Referenceproteome;Repeat;Secreted;Serineprotease;Signal;Thrombophilia;Zymogen	0.98617	0.0492662	0.219567	1	0.144489	0.714767	0.000729971	-0.0496374	0.0410993	0.0175689	0.298819	0.402246	0.226001	0.444716	0.55159	0.92821	0.611568	-0.0771934	-0.0289704	0.032451	0.0494017	0.112013	-0.321789	0.118401	0.406786	0.0488232	0.295548	0.558408	0.19917	0.548041	-0.143336	0.204647	0.712993	0.0520174	0.151012
E7EPS8;P28827;P28827-2	PTPRM	Receptor-type tyrosine-protein phosphatase mu;Receptor-type tyrosine-protein phosphatase mu (Protein-tyrosine phosphatase mu) (R-PTP-mu) (EC 3.1.3.48)	anatomical structure formation involved in morphogenesis;axon guidance;biological adhesion;biological regulation;cell adhesion;cell projection organization;cell-cell adhesion;cellular component organization;cellular component organization at cellular level;cellular component organization or biogenesis;cellular component organization or biogenesis at cellular level;cellular macromolecule metabolic…	adherens junction;anchoring junction;cell junction;cell part;cell projection;cell-cell adherens junction;cell-cell junction;cytoplasm;cytoplasmic part;integral to membrane;integral to plasma membrane;intracellular part;intrinsic to membrane;intrinsic to plasma membrane;lamellipodium;membrane;membrane part;perinuclear region of cytoplasm;plasma membrane part	binding;cadherin binding;catalytic activity;cell adhesion molecule binding;hydrolase activity;hydrolase activity, acting on ester bonds;identical protein binding;molecular transducer activity;phosphatase activity;phosphoprotein phosphatase activity;phosphoric ester hydrolase activity;protein binding;protein tyrosine phosphatase activity;receptor activity;signal transducer activity;signaling recep…	3D-structure;Alternativesplicing;Celladhesion;Completeproteome;Disulfidebond;Glycoprotein;Hydrolase;Immunoglobulindomain;Membrane;Phosphoprotein;Polymorphism;Proteinphosphatase;Proteomicsidentification;Receptor;Referenceproteome;Repeat;Signal;Transmembrane;Transmembranehelix	0.245082	0.479137	0.707824	0.401291	0.65989	0.927491	0.0311273	0.0950478	0.139036	0.432132	0.853503	0.485693	0.322263	0.875018	0.956667	0.954171	0.68403	0.118684	0.0418658	-0.390287	0.403698	0.0577985	0.220589	-0.0105716	0.66369	0.278863	0.96	0.767362	0.537502	0.978938	-0.256153	0.216479	0.730762	0.290308	0.401796
[truncated: 1,183 more rows]

## Sheet: description
table description
This table provides the results of the bioinformatic analysis of AD-related CSF proteome alterations. Analysis results are given for each protein group, which are identified by uniprot accessions (Spectronaut identifier PG.ProteinAccessions), gene names (Spectronaut identifier PG.Genes) and protein names. Functional annotation terms linked to given protein groups are listed. These annotations inc…
