# Supplementary material for: Proteome profiling in cerebrospinal fluid reveals novel biomarkers of Alzheimer's disease
Source: Mol Syst Biol. 2020 Jun 2;16(6):e9356. doi: 10.15252/msb.20199356 (PMC7266499; doi:10.15252/msb.20199356)
Supplement: Supplementary file 7 — Dataset EV5 [file MSB-16-e9356-s007.xlsx]

## Sheet: MSB-19-9356_Dataset EV5
PG.Genes (gene names)	PG.ProteinAccessions (uniprot protein accessions)	protein intensity across samples
		intra-day set A					intra-day set B					intra-day set C
		[1] 20190421_QX1_PhGe_SA_EASY12-11_Variation_Day4_Prep_5.raw.PG.Quantity	[2] 20190421_QX1_PhGe_SA_EASY12-11_Variation_Day4_Prep_4.raw.PG.Quantity	[3] 20190421_QX1_PhGe_SA_EASY12-11_Variation_Day4_Prep_3.raw.PG.Quantity	[4] 20190421_QX1_PhGe_SA_EASY12-11_Variation_Day4_Prep_2.raw.PG.Quantity	[5] 20190421_QX1_PhGe_SA_EASY12-11_Variation_Day4_Prep_1.raw.PG.Quantity	[6] 20190421_QX1_PhGe_SA_EASY12-11_Variation_Day3_Prep_5.raw.PG.Quantity	[7] 20190421_QX1_PhGe_SA_EASY12-11_Variation_Day3_Prep_4.raw.PG.Quantity	[8] 20190421_QX1_PhGe_SA_EASY12-11_Variation_Day3_Prep_3.raw.PG.Quantity	[9] 20190421_QX1_PhGe_SA_EASY12-11_Variation_Day3_Prep_2.raw.PG.Quantity	[10] 20190421_QX1_PhGe_SA_EASY12-11_Variation_Day3_Prep_1.raw.PG.Quantity	[11] 20190421_QX1_PhGe_SA_EASY12-11_Variation_Day1_Prep_5.raw.PG.Quantity	[12] 20190421_QX1_PhGe_SA_EASY12-11_Variation_Day1_Prep_4.raw.PG.Quantity	[13] 20190421_QX1_PhGe_SA_EASY12-11_Variation_Day1_Prep_3.raw.PG.Quantity	[14] 20190421_QX1_PhGe_SA_EASY12-11_Variation_Day1_Prep_2.raw.PG.Quantity	[15] 20190421_QX1_PhGe_SA_EASY12-11_Variation_Day1_Prep_1.raw.PG.Quantity
SERPINB6	A0A024QZX5;A0A087X1N8;P35237	75845.2	69323.7	72145.2	82838.5	75529.7	71283.5	64538.3	66898.5	58415.5	58138	79139.3	67076.1	61572.2	59518.7	82027.7
APOC4-APOC2;APOC4-APOC2;APOC2	A0A024R0T9;K7ER74;P02655	610915	568674	626220	600707	616908	499248	502018	478372	491508	539347	548754	583674	551278	583585	574239
NRP2	A0A024R3W6;A0A024R412;O60462;O60462-2;O60462-3;O60462-4;O60462-5;Q7LBX6;X5D2Q8	75381.1	76260.4	79993.3	71159.6	82068.2	74947.1	72267.7	71692.2	75800.5	74394.4	84014.7	89502.1	74724.9	87567.4	82578
CLN5	A0A024R644;A0A0A0MRU5;A0A1B0GWI2;O75503	197635	202308	189595	163754	197859	197323	196399	191887	197400	185201	193336	204962	212653	212488	187012
IGKV3-7	A0A075B6H7	197908	Filtered	Filtered	194598	283818	272543	204201	189213	146649	167249	Filtered	Filtered	Filtered	Filtered	237795
IGLV4-69	A0A075B6H9	523601	356804	523937	1171034	596271	1.22256e+06	884390	628819	1.09714e+06	653353	170899	719676	Filtered	479749	552919
IGLV8-61	A0A075B6I0	1.10157e+06	796644	814556	906239	820647	1.03775e+06	726366	773887	840197	822251	779133	856792	881094	847697	849239
IGLV4-60	A0A075B6I1	146349	192421	188795	177035	13241.7	190609	Filtered	86655.9	142520	17237.9	Filtered	128421	143652	86156.4	Filtered
IGLV1-50	A0A075B6I6	15561.4	31498.2	72660.6	47700.3	24556.2	184885	18553.7	138631	41195.9	Filtered	24330.8	Filtered	156799	19924	18316.4
IGLV7-46	A0A075B6I9	2.11185e+06	2.50655e+06	2.20294e+06	2110312	1955422	1.53503e+06	1.60275e+06	2.26503e+06	2.28263e+06	1.69927e+06	1.77434e+06	1.38745e+06	2.18549e+06	1.50707e+06	2581682
IGLV2-18	A0A075B6J9	197173	111652	193814	690156	154303	306881	225325	842983	811988	161033	257871	836478	146646	208738	198803
IGLV3-10	A0A075B6K4	545325	442920	476054	398649	373899	428601	399396	436582	375863	456840	542965	516721	346352	270189	360293
IGLV3-9	A0A075B6K5	1.11291e+06	1.08695e+06	1.19625e+06	1.20441e+06	1162465	1162655	974507	963809	1.39318e+06	1.12264e+06	1143910	1218478	1.08331e+06	1.07504e+06	1.19946e+06
IGKV2-28;IGKV2D-28	A0A075B6P5;P01615	2.23814e+06	1.60092e+06	1.5491e+06	1.74965e+06	1.70292e+06	1.72367e+06	1.53453e+06	1.85998e+06	1.57127e+06	1.54328e+06	2010699	1.48954e+06	1352480	1.63165e+06	1.8963e+06
IGHV3-64	A0A075B6Q5	297471	163757	359061	336851	333198	136879	363212	202673	253809	Filtered	Filtered	257353	Filtered	279910	37477.2
IGHV4-4	A0A075B6R2	226427	240832	297526	196316	197313	233217	229064	228077	252801	245081	195662	253255	216807	196691	240649
IGKV2D-24;IGKV2-24	A0A075B6R9;A0A0C4DH68	1.03397e+06	1.10083e+06	1.18498e+06	1.14432e+06	1185581	1.22694e+06	1.29269e+06	1.27169e+06	1.2125e+06	1177026	1167416	1.24978e+06	1.18011e+06	1.06891e+06	1.18202e+06
IGKV2D-29	A0A075B6S2	317544	326492	309632	260036	334283	311475	322633	255920	337982	313775	256302	252983	204894	243659	230582
IGKV1-27	A0A075B6S5	137442	179583	117998	132150	146425	160755	136874	198914	145971	116487	134394	130022	121028	129469	151382
IGKV1D-37	A0A075B6S9	1.37284e+06	1.16115e+06	1.48395e+06	1.28723e+06	748833	796306	1.43626e+06	1.22175e+06	1.25909e+06	1380058	285017	532119	304451	847600	532102
TUBB8;;TUBB;TUBB4B;TUBB2A;TUBB8;TUBB;TUBB8;TUBB;TUBB2B	A0A075B736;A6NNZ2;P07437;P68371;Q13885;Q3ZCM7;Q5JP53;Q5SQY0;Q5ST81;Q9BVA1	102913	94593.8	11788.8	17008.4	9169.85	10261.6	11099.9	14025.4	13930.7	11400.7	14213.4	13254.7	12645.4	19510.2	30142.3
PTPRC	A0A075B788;A0A0A0MT22;A0A0G2JNW2;A0A140TA68;A0A140TA77;E9PKH0;M3ZCP1;P08575;P08575-2;X6R433	10630.1	9170.09	Filtered	7081.75	5951.24	5254.47	Filtered	4899.66	8687.6	4846.47	12601.1	4365.26	8289.41	5280.9	12166.3
IGHV1OR15-1	A0A075B7D0	1.39987e+06	3138058	3407228	1.87202e+06	1.29748e+06	1.46978e+06	1.37643e+06	1.8687e+06	3.39043e+06	3.08296e+06	3.02661e+06	1767704	3.73296e+06	1.85622e+06	1.5614e+06
NUCB2	A0A087WSV8;V9HW75	67081.1	72912.2	72913.9	82536.2	67005.3	67011.1	74132.8	108006	74430.3	73088.2	70393	77317.7	81869.8	102728	68723.6
CPB2	A0A087WSY5;Q96IY4	613676	598576	619832	646478	582246	601316	601196	664326	560922	626163	573660	611394	617287	575574	556126
IGKV3D-15	A0A087WSY6	1719003	1.70869e+06	1.74361e+06	1787537	2.01547e+06	1942501	1.61091e+06	1.76907e+06	1.70603e+06	1584311	1.74743e+06	1.53106e+06	1.65095e+06	1.51022e+06	1592275
C11orf54	A0A087WT99;E9PJU8;Q9H0W9;Q9H0W9-2;Q9H0W9-3;Q9H0W9-4	20830.7	18725.9	Filtered	Filtered	Filtered	Filtered	Filtered	Filtered	21268.3	21565.5	Filtered	Filtered	16640.1	Filtered	Filtered
CNTNAP4	A0A087WTA1;A0A0A0MR20;E9PDN6;F5H107;Q9C0A0;Q9C0A0-2	739624	661511	692060	783170	695810	729120	823350	789108	759816	762538	729830	738707	810501	770016	710246
COL1A2	A0A087WTA8;P08123	184103	155408	183580	171742	165973	193356	212076	206632	275764	231114	168179	216208	203561	199321	210621
GCHFR	A0A087WTI4;H0YNM1;P30047;P30047-2	44005.2	Filtered	Filtered	Filtered	38625.4	Filtered	Filtered	30239.3	31638.7	Filtered	46635.2	Filtered	32964.5	31079.7	41873.2
PTPRJ	A0A087WTK0;A0A087WVC6;Q12913	33410.6	35984	93598.6	Filtered	45914	31708.2	44665.4	37303.3	86414.8	100292	60913.8	67986.1	103140	Filtered	Filtered
KHSRP;FUBP1;FUBP1;KHSRP;KHSRP;KHSRP;KHSRP;FUBP1;FUBP1	A0A087WTP3;C9JSZ1;E9PEB5;M0QXW7;M0QYH3;M0R0I5;Q92945;Q96AE4;Q96AE4-2	1.12339e+06	1.0198e+06	1.03317e+06	1.05514e+06	1.19699e+06	1114101	1.10209e+06	994908	1.01295e+06	1.02807e+06	1060120	1.03943e+06	1.01292e+06	1.08005e+06	1.10941e+06
FKBP1A;;FKBP1A;FKBP1A;FKBP12-Exin	A0A087WTS4;A0A087WV48;A0A087WZM5;P62942;Q1JUQ3	148770	142971	144349	113696	164132	163995	141724	118744	135602	132416	153635	159786	122168	162105	148710
CNTN5	A0A087WTT8;A0A0A0MQX5;O94779;O94779-2;O94779-4	26779.5	30231.1	27182.2	29514.1	28045.3	Filtered	34645	30463.5	Filtered	Filtered	29135.8	28298.3	30959.2	28297.6	27157.6
NBL1	A0A087WTY6;A3KFI1;A3KFI2;A3KFI3;A3KFI4;A3KFI5;E5RFZ1;P41271;P41271-2	9845459	8704449	8771618	9683420	10109826	9555464	10253177	9060988	8833804	9654732	9708152	9377880	9707705	10004189	9615683
SYNJ2BP-COX16;SYNJ2BP-COX16;SYNJ2BP-COX16;SYNJ2BP-COX16;COX16	A0A087WUM0;A0A087WX56;A0A087WYV9;A0A087X1F5;Q9P0S2	46848	64009.2	57314.8	59421	40941.9	48283.4	52839.2	57550.3	60049.3	56669.3	42085.6	51434.7	60553.6	47414.6	44095.2
CSPG5	A0A087WUT8;O95196;O95196-2	977987	1.02883e+06	1.02321e+06	922860	1.1907e+06	1.10312e+06	1.01687e+06	823908	886681	914489	1.01913e+06	1.03108e+06	901999	1.20947e+06	1.27941e+06
OSCAR	A0A087WV17;A0A087X0P3;A0A087X1R2;A0A0A0MR14;A0A0A0MRF2;A0A0G2JMM7;Q8IYS5;Q8IYS5-2;Q8IYS5-3;Q8IYS5-4;Q8IYS5-5;Q8IYS5-6;Q8IYS5-7	158639	156070	172089	171400	173089	170662	181554	169297	159186	161131	155356	154321	159822	154985	147457
GALNT17	A0A087WV18;Q6IS24	43139	39319.3	41805.9	22826.9	13139.9	44685.5	31059.4	44409.2	61539.3	29611.2	20918.3	20566.1	22746.1	21641.4	26386.2
IGKV2-40;IGKV2-40;IGKV2D-40	A0A087WW87;A0A087X0Q4;P01614	65727.2	66449.3	57478.6	62187.2	58894.4	58522.1	57402	50107.9	59422.8	54178.9	75432	63438.7	44586.4	58029.3	74535.8
TNXB	A0A087WWA5	66622.5	55274.5	54940	67366.4	57303.9	60331.6	45426.9	53212.5	48269.8	55166	76292	67394.7	57563.6	57059.7	63823.7
SELENOM	A0A087WWF1;Q8WWX9	151041	196554	204032	197873	163717	176554	294107	200728	215894	203861	183075	273826	229858	203919	160467
NRN1	A0A087WWT2;Q9NPD7	367134	406472	433337	383526	438741	385146	391013	304766	373592	371567	380869	394611	311824	382903	376367
LAMA2	A0A087WX80;P24043	215993	181557	202180	205314	208059	212976	208260	236265	209418	201703	192173	184656	197163	196020	186973
BCAM	A0A087WXM8;P50895	76883.7	80125.6	57029.2	112387	64176.3	75705.9	100670	82770.4	84206.1	76073.2	79200.9	80662.6	113875	78845.4	85956.1
COL5A1	A0A087WXW9;P20908	29125.5	41948.1	45034.1	31710.3	32400.5	29867.8	42464	46874.4	32648.6	30180.7	34267.6	39439.1	49177.9	35081.7	27823.2
CFHR3	A0A087WYK9;Q02985;Q02985-2;Q6NSD3	306914	313116	Filtered	Filtered	213977	458084	Filtered	Filtered	358961	234945	369575	140004	340814	328365	248612
SEZ6L2	A0A087WYL5;Q6UXD5-3;Q6UXD5-5	3.45971e+06	2981667	3.06722e+06	3.18989e+06	3.12473e+06	3.13804e+06	2973788	2.93665e+06	3.04932e+06	2.98742e+06	3.27548e+06	1.83851e+06	2.05797e+06	1.97917e+06	3.08919e+06
FXYD6-FXYD2;FXYD6-FXYD2;FXYD6;FXYD6;FXYD6;FXYD6;FXYD6	A0A087WZ82;A0A0A6YYL5;E9PHZ3;E9PJ02;J3QKN1;Q9H0Q3;Q9H0Q3-2	112823	252338	174398	166188	110966	123745	118363	174056	160467	137411	117710	134850	182224	116044	118083
RNASET2	A0A087WZM2;D6RHI9;O00584	320866	311820	252446	309933	337311	307822	296202	301772	304930	255259	305288	317408	298394	332500	333592
FCGR3B	A0A087WZR4	Filtered	91781.5	57580.4	100779	70260.3	69850	104309	197003	80960.4	108101	34485.6	82758.1	94755.7	Filtered	44476
DTD1	A0A087WZV9;Q8TEA8	94212.9	96043.7	87142	Filtered	79200.1	83331.2	86917.2	Filtered	95502.5	90984.6	78014	91173.2	78256.7	82974.7	56423.5
HYOU1	A0A087X054;Q9Y4L1	445502	411538	Filtered	458238	350212	497874	436789	317495	537384	440755	404536	347445	508363	471153	496815
CCL14	A0A087X089;Q16627;Q16627-2	417477	372009	435123	452200	489872	517860	484359	511269	392185	386143	480150	471414	473836	415517	485209
CTSH	A0A087X0D5;P09668	109857	96418.6	100700	112311	123962	110925	102538	66903.8	104935	94690.8	100793	98910.4	89988.3	106416	104979
COL15A1	A0A087X0K0;P39059	178315	168210	176964	191744	182580	192503	187864	250740	164075	153306	175464	418231	415790	149588	173202
CSMD2	A0A087X0K4;Q7Z408;Q7Z408-4	Filtered	32931.3	12971	Filtered	14796.1	Filtered	Filtered	15996.5	19509.8	19413.7	5067.01	Filtered	Filtered	Filtered	20331
CHL1	A0A087X0M8	135442	132246	135304	132327	150206	137658	123633	119052	112457	110782	153152	159551	127659	160568	163808
COL6A1	A0A087X0S5;P12109	2.05978e+06	2.73672e+06	2.44884e+06	2.5215e+06	1.99428e+06	2.09024e+06	2609280	2.46042e+06	2.60043e+06	2527098	2237800	2.28711e+06	2.65455e+06	2266094	2.06535e+06
CADM1	A0A087X0T8;A0A087X1W8;A0A0A0MTJ8;Q9BY67;Q9BY67-2;Q9BY67-3;Q9BY67-4;Q9BY67-5;X5DQS5	532422	421237	451032	473559	563130	609074	490915	405614	413441	422698	505766	510473	434374	548639	497226
KRT81;KRT86;KRT83;KRT85;KRT81	A0A087X106;O43790;P78385;P78386;Q14533	1214571	1.01294e+06	1.1777e+06	1.0861e+06	571750	9458028	852811	1.45842e+06	1.4474e+06	1.38637e+06	840239	172270	236686	2.34071e+06	393445
NOMO1;NOMO1;NOMO3;NOMO3;NOMO1;NOMO2;NOMO2	A0A087X117;A0A0G2JN29;J3KN36;P69849;Q15155;Q5JPE7;Q5JPE7-2	54386	67489.6	43057.2	73802.7	43309.3	72743.6	74038.9	103388	97349.1	55535.6	43112.2	55751.6	71728.1	50420.7	54531.7
CLCNKB	A0A087X136;P51801	3.19542e+06	2.87401e+06	3.26983e+06	2.61579e+06	2.7763e+06	3.0649e+06	2.70035e+06	2.60267e+06	2.47493e+06	2.46411e+06	2022633	2.29845e+06	2.49573e+06	2.1088e+06	2179333
UNC5C	A0A087X152;D6RE16;E0CX15;O95185;O95185-2	74813.9	93117.9	88614	85096.1	93516.1	76394.3	86371.3	89905.1	101390	104361	86643.3	86202.1	96657.1	88351.6	81498.5
GPX3	A0A087X1J7;P22352	1.52612e+06	1475214	1.5162e+06	1658588	1.37758e+06	1.16278e+06	1.58023e+06	1.38113e+06	1.34795e+06	1.48388e+06	1.40044e+06	1.55876e+06	1740620	1664577	1.25053e+06
ACAN	A0A087X1T7;E7EX88;H0YM81;P16112;P16112-2	75415.4	63006.1	79998.9	62478.9	65345.2	59729.1	56003.7	73109	67717.8	60459.2	72861.1	74900.8	89810.6	68916.1	67723.1
NCAM1	A0A087X1V2	113177	115027	126417	186692	127618	112318	83732.8	103799	101201	84759.2	195020	131367	89590.7	113462	127543
EFNA5	A0A087X240;P52803	268886	273395	199039	263407	180472	184330	189094	264171	284229	194764	359488	302046	354594	331676	230069
AP2B1	A0A087X253;P63010;P63010-2;P63010-3	372832	232589	329670	493559	265163	235914	299083	193531	228909	211289	285411	295255	428609	315037	391288
LAMA4	A0A0A0MQS9;A0A0A0MTC7;Q16363;Q16363-2	49121.5	125798	43477.8	61305.4	43835.1	61110.5	58891.9	55959.9	48987.4	45235.1	68901.6	44340.6	62084.4	45560.8	58141.3
SEMA6A	A0A0A0MQU6;Q9H2E6;Q9H2E6-2	101308	100210	103301	99864.6	112352	115366	103960	120592	102500	112142	106772	109060	113780	131113	101484
CACHD1	A0A0A0MQY7;Q5VU97	206839	207588	227433	238122	229411	210024	205650	242021	211627	266555	216500	207936	226161	209316	228564
FGFR2	A0A0A0MR25;P21802;P21802-10;P21802-11;P21802-12;P21802-13;P21802-15;P21802-16;P21802-17;P21802-18;P21802-19;P21802-2;P21802-3;P21802-5;P21802-6;P21802-7;P21802-8;P21802-9	373225	339093	373090	343288	420928	384518	423820	324110	702229	367967	392954	388609	364528	385232	427628
PCMT1	A0A0A0MRJ6;F6S8N6;H7BY58;P22061;P22061-2	312042	318343	308156	318400	320012	327780	326417	316473	321321	311639	299707	294600	326211	336232	304914
F5	A0A0A0MRJ7;P12259	836035	807460	785046	840599	762297	818641	773133	807048	698917	763305	823837	785474	767567	747002	737780
IGKV3D-11;IGKV3-11	A0A0A0MRZ8;P04433	5.99349e+06	6910721	6.71542e+06	7194418	5.94986e+06	7389485	6.46557e+06	7358615	6843566	7238700	9279305	5972998	8.13262e+06	7.73105e+06	6940944
IGHD	A0A0A0MS09;P01880;P01880-2	155875	169465	173003	161045	163370	166647	161734	198769	171098	158801	160391	183154	183505	176071	174406
IGHV3-49	A0A0A0MS15	1.3628e+06	1.55217e+06	1.59836e+06	1.80285e+06	1.22988e+06	Filtered	1.42627e+06	1.70543e+06	1.61823e+06	1.51137e+06	1.22872e+06	Filtered	1.87971e+06	1.39338e+06	Filtered
LILRB4	A0A0A0MS20;A0A0A0MSZ8;A0A0G2JM38;A0A0G2JM43;A0A0G2JM57;A0A0G2JM84;A0A0G2JMH7;A0A0G2JML1;A0A0G2JNA7;A0A0G2JNE9;A0A0G2JNL1;A0A0G2JP25;A0A0G2JP84;A0A0G2JPA9;A0A0G2JPC7;A0A0G2JPU4;A0A0G2JPX5;A0A0G2JQ10;A0A0G2JQ20;A8MUE1;C9JST2;Q8NHJ6;Q8NHJ6-2;Q8NHJ6-3	31782.9	40629.6	44733.6	42234.7	41248.9	42556.7	40750.4	41925.8	46926.1	40147	49136.7	49546.9	57742.2	52990.1	43967.5
CAMK2G	A0A0A0MS52;A0A0A0MT11;H0Y6G2;Q13555;Q13555-10;Q13555-2;Q13555-3;Q13555-4;Q13555-5;Q13555-6;Q13555-7;Q13555-8;Q13555-9;Q5SWX3;Q8WU40	111904	120006	123367	126879	115540	123837	128754	144670	138013	126027	104467	98944.7	126890	99346.9	106351
PDGFA	A0A0A0MSC4;H7BYW6;P04085;P04085-2	590767	497509	472769	520132	647055	516763	523720	502044	484455	494543	391650	335600	293626	341483	409919
ACE	A0A0A0MSN4;P12821;P12821-2	49567.4	51099.8	30805.1	33947.6	27079	25513.2	14322.3	13695.8	29845.4	50699.8	51252.8	51076.1	46541.3	49344.2	47447.1
PLS3	A0A0A0MSQ0;P13797;P13797-2;P13797-3	22852.1	21658.1	22809.6	23484.6	21396.9	20974	20783.9	22861.6	23902.2	21622	24804.9	Filtered	Filtered	Filtered	29617.5
C1QB	A0A0A0MSV6;D6R934;P02746	2213669	2.2398e+06	2.33126e+06	2.53511e+06	2.18671e+06	2.4975e+06	2603694	2.27312e+06	2.60184e+06	2540946	2.56913e+06	2.46307e+06	2.44829e+06	2.25062e+06	2.36716e+06
DDR1	A0A0A0MSX3;A0A0G2JNZ7;Q08345;Q08345-2;Q08345-5;Q08345-6	332225	332373	343028	349208	336054	327949	325656	380055	320460	310406	401534	310063	305424	337504	365010
DDX39B;DDX39B;DDX39B;DDX39B;DDX39B;DDX39B;DDX39B;DDX39B;DDX39B;DDX39B;DDX39B;DDX39A;DDX39A;DDX39A;DDX39A;DDX39A;DDX39A;DDX39A;DDX39A;DDX39A;DDX39B;DDX39B;DDX39B	A0A0A0MT12;A0A0G2JHN7;A0A0G2JJL7;F6QYI9;F6R6M7;F6S2B7;F6S4E6;F6SXL5;F6TRA5;F6U6E2;F6WLT2;K7EIL8;K7EL56;K7EN69;K7ENP6;K7EPJ3;K7EQN7;O00148;O00148-2;O00148-3;Q13838;Q13838-2;Q5STU3	Filtered	Filtered	Filtered	Filtered	Filtered	Filtered	Filtered	Filtered	Filtered	Filtered	10386.7	Filtered	Filtered	23809.3	19450.1
IGKV6D-21	A0A0A0MT36	143291	132222	134433	129461	33754.5	126787	134259	28021	138893	140946	123984	139035	110662	135744	141107
CHGB	A0A0A0MT66	81397.1	103004	129657	156309	91624.8	73460.3	93841.5	98719.6	101196	107009	79445.8	91416	109407	96841.4	72568.7
IGKJ4	A0A0A0MT69	1.25297e+06	607897	1.03356e+06	1.08976e+06	309645	1.09292e+06	595108	607546	1.3609e+06	328549	658148	389596	307068	1.43171e+06	1.15837e+06
C16orf89	A0A0A0MT71;Q6UX73;Q6UX73-2	1.26313e+06	1.0681e+06	988128	1.18306e+06	1.556e+06	1.02197e+06	1.0412e+06	899333	744353	777267	1.15543e+06	630814	675462	1.22427e+06	874320
SCUBE2	A0A0A0MTC8;Q9NQ36;Q9NQ36-2;Q9NQ36-3	43368.2	49478.1	41075	48734.5	33577.1	42148	31067.9	31084.8	32402.7	21613.4	28635.9	25493.8	27004.7	26850.1	Filtered
DBI	A0A0A0MTI5;B8ZWD1;P07108;P07108-2;P07108-3;P07108-4;P07108-5	600167	667046	739037	697613	591391	586923	586022	709204	625321	707485	549870	627718	708748	554336	531608
ACTR3C;ACTR3;ACTR3C;ACTR3C;ACTR3;ACTR3C;ACTR3B;ACTR3B;ACTR3B	A0A0A0MTI9;B4DXW1;C9IZN3;H7C4J1;P61158;Q9C0K3;Q9P1U1;Q9P1U1-2;Q9P1U1-3	Filtered	9964.01	6516.8	Filtered	Filtered	Filtered	7069.98	4996.59	Filtered	11590.8	Filtered	5514.76	Filtered	Filtered	Filtered
FAIM2	A0A0A0MTP9;F8VZI9;Q9BWQ8	86573.7	177327	74639.2	122830	206341	192983	110018	254192	286309	176096	116121	147311	236639	15420.1	107210
RGMA	A0A0A0MTQ4;F5H7G2;Q96B86;Q96B86-3;Q96B86-4	573891	503157	559815	631222	554011	541061	568453	572104	591007	562032	553696	496718	521468	455111	547528
GPI	A0A0A0MTS2;P06744;P06744-2	166369	162592	139603	186928	132411	141596	129475	176578	144428	141068	143792	159413	149694	174490	155951
TNFSF12-TNFSF13;TNFSF12	A0A0A6YY99;O43508-2	33563.2	30962	Filtered	45386.5	41186.3	40701.4	35959.7	42724.2	42643.1	42281.7	49461.9	31631	34129.6	26228.2	44427.4
TMED7-TICAM2;TICAM2;TMED7;TMED7	A0A0A6YYA0;Q86XR7-2;Q9Y3B3;Q9Y3B3-2	36768.3	34111	35301.6	33974.9	39933.7	41467	36644.6	36910.3	37397.9	36319.3	43298.2	40350.1	38406.9	39132.4	39707.2
ARPC4-TTLL3;ARPC4-TTLL3;ARPC4;ARPC4-TTLL3;ARPC4;ARPC4;ARPC4	A0A0A6YYG9;F8WCF6;F8WDD7;H7C0A3;P59998;P59998-2;P59998-3	4.06963e+06	3.40729e+06	3.32917e+06	2.77843e+06	3.74802e+06	4.05078e+06	3.92158e+06	3.35495e+06	3.54264e+06	3.04876e+06	3.2913e+06	2966946	2.88263e+06	3.37195e+06	3.61592e+06
MSANTD3-TMEFF1;TMEFF1;TMEFF1	A0A0A6YYJ0;Q8IYR6;Q8IYR6-2	17643.6	Filtered	Filtered	Filtered	Filtered	Filtered	Filtered	Filtered	Filtered	Filtered	Filtered	Filtered	Filtered	Filtered	Filtered
NSG1	A0A0A6YYJ2;P42857;P42857-2	95497.1	71988.7	64144.8	Filtered	134405	154185	Filtered	Filtered	91073	59251.8	90308.1	166051	80289.3	105972	115330
IGHV3-15	A0A0B4J1V0	464881	424092	411433	412872	497459	457880	493436	452972	375655	397637	431288	403902	401640	389074	429489
IGHV2-26	A0A0B4J1V2	18129.1	25765.1	37860.5	Filtered	88388.1	560992	37665	19093.5	65160.8	22199.4	81683.2	78935.9	4879.07	Filtered	26443.4
IGHV3-73	A0A0B4J1V6	107701	65018.1	70349.4	64331.7	64501	52212	59295.8	62671.5	64226	64618.8	63169.5	75530.5	61519	60427.4	60727.8
IGLV9-49	A0A0B4J1Y8	268714	297732	468794	432094	417082	411158	409753	270563	575887	463504	275262	272558	250920	265225	393649
IGHV3-72	A0A0B4J1Y9	4358117	4.66686e+06	5.42485e+06	5217798	3.97679e+06	4095472	6.39849e+06	5250760	7098372	5179010	4224768	3959671	5.24451e+06	4539934	3.88872e+06
SRSF7	A0A0B4J1Z1;C9JAB2;Q16629;Q16629-2;Q16629-3;Q16629-4	217521	127885	175718	304617	246824	218121	213705	348123	159168	135923	231742	278183	228152	253869	184593
IGLL5	A0A0B4J231;B9A064	15508603	15369662	14287900	13027986	16917964	15966441	16308405	15399172	14096737	13286074	12397613	17038996	11966206	16788210	17629478
LYZ	A0A0B4J259;F8VV32;P61626	1.27108e+06	1.67679e+06	1413168	1.3041e+06	1.58576e+06	1.79753e+06	1.4782e+06	1.59268e+06	1.61312e+06	1.75515e+06	2.01534e+06	1.50891e+06	1.27077e+06	1.3519e+06	1.28114e+06
IGHV3OR16-9	A0A0B4J2B5;S4R460	15906184	18872190	16716884	15732287	17816804	13067467	11059122	16764613	18146554	16654730	16677626	17983212	10625147	16441362	18598960
TPT1	A0A0B4J2C3;P13693;Q5W0H4	39988.6	Filtered	25674.6	27520.9	22664.3	33710.6	25738.6	29082.4	Filtered	Filtered	37730.7	32452.3	26807.1	31220.5	47087.1
IGKV1D-13;IGKV1-13	A0A0B4J2D9;P0DP09	193568	177654	209055	175708	252732	239146	209147	218234	203274	210641	216310	206717	194027	201762	204536
CRTAC1	A0A0C4DFP6;Q9NQ79;Q9NQ79-2	2693362	2.79112e+06	2.93026e+06	2760908	2.51786e+06	2.91571e+06	2.59355e+06	3299426	2.78597e+06	2.90123e+06	2.88717e+06	2.48911e+06	3.00535e+06	2500706	2.36675e+06
C1QTNF1	A0A0C4DFP7;Q9BXJ1;Q9BXJ1-2	274791	227191	210918	237611	254648	246307	214662	220010	200501	214201	219092	138762	111108	141584	211083
ARSA	A0A0C4DFZ2;P15289;P15289-2	64452.5	93626.2	91259.6	78201	84318.5	64309.2	61308.7	64905.7	42982.8	66541.6	58661.8	32226.1	56482.3	48894.1	49478.4
HEPH	A0A0C4DG76;Q5JZ08;Q9BQS7;Q9BQS7-2;Q9BQS7-3;Q9BQS7-4	16571.9	Filtered	Filtered	Filtered	16231.6	Filtered	Filtered	Filtered	16059.3	22449	17470.5	Filtered	Filtered	9314.16	11817.1
LAMB4	A0A0C4DG90;A4D0S4;A4D0S4-3	6404057	6767724	5.9519e+06	9089481	5.88419e+06	7.35829e+06	7595001	6.70128e+06	5563277	5.68125e+06	7.0329e+06	7.74944e+06	8966291	7.7619e+06	6745329
CD276	A0A0C4DGH0;Q5ZPR3;Q5ZPR3-3;Q5ZPR3-4	33699.8	38062	42977.8	33946.4	27912.4	24001.1	38921.8	33070.2	37829.3	31722	Filtered	Filtered	46298.1	37747.4	37847
SEMA3B	A0A0C4DGV8;Q13214;Q13214-2	94959.1	66624.9	54216.7	88966.8	63459.3	111460	95751.6	78994.6	81685	103014	70367	60672.4	100244	132265	109167
LTBP4	A0A0C4DH07;Q8N2S1;Q8N2S1-2;Q8N2S1-3	185883	206387	215262	177609	187027	218590	230801	268202	219909	158966	77672.8	238951	239625	268791	217384
IGKV6-21	A0A0C4DH24	496983	199715	233395	782078	720454	651757	695538	228628	686556	578723	544498	585775	414037	478966	604789
IGKV3D-20	A0A0C4DH25	5.47496e+06	5.21437e+06	5.52432e+06	5.83154e+06	5.51991e+06	5568082	5.66931e+06	5441590	6.12144e+06	5745248	5356428	5.04387e+06	6.0313e+06	5129703	4.47375e+06
IGHV1-18	A0A0C4DH31	122675	75276.7	76912.2	79746	85580.6	80586.6	64338.3	84831.6	63824	66696.1	69806.6	Filtered	Filtered	Filtered	82331.4
IGHV1-24	A0A0C4DH33	194240	159584	186727	171383	473163	620944	174564	160205	150118	172330	202998	151052	125288	162023	207174
IGHV4-28	A0A0C4DH34	707038	625845	645655	737596	901298	837302	709687	624213	376009	704810	669178	886922	608237	764810	833631
IGHV3-35	A0A0C4DH35	156066	65838.6	65522.2	68428.1	100519	108774	81236	75483	Filtered	57159.1	Filtered	135003	71309.9	Filtered	Filtered
IGHV3-38	A0A0C4DH36	514205	554009	578192	521965	663251	605310	536599	664072	425822	475405	571334	619344	518287	486676	404729
IGHV5-51	A0A0C4DH38	1463655	1.65714e+06	644948	1.1645e+06	1.88401e+06	1641876	1.80014e+06	2.42735e+06	2.57282e+06	1.5376e+06	1.61376e+06	1.34325e+06	2985441	2.21444e+06	2.65876e+06
IGKV1-8	A0A0C4DH67	983932	839404	1.28664e+06	1.34852e+06	1.31434e+06	980494	1.23976e+06	1377865	1.04691e+06	1.16421e+06	1.03558e+06	910435	843110	858684	1.04131e+06
IGKV1-12;IGKV1D-12	A0A0C4DH73;P01611	1.23649e+06	985102	1.25803e+06	1.47732e+06	1.42252e+06	1.19996e+06	1.02831e+06	1.04829e+06	1.08855e+06	1.07202e+06	1.19062e+06	1.08208e+06	1.05046e+06	1.03398e+06	1.07029e+06
NRXN1	A0A0D9SEM5;P58400	188874	122480	144963	141923	173461	178378	163055	164452	146363	168015	190332	151731	125652	140029	150980
NRXN1	A0A0D9SEP4;A0A1D5RMU6;E7ERL8;Q9ULB1-2;Q9ULB1-3	1069295	1137235	1.08e+06	1.05528e+06	1.11477e+06	1.18376e+06	1.27155e+06	1.1467e+06	1.31177e+06	1.20165e+06	1131846	1.35614e+06	1.30424e+06	1.3038e+06	1185707
NCAM1	A0A0D9SF30	59938.1	82371.1	53832.7	49404.2	69231	64302.2	68116.4	36719.5	38237.9	37818.7	53081.8	67263.3	47662.7	75693.3	68135.7
NTRK3	A0A0D9SFP6;H0YM90;Q16288;Q16288-2;Q16288-3;Q16288-4;Q16288-5	275101	189746	293577	265794	291684	147018	285071	103451	193070	143440	260538	143369	217773	224007	131931
MOG	A0A0G2JHA9;A0A0G2JHM8;A0A0G2JI49;A0A0G2JIQ0;A0A0G2JIU9;A0A0G2JJE4;A0A0G2JKI0;A0A140T9L1;C9JTE0;H0Y8A0;Q16653;Q16653-10;Q16653-11;Q16653-13;Q16653-2;Q16653-3;Q16653-5;Q16653-6;Q16653-7;Q16653-8;Q16653-9;Q5SSB8	467489	428957	545619	485889	378758	118871	496889	403126	464883	385182	204679	427669	277644	323632	195780
CCHCR1	A0A0G2JHN4;A0A0G2JII5;A0A0G2JIT9;A0A0G2JJ47;A0A0G2JJK2;A0A0G2JJZ1;A0A0G2JP87;A0A0G2JPU2;B0S7V6	462549	461183	443956	556870	360273	429020	551925	561702	548232	607848	427753	414380	477139	473122	349719
HSPA1B;HSPA1A;HSPA1A;HSPA1B	A0A0G2JIW1;P0DMV8;P0DMV8-2;P0DMV9	Filtered	53674.4	74872.1	52224.9	35606.4	74173	25214.6	78032.3	24792.6	12775.7	39403.5	38883.7	78677.5	39819.9	57274.1
LAIR1	A0A0G2JLV7;A0A0G2JM94;A0A0G2JMI0;A0A0G2JNK8;A0A0G2JNU6;A0A0G2JP18;A0A0G2JQ50;A0A140T8W3;Q6GTX8;Q6GTX8-2;Q6GTX8-3;Q6GTX8-4	219559	213496	221308	227151	213084	260057	218200	232195	243725	227613	225600	235596	258027	254348	202679
LILRA2	A0A0G2JMC9;A0A0G2JMW8;A8MZH0;Q8N149;Q8N149-2;Q8N149-3;Q8N149-4	26959.8	71348.2	19113.5	Filtered	22458	27325.5	29010.7	22383.2	61074.2	23176.3	33955.4	16854.2	19826.4	16189.6	17710.5
MAPT	A0A0G2JMX7;A0A0G2JPD5;A0A0G2JQJ7;A0A0G2JS76;I3L170;P10636;P10636-2;P10636-3;P10636-4;P10636-5;P10636-6;P10636-7;P10636-8;P10636-9	40851.8	39889.9	39224.8	43526	41179.7	38617.2	35260	41238	39492.7	40022.3	32076.6	33582.3	36910.2	33946.9	27693.4
EPHB6	A0A0G2JNH7;F8WCM8;O15197;O15197-3	113131	109589	110238	99971.2	131933	78370.2	70973.3	68222.5	78705	81406.2	75639.8	108784	85606.4	98970.6	119095
MAMDC2	A0A0G2JQ91;Q7Z304	Filtered	50152.1	41506.5	Filtered	32613.5	Filtered	38975.9	42620	37502.8	37250.3	41387.4	40951.1	37717	37408.9	39430.7
SERPINA1	A0A0G2JRN3	15703967	16694213	19564052	16367964	14503128	14581035	14571775	16884134	19095238	20315626	18446124	17718484	16762714	15205983	13676807
	A0A0G2JRQ6	1613560	1.39502e+06	1.51793e+06	1.7813e+06	1668708	1058114	1.0184e+06	1.4563e+06	1.49072e+06	1.46635e+06	1.72573e+06	987134	1.62431e+06	1.12726e+06	1.22011e+06
IGLV5-45	A0A0G2JSC0	329128	306830	214458	202323	260659	398094	229064	206128	210593	210443	240218	294066	180164	204163	297283
TMEM132E	A0A0J9YW40;Q6IEE7	30888	38914.4	38435.5	50279.5	32254.9	35520	39471.8	40746.6	38211.7	39103.8	48180.2	44323.6	66274	56761.2	46231.7
IGHV3-64D	A0A0J9YX35	670995	674730	664973	402884	368042	424801	417758	904654	354623	358968	381250	553800	335575	319302	325122
	A0A0J9YY99	99983.3	415982	276920	124626	33210.2	222667	266267	215862	434916	381357	91407.5	76358.4	428784	46380.2	257526
NRXN3	A0A0U1RQC5	1.97755e+06	1.84791e+06	1.64405e+06	1.83326e+06	1.52227e+06	1.48686e+06	1.71233e+06	1.66474e+06	2.11245e+06	2.05888e+06	2.01538e+06	1.91355e+06	2215322	1.91268e+06	1.75187e+06
GSN	A0A0U1RQL8	94855.2	Filtered	6590.54	27055.7	98365.1	99159.9	44322.3	Filtered	70071	54605.5	123055	153927	48938.6	146244	132303
EFEMP1	A0A0U1RQV3;Q12805;Q12805-2;Q12805-3;Q12805-4;Q12805-5	2.58708e+06	1.94098e+06	2.17615e+06	1.76355e+06	2.7041e+06	2352438	2.68402e+06	2.72646e+06	1402888	2.35747e+06	2.94367e+06	2.35682e+06	1.57112e+06	2.57766e+06	2.21684e+06
PRG4	A0A0U1RR20;Q92954;Q92954-2;Q92954-3;Q92954-4;Q92954-5;Q92954-6	122928	145818	137765	119580	135262	124992	145432	147442	132268	133966	131402	137910	122154	127150	138289
hCG_2039566;;HIST1H2AB;HIST1H2AG;H2AFX;HIST1H2AD;HIST3H2A;HIST1H2AC;HIST1H2AH;HIST1H2AJ;H2AFJ;H2AFJ	A0A0U1RR32;A0A0U1RRH7;P04908;P0C0S8;P16104;P20671;Q7L7L0;Q93077;Q96KK5;Q99878;Q9BTM1;Q9BTM1-2	Filtered	76351.8	Filtered	Filtered	Filtered	Filtered	96725.6	Filtered	Filtered	Filtered	62858.2	94018	123037	174457	265191
HLA-DPA1;HLA-DPA1;HLA-DPA1;HLA-DPA1;HLA-DPA1;HLA-DPA1;HLA-DPA1;HLA-DPA1;HLA-DPA1;HLA-DPA1;HLA-DPA1;HLA-DPA1;HLA-DPA1;HLA-DPA1;HLA-DPA1;HLA-DPA1;HLA-DPA1;HLA-DPA1;HLA-DPA1;HLA-DPA1;HLA-DPA1;HLA-DQA1;HLA-DPA1;HLA-DPA1;HLA-DPA1	A0A140T8Z9;A0A140T900;A0A140T909;A0A140T914;A0A140T961;A0A140T968;A0A140T977;A0A140T980;A0A140T992;A0A140T9A6;A0A140T9D6;A0A140T9F8;A0A140T9G7;A0A140T9G9;A0A140T9H1;A0A140T9J4;A0A140T9R4;A0A140T9U1;A0A140T9U4;A0A140T9Y8;A0A140T9Y9;E9PMV2;H0Y6F8;J3KQ99;P20036	48091.6	60371.2	55267.1	57353	38602.4	40029.9	58486.5	57972.2	69076	64018.4	45151	54682.5	73237.1	51516.1	46352.8
HLA-A	A0A140T913;A0A140T933;A0A140T955;A0A140T9I0;A0A140T9X5;A0A1W2PPQ2;A0A1W2PRT9;P01892;P10316	136521	106407	134369	95890.6	161074	131796	126181	123434	63230.2	107074	129335	138682	127557	151824	156145
HLA-C	A0A140T962;A0A140T9B3;A0A140T9J9;A0A1W2PR11;Q29963	187926	145807	106780	185518	79796.7	122655	129973	156106	112032	132666	155794	136081	137137	120603	70430.4
DDAH2	A0A140T971;H0Y7N1;O95865;Q5SRR8;Q5SSV3	39780.6	81269.5	46697	Filtered	38637.1	63501.4	59076.1	67551.4	43861.8	47197.7	60855.5	39951.6	77276.3	61718.4	42920.1
VWA7	A0A140T9S5;Q9Y334;Q9Y334-2	19972.8	20889.4	23497.6	29265.3	23038.1	25736.5	20622.9	19958.6	24264.2	24303.8	24151.3	22009.1	20640.3	14969.5	20242
TNXB	A0A140TA33;A0A140TA41;A0A140TA52;P22105;P22105-3;P22105-4	220699	210361	229940	228845	231207	221967	226739	228407	204731	200758	216940	203598	188436	203105	211315
SELENOP	A0A182DWH7;P49908	1.02782e+06	918501	950792	986167	1.0438e+06	1.02705e+06	938696	954957	1030313	965867	920246	1.01376e+06	911815	909253	1024774
SELENOS	A0A182DWI4;E9PN30;Q9BQE4	84973	162013	126133	184773	94605.5	113099	148467	188028	106809	114120	119248	129553	217416	143309	102279
ASAH1	A0A1B0GTM3;A0A1B0GTZ5;A0A1B0GUA4;A0A1B0GUH5;A0A1B0GW68;E7EMM4;Q13510;Q13510-2	461242	337496	372529	400246	348533	372123	358589	365033	416932	297005	524786	545382	526566	468191	372998
IGHM	A0A1B0GUU9;P01871;P01871-2	1.2411e+06	1.05069e+06	1.09476e+06	986050	1.25292e+06	1.32512e+06	1.34196e+06	1009602	961253	1093254	986554	1.17263e+06	1.07553e+06	1.26276e+06	1.34562e+06
CTSD	A0A1B0GV23;A0A1B0GVD5;A0A1B0GWE8;P07339	2273677	2.57433e+06	2.70219e+06	2.75119e+06	2.66336e+06	2.39402e+06	2.74276e+06	2550496	2.73177e+06	2.7075e+06	2.28127e+06	2.56547e+06	2.52615e+06	2.48279e+06	2379360
ATP6AP2	A0A1B0GVB9;A0A1C7CYW4;O75787;O75787-2	275541	249710	268385	248087	279095	257163	249933	231789	239456	253047	234676	222020	241426	217050	266263
TRBV7-2	A0A1B0GXF2	2.70139e+06	2.75151e+06	2343915	3.54282e+06	2.43008e+06	2.96591e+06	2.97605e+06	2.53935e+06	2148312	2.41365e+06	2.8515e+06	3.04443e+06	3.44572e+06	3.00365e+06	2.67311e+06
CNTN2	A0A1W2PQ11	1.9477e+06	2.05636e+06	2.015e+06	2063491	1999810	2.17077e+06	2.04671e+06	2.06535e+06	1.98683e+06	2.07896e+06	2.08831e+06	1.9852e+06	2.12575e+06	2.27963e+06	2.27978e+06
SHISA9	A0A1W2PQ94;B4DS77;B4DS77-2;B4DS77-3	Filtered	Filtered	Filtered	Filtered	Filtered	Filtered	Filtered	Filtered	15020.4	13565.7	Filtered	Filtered	13481.1	Filtered	Filtered
FCGR3A	A0A1W2PQB1;H0Y755;M9MML0;P08637	304497	339254	398794	361139	356112	340500	371594	394659	385187	366617	361482	351621	403017	338163	304635
SCN1B	A0A1W2PR05;A0A1W2PS68;Q07699;Q07699-2	Filtered	112221	102467	107181	73932.3	80342.3	83109.5	84442.5	95447.5	139122	73369.8	Filtered	92282.5	85206.3	62101.1
JAML	A0A1W2PRS4;E9PKK2;E9PR26;Q86YT9;Q86YT9-2;Q86YT9-3;Q86YT9-4	51449.9	61270.6	63470.5	55127.7	52136.8	53438.5	63513.6	82903.3	64927.6	57373.5	62760.6	56398.9	69233.8	63066.5	49201.2
NPTXR	A0A1X7SBT7;O95502	1.64605e+06	1.50567e+06	1828021	1.91388e+06	2.08369e+06	1.82504e+06	1.69532e+06	2222243	1865964	1.64941e+06	2.05182e+06	1.9163e+06	1.79201e+06	1.8138e+06	1.94828e+06
IGHA1	A0A286YEY1;P01876	20840518	16864828	17138288	15837049	24389944	20572412	19713934	16261238	18909798	16814644	17710834	18941752	13849588	18004034	19551708
IGHA2	A0A286YEY5;P01877	39766808	37572000	37442512	45329912	37844648	27407204	36222700	39669808	35658980	38435344	39236800	32145360	37378860	35882004	33725576
PPT1	A0A286YFE3;A0A286YFF7;A0A286YFL8;A0A2C9F2P4;P50897;Q5T0S4	56342.4	48740.9	46718.7	46798.3	30027.2	27349	29367.7	37486.6	42129.4	64664.9	88168.5	59901.2	61179.6	51777.3	49596.2
IGHG4	A0A286YFJ8;P01861	2.19881e+06	1.93321e+06	1.79555e+06	1.91424e+06	2195969	2.10008e+06	1954888	1686787	1.91441e+06	1.89429e+06	2.05136e+06	2117672	1.64505e+06	2.24425e+06	2.3175e+06
ADAM9	A0AVL1;F8WC54;Q13443;Q13443-2	57059.3	53628.4	190099	48168.9	27540.5	87467.5	29839.4	79647	102039	52433.9	72435.4	105820	23213.1	40836.8	48260.2
IGLC7	A0M8Q6	280187	291201	230964	287537	296380	264506	317773	342624	343256	247256	244606	359275	354776	363257	222765
SSC5D	A1L4H1	110971	83825.5	109043	143236	117060	105781	123523	111798	106160	133742	105535	108837	116108	137699	94412.4
STMN1	A2A2D0;P16949;P16949-2	145391	172839	173604	194460	175365	174896	139367	82386.3	226351	273548	99858.7	137580	153195	76194.1	105377
PRNP	A2A2V1;P04156;P04156-2	9788122	10699560	10965445	10667606	8868964	8438586	10599608	11189176	10449857	10065376	11256943	11641664	10767853	9856404	10561344
ADGRB2	A2A3C1;A2A3C2;A2A3C3;A2A3C4;A2A3C6;E9PND1;O60241;O60241-2;O60241-3;O60241-4	858758	715859	770285	863881	945378	788099	910847	1.66055e+06	791934	798399	716639	684018	742992	747245	708494
IGKV2-29	A2NJV5	6.12619e+06	5.71713e+06	6.67317e+06	6013042	6.07668e+06	6470405	5804036	6450942	6233493	6.73194e+06	5902511	6578275	10305292	8139163	6.03871e+06
FITM1;	A5D6W6;H0YL77	116955	131856	143774	116310	106372	127109	115685	96097.2	115238	105281	145274	123498	101870	120185	133933
ADAM17	A6H8L4;E7EUI5;P78536;P78536-2	Filtered	43166.3	45330.5	39298.3	Filtered	Filtered	42167.5	Filtered	41865.3	40947.2	22473.2	25846.8	21800.6	24309	Filtered
MAP1LC3B2;MAP1LC3B;MAP1LC3B	A6NCE7;H3BTL1;Q9GZQ8	48173.1	61057.4	59055.8	60494.6	45572.7	53199.6	63981	58215.9	67060	60630.3	47846.2	66751	71335	77003.2	45982.7
COL16A1	A6NCT7;Q07092;Q07092-2	66420.9	35152.7	59641.3	64453.6	73167.1	42929.3	38768	Filtered	33975.7	40188.8	45463.7	42407.1	61173.7	72486.2	76371.2
NUDT5	A6NFX8;A6NJU6;Q9UKK9	8680.01	10654.9	9839.44	10578.6	9787.18	7657.43	8986.26	13139.8	11147.5	10428.7	8415.79	9707.52	14050.5	10296.4	9884.03
WBP2	A6NG10;K7EIJ0;K7EIN1;K7EMC9;K7ENL2;K7ESN4;Q969T9	245040	225888	227000	217557	172452	254184	183127	278584	171136	258503	193436	259071	228783	239090	173801
IGLON5	A6NGN9	493495	321059	344453	551478	410243	392062	488134	341030	340375	404644	306243	262740	297133	230120	561590
DDTL;DDT;DDT;DDT;DDT	A6NHG4;B5MC82;J3KQ18;P30046;P30046-2	70996	60926.9	57781.1	59073.2	61477.3	60762.4	49158.2	52400	45225	62491.2	62675.1	13168	Filtered	Filtered	58501.6
SHISA7	A6NL88	159916	135260	278006	141775	180366	140988	269672	240795	268364	282383	153452	143070	150571	323589	315648
VSTM2B	A6NLU5	495139	577226	487229	563553	412383	433651	481207	540326	599336	512568	485647	513762	566074	526360	429153
ANXA2P2;ANXA2;ANXA2;ANXA2;ANXA2;ANXA2;ANXA2;ANXA2	A6NMY6;H0YKS4;H0YMD0;H0YMM1;H0YMU9;H0YN42;P07355;P07355-2	20596.2	14760.7	17211	Filtered	16404.3	14703.6	Filtered	Filtered	19972	17821.3	10811.4	16316.1	10793.5	24422.7	27422.9
PTPA	A6PVN5;F6WIT2;Q15257;Q15257-2;Q15257-3	Filtered	Filtered	35783.1	Filtered	Filtered	24389.5	21628.3	39053.7	Filtered	36547.3	Filtered	21187.3	22102.8	24790.7	35500.2
PRL	A6XMH3;P01236;Q5I0G2	Filtered	36416.6	30838.3	Filtered	6222.93	39414.3	30216.5	Filtered	33227.2	28190.3	32397.5	41197.2	27691.6	28934.1	34068.8
IGFBP3	A6XND0;A6XND1;B3KWK7;C9JMX4;H0Y5K2;P17936;P17936-2	291974	290093	271035	302733	266132	274681	284307	263126	302263	265439	284292	257152	220546	185083	256958
PPP5C	A8MU39;H0YDU8;P53041	Filtered	13437.7	9061.87	23137.5	7336.16	Filtered	Filtered	11413.5	12130.3	10595.2	9053.62	8896.13	19802.2	10006.6	Filtered
RPL7	A8MUD9;P18124	Filtered	Filtered	Filtered	Filtered	Filtered	Filtered	Filtered	Filtered	Filtered	Filtered	Filtered	Filtered	7363.6	11936	15978.6
SUMF2	A8MXB9;C9J660;C9JL30;H7C3B2;J3KQJ1;Q8NBJ7;Q8NBJ7-2	78277.6	57563.5	56328	68538.1	45761.3	47094.2	55046.6	55310.5	57158.8	60427.8	52114.5	58824	63701.6	Filtered	45769.5
MBP	A8MZH3;C9J6H1;E9PJ72;E9PKX9;E9PMR5;E9PNZ1;H0YEA2;H0YF02;H7BYR8;J3QKL5;J3QL64;J3QQK6;P02686;P02686-3;P02686-4;P02686-5;P02686-6	Filtered	Filtered	Filtered	7533.92	14303.2	17036.8	16063.2	17404.2	14667.6	18610.9	53593.2	16928.5	25022.4	20178	19208.9
PDGFB	A9UJN9;A9UJP0;P01127;P01127-2	931487	938072	1.05887e+06	1054726	872818	914962	989694	1.01898e+06	956434	989596	886703	974340	1.06787e+06	1.03147e+06	842273
SGSM3	B0QY80;Q96HU1;Q96HU1-2	714305	658681	1.07206e+06	655345	809276	742862	807803	517803	702785	755764	728586	722378	1.725e+06	740450	589465
MB	B0QYF8;P02144	139933	106069	83227.3	69480.3	63916.7	82785.7	60438.7	63961.3	125911	76932.6	76890.8	53373.4	60168.2	48606.5	71158.8
APOC3	B0YIW2;P02656	1.12759e+06	1.67892e+06	1.19344e+06	1.055e+06	1.25956e+06	1490137	1.59085e+06	947402	1.66007e+06	1.85249e+06	986705	1.64186e+06	1.15344e+06	1.08039e+06	1.11924e+06
FBLN1	B1AHL2;P23142-4	6873156	5856642	5.72319e+06	6.29058e+06	6263662	6471073	6008465	5.96001e+06	5364671	6037653	6.69195e+06	6273754	5839134	6498984	6721369
STX12	B1AJQ6;Q86Y82	24116.3	Filtered	24199.5	16267.2	30226.3	31498.1	Filtered	Filtered	8045.95	Filtered	20853.6	Filtered	Filtered	26027.5	25450.3
FHAD1	B1AJZ9;B1AJZ9-4;H0YE38;Q5JYW6	32308.7	29090.2	20876.9	20635.7	26885.6	31893.6	Filtered	26250.6	28261.4	25987.9	39694.7	34933.1	33176	40071.6	34503.3
ATP1A2	B1AKY9;P50993	49857.1	51867.3	44508.3	51000.2	45163.4	45181.6	33377.5	43635.8	51722.2	60463.2	Filtered	27929.1	45659.5	30651.9	47714.3
BMP7	B1AKZ9;B1AL00;P18075	31900.6	27016.3	25559.5	24355.7	27239.1	26218	24469.7	25730.7	28141	26919	31684.8	30318.5	28390.6	27528.8	30798.7
POSTN	B1ALD9;Q15063;Q15063-3;Q15063-5	41796.8	26155.5	20718.8	55213.9	29400.5	24123.9	28919.3	25736.2	19096.7	21129.2	80071.8	22979.6	56925.5	60253.2	54923.5
CD58	B1AMW1;H0YDI1;P19256;P19256-2;P19256-3	Filtered	51572.6	51950.8	54203.6	58509	Filtered	Filtered	Filtered	Filtered	51453.8	60814.3	58456	56030.3	3086.13	59952.3
KIAA0319L	B1AN15;E7EN73;Q8IZA0;Q8IZA0-2	64936.8	72983.2	85627.3	83441.6	56864.6	60448.3	84735.6	81566.4	81895.8	86290.4	51918.1	53175.2	71024.4	62229.3	97121.7
PRSS3	B1AN99;P35030;P35030-2;P35030-3;P35030-4;P35030-5	744644	881404	913764	959121	724725	612235	1.16347e+06	1.37522e+06	586909	1.21709e+06	1.01199e+06	1.15835e+06	1.19385e+06	1.15679e+06	1.06007e+06
CD55	B1AP13;H7BY55;P08174;P08174-2;P08174-3;P08174-4;P08174-5;P08174-6;P08174-7	554402	437498	670703	640715	439699	407551	558761	580684	553986	530056	453432	467321	282537	449295	317976
SLITRK2	B3KTY4;Q9H156;Q9H156-2	49063.2	44366.1	38957.8	26718.4	35016	28145	23511.6	29795.2	42455.4	27191.1	44568.3	25526.2	25577.8	25886.4	177264
GNB1;GNB2;GNB1;GNB1;GNB2;GNB2;GNB4	B3KVK2;E7EP32;P62873;P62873-2;P62879;P62879-2;Q9HAV0	Filtered	18380.7	13454.3	12585.7	15497.6	16398.3	18876.8	Filtered	19764.9	18712.9	Filtered	18610	21620	21454.5	19125.5
ADAM11	B4DKD2;O75078	99125.2	141876	129681	128619	110661	110865	120408	141500	162453	136277	118137	118811	169227	120031	110899
C1R	B4DPQ0	3262560	3.39855e+06	4.48682e+06	4903728	4.27006e+06	3.82864e+06	4.28084e+06	4.21904e+06	5.24169e+06	3743595	4172649	3050894	3695594	4372406	3.24816e+06
ROBO4	B4DYV8;Q8WZ75;Q8WZ75-2;Q8WZ75-3	32145.8	26345.3	26285.8	37717.3	28626.3	33079.7	30974.5	37070.6	34574.3	29568.8	28410.1	25149.8	25363.2	24741	40246.4
	B4E1Z4	3.37346e+06	3.25596e+06	3.16403e+06	3.15172e+06	3.56437e+06	3.45243e+06	3.04328e+06	2.81493e+06	3.66315e+06	3592654	2.49725e+06	2154750	2.8253e+06	2.15996e+06	3058567
ADA2	B4E3Q4;Q9NZK5	88570.6	93939.5	81676.9	105622	120555	92137.1	90371.3	112791	105592	105592	82368.4	74317.5	80629.3	73250.3	87166.8
TCN2	B5MBX2;F8WE86;P20062;P20062-2	687376	547675	528223	571310	455393	527829	519067	339730	638108	611411	639565	474163	551939	645619	590096
VSTM2A	B5MCX6;F8W8J5;Q8TAG5;Q8TAG5-2	684417	585979	696794	838752	697051	644017	650525	805901	555666	712382	626742	505110	670205	578807	447722
VIT	B5MD45;Q6UXI7;Q6UXI7-2;Q6UXI7-3;Q6UXI7-4;Q6UXI7-5	18853.6	Filtered	16265.7	Filtered	17845.1	17557.6	13429.9	16024.5	14380.7	Filtered	17555	18415.1	17739.3	Filtered	18092.3
RAN	B5MDF5;F5H018;H0YFC6;J3KQE5;P62826	Filtered	Filtered	Filtered	Filtered	Filtered	Filtered	Filtered	Filtered	Filtered	Filtered	28596.4	26761.8	33352.5	41651.3	69022.7
SGCE	B7Z2R4;C9JR67;O43556;O43556-3;O43556-4	236352	330068	303371	211663	240468	259422	Filtered	212126	311239	Filtered	387995	315616	300398	344325	369063
APLP1	B7Z4G8;F5GZ08;P51693	3.56823e+06	3.51995e+06	3.74665e+06	3.87081e+06	3.99965e+06	3992357	3.53016e+06	3758657	3.65124e+06	3.7008e+06	3981254	4.03617e+06	3.72061e+06	4.20876e+06	3.96764e+06
ITIH4	B7ZKJ8	53181.1	70455.6	72968.4	77541.9	53981.7	50518.8	50844.7	71060.4	65313.2	69492.6	54570	57513.6	86376.8	61515.6	50528.4
SEZ6L	B7ZLJ8;Q9BYH1;Q9BYH1-5;Q9BYH1-6;Q9BYH1-7	1.70915e+06	1.42258e+06	1.69921e+06	1.66148e+06	1.39848e+06	1.74466e+06	1790900	1.66722e+06	1.60703e+06	1.52301e+06	1.37788e+06	1.48923e+06	1.67278e+06	1.60961e+06	1392791
PCDH9	B7ZM79;Q5VT82;Q9HC56;Q9HC56-2	187416	184462	178015	173593	232667	193503	194560	164624	185636	173928	170294	186067	189563	198207	197748
PVALB	B8ZZ19;H0Y3U0;P20472	389587	284556	319977	437475	338956	306111	404698	423488	469071	388740	380026	396528	432734	386118	353238
C2orf40	B8ZZE5;C9JRR0;Q9H1Z8	1.28807e+06	1.37563e+06	1.47961e+06	1.41471e+06	1.50001e+06	1.23395e+06	1422917	1.31717e+06	1.32632e+06	1.37318e+06	1.25007e+06	1.43072e+06	1.37571e+06	1.4178e+06	1.33387e+06
BTN2A2;BTN2A1;BTN2A1;BTN2A1;BTN2A1;BTN2A1;BTN2A1;BTN2A1;BTN2A2;BTN2A2;BTN2A2	C9IY66;C9JNC3;H7BYC3;Q7KYR7;Q7KYR7-1;Q7KYR7-4;Q7KYR7-5;Q7KYR7-6;Q8WVV5;Q8WVV5-2;Q8WVV5-3	19540.9	22187.5	21654.6	22680.4	25718.1	35170.2	28490.7	26154	21780.3	Filtered	28606.3	17496.6	Filtered	Filtered	25668.6
CCDC126	C9J0J0;Q96EE4	54116.9	50918.7	49478.1	38958.6	53274.8	38114.5	36442.3	45339.7	47133.9	46708.2	41433.2	45208	42315.6	39948.7	42975.5
UNC5D	C9J1I0;C9J2B6;H7BXJ2;Q6UXZ4;Q6UXZ4-2	34750.5	34551.6	Filtered	53842.3	37042.3	17076.6	32879.7	37410.5	32802.2	35647.9	30043.1	34915.5	35275.2	36404.2	32392.8
ARF5;;ARF3;ARF3;ARF1;ARF5	C9J1Z8;F5H423;P61204;P61204-2;P84077;P84085	9966.85	13012.1	11193.1	Filtered	8160.86	11361.7	12333.2	13244.3	16269	17142.7	12543.2	9951.31	12630.4	Filtered	11770
ITIH5	C9J2H1	1.20902e+06	1.11985e+06	1.10555e+06	1.09379e+06	1.23398e+06	1.08167e+06	1.1172e+06	1.0817e+06	885820	1.02069e+06	1.11607e+06	1.0806e+06	865486	967669	1.0993e+06
GLB1	C9J4G9;C9J539;P16278;P16278-3	25513.3	30234.6	23027.5	33528	29469	28106.1	24413.9	29913.5	27788.3	30486.1	29090.6	29378.9	29888.4	27905.1	29998.5
EIF5A2;EIF5A2;EIF5A2;EIF5A;EIF5A;EIF5A;EIF5A;EIF5AL1;EIF5A2	C9J4W5;C9J7B5;F8WCJ1;I3L397;I3L504;P63241;P63241-2;Q6IS14;Q9GZV4	41813	40256.6	27179.9	23360.5	26422.9	33295	28179.4	25194.7	39314.7	33990.9	62785.7	63657	69143.4	75489	68995.5
WFIKKN2	C9J6G4;Q8TEU8	1.30299e+06	1.24036e+06	1.24749e+06	1.14179e+06	1.26527e+06	1.27254e+06	1267556	1.26952e+06	1259468	1.24034e+06	1.10019e+06	1.10297e+06	1.17514e+06	875830	1.06981e+06
PFN2	C9J712;P35080	44959.5	Filtered	Filtered	48364.9	48699	45041.2	Filtered	Filtered	43726.3	42790.4	41242.7	40137	43166	41543.3	43657
RNF13	C9J8T4;C9JYN7;O43567	186116	179419	206044	212010	159668	179986	187811	245910	205046	213199	170271	216873	215005	187297	171107
JCHAIN	C9JA05;D6RD17;D6RHJ6;P01591	608800	620028	623739	530496	670295	696219	694944	534587	636577	635553	617583	618744	553695	664626	631210
LTBP1	C9JD84;E7EV71;Q14766;Q14766-2;Q14766-3	129273	93181.3	89179.2	149051	78685.4	82408.8	150371	106142	98666.8	130980	77452.9	88331.2	Filtered	125274	86775.1
CACNA2D2	C9JE82;C9JVC9;Q9NY47;Q9NY47-2;Q9NY47-3;Q9NY47-4;Q9NY47-5	171837	157562	159905	143450	165994	171388	146608	154609	150503	153695	159652	142064	167422	157754	152915
APOD	C9JF17;P05090	39728956	42377976	42075812	33964932	30335904	37450908	36167080	41020852	41146056	37801460	37752684	40055772	31111346	36717520	34402664
CYCS	C9JFR7;P99999	424370	382511	361556	370433	405261	359561	361102	268244	383790	336235	432441	349701	270277	341893	392739
CD163	C9JHR8;F5GZZ9;Q86VB7;Q86VB7-2;Q86VB7-3;Q86VB7-4	146570	147763	140627	119578	163667	156700	148881	155383	131408	140769	156398	153488	128266	163598	174732
PSAP	C9JIZ6;P07602;P07602-2;P07602-3	2.64685e+06	2.90343e+06	3.0349e+06	1.60715e+06	1.43592e+06	2.60837e+06	1584246	1.58094e+06	3.29474e+06	1.75656e+06	2.28323e+06	1.375e+06	2.72421e+06	2.11895e+06	2.18194e+06
MARCO	C9JKT8;Q9UEW3;Q9UEW3-2	45752.8	Filtered	47971.4	45346.4	50900.5	41749.7	50404	29004.4	39189.5	48233.6	43413.4	45580.5	42551.2	34377.9	44432.3
FAM3C	C9JP35	475999	542312	448655	458344	398482	410251	454640	507489	547710	484251	387769	436638	426623	402694	386432
NXPH1	C9JPD0;P58417;R4GMM9	210338	88558.6	59119.1	265221	95714.8	202391	126819	239321	213457	61333.7	125829	68662.4	420526	184322	89428.5
SEMA3E	C9JVH5;O15041;O15041-2	28793.3	29503.9	34684.5	38841.9	28977.6	33165.4	36857.2	40185.8	32721.4	37508.9	32002.9	30290.5	36352.3	32518.3	23028.6
SPTBN4;SPTBN4;ACTN4;SPTBN4;SPTBN4;SPTBN4	C9JY79;M0QZQ3;O43707;Q9H254;Q9H254-2;Q9H254-4	Filtered	Filtered	Filtered	Filtered	5630.18	5431.55	Filtered	Filtered	Filtered	Filtered	8627.93	8904.53	11025.2	10210.5	12870.2
NRCAM	C9JYY6;Q92823;Q92823-2;Q92823-3;Q92823-5;Q92823-6	7464842	6.39487e+06	6962338	6515583	7.09759e+06	6.88621e+06	6861815	6.2359e+06	6.62821e+06	6.70019e+06	7049891	6912472	6.42204e+06	6551356	7.64752e+06
PON3	C9JZ99;F8WD41;Q15166	23762.8	66956.5	49997.6	69615.1	24163.1	19077.3	21690	18535.2	87262.1	63779.5	20734.9	21360	39696.9	93672.6	18955.7
CPLX2	D6R960;D6RGY3;Q6PUV4	30082.2	46303.3	46614.2	39702.9	33135.2	9863.23	14034.7	25493.6	45169.7	40038.3	18712	33174.9	18718.9	33234.1	29514.2
HGFAC	D6RAR4;Q04756	Filtered	140077	148076	145350	155175	157975	133563	Filtered	151287	146864	Filtered	134433	180319	146953	147983
LMAN2	D6RBV2;Q12907	1901236	1.95656e+06	1.80044e+06	1.68971e+06	2.00737e+06	2.02687e+06	1935691	1991770	1.90952e+06	1904737	2.02888e+06	1.9169e+06	1.81853e+06	1.99757e+06	2.14705e+06
TLL1	D6RCE0;E9PD25;O43897;O43897-2	52074.8	59909.9	50346	48076	109364	68055.4	59985.5	54048.1	61998.2	56039.8	65416.9	62097.2	62383.6	64560	66327.5
RIMS2	D6RDY0;F8W6W8;Q9UQ26-1;Q9UQ26-3	1.50608e+06	1.15511e+06	1.51422e+06	1.63482e+06	1.6e+06	2.00882e+06	2.38301e+06	2.07941e+06	1303425	1.34309e+06	1.68786e+06	1.91907e+06	2.02206e+06	1874994	2.11864e+06
SIL1	D6REA1;Q9H173	105552	74599.9	73965.2	105986	74730.5	75216.4	71771.7	88775.8	77786.1	99728.3	79711.7	80071	119758	63349.3	96894.4
CDH18	D6RER2;D6RIH8;Q13634;Q13634-2	56039.4	73358.1	39025.4	150790	85185	84292.6	Filtered	29433.3	30351.6	32189.6	33800.6	32791.1	25828.1	50621.9	105424
GC	D6RF35	388103	403740	346853	326423	409386	424523	341628	320738	363322	357721	396124	363267	340726	389235	417375
CDH6	D6RF86;P55285;P55285-2	328041	302551	312972	354554	330491	321660	334047	314740	311380	287053	326775	279980	260332	297233	328036
COL12A1	D6RGG3;Q99715;Q99715-4	43562.3	43785.1	42406.7	50857.9	45485	39644	47540.3	47786	43273.9	41157.9	41541.9	42766.9	44226.6	41947.6	43174.7
NXPH3	D6RGW2;O95157	83885.1	77739.7	58312.9	72177.2	55135.6	94841.2	65527.5	66557.4	78242.1	94193.7	86597.1	71775.5	213477	109763	84998.5
NPNT	D6RH31;Q6UXI9;Q6UXI9-3;Q6UXI9-4;Q6UXI9-5;Q6UXI9-6	52209.4	46158.5	57151.1	62744.5	30778.8	46736.3	31352.8	57409.2	59111.1	55950.8	48259.2	35181	60610.2	49202.7	37400.1
CRHBP	D6RHH7;P24387	Filtered	Filtered	14812.3	Filtered	Filtered	Filtered	Filtered	Filtered	Filtered	Filtered	Filtered	Filtered	Filtered	Filtered	Filtered
CDH10	D6RJG0;Q9Y6N8	64085.8	69627	76346.1	92502.9	66400.3	69584.1	82222	75129.1	75764	74049.6	77105.7	72541.1	78962.4	76869	78220.4
IMPA1	E5RG13;E5RIP7;H0YBL1;P29218;P29218-3	182749	203877	204293	319758	202097	202582	206576	199691	199576	194813	274028	224279	329548	303463	252143
ADAM28	E5RGY1;Q9UKQ2;Q9UKQ2-2	36338.5	40847.6	21619	37549.6	31739.8	35785.6	53314.8	42635.4	48352.9	34998.9	40593.4	35554.4	40607.9	37072	38208.8
CA1	E5RH81;E5RHP7;P00915	Filtered	314224	290628	66382.5	Filtered	289234	89427.8	Filtered	298228	300294	422421	269970	Filtered	Filtered	68478.4
TBCA	E5RHG6;E5RIW3;E5RJD8;O75347;O75347-2	65599	79643.5	69963.8	47513.9	67159.3	71875	76428.5	77093.1	77356	77529.2	71839.7	85339.1	82752.8	89920.4	70257.2
SDC2	E5RHU3;E5RJB8;E7ESK6;E9PBI9;P34741	35618.8	37476.6	61009.6	24561	40513.8	Filtered	32327.3	Filtered	51100.3	51019.1	37112.8	31832.4	51958.9	40186.1	41412.7
SKP1	E5RJR5;P63208	166003	212941	247026	152766	127027	334869	324308	462138	401731	240622	290369	371593	476530	349306	323249
NDRG1	E5RJY1;E7ESM1;Q92597;Q92597-2;Q92597-3	18514.9	16283.8	22459.2	22777.6	18441.1	Filtered	Filtered	Filtered	19668.8	19385	16009.4	22806.4	17939.1	22636.8	19011.8
CTHRC1	E5RK99;Q96CG8;Q96CG8-2;Q96CG8-3	52100.4	59487.4	57925	53576.2	51828.4	Filtered	42973.9	43763.5	66599.4	59789.2	51921.5	54306.7	55696.3	49932.6	56592.8
CALM2;CALM1;CALM2;CALM1;CALM2;CALM3	E7EMB3;E7ETZ0;H0Y7A7;P0DP23;P0DP24;P0DP25	84943.7	67050.7	78085.9	98424.3	82840.4	51345.8	50347.5	86597.6	58318.6	79626	52622.4	67961.9	63705.5	90687.9	89533.5
NPC2	E7EMS2;G3V3D1;G3V3E8;H0YIZ1;J3KMY5;P61916	1.85817e+06	1.71571e+06	1574157	1.56327e+06	2.17028e+06	1.89812e+06	1743471	1.48977e+06	1.52258e+06	1.4936e+06	1.86435e+06	1.93719e+06	1.58794e+06	1.98441e+06	2.10121e+06
ADGRL3	E7EN28;E7ESV6;E7ETE3;E7EUP0;E7EUW2;E7EVD6;E7EX52	323138	246770	268863	209108	265662	280983	275716	250155	259562	246824	238700	254780	238839	257373	255525
TOLLIP	E7EN89;E9PP67;E9PQ25;F2Z2Y8;Q9H0E2;Q9H0E2-2	18535.6	14175.5	9587.86	16626.4	Filtered	Filtered	Filtered	14598.8	16772.9	18456.5	15726.8	14251.8	15447.2	Filtered	23640.4
PROC	E7END6;P04070;P04070-2	195330	196802	213496	206322	207231	208803	255397	258906	247653	243944	179845	180933	202234	168536	197795
PTPRM	E7EPS8;P28827;P28827-2	50507.3	Filtered	59654.2	32516.6	58898.3	Filtered	Filtered	Filtered	28157.6	Filtered	Filtered	22209.7	35552.9	Filtered	22420.8
PRSS1	E7EQ64;P07477	140581	141462	156801	148377	Filtered	197975	169669	110756	128911	137241	179195	184733	166793	147495	Filtered
LTF	E7EQB2;E7ER44;P02788;P02788-2	161010	145871	153216	158256	172072	162128	163281	151880	145480	148987	162627	148223	129832	137966	158777
DCC	E7EQM8;P43146	154603	156501	157085	162584	161683	148674	154129	155295	137768	150735	162223	145125	150915	141746	154136
CHRD	E7ESX1;Q9H2X0;Q9H2X0-5	129021	114397	108065	121500	119760	127086	114946	117301	120417	137805	119969	82673.7	80379.3	79876.5	115365
CFI	E7ETH0;G3XAM2;P05156	2.08934e+06	2.1441e+06	2.02734e+06	2252845	2.03483e+06	2.0378e+06	2.08391e+06	1.97694e+06	2.02097e+06	2.07447e+06	1.99103e+06	1.9512e+06	2210611	2.07842e+06	2.01213e+06
FOLR2	E7EU04;F5GZ45;F5H3Z4;F5H4Z6;J3KR13;P14207	232429	268760	265987	267486	201439	221256	203674	272826	234849	287842	181821	227320	245143	218084	197242
ENPP2	E7EUF1;Q13822-3	15001459	13757839	13170564	14064454	13392256	13582150	12801441	12423080	12161395	12329768	14993188	14652652	13506328	12863427	13972170
NRP1	E7EX60;E9PEP6;O14786;O14786-2;O14786-3;Q5T7F0	168633	168256	158138	176967	191523	170002	120199	160141	135992	175594	171779	156520	170710	92845.9	134289
TNC	E9PC84;F5H7V9;H0YGZ3;J3QSU6;P24821;P24821-2;P24821-3;P24821-4;P24821-5;P24821-6	39040.6	34840.8	43386.4	47593.7	40215.3	41121.2	Filtered	44267.5	41278.8	40735.4	43281.9	36052.5	39871.5	40123.8	36297.2
MAN2B2	E9PCD7;Q9Y2E5	110761	118391	126001	104913	129496	104470	119737	132311	174869	142810	106092	99685.6	115505	91397.9	90194.8
HNRNPH1;HNRNPH1;HNRNPH1;HNRNPH1;HNRNPH1;HNRNPH1;HNRNPF;HNRNPH2	E9PCY7;G8JLB6;H0YB39;H0YBD7;H0YBG7;P31943;P52597;P55795	Filtered	Filtered	Filtered	Filtered	Filtered	Filtered	Filtered	Filtered	Filtered	Filtered	Filtered	Filtered	Filtered	Filtered	19497.3
CSF1R	E9PEK4;P07333	2428134	2186505	1.88143e+06	2.02889e+06	1.62282e+06	1.74347e+06	1.96702e+06	1813838	2281178	2116197	2.42919e+06	2.02265e+06	2123261	2105536	2.27769e+06
DLD	E9PEX6;P09622;P09622-2	51170.1	60009.8	38294.9	46508.8	47171.5	61560.1	36852.4	39600.4	22667	45498.5	32640.4	45472.5	50554.5	46681.7	48548.8
DPP6	E9PF59;P42658;P42658-2	235002	214679	209894	246001	241859	230849	235955	208779	222893	216018	225219	224552	212398	204673	222730
EGFR	E9PFD7;Q504U8	83202.3	79780.3	77305.1	81850	86119.9	92490.3	93943.9	95537	90796.6	87335.2	85824.7	77598.6	85910.1	80394.4	82856.1
EPHA4	E9PG71;P54764	968004	922024	862117	856013	1.05836e+06	920346	866484	865170	921650	867158	938023	666137	513441	698665	995084
C1QTNF3-AMACR;C1QTNF3;C1QTNF3;C1QTNF3	E9PGA6;Q9BXJ4;Q9BXJ4-2;Q9BXJ4-3	208809	88621.5	79884.3	257637	Filtered	70033.2	80330	195046	Filtered	Filtered	91846.6	84938.1	205855	115182	121002
PTPRK	E9PGC5;Q15262;Q15262-2;Q15262-3;Q15262-4;Q5TG12	82979.6	63623	60745.4	62748.8	64833.8	76897.7	76767.9	59611.8	56818.2	70730.5	63292.5	54497.9	56448.4	65835.4	62858.2
ACP2	E9PHY0;E9PP23;E9PQY3;P11117	68240	73363.4	68175.8	69235.1	68924.3	88289.9	68601.7	65425.5	71795.4	66275.4	67702.5	73769.8	79222.3	64006.7	65157.6
THY1	E9PIM6;E9PNQ8;P04216	9173285	8986620	8671627	9096693	9261328	9179913	8849891	8571604	8604244	7882206	8674334	7.17225e+06	6381560	6.59986e+06	9321279
SCN3B	E9PJP6;Q9NY72	151834	191873	209871	193756	180216	186020	186724	220892	200241	214533	152686	173536	190645	156215	136920
HSPA8	E9PKE3;P11142	85064.4	68325.2	68178.8	69415.8	70351	69963.1	85942.4	67162.1	84761.1	48474.5	71777.2	80900.1	74664.9	73695.5	87638.5
TMEM25	E9PKP3;Q86YD3;Q86YD3-2;Q86YD3-4;Q86YD3-5	190968	178140	207601	175727	227925	193073	195174	193616	159801	194815	196140	184760	191348	190319	206398
ADM	E9PL83;P35318	91750.8	258516	94955.7	73175.8	95846.3	82592.6	142114	137395	174152	174199	80287.2	84117.2	77553	84488.8	164023
NPEPPS	E9PLK3;P55786	90555.2	62905.8	53637.7	84423.2	82227.3	61910.7	62554.7	Filtered	86553.3	63729.2	86789.9	Filtered	62384.6	67816.3	68002.6
LAYN	E9PMI0;E9PQU7;E9PR90;Q6UX15;Q6UX15-2	130133	126269	117544	117925	123977	118855	135686	84079	125106	127227	144517	128983	138497	131894	125365
CD59	E9PNW4;E9PR17;P13987	2.38762e+06	1.8301e+06	2.1279e+06	2108691	1.86695e+06	2.28694e+06	2.10532e+06	1.75178e+06	1.95675e+06	2.0359e+06	2.15304e+06	2.39165e+06	2.16697e+06	2605553	2.60903e+06
ST6GALNAC5	F2Z2C8;Q9BVH7	32507.1	22899.4	25976.7	22622	24364.6	22825	25041.9	17307.6	20983	21444.2	22002.2	24245.8	13563.5	18274.8	23630.1
CSF2RA	F2Z3C9;P15509;P15509-2;P15509-3;P15509-4;P15509-5;P15509-7;P15509-8	511765	601717	534741	632005	406871	525307	973059	718352	642077	672445	670563	536936	643850	576746	570073
CCT2	F5GWF6;F8VQ14;P78371;P78371-2	Filtered	Filtered	Filtered	Filtered	Filtered	Filtered	Filtered	Filtered	Filtered	Filtered	Filtered	Filtered	Filtered	Filtered	14960.1
DDB1	F5GY55;Q16531	94428.5	96129.8	101723	105496	82086.6	87391.3	81820.8	80904.2	101237	101732	85179.2	81082.9	80521	83744.7	85673.1
C8B	F5GY80;F5H7G1;P07358	236013	259606	262067	223164	258865	238301	254280	334266	292376	288309	263315	282623	327952	245245	243206
PLEKHB1	F5GY87;F5GZ38;F5GZH3;F5H0R6;F5H114;F5H1B8;F5H3M1;F5H866;Q9UF11;Q9UF11-2;Q9UF11-3;Q9UF11-4	76032.8	186354	67416	114645	101083	92352.5	91528	90822.9	102054	120623	96273.6	71990.1	55505.5	80206.2	115914
OTUB1	F5GYJ8;F5GYN4;F5H6Q1;J3KR44;Q96FW1	31925.6	32379	30654.1	Filtered	31226.9	Filtered	30073	28721.8	20939.5	28484.9	27419.8	21841.4	22636.9	20481.3	25633.3
PIANP	F5GZA6;F5H0N9;F5H191;Q8IYJ0;Q8IYJ0-2	679270	Filtered	Filtered	894780	373392	472478	302541	653538	Filtered	245573	333149	415376	Filtered	333461	300135
COL21A1	F5GZK2;Q96P44;Q96P44-3	25669.4	36629.6	29734	25679.4	23671.6	Filtered	20606	21907.7	38913.1	36259.2	23474.1	27098.2	30415.7	26823.5	24126.6
MFGE8	F5GZN3;Q08431;Q08431-2	178671	142143	169024	175803	178205	186470	180420	184119	181553	182722	160669	161797	164863	166297	155838
SLC3A2	F5GZS6;J3KPF3;P08195;P08195-2;P08195-3;P08195-4	185079	203717	153568	202949	200511	187216	213423	200744	187767	230741	189498	222116	171223	217309	190035
MLEC	F5H1S8;H0YG07;Q14165	219847	150833	208162	153009	267086	222808	152509	116516	172705	165248	185800	142623	83074.6	136070	216798
FKBP4	F5H1U3;Q02790	34119.6	36145.6	30429.1	35264.9	31585.4	33270.3	29842.9	32474.2	30059.9	37710.5	30511.4	23558.3	24736.4	23515.2	40021.4
UBC	F5H265	5503285	4.73202e+06	4892345	6122300	4756409	5.15388e+06	5.67903e+06	5148212	5.47022e+06	5354082	6483564	6.21143e+06	6767320	6232609	6182581
PLD4	F5H2B5;Q96BZ4	388999	402044	451204	429158	440722	423203	437756	452721	366889	476498	398671	411961	459219	448186	406737
RFNG	F5H3H7;Q9Y644	42123.9	27336.3	Filtered	24461.1	27150.4	44378.1	28992.9	25079.7	29309.6	30932.6	40620.3	Filtered	Filtered	Filtered	46254.5
TUBA1C;TUBA1B;TUBA1B;TUBA1A;TUBA1A;TUBA1C	F5H5D3;F8VVB9;P68363;Q71U36;Q71U36-2;Q9BQE3	Filtered	Filtered	Filtered	Filtered	Filtered	Filtered	Filtered	Filtered	Filtered	Filtered	Filtered	123170	11482.4	326716	147244
CDH7	F5H5X9;Q9ULB5	110154	99706.2	44415.4	54407.3	44953.7	44005.7	65946.9	151705	58000.8	44803	132033	74318.7	130974	113418	114558
NELL1	F5H6I3;J3KNC5;Q92832;Q92832-2	101652	107027	117107	109658	78194.1	84493.8	99914	111106	60187.2	105180	81460.1	86248.4	114922	93689.9	78150
DKK3	F6SYF8;Q9UBP4	5098953	5310712	5.39409e+06	4743127	5.7732e+06	6.01625e+06	5444844	6.08187e+06	5730176	5538092	5177999	5.62085e+06	4807738	7.96432e+06	5820974
DGCR2	F6SYP7;P98153;P98153-2;P98153-3	188939	93883.1	188084	80824.2	98548.2	146875	161246	149924	196652	177410	104420	181322	77805.9	92747.1	122845
ST13;ST13;ST13;ST13P5	F6VDH7;P50502;Q3KNR6;Q8NFI4	34407	56730.4	48259.4	47407.3	41395.2	39376.9	59465.5	59727.1	58335.7	49065.4	49155.5	42829.5	53943.1	49432.1	49063.3
NELL2	F8VVB6;Q99435;Q99435-2;Q99435-3;Q99435-4	1.98526e+06	2.35809e+06	1.92933e+06	2.03727e+06	1.64343e+06	1.79881e+06	1.90242e+06	2.01078e+06	2.31092e+06	1.94968e+06	2132579	1.88064e+06	2334166	1.90953e+06	2.01206e+06
ATP5F1B;ATP5F1B;ATP5B	F8W079;H0YH81;P06576	908931	698310	622479	Filtered	Filtered	Filtered	Filtered	Filtered	754190	Filtered	Filtered	796567	Filtered	721129	803038
MMP14	F8W1B7;P50281	65309.4	50508.4	45951.7	57161.1	78179.4	73694.2	100942	49374.7	57059.7	46225.6	58734.9	50859.3	44020.6	42013.9	58466.9
ROBO2	F8W703;Q9HCK4;Q9HCK4-2;Q9HCK4-3;R4GMM8	61181.8	63571.7	69006.8	79459.3	69727.6	56036.9	72778	65428.7	75955.8	73652.9	72023	80660.9	104730	94026	64399.4
GOLIM4	F8W785;O00461	110145	126719	139188	128225	103811	114849	135971	130106	134565	130816	110956	135803	146256	139386	129000
MASP1	F8W876;P48740-3	50088.9	85521.8	79976	97469.2	70710.6	57081.7	62135.8	67869.1	85108.2	68918.6	71894.1	72781.2	90782.3	86846	78358.6
TGOLN2	F8W8W7;J3KQ45;O43493;O43493-2;O43493-3;O43493-5	179901	189397	186208	162128	222343	200782	189172	166908	188155	175687	215627	212242	165313	219581	233341
FGFR3	F8W9L4;I6LM06;P22607;P22607-2;P22607-3;P22607-4	259966	139833	140362	135163	175181	162618	148588	259085	147272	142643	297794	159030	256734	175502	180688
ADAM22	F8WAD8;Q9P0K1;Q9P0K1-2;Q9P0K1-3;Q9P0K1-4;Q9P0K1-5	1.71599e+06	1.67072e+06	1781636	1867330	1.75352e+06	1468184	1.81255e+06	1.90919e+06	1.91821e+06	1.9965e+06	1896526	1.51248e+06	1966286	1.71839e+06	1.87427e+06
NDRG3	F8WBF9;Q5TH30;Q9UGV2;Q9UGV2-2;Q9UGV2-3	36893.4	37031.2	38001.4	40169.9	33310.1	33671.1	35321.8	35932.6	30551.7	35909.3	29936.7	32169.2	34384.1	36367.4	31035.2
ESAM	F8WDW9;Q96AP7	181372	347521	99432.5	206626	331248	498801	212126	212964	229837	232519	445268	402674	437097	342143	122165
HSPB1	F8WE04;P04792	30386.8	29710.1	33055.2	29757.8	29488.5	37616.3	50782.4	38428.6	43074.7	39743.2	27999.1	36494.6	36290.6	42542.9	50525.4
TFRC	G3V0E5;P02786	34880.6	27500.8	29162.8	38668.1	34398.2	37924.7	49335.4	27023.1	30979.2	25878.3	31199.7	46552.1	27997.2	31557.1	33591.1
GRIA4	G3V164;P48058;P48058-2	400043	367634	331789	359914	369461	367573	362694	347006	364952	361774	389688	269270	259656	239780	428322
PMFBP1	G3V1Q7;H0YFP6;Q8TBY8;Q8TBY8-2;Q8TBY8-3;Q8TBY8-4	146230	249765	258317	278450	270209	248567	296533	278543	248282	260853	259889	240294	229250	251902	226606
NTS	G3V1X6;P30990	15455.2	15446.7	18693.3	15294.5	14305.9	15724.9	15547.1	22985.5	17996.1	19118.4	19591.8	17617.3	19599.3	13996.8	18095.1
ACYP1	G3V2U7;P07311	133602	130190	138994	64464.4	142505	136727	132454	121966	128501	132562	126806	135060	134792	127231	116234
SERPINA10	G3V2W1;Q9UK55	59507.7	65837	79477.6	80812.9	84162.8	80839.4	85816.8	77868.4	77888	71447.2	81547.7	83813.2	84156.2	80723.7	83529.2
SERPINA3	G3V3A0	173565	172270	249825	293762	391553	221303	177987	320565	263080	421172	218223	239377	Filtered	Filtered	Filtered
LTBP2	G3V3X5;G3V511;Q14767	186241	198748	178838	176378	148902	200066	228539	210619	231628	166912	190436	253786	215790	220225	196741
FBLN5	G3V4U0;G3XA98;Q9UBX5	247100	264010	250625	255662	271178	282326	275736	278273	244550	287830	406775	270958	249776	264274	277329
SYNE3	G3V533;Q6ZMZ3;Q6ZMZ3-2;Q6ZMZ3-3	294450	288612	323348	321229	307490	281368	299598	330647	299802	327066	129816	276073	309896	292424	279929
LAMB1	G3XAI2;P07942	267005	295125	299774	306151	281682	287945	296697	306283	297544	301630	275996	267173	262928	285592	282532
MST1	G3XAK1;P26927	145670	160191	178773	171389	149149	144490	168107	156929	155613	144285	157769	134850	147056	146746	138816
COMP	G3XAP6;P49747;P49747-2	141766	153601	157056	154380	143119	136648	120029	111890	149600	126774	132398	147730	144790	146130	139641
CHGA	G5E968	166542	210179	207959	213333	166462	153080	159985	154053	159655	188763	154278	138691	156168	129797	120090
NRXN2	G5E9G7;Q9P2S2	1.52795e+06	1.29102e+06	1.37744e+06	1333139	1.68886e+06	1.4915e+06	1.49676e+06	1.28413e+06	1.35137e+06	1.36966e+06	1.46909e+06	1543376	1.32336e+06	1.48677e+06	1.6484e+06
PTPRF	H0Y4H1	Filtered	31331.8	51732.8	Filtered	65211.2	88778.1	Filtered	Filtered	Filtered	Filtered	56252	47287.3	Filtered	32856.7	66464.5
APMAP	H0Y512;Q9HDC9;Q9HDC9-2	28270	33977.9	33688.5	29422	26420.9	30018	32317.7	37166.1	39395	36224.5	30312.2	30118.7	32254.6	34954.1	27324
CD44	H0Y5E4;H0YCV9;H0YD13;H0YDW7;P16070;P16070-10;P16070-11;P16070-12;P16070-13;P16070-14;P16070-15;P16070-16;P16070-17;P16070-18;P16070-3;P16070-4;P16070-5;P16070-6;P16070-7;P16070-8;P16070-9	3.51712e+06	5919334	4853443	5.25753e+06	5.07081e+06	3.48373e+06	5.36983e+06	4915811	5326623	4801168	5115506	3784763	4.00702e+06	3.48355e+06	3.44606e+06
TOR1B	H0Y7C8;O14657	10681.8	11981.9	Filtered	Filtered	13968.2	Filtered	9661.49	11611	8622.06	9268.95	23196.7	21962.5	Filtered	Filtered	18515.9
TXNDC15	H0Y997;Q96J42;Q96J42-2	Filtered	16936.4	12914.9	Filtered	Filtered	6742.05	Filtered	12057.7	14980.9	16455.7	12924.4	10690.8	19259.8	Filtered	15035.3
KLKB1	H0YAC1;P03952	528109	556183	549633	547608	492838	493191	539200	537091	528190	523381	540134	556077	569384	527857	520300
KIAA1549L	H0YDE5	708878	561386	493365	445075	768144	576225	732291	482771	692074	620092	674678	567889	589550	578309	622701
PRPF4B	H0YDJ3;Q13523	Filtered	433198	515432	Filtered	Filtered	Filtered	545346	Filtered	Filtered	84276.8	Filtered	820709	261621	322256	Filtered
JAM2	H0YEX9;P57087;P57087-2;P57087-3	157303	13623.8	150926	168486	153937	109330	171052	181706	171365	154768	116255	105590	168947	117846	118899
GDF11	H0YI30;O95390	87928.2	68299.9	65345.9	86126.6	74839.8	86654.1	77509.2	61729.1	65737.2	89718.9	73046.4	42946.2	43933.2	44317.1	71909.4
RCN2	H0YL43;Q14257;Q14257-2	164190	71820.8	95697.9	201873	36648.3	147934	44808.4	73511.5	Filtered	44374.4	Filtered	263515	193802	151877	179542
B2M	H0YLF3	655016	807480	870367	759912	681327	744442	932863	807415	886688	769880	654918	724054	856906	716001	563608
LDLR	H0YMD1;J3KMZ9;P01130;P01130-2;P01130-3;P01130-4;P01130-5;P01130-6	6171.61	Filtered	Filtered	Filtered	Filtered	Filtered	Filtered	Filtered	Filtered	Filtered	8371.22	10539.1	21740.5	10310.5	9231.48
TYRO3	H0YNK6;Q06418	365654	482463	Filtered	Filtered	444653	229028	402311	376226	464317	395853	336879	534124	481793	Filtered	507812
LSAMP	H3BLU2	7827116	5915607	5.44104e+06	5.74167e+06	6504593	6.24537e+06	6069472	5598431	7217062	5832827	7440507	6.41022e+06	6.84201e+06	6080321	5622749
GLG1	H3BM42;Q92896;Q92896-2;Q92896-3	Filtered	46187.7	3115.48	90614.2	46703.5	62579.5	61445	94975.6	78328.3	76510.4	52630.5	60413.7	84128.2	63103.3	60061.9
MSLN	H3BMA1;H3BUX1;Q13421-2;Q13421-3;Q13421-4	144420	149361	135536	132283	121549	114745	145427	106748	137578	106703	131155	121284	160382	121311	102830
PLA2G15	H3BMU8;Q8NCC3	78178.5	58853	57862.4	58651.2	64661	77404.7	75636.9	70458.9	78294.7	69617.2	76495.1	57377.8	59781.6	62933.2	65120.5
HEXA	H3BP20;H3BS10;P06865	562403	516189	544001	563999	566156	556072	557834	579002	511583	487222	468741	521394	467284	521787	499154
MT3	H3BPK2;H3BQX6;P25713	376948	376052	391028	692616	900960	395697	388530	297197	445073	806359	410141	898866	247825	465114	594077
;;CRIP1	H3BRQ4;K4DIB9;P50238	33558.8	30347.2	26122.9	Filtered	28434.8	Filtered	31100.9	47062	Filtered	29674.1	39318.1	26931.5	24803.3	Filtered	14840.8
NUTF2	H3BRV9;P61970	134612	141323	126396	149681	217658	184621	Filtered	151282	156320	128139	260806	154954	146586	124884	103813
GABARAPL2	H3BSM5;P60520	93303	103691	99735.2	111658	84579.4	77533.8	89993.4	105003	91935.7	100758	75525.6	88124.4	112881	93330.2	38434.6
ZNF511-PRAP1;PRAP1;PRAP1	H7BY64;Q96NZ9;Q96NZ9-4	171073	276981	201407	227281	133985	145519	132562	153644	179781	213428	160972	140469	281745	216617	188739
NCAM1	H7BYX6	1.45749e+06	1.58506e+06	1.73178e+06	1.87965e+06	1.24189e+06	1.40987e+06	1562018	1680594	1.48735e+06	1268939	1379813	1.60649e+06	1.72975e+06	1.59264e+06	1.12734e+06
PDIA3	H7BZJ3	96989.8	126332	139804	108907	205241	267119	166926	219698	118667	120216	189519	146086	Filtered	192117	210087
ESD	H7BZT7;P10768;X6RA14	118979	107153	99339.8	117684	103733	121080	101306	Filtered	107550	102723	126156	108937	121042	102524	96333.7
RTN4R	H7C0V4;H7C215;Q9BZR6	667470	555147	548301	603451	513073	587599	575936	557787	545993	598203	600711	563162	503652	528245	584324
CD99	H7C2F2	1.04983e+06	867536	917179	1.0163e+06	1481144	1.29905e+06	925326	916125	982090	1.01873e+06	1.1252e+06	1.34066e+06	1.10936e+06	2.36487e+06	905330
CP	H7C5R1	282430	229807	251669	213082	312702	226719	251220	245853	273399	199859	268558	289271	204679	235958	264402
NCAM2	H9KV31;O15394	2.02671e+06	1.96627e+06	1.85933e+06	2.15128e+06	1.80195e+06	1.82952e+06	1709155	1.88829e+06	1671045	1774726	1.85786e+06	1.62667e+06	1.55363e+06	1.64946e+06	1.90942e+06
TMEM189-UBE2V1;UBE2V1;UBE2V1;UBE2V1;UBE2V1	I3L0A0;Q13404;Q13404-1;Q13404-2;Q13404-7	96621.2	91097	97720.2	148630	99837.4	99933	137358	95934.7	99668.6	77996.6	102957	96723.5	95534.5	99323.7	101941
CRISP3	I3L0A1;J3KPA1;P54108;P54108-2;P54108-3	83402	66564.8	83699	74232	119755	180271	96727.6	129953	114497	119583	95492.9	64433.6	65991.2	79752.2	73046.6
NSF	I3L0N3;P46459	165308	151342	169578	160677	154033	173085	154285	164089	155419	157939	173045	159066	136630	152319	162052
SHBG	I3L145;P04278	226289	431946	427410	322050	226125	293614	357346	338071	556718	510890	257920	241275	305469	213352	224027
METRN	I3L2T3;J3KMW6;Q9UJH8	112687	91996.3	98538.5	104872	62226.9	91173.8	105748	94477	98109.6	99411.1	150289	95875.9	101939	90170.8	85727.2
CRYM	I3L2W5;I3L3J9;I3NI53;Q14894	102418	129449	139806	133986	121353	123562	125597	141003	120000	141511	115250	101311	133429	115805	104400
WSCD1	I3L3E6;Q658N2	106378	97148.7	140519	140962	107525	99983.8	114557	159100	149978	137648	117777	92893	111825	135069	61666.1
CCER2	I3L3R5	25972.1	44672.8	31893.6	32410.9	30882.7	27053.5	33959.5	29578.1	29975.8	24298.5	32174.6	30510.9	32380.9	29749.9	38666.5
RGMB	J3KNF6;Q6NW40	1663719	968938	1.31982e+06	1089851	2.48189e+06	2.78962e+06	1.47566e+06	1.08378e+06	1.06523e+06	1.21831e+06	4.92798e+06	5.11717e+06	2.3219e+06	4.43657e+06	4251807
SEMA4B	J3KNP4;Q9NPR2;Q9NPR2-2	275123	226737	248214	224229	257301	284014	251483	266306	234432	231254	271609	268032	243784	262746	279833
ITGA7	J3KNV4;Q13683;Q13683-10;Q13683-13;Q13683-3;Q13683-7;Q13683-9	254094	202619	224820	200453	269891	280535	266052	Filtered	219441	207639	268148	276768	215452	284861	296386
OLA1	J3KQ32;Q9NTK5;Q9NTK5-2	189436	79852.2	451932	19406.3	Filtered	306747	625340	307702	Filtered	619550	642811	762940	27271.8	20832.2	8448.81
SYT1	J3KQA0;P21579	61418.3	79091.7	66323.9	77528.6	70009.9	57660.6	71178.7	92550.6	79459.6	73723.9	64547.2	65554.8	89099	69940.2	59473.5
EPHA10	J3KQG3;Q5JZY3;Q5JZY3-2;Q5JZY3-3	120783	148416	97916.8	210025	Filtered	117749	114284	211628	84475.4	88960	134220	138710	156101	166919	Filtered
ARHGDIA	J3KRE2;P52565;P52565-2	Filtered	15176.7	15000.6	14427.2	6303.13	5659.17	11798.6	9652.62	13242.1	13652.4	13250.9	12157	14466.4	12176.3	11533.8
CDH8	J3KRI5;J3QKW5;J3QLE6;P55286;X6R3Y6	139176	114588	144190	Filtered	127746	85358.7	111102	139565	182295	167604	91862.4	161197	168699	112797	Filtered
CBLN2	J3KST0;J3QS23;Q8IUK8	80561.2	152934	80850.2	143630	119538	81204.6	110787	106210	115793	100505	80149.9	79970.8	55465.3	48013.6	83510.6
ICAM2	J3QQR8;J3QQX6;J3QRQ1;J3QRT5;P13598	170413	171104	163181	180534	135842	130964	161061	175125	160278	121483	169819	113261	139445	164522	175686
TWSG1	J3QS03;Q9GZX9	504240	715994	465638	431935	514292	340762	642413	725246	672114	718205	470029	541301	569060	604464	468400
ARSG	J9JIG6;Q96EG1	40384.5	30815.8	29551.8	22586.6	37195.1	33242.4	38694.4	Filtered	Filtered	37300	34258.5	Filtered	36935.7	37723.8	32724.7
ICOSLG	K4DIA0;O75144;O75144-2	1474806	1.63038e+06	1.73196e+06	1637319	1602296	1.05282e+06	1.5905e+06	1.76023e+06	1.80068e+06	1.79983e+06	1.41958e+06	900436	1.68061e+06	1.52678e+06	1.26462e+06
PRKAR1A	K7EID3;K7EIE5;K7EJ40;K7EK41;K7EMU2;K7EMZ6;K7EPB2;K7EPR5;K7EQK3;P10644;P10644-2;X6RAV4	21481.1	24458.5	23605	21666.5	Filtered	34814.8	26032.1	24754.7	19554	26696.9	Filtered	26198	19668.1	24806.9	25680.8
NECTIN2	K7EKE8;Q92692;Q92692-2	67107.1	56103.3	83983.5	Filtered	68223	51839.8	66668.1	Filtered	55896.1	49957.1	63764	78048.5	97796.3	76277.6	56831.9
ICAM1	K7EKL8;P05362	41294.8	34576.4	28112.5	49913.3	35190.7	36989.6	38771.7	53980.6	49010.2	46594.5	30102.4	37283.7	47395.7	40756.7	31483.4
PARK7	K7ELW0;Q99497	233580	178039	193112	149378	196250	210616	196420	156110	213355	183177	196483	243517	189284	205218	210369
DNASE2	K7ENE5;O00115;O00115-2	185703	130779	122935	129030	174259	111447	144945	141855	136134	127580	179490	196164	162301	150529	208777
THOP1	K7EP46;P52888	23266.7	Filtered	Filtered	Filtered	Filtered	Filtered	Filtered	Filtered	Filtered	Filtered	6153.72	Filtered	Filtered	Filtered	7044.43
HDHD2	K7ER15;Q9H0R4;Q9H0R4-2	89360.6	91216.8	93586.4	97413.8	85528.5	96804.2	93891.3	102987	92112.3	93065	86801.7	86715.6	101591	93918.4	80164.8
CFD	K7ERG9;P00746	491728	571493	399897	556489	550611	499980	548296	671529	803586	610433	447231	750128	876514	564240	616572
APOC1	K7ERI9;P02654	1.90877e+06	1.96927e+06	2.00768e+06	1.68259e+06	1.76064e+06	1.83677e+06	1.71e+06	1.80721e+06	2.00845e+06	2.11997e+06	1836333	1899753	2.11835e+06	1.91855e+06	1.9166e+06
MFAP4	K7ES70;P55083;P55083-2	367342	346362	435196	418663	499063	409782	402687	402407	395614	430867	398738	365236	292920	408480	357575
MYDGF	M0QXF7;M0QYN0;Q969H8	266323	268141	161677	157676	189099	171259	260378	239928	168004	239171	180113	159525	199559	145607	168373
KLK11	M0QZI8;Q9UBX7;Q9UBX7-1;Q9UBX7-3;Q9UBX7-4	124412	80102.7	69534.1	82529.9	115092	106775	97768.6	83310.8	66938	73256.9	111490	80282.9	Filtered	66821.4	115732
C3	M0R1Q1	8270490	5495749	Filtered	11577900	4.77019e+06	5457455	3635941	6.13037e+06	1.71002e+06	Filtered	9796937	10174954	6.86927e+06	10937527	2367812
MASP2	O00187;O00187-2	136497	155179	138713	156838	129323	95961	125767	127866	152703	125946	119569	105638	133352	120719	119727
SIRPB1	O00241	249957	215276	184211	257647	216197	196528	156630	138840	141673	165657	187529	195262	169940	177375	229620
MATN2	O00339;O00339-2;O00339-3	86790.4	135209	83448.2	116006	114420	115868	109261	76010.3	113298	111848	111891	86963.6	88573.3	118037	116234
QSOX1	O00391	711596	727047	758155	690433	688906	636644	676858	700882	705182	675053	627440	669262	713103	537931	537956
GFRA2	O00451	71481.4	72874.6	66449.2	60267.2	92281.2	62951.6	134209	65776.7	101167	94298.5	87523.8	69888.4	69641.9	84754.3	67226.4
MANBA	O00462	299447	236379	244524	231978	412089	289897	282264	212945	227166	244657	288183	244510	218509	299115	288368
AGRN	O00468-6	266086	287791	260948	278283	266871	256890	252560	221029	292845	264672	265949	259380	252040	283562	264187
CHL1	O00533	4601959	5.32489e+06	4.98798e+06	4808354	4.50686e+06	4.61873e+06	4979982	4.78071e+06	5343201	4950156	4.34342e+06	4.52635e+06	5605824	4876948	4.35324e+06
MAN2B1	O00754;O00754-2	33996.3	31281	22948.7	32782.4	23708.9	25261.1	29615.2	27871.9	29472.5	24577.3	23748.7	19859.7	24420	19556.4	24903.8
ISLR	O14498	1.70816e+06	1817689	1811556	1783350	1.8287e+06	1.73991e+06	1.77001e+06	1.69045e+06	1.83613e+06	1.54735e+06	1.62549e+06	1.82932e+06	1.82493e+06	1.86158e+06	1.90798e+06
NCAN	O14594	1.35692e+06	1.29939e+06	1.26088e+06	1.30624e+06	1.4562e+06	1.50925e+06	1317433	1.23354e+06	1.25761e+06	1.36262e+06	1.441e+06	1440908	1.34485e+06	1770545	1.44896e+06
ADAM10	O14672	108867	113400	117822	126785	98231.4	118513	111253	135217	89331.9	115521	117340	125648	147055	117470	111277
TPP1	O14773	698196	566444	504471	626961	537932	469804	556479	462039	512133	425743	446089	460070	473030	489642	559253
APOL1	O14791;O14791-2	119543	173743	123571	100161	113997	112033	118880	119424	130823	121325	114878	126637	130252	124663	139574
MSTN	O14793	54117.3	43331.9	32042.4	60878.8	41207.7	36986.4	27271.5	31731.8	40413	35240.1	48838.5	Filtered	Filtered	Filtered	43423.7
PCDH17	O14917;O14917-2	128607	158086	140532	135145	134929	143922	124100	123771	120795	123442	134075	140104	131593	120429	113286
PLXNB2	O15031	682669	644105	662130	679792	644609	661539	637524	661566	590785	607740	669687	597495	611857	570932	563033
ADAMDEC1	O15204;O15204-2	53490.4	71928.3	72902.9	45736.9	82341	54666.4	61022.4	Filtered	54832.6	115556	86049.8	54701.4	81528.1	53974	54617.1
LAMA5	O15230	76213.7	79936	73767.4	73383.1	44251.1	63424.2	62793.5	73377.1	72931.6	70684.3	68958.4	72784.8	63434.4	50080.4	67657
VGF	O15240	6.76346e+06	6.07148e+06	6580465	5.43611e+06	7.12145e+06	7025267	5.90234e+06	5389509	5956051	5.97587e+06	5.83376e+06	6762946	5805312	7.14503e+06	7421053
CHAD	O15335	49936.9	50023.4	43613.3	44773.7	49108.2	50248.5	44673.9	49563.4	56353.4	39732.5	44323.8	43216.5	56024.2	43996.9	45137.9
GPR37	O15354	996086	1.01695e+06	1.04925e+06	888738	1.12946e+06	985438	887953	1.06715e+06	947034	952872	889130	1.0084e+06	846541	955028	915241
ST8SIA5	O15466;O15466-2	47627.8	74457.2	52090.2	61722.9	Filtered	42315.4	46636.4	59877.9	83512.1	52702.7	56827.8	46406.9	62175.2	Filtered	41873.5
PLXNB1	O43157	138183	118015	146949	163201	142738	146667	157834	168988	144828	162334	148050	127917	149498	120836	153951
ST8SIA3	O43173	60193.5	59189.6	61946	59965.2	59577.3	61129.1	59756.2	62379	64570.3	63343.8	58827.2	52533.3	61048.8	55405	61488
SPINT2	O43291	183496	194110	204586	191988	232836	196773	179975	145151	177700	171508	198641	216999	188987	228889	226481
LRRTM2	O43300	86710.9	73411.1	87717.8	84114.6	80378.1	84215.3	83915.9	Filtered	65990	71104.9	91294	70313	77834.1	55178.5	63979.5
COCH	O43405	703860	912631	916330	1009012	600368	644250	1.01386e+06	1.07876e+06	1.04566e+06	969341	636921	615391	629158	1.00043e+06	912664
B4GAT1	O43505	19141758	20052318	19971214	19250480	18286252	18602540	20895866	21595258	17643648	18606162	18819544	18268960	19890478	19567876	17919328
CHST10	O43529	260356	1.08526e+06	300571	1786133	1.64174e+06	144513	1.66496e+06	316618	194403	193505	1.42895e+06	162990	1.66906e+06	127769	971034
SYT7	O43581-2;O43581-3;O43581-5	Filtered	Filtered	10307	Filtered	Filtered	Filtered	Filtered	Filtered	Filtered	Filtered	Filtered	Filtered	Filtered	Filtered	10010.8
ANGPTL7	O43827	102992	152874	115586	155352	91579.6	130446	153360	150197	133627	128643	100531	112625	163328	106463	81728.9
CALU	O43852;O43852-2;O43852-3;O43852-4;O43852-5;O43852-9	42574.7	24814.9	35008.2	27792.2	47999.1	38147.4	43253.5	83125.4	38512.2	61785.1	86518	48295.9	44881.6	73251	57852.5
CHST1	O43916	62435.8	56304.2	61185.8	51158	53806.6	54594.6	49983.9	53267.7	50020	60144.5	67878.7	44012.6	61901	39578.2	53312.7
ADGRB3	O60242	40308	31735.7	36378.9	54252.5	39302.1	44081.2	43648.2	42554.7	31160.2	38748.3	47392	34848	48568.6	67125.6	61064.6
HS6ST1	O60243	83871.5	67810	78761.5	72579.2	84675.3	19325.4	71181.7	69731.8	70032.1	72004.3	83104.6	27345.8	69731.9	62961.4	81405.7
PCDH7	O60245;O60245-2	83289.2	66155	69794.6	67729.6	75943.2	81324.4	70864.6	80833.9	70491.6	70483.5	80314.9	70610.7	69400.5	69294	65767.5
SUSD5	O60279	869766	805945	888742	789814	896695	858077	859950	870337	872113	885296	803371	876253	835041	856373	784634
MAN1A2	O60476	80768.8	61574.3	64299.9	56749.6	54391.9	74379.8	61922.7	62460.8	44112.3	61804.5	66759.3	55718.9	81906.2	75791.6	62381.5
B4GALT3	O60512	17458.8	13090.5	13731.5	15927.9	16927.4	13678.4	14595.5	13247.4	14159.5	14809.4	14324.1	4346.2	3330.58	2074.92	15247.8
PLOD3	O60568	55282.6	66827.7	61195.6	Filtered	53656.4	60766	62796.4	Filtered	Filtered	68561.5	50356.2	51146.8	Filtered	58944.4	52750
HIST1H2BK;HIST1H2BJ;HIST1H2BO;HIST1H2BB;H2BFS;HIST1H2BD;HIST1H2BC;HIST2H2BE;HIST2H2BF;HIST2H2BF;HIST3H2BB;HIST1H2BH;HIST1H2BA;HIST1H2BN;HIST1H2BM;HIST1H2BL;HIST1H2BN	O60814;P06899;P23527;P33778;P57053;P58876;P62807;Q16778;Q5QNW6;Q5QNW6-2;Q8N257;Q93079;Q96A08;Q99877;Q99879;Q99880;U3KQK0	532359	157515	25216.3	11861.8	20693.3	69847.1	169709	35128.2	93725.2	34019.3	44295.4	105364	24930.9	55600.6	84676
GPR37L1	O60883	340941	298257	280804	330936	321538	305374	298134	310641	292588	298628	307144	334226	275630	312921	320686
CUTA	O60888;O60888-2;O60888-3	279527	267054	221850	243169	269190	170114	290865	145543	258978	225918	175268	190626	358648	Filtered	160302
B4GALT2	O60909;O60909-2;O60909-3	8522.57	5916.07	6062.19	Filtered	8781.5	6470.99	7607.99	6170	22730.9	5657.41	6145.96	Filtered	Filtered	Filtered	7096.11
PLXNA2	O75051;O75051-2	11513.3	11952	13487.9	14655.1	21745.3	13399.6	12663.6	14541.2	16260.3	16996.7	12036	14119.6	17442.2	14212.5	10883.3
FAM20B	O75063	72031.3	101717	74845	90746.3	72942.4	88711.3	84330.3	94966.7	94090.3	91426.9	68435.6	76363.4	79229.6	76507.6	97866.3
EFCAB14	O75071	257661	295815	325838	326855	308528	286947	304763	317305	326022	333500	258914	263512	284043	266300	242383
FZD7;FZD2	O75084;Q14332	75691.9	83505.5	78050.2	82629.1	66470.9	66494.3	69069.9	74531.8	76774.1	63890.4	63287.3	66270.8	74709.5	65729.1	63689.7
ADAMTS4	O75173;O75173-2;Q5VTW1	325641	411953	271680	392994	332204	358206	354562	307573	332145	436004	371900	392177	355089	368678	348394
SEMA7A	O75326	1.72484e+06	1.64447e+06	1.58142e+06	1.72193e+06	1.7153e+06	1.69937e+06	1.48083e+06	1.48663e+06	1.35838e+06	1.4107e+06	1.73467e+06	1.35029e+06	1.27047e+06	1.38406e+06	1693059
SH3BGRL	O75368	64375	67583.1	78581.1	95724.4	67094.9	122175	139384	110059	67754.3	86113.8	114964	122339	72566.9	73409.2	117582
ERN1	O75460	172112	151531	144559	130771	153368	118605	154211	121648	141296	131034	177388	144334	124629	166937	180803
CA11	O75493	173683	152711	140544	96855.8	91393.7	206420	104024	113357	159985	94660.9	210623	91178.4	120162	70180.3	110659
TNFRSF21	O75509	453350	474592	451636	505347	472085	506461	551550	494425	463147	703433	457481	502602	452516	454297	423913
CREG1	O75629	1.43855e+06	12097.6	Filtered	47543.9	22581.3	25398.5	Filtered	Filtered	Filtered	42661.6	25111.4	34794.6	Filtered	Filtered	7956.35
FCN3	O75636;O75636-2	28430.4	32387.5	63768.1	59570.5	40219.2	33044.2	41446.2	62873.7	59343.6	65685.9	46952.2	15563.2	55509.3	70968.4	22544.4
SCRG1	O75711	6568747	6.9776e+06	8.16918e+06	7.52219e+06	6456242	6881702	7268237	9508958	8976749	8563889	7993619	7846386	4.43008e+06	7.56467e+06	7.06138e+06
B3GALNT1	O75752	99465.5	88054.8	123059	111907	90691.9	100907	88569.8	95798.3	115026	132959	115032	80272.6	93297.4	90182.8	105599
PALM	O75781;O75781-2	140314	216869	184737	193121	158042	154045	171578	178238	174790	184930	116628	144156	196827	167584	117470
IDH1	O75874	18378.5	23216.1	37517.9	26904.5	20068.2	22938	19986.9	20431.8	22991.5	Filtered	16729.5	18438.6	23813.4	19089	30544.3
ATRN	O75882;O75882-2;O75882-3	530927	410567	464729	566730	580716	652255	624106	606453	567212	563629	608013	567141	566204	570960	562139
CPD	O75976	38719.4	44762.9	47634	46238.2	35052.7	111626	80556.8	143045	38723.1	42407.7	Filtered	44138.1	Filtered	41454.2	36230.3
STC2	O76061	98612.3	128552	135708	154605	106985	151718	106940	161785	90188.3	95004.6	105743	100719	179286	148568	139045
SNCG	O76070	Filtered	Filtered	43328.8	22109.5	Filtered	23234.5	16026	42448.6	29279.6	Filtered	24081.1	Filtered	28327.1	22690.7	16100
DDAH1	O94760	83957.7	59131.6	57300.2	53709.2	52791.5	81542.9	53700.2	Filtered	Filtered	54596.9	76189.5	Filtered	Filtered	76965.7	87897.2
ECM2	O94769;O94769-2	648441	559290	427363	462828	534438	493692	463958	408773	569964	597041	588698	435045	486539	458437	638910
LY6H	O94772;O94772-2	1.34155e+06	1.28757e+06	1.45745e+06	1.55042e+06	1.68833e+06	1.58866e+06	1.71554e+06	1.67276e+06	1563440	1.50784e+06	1863455	1.68306e+06	1.40965e+06	1.7614e+06	1.76234e+06
NFASC	O94856;O94856-11;O94856-13;O94856-6;O94856-7;X6RKN2	1.55177e+06	1.63314e+06	1.61749e+06	1.78502e+06	1.46448e+06	1.46425e+06	1.51654e+06	1.54583e+06	1532320	1.52606e+06	1.44205e+06	1.46055e+06	1.48178e+06	1467122	1.4864e+06
LRIG2	O94898	Filtered	Filtered	Filtered	Filtered	Filtered	Filtered	Filtered	Filtered	Filtered	Filtered	12844.9	9390.98	9643.04	10673.2	Filtered
ADGRL1	O94910;O94910-2	424152	419156	463177	475517	502230	491083	478969	456546	480341	423937	421849	415582	413138	411679	404013
ENDOD1	O94919	626666	653367	646784	605769	370683	639397	632663	642465	539942	609670	557105	508692	581752	601298	586851
SLITRK3	O94933	52611.1	53636.4	45435.3	51058.3	40629	49692.1	45836.3	43700.1	43893	36835.8	93884.5	82457.6	126854	47106.4	44211.2
CLSTN1	O94985	8887815	9039604	8726433	9141866	8744361	8632669	8558402	8757672	8919591	8765381	8987576	6060758	7.16774e+06	6270271	8.32206e+06
CLSTN1	O94985-2	596997	544829	514079	721960	676427	549767	587556	674043	440919	436442	473371	473846	541619	493414	469581
SLITRK5	O94991	177849	198097	186053	170042	176804	201559	202547	190338	210047	198538	189830	176207	191526	197008	177457
NXPH4	O95158	673891	614101	647515	566354	654120	686911	633532	629800	679538	643632	643272	671323	574163	717140	693210
UBL3	O95164	Filtered	16918.5	16486.1	16471.9	Filtered	Filtered	Filtered	Filtered	Filtered	Filtered	Filtered	Filtered	Filtered	Filtered	22028.9
PCDH8	O95206;O95206-2	70803.3	94022.9	85112.3	53308.8	47875	75757.5	64800.1	78503.3	85826.4	91981.6	72613.7	70676.9	105262	72462.4	77305.6
PAPLN	O95428;O95428-5;O95428-6	111782	143885	216493	206701	202361	181934	183621	183543	194157	216572	134132	186365	182663	135557	151941
APOM	O95445	1.28664e+06	1.28648e+06	1.38493e+06	1387012	1432322	1.39553e+06	1.33875e+06	1.37863e+06	1.28974e+06	1.27523e+06	1.29834e+06	1.25422e+06	1.35868e+06	1.3329e+06	1.28249e+06
ADAMTS2	O95450;O95450-2	46865.4	42589.6	49214.1	82445.4	41957.2	44938.6	44840.5	45543.4	38742.7	51341.7	51828.4	37538.5	47349.6	40558.9	41819.2
GNAS	O95467	33087.3	32571.3	49931.4	25979.1	51491.9	33328.6	32407.2	49492.6	55933.2	44541.9	20522.8	35825.1	Filtered	39352.2	57096.7
H6PD	O95479;R4GMU1	161316	68224.2	102819	151777	88537.5	163789	153223	195457	102973	102403	96226.9	164384	153637	99448.7	96997.8
VNN1	O95497	88002.9	122276	Filtered	69558	93788.8	79098.4	85486.6	54510.9	84945.4	84192.3	92000	62233	81050.2	63276.4	59731.9
TXNDC12	O95881	10837.8	14154.6	14786	16172.2	11485.3	Filtered	14840.6	14969.9	15094.1	Filtered	Filtered	12635.8	17371.3	12436	Filtered
EFEMP2	O95967	364861	286290	463674	303613	377354	375709	407976	418449	426781	506941	432762	399949	498538	495618	388090
IL18BP	O95998	748215	730474	860407	950536	335071	697860	698073	754173	441254	844645	384748	932288	426187	825663	668594
LDHA	P00338;P00338-3	441816	374470	413369	420225	546335	474067	467250	401368	390508	430839	455209	429441	422140	398077	476505
ALDH1A1	P00352	Filtered	18682.4	26256.4	33542.2	24195.8	26823.1	30494.7	28033.2	18339.1	27917.8	24274.7	46644.3	28476.8	25420.1	22315.7
GSR	P00390;P00390-2;P00390-3;P00390-4;P00390-5	124359	118911	102305	123955	118154	116864	133996	128134	114664	118850	138978	120641	119748	128159	114695
SOD1	P00441	8784852	8758846	8566701	8626733	8854253	8911740	9351799	8.26733e+06	9119034	9205551	9882660	9156092	8764840	8985996	9114350
CP	P00450	7.56319e+06	6630989	7249715	7.29424e+06	8954386	7720213	7.42652e+06	7.28391e+06	6619418	6976210	7.71588e+06	7254010	6.45823e+06	7.10422e+06	7.68167e+06
F13A1	P00488	Filtered	91808.9	97575	81570.9	52197.2	85608.2	81111.1	86309.7	102736	95845.2	Filtered	94024.9	89172.2	86690.2	92625.3
HPRT1	P00492	66369.6	58118.1	76151.9	82590	79035.1	49401.4	80428.1	94151.1	68508	64101	82716.9	84722.7	83065.1	81672.4	81737.5
GOT2	P00505	342876	323339	298541	324807	296890	362623	311224	324099	322938	294658	346233	252503	319411	327491	317375
EGFR	P00533;P00533-3;P00533-4	42781.3	94094.1	49031.9	76330.4	82973	44724.6	50547.7	78366.7	94378.4	69451.6	85552.9	79017.4	80409.1	98494.3	80387.1
PGK1	P00558;P00558-2	83251.5	104229	89519.6	79257.8	78365.9	83697.3	72209	99432.6	76675.4	90660.6	88378.1	71462.1	97956.2	125066	85077.5
F2	P00734	1.62792e+06	1.75e+06	1.75453e+06	1.30698e+06	1.88962e+06	1.98613e+06	2165968	2506884	2.23549e+06	2.20029e+06	1.88167e+06	1978592	1528904	1.81847e+06	1.78399e+06
HP	P00738	37639696	35429916	36957088	40749588	37314352	37511904	35354268	36799892	35880636	35031048	35923940	33195264	33759808	37581312	37875488
HPR	P00739	5056008	3982931	4.02575e+06	2.78601e+06	5.54896e+06	4683500	3565030	2.66751e+06	3.61535e+06	3289543	3.81636e+06	6573067	3.66911e+06	5.16912e+06	4476941
F9	P00740;P00740-2	183482	159360	161197	155594	194231	194608	210042	172390	195647	190996	170371	180679	184506	153953	221780
F10	P00742	185904	159828	201096	187434	204505	193618	226323	215643	216266	202962	144373	204098	108006	215061	124820
PLG	P00747	5895278	5.80574e+06	5.71923e+06	6116163	5567552	5.16581e+06	5.14042e+06	5.11523e+06	4.84644e+06	5380742	5451877	5900162	5.55513e+06	5211231	4.16728e+06
F12	P00748	3170752	2.66298e+06	2589060	2.89085e+06	2672062	2.70711e+06	2604260	2.82297e+06	2471143	2.70598e+06	2.7304e+06	2745845	2.8369e+06	2.82681e+06	2679958
SERPINC1	P01008	9245698	10969552	10877143	11582903	8444444	7.70559e+06	9019738	9581541	9701429	10725236	9113354	8904895	11090846	9501513	8.04046e+06
SERPINA1	P01009	107168616	101342024	97469856	107031504	101883232	92135544	103126464	97027000	92778616	96745256	102877672	92711264	101184824	87615632	105146680
SERPINA3	P01011	33862888	26321100	32743644	32390718	33828920	32437428	34025844	31461262	31496388	31092708	25028714	33081352	33558276	32700592	30308174
AGT	P01019	10195880	10698488	10262364	10416298	14148425	14687259	11368870	11214871	12423726	12568540	12968303	14025320	12257622	11919876	15377089
A2M	P01023	20619922	18499006	17240784	17736956	19162466	20568748	18989542	17490560	17453770	18282424	20242696	18489942	16527638	19676170	21505588
C3	P01024	32919670	33770476	33658628	36032492	32496520	33116248	33748164	34161620	30322454	34055604	30991230	28622684	32430966	30751096	31925656
C5	P01031	957262	1.11612e+06	1.00168e+06	1108911	807451	918678	1.00543e+06	1.0414e+06	1.10329e+06	1.11008e+06	940469	1.01783e+06	1.08811e+06	1.02963e+06	911541
TIMP1	P01033;Q5H9A7	2.09948e+06	3.09932e+06	3081814	2.79793e+06	1.34734e+06	2.15993e+06	2.98315e+06	3228228	3.82395e+06	3.38671e+06	2.04113e+06	2302821	3.32154e+06	3.35415e+06	2.82761e+06
CST3	P01034	47076928	44020128	41865552	42627572	50183400	48238536	41778436	40462600	41341408	38061628	34627504	39170340	35183256	37232296	34680232
CST4;CST1	P01036;P01037	71643.9	56975.9	62748.2	43487.7	76068.7	79594.1	66068.7	64358.7	60169.6	67227.2	82116.6	69123.1	59906.4	64004	87993.8
KNG1	P01042	13840394	15407284	16049311	16110636	15336197	15453310	15630306	16919266	16345626	15425591	14179353	13539087	14614983	13767202	13985083
KNG1	P01042-2	1.46979e+06	3.53835e+06	1924827	1.20591e+06	1.71344e+06	2.39749e+06	1.75883e+06	1.79351e+06	1.87949e+06	713016	966899	2.64577e+06	1.15578e+06	1.41366e+06	3.26253e+06
PENK	P01210	3.71724e+06	4.23212e+06	4836886	4.29369e+06	3691540	4.16079e+06	4276249	4.37808e+06	4.70578e+06	4.96003e+06	4100523	4.49017e+06	4.58592e+06	4478239	3844900
CALCA	P01258;P01258-2;P06881	52092.1	52306.9	46686.7	49206.2	55928	55175.2	49310.2	35671.5	44492	50694.7	56105.1	58238.5	45129	59924.1	55518.1
VIP	P01282;P01282-2	570155	535470	546657	471402	525597	517882	569332	542661	586923	525651	595364	560306	656549	603441	Filtered
NPY	P01303	422669	456622	517454	483803	441367	398869	369730	468402	361134	454120	309556	414932	461768	430927	376614
IGF2	P01344;P01344-2;P01344-3	871996	946799	946548	1.02834e+06	726580	765814	926181	1.04124e+06	783134	931038	675038	555729	818898	723684	691909
IGKV1D-33;IGKV1-33	P01593;P01594	2104532	1.95797e+06	2.218e+06	1.76422e+06	2.22252e+06	2.15178e+06	2174222	2.00192e+06	2160355	1995056	2.44514e+06	2.10551e+06	2424706	2.40669e+06	2.21306e+06
IGKV1-17	P01599	389064	359242	426192	666536	390192	385045	611072	392598	353009	383226	397198	415098	306126	416477	377631
IGKV1-5	P01602	1.70947e+06	1624906	1.59988e+06	3021229	1786521	1.74431e+06	1.83652e+06	2.96708e+06	1.64766e+06	3.0292e+06	1.60285e+06	1.64663e+06	1.46553e+06	3.20165e+06	1.79292e+06
IGKV3-20	P01619	8948802	8.26903e+06	9467718	7727697	7.83451e+06	7798303	7868288	8.15969e+06	9384192	8724138	9785880	8895519	8709944	8421583	8725469
IGKV3-15	P01624	19178934	16905940	17393712	21952906	21170108	13508926	19520270	20218058	18114670	18371574	18414488	18704910	17003864	18259804	20025582
IGLV1-47	P01700	2.15788e+06	1.93162e+06	2.02773e+06	1.86791e+06	2.36208e+06	2181904	2.01904e+06	1.49726e+06	2.27588e+06	1859758	1.68824e+06	2.2498e+06	1829796	2.04679e+06	1.5811e+06
IGLV1-51	P01701	1.72985e+06	1.39064e+06	1.82805e+06	1.78638e+06	1.96305e+06	1.77113e+06	1720889	1.90469e+06	1.69962e+06	1630852	1.8322e+06	1.89093e+06	1.73271e+06	1.87659e+06	1.77924e+06
IGLV2-14	P01704	1.974e+06	1.67929e+06	1766414	1.60766e+06	1584865	1.66419e+06	1.33854e+06	1.62005e+06	1.52146e+06	1.78604e+06	1.50577e+06	2028628	1.65445e+06	1.67071e+06	1.32795e+06
IGLV3-19	P01714	405907	293740	290165	321117	369828	411698	333596	268371	284038	300332	214708	308054	289783	324436	208584
IGLV3-25	P01717	765969	876883	902007	1.0037e+06	792502	756490	724003	972528	956900	943430	1.26891e+06	879059	931423	1.15356e+06	742180
IGLV6-57	P01721	150806	120155	117025	118774	79486.2	98381.2	108324	127961	98840.6	121728	115481	109690	117565	121927	117423
IGHV1-69	P01742	480571	444903	524726	556904	427519	374757	401941	343929	415658	441251	429706	433431	382998	372204	424922
IGHV1-46	P01743	59432.1	39005.6	40788.1	42004.4	63724.7	44795.2	31582.2	32783	34124.2	37370.1	46287.5	36921.5	33897.8	22727.1	39711.1
IGHV3-30;IGHV3-30-5	P01768;P0DP03	2.84981e+06	2.86275e+06	2.69709e+06	2.82774e+06	3.19211e+06	2.67657e+06	2.81403e+06	2.86207e+06	3.08298e+06	2.63365e+06	2.77972e+06	2.65337e+06	2.54575e+06	2.8075e+06	2.8407e+06
IGHV3-7	P01780	2.90537e+06	4.42158e+06	4215286	3.21225e+06	2.97259e+06	2.95084e+06	4467176	3.16683e+06	4595972	4547238	3.00163e+06	2.91647e+06	4936999	4.91662e+06	3.09912e+06
IGHV2-70	P01814	185915	169974	84686.7	87713.2	148069	200281	201022	84261.9	133404	196086	107117	107256	260384	195131	256809
IGHV2-5	P01817	50408	28865.4	113098	54060.7	15606.1	80462.2	141334	86884.6	Filtered	131877	195072	233950	66759.6	35128	26690.7
PIGR	P01833	54983.6	53623.9	41437.6	41692.1	46662.2	34384.5	43224.5	46629	59039.2	54968.3	46134.9	52946	47294.2	56599.4	59978
IGKC	P01834	69231584	69301840	68104192	74116872	82487512	104662000	70602208	54275276	105425424	44824256	64013848	72206464	62751736	54862568	64748228
IGHG1	P01857	186781552	185536096	169633392	135049472	195907568	194503056	195541104	190859376	194714912	187970448	177514368	160424272	193209792	205496416	180742912
IGHG2	P01859	70061808	78460960	87222800	83634048	69803848	69914728	66568444	75765376	71556608	74252176	69287392	65377492	80578384	73666496	61774336
IGHG3	P01860	2.4165e+06	3025503	2.82973e+06	3.1663e+06	2.31783e+06	2.37084e+06	2699959	2.8971e+06	2.73711e+06	2.8595e+06	2548199	2.56223e+06	3.14764e+06	2.62054e+06	2266039
HBE1	P02100	340261	311900	301749	325191	313132	355864	361236	429658	329924	344657	368736	397682	393049	377430	303130
COL1A1	P02452	1467531	1.10291e+06	1.94905e+06	1723978	1.45624e+06	1.44786e+06	1.24656e+06	1.67458e+06	1.72813e+06	1.60119e+06	1.59581e+06	1.65219e+06	1.72346e+06	1.63349e+06	1.6387e+06
COL2A1	P02458;P02458-1	864566	884493	806759	850807	899128	451982	740310	574719	889168	609825	766861	706321	666211	855645	742643
COL3A1	P02461	230437	172744	199891	206471	173651	227583	211925	177044	213746	244034	187833	194930	242558	194140	189056
KRT14	P02533	43669.7	153836	197226	38067.6	Filtered	114585	108654	58563.9	435587	416619	Filtered	285405	98622.8	1.00882e+06	1.3815e+06
KRT6A	P02538	47148	198735	88994.1	Filtered	15924.7	141770	115159	82834.3	364410	457873	Filtered	456854	155449	879188	1.42276e+06
APOA1	P02647	103620112	122550360	125935568	122784864	106141992	101530904	121920696	123793232	119311744	120605696	120732248	117016320	140780832	119379344	107248680
APOE	P02649	74505736	95562320	88245688	106096216	66069772	66633644	77896104	97569496	94193320	88304816	66194372	73230872	89699424	75387560	68648488
APOA2	P02652;V9GYM3	11741488	9111135	8453389	8.09365e+06	10456656	11285673	9063400	6.57471e+06	7911939	8.07516e+06	7.9501e+06	8079155	7.54639e+06	23866610	21206684
FGA	P02671	3.27294e+06	3.2705e+06	3.34176e+06	3.39324e+06	3.15441e+06	3.18214e+06	3372990	3.33229e+06	3.14644e+06	3.24302e+06	3.38179e+06	3.49672e+06	3.5212e+06	3261465	3.14647e+06
FGB	P02675	7.47476e+06	7082347	8.23059e+06	8929609	7.80006e+06	8644530	8748535	9162046	8740290	8838975	9360423	8277111	10158156	10405246	9467024
FGG	P02679;P02679-2	3.46804e+06	4.23765e+06	4.41741e+06	4.52938e+06	3.44573e+06	3.66518e+06	4.37226e+06	3.94645e+06	4.08091e+06	4.26903e+06	3271094	3.79554e+06	4848684	4009337	3329817
CRP	P02741	267800	289186	275506	214516	293208	288280	178664	264846	154556	344693	180933	299584	166801	192963	163156
APCS	P02743	426701	337035	324323	345875	371123	419485	364292	324332	294545	328429	371217	329474	325307	352277	393565
C1QA	P02745	3630489	2.6053e+06	3.52232e+06	7.68255e+06	2442621	2.97389e+06	3.19446e+06	3.04108e+06	2.71107e+06	2.68382e+06	4628008	3.29802e+06	4940146	4.19513e+06	3.05024e+06
C1QC	P02747	5.85821e+06	5.66981e+06	5022499	8.25165e+06	5466689	5688275	8.08457e+06	5.2629e+06	5.30714e+06	7887148	5667228	5084328	4.93793e+06	5989666	5.65649e+06
C9	P02748	1.39935e+06	1.26263e+06	1.37302e+06	1.36845e+06	1.6078e+06	1.43553e+06	1490174	1.20085e+06	1.24362e+06	1.28855e+06	1250477	1310348	1155234	1508270	1.61892e+06
APOH	P02749	3.01109e+06	2.58426e+06	2.50033e+06	2588728	2.64773e+06	2817393	2.37897e+06	2.40705e+06	2.21952e+06	2.51303e+06	2.50132e+06	2.43427e+06	2.38835e+06	2.41784e+06	2.52984e+06
LRG1	P02750	1.8585e+06	1.61252e+06	1897840	1.83542e+06	2.08008e+06	1965120	2.08388e+06	1.83717e+06	1.84493e+06	1.83822e+06	1.82036e+06	1.73243e+06	1.59728e+06	2074279	1.78314e+06
FN1	P02751;P02751-3	10415216	9750852	10717391	10389760	9645179	9854711	9592564	10720367	10079159	10332330	9528610	9591881	9479738	9596814	9897245
RBP4	P02753;Q5VY30	5.36878e+06	6.18982e+06	5.02115e+06	7.25346e+06	6929075	5.07158e+06	5.5315e+06	5.72455e+06	5472542	4.66197e+06	5182238	4438308	3963690	5.00492e+06	5564977
AMBP	P02760	2.52771e+06	2.44336e+06	2.81167e+06	2.45348e+06	1.92855e+06	1.91321e+06	2.06508e+06	2.3436e+06	2.06527e+06	1.85579e+06	1.69551e+06	2.01325e+06	2.03558e+06	1.99673e+06	1.79705e+06
ORM1	P02763	31182948	37462232	38293200	37924704	29654246	28608702	31356542	34368256	29247264	32846904	27692836	27352702	24726470	29638544	29026108
AHSG	P02765	24799820	24179300	22812352	24228926	26359028	24818286	21969512	23890688	24084570	25045446	22602448	21740510	22318416	22169714	27168886
TTR	P02766	625829632	613646016	570243584	605123328	540007680	496161824	476000288	495734048	516280288	490787744	738325248	595488448	589042432	605742976	643512448
ALB	P02768	1766218880	1832217344	1678992640	1886415616	1914618240	1490520448	1466579328	1728956416	1400062208	1702145920	1912662656	1550993408	1344202496	1231326336	1581859584
GC	P02774;P02774-3	21738860	22285212	21982546	22210456	21379476	22816758	21807754	22863788	22024866	22917992	24681674	21916126	25729012	24002108	23220980
TF	P02787	209895776	226519968	213238944	228471328	212520576	207892912	223342352	225526208	234643328	210440960	178989632	227093248	214616048	228826528	167198144
HPX	P02790	90418976	102575096	105438248	104406416	89540136	79773552	98382192	106017312	105167784	98878936	91037200	96705168	97036320	88549536	85089000
FTL	P02792	148212	133365	129727	129972	139011	142474	126102	121490	115622	109692	153813	159271	Filtered	156302	160541
FTH1	P02794	47392.7	36538.1	36505.2	38672.2	38447.2	42188.7	33801.9	37553.8	32670.9	35399.8	45985	36713.3	37059.8	34134.8	39450.4
ANG	P03950	188069	162470	181346	181912	160693	149595	158409	189082	171511	166191	178544	124228	145728	133973	154053
F11	P03951;P03951-2	82753.6	83697.2	105348	85066	87647.8	94516.8	80560.2	Filtered	87764.3	89621.5	Filtered	Filtered	Filtered	Filtered	Filtered
C4BPA	P04003	98336.1	98925.6	95611.5	107683	104593	103933	118215	113467	105939	107617	94504.1	96365.3	105519	105848	109346
VTN	P04004	13458996	15835751	16898756	15944258	14462803	13172836	14812242	16527960	15143998	16047989	13867317	14789895	17102142	15124310	14247713
CAT	P04040	78817.2	69252.6	71502.1	8180.12	95050.6	9859.94	25034.3	11755.3	11605.4	59776.5	8087.98	28222.1	38323.7	68193.2	12025.4
FUCA1	P04066	334345	342348	331642	378925	330648	386192	341209	447763	319879	332951	332075	447855	339119	327172	446935
ALDOA	P04075	2.06963e+06	2006937	1.92918e+06	2.03718e+06	2.10999e+06	2.10328e+06	1.87593e+06	1.76409e+06	1722347	1.76665e+06	2.18415e+06	1.83824e+06	1.67184e+06	1.46496e+06	2.04734e+06
CSTB	P04080	146139	145597	125286	116601	125887	153903	130968	144382	129790	133607	147568	146596	125860	142696	156840
APOB	P04114	145416	152179	155966	151848	136218	138618	160288	122852	130989	149513	142285	138173	125683	132021	153494
SOD2	P04179	314371	334493	326182	294238	327510	316875	335910	284511	335095	316418	335103	337352	305608	330184	315133
LCAT	P04180	931351	1055283	1.10322e+06	1.11007e+06	1.24605e+06	1.14845e+06	1.2379e+06	1.2421e+06	1070005	1.12215e+06	1.14543e+06	1117026	1.08426e+06	1.09752e+06	1164647
HRG	P04196	2431633	2.79931e+06	2.94108e+06	3.76911e+06	3.14022e+06	3.90896e+06	3.93641e+06	3.17342e+06	3.54756e+06	3.44328e+06	4293733	3.65656e+06	3.71519e+06	3.61519e+06	3.14985e+06
A1BG	P04217	7.6764e+06	7503252	7531163	7492205	9711197	7.86412e+06	7.9498e+06	8.1663e+06	8355971	7.84477e+06	8036161	7.69605e+06	7887861	8416874	9535573
A1BG	P04217-2	7033179	5.4458e+06	5.93183e+06	5726895	6136500	6552604	6.30906e+06	5620802	5.24288e+06	6086319	6835777	6.25293e+06	5.88803e+06	6340599	6.64847e+06
KRT6B	P04259	Filtered	Filtered	Filtered	Filtered	Filtered	55804.6	Filtered	21483.2	92052.7	Filtered	Filtered	178095	Filtered	144110	Filtered
KRT1	P04264	121962	1.42301e+06	473612	84647.8	328115	793715	761354	402061	2.47061e+06	2.49947e+06	327707	2740997	2303836	6.96622e+06	14204500
S100B	P04271	202483	163391	159264	151749	186125	173200	153708	171154	313589	162769	175924	158039	153077	116734	214694
VWF	P04275	82547.3	67649	79980.1	85726.4	93087.6	96836.7	93002.3	87347.3	98167.4	97814	99276.4	87392.7	108917	87036.7	84294.5
GAPDH	P04406	598368	502066	594053	462993	517123	586119	494846	381184	479127	536632	509729	502474	493428	496015	553920
AMY2A	P04746	164276	93732.1	8133.94	Filtered	Filtered	Filtered	Filtered	Filtered	10013.3	Filtered	Filtered	10054.9	Filtered	9285.06	210003
ATP1A1	P05023;P05023-4	61804.9	63330.9	56515.6	62303.2	108662	58565.5	57228.4	59872.7	64558.4	60970.2	63700.1	64249.1	59840.3	49771.4	49700.5
CHGB	P05060	2066965	2427268	3.12616e+06	3069032	2.39452e+06	2216314	2.72895e+06	2.81213e+06	2.96973e+06	3.00464e+06	2.11296e+06	2176345	2.71602e+06	2168569	1.78297e+06
APP	P05067;P05067-11;P05067-8	3.85742e+06	4453795	4478573	2.64538e+06	3800115	3833581	3.77379e+06	2.09732e+06	4.18895e+06	4.27377e+06	4006678	2.71555e+06	4229766	4.05299e+06	3.93188e+06
S100A8	P05109	44112.2	53363.2	37338.5	44930.3	35815.8	39241	41617.3	57403.8	42875.4	47426	33270.6	53291.8	45793.5	41834	29180.6
SERPINE1	P05121	22274.1	22978.9	19804.5	19491.7	24032.3	24075.7	25907.3	32344.9	36507.3	23156.9	24444.1	26133.9	17189.6	20098.8	19400.2
SERPINA5	P05154	1.00564e+06	994946	1.07002e+06	1056725	1.08575e+06	1014495	1.02718e+06	1.04382e+06	1.098e+06	1.04771e+06	979677	1.02146e+06	945287	969686	987945
SERPING1	P05155;P05155-2;P05155-3	9409477	8692067	9247675	9962008	9923947	9994495	9681358	9308050	8714748	8653758	9932477	9587476	10264085	9712604	10160517
F13B	P05160	83956.5	65875	79841.6	61787.4	78172.6	79417.7	75298.6	74147.4	74886	77464.9	79071.2	69697.5	68463.9	74536.4	75549.7
SCG5	P05408;P05408-2	3.78761e+06	4366298	4398750	3.99168e+06	4.09343e+06	3.76182e+06	3966175	4015634	4.29683e+06	4.16555e+06	4.02297e+06	3.96127e+06	4506196	4.1184e+06	3.87812e+06
FABP3	P05413;S4R371	232506	185397	187948	151704	137392	217857	133678	170939	165759	188673	242584	201871	159180	138920	166936
REG1A	P05451	40331.5	52813.1	63971.1	50832.3	53017.3	54346.6	65218.2	52579.6	54922	54767.7	Filtered	25983.7	45566	35573.8	35991.2
CLEC3B	P05452	726215	680537	681627	798900	856878	800999	757635	747266	678108	705230	709852	829385	777686	804871	788468
HLA-A	P05534	135860	149336	157118	144072	165909	151369	141022	132968	159612	146723	127624	149709	127994	142433	132778
SERPINA7	P05543	856158	874260	851056	899175	803948	873494	905044	871941	912596	889011	883067	952879	853692	904546	871999
SERPIND1	P05546	1153501	1.03208e+06	965002	996969	1.22817e+06	1.12638e+06	1.00765e+06	906200	976926	971243	996509	1038885	928220	1.0193e+06	1.0896e+06
CALB1	P05937	254738	220233	233423	235687	277397	125808	262928	282109	267044	222344	262245	188591	268052	246300	257801
COL5A2	P05997	33429.5	38657.4	48358.6	Filtered	31245.4	31586.3	38929.3	Filtered	Filtered	Filtered	33867.6	Filtered	43364.4	36134.9	959044
BCHE	P06276	213546	229887	217236	225732	233511	232976	234158	247697	238892	210427	222610	191748	210311	190408	184080
CCK	P06307	974890	927047	1.03567e+06	1.00759e+06	1.10712e+06	1.10261e+06	1.06571e+06	1.08678e+06	1.02042e+06	1.11873e+06	1.14222e+06	965602	801908	918331	1113519
IGKV2-30	P06310	1662516	1.38043e+06	1796436	1395270	2.23842e+06	1.93453e+06	1.82332e+06	1.62122e+06	1.7437e+06	1.8342e+06	2.07224e+06	1861784	1.68734e+06	2.01394e+06	2.25598e+06
IGKV4-1	P06312	18570472	17503940	16934706	17782562	19093490	15798846	14433913	15183535	14154693	14242339	19768064	10797570	12374712	9654755	15934822
IGHV4-34	P06331	991234	660871	799836	734121	849779	1.71737e+06	919857	679985	976086	986198	1.65772e+06	697278	1.053e+06	1.48152e+06	1.18507e+06
GSN	P06396	22601564	23387832	24862632	25788426	22360190	23348040	23866884	25360758	20785792	25804394	17692114	18966168	24064792	20131040	18548872
GSN	P06396-2	34142.5	Filtered	Filtered	43956.4	30448.3	36739.6	Filtered	39748.4	47460.8	43364.3	47646.6	99323.5	116647	94361.2	91563.8
C2	P06681	914551	900216	788403	919919	890905	866438	894629	881332	988711	861223	900393	872152	823876	944695	917010
S100A9	P06702	20119.8	35855	122373	27023.6	18988.7	62485.3	101715	25524.3	63072	75394.5	21391.5	49244	28668.5	24412.5	60018.6
APOA4	P06727	7.62811e+06	6.5253e+06	7617931	7.1818e+06	7.61723e+06	7.7485e+06	8.09481e+06	7363985	7.34817e+06	7266195	8.08299e+06	8499176	8827396	8395603	7599540
ENO1	P06733	204758	168528	171129	Filtered	193108	185275	172526	321475	153899	144071	192168	188505	210729	187159	197531
SERPINE2	P07093-2;P07093-3	124601	114755	109656	111893	138628	121303	126627	93855.2	101109	113399	110314	112671	100563	108625	126362
LDHB	P07195	1.28263e+06	915640	963647	985959	1.21607e+06	1.25538e+06	1.02149e+06	1.02203e+06	949661	928472	1080693	1.0362e+06	1.00681e+06	1.1604e+06	1.07886e+06
PROS1	P07225	2.73693e+06	3069538	3023349	3.08265e+06	2900228	3042089	3222680	3.10255e+06	3.6142e+06	3.41062e+06	2.7528e+06	2.738e+06	2.77924e+06	2.71568e+06	2.55181e+06
P4HB	P07237	53138.5	38090.4	45672.5	47648.6	49150.5	39253.7	43790.7	46846.2	46123	44386.8	37514.7	38651.1	38980.3	35270.8	47190.7
C8A	P07357	665710	585944	665919	611417	670488	688113	690983	724877	699527	638577	679124	669697	670989	691410	590936
C8G	P07360	337951	439855	408691	414347	382029	380228	449458	564740	488288	474762	393830	377869	489769	422799	397108
DCN	P07585	722347	731263	691553	661721	758158	728160	661341	674662	619320	695711	653988	666539	503574	739271	644787
HEXB	P07686	331140	309307	332732	320955	308627	307158	326933	296349	313276	315140	306040	317544	306559	329385	294603
CTSL	P07711	269071	271289	307795	258218	325038	293105	328552	288159	268192	267015	313064	283189	281549	319569	319203
PFN1	P07737	193179	170039	173935	191653	209436	195934	196123	167951	176699	189926	187433	198577	187229	194602	196525
CTSB	P07858	814682	775181	1.07668e+06	963106	951890	973275	944148	996338	831840	1.02061e+06	912923	976636	1016899	1.05421e+06	835680
HSP90AA1	P07900;P07900-2	25613	20895.1	62560.5	30338.9	24725	63660.3	30832	31913.5	27830.2	32874.5	36479	33221.9	40670.5	39851.4	50341.5
TPM2	P07951;P07951-2;Q5TCU3;Q5TCU8	48594.4	49447.6	48646.2	48545.3	33465.2	44252.2	48383.2	40140.5	45885	37952	49984.2	96148.4	46463.3	49614.8	40407.5
THBS1	P07996	78539.1	76584.9	74505.6	78277.7	83694.4	81714.6	82159.8	77695.1	73017.1	75707.9	82294.5	83067.6	79323.8	78448.1	74009.9
RNASE1	P07998	949394	975984	1.03225e+06	1.76e+06	1.12637e+06	896813	922497	1.11656e+06	752368	738252	850122	982741	1.01803e+06	908423	865774
SERPINA6	P08185	4464073	3922777	4.17912e+06	4.34619e+06	3958564	4.01076e+06	4.19142e+06	4.46232e+06	4.06473e+06	4.28422e+06	4296527	4.48487e+06	4140131	4.26629e+06	4.45207e+06
HSP90AB1	P08238	Filtered	14990.4	Filtered	Filtered	Filtered	21595.7	Filtered	Filtered	Filtered	Filtered	69368.7	85355.7	70304.3	210925	160966
MMP2	P08253	1.20832e+06	1.37953e+06	1564783	1.64554e+06	1410030	1.47424e+06	1.49972e+06	1.76173e+06	1.48461e+06	1.55613e+06	1.2627e+06	1499051	1.52643e+06	1.63907e+06	1.46245e+06
SOD3	P08294	5807174	5.86706e+06	6.26476e+06	6.40623e+06	5132263	5.15615e+06	5.33517e+06	6.13895e+06	5.9549e+06	5945026	5737488	5.70863e+06	7035474	6.25829e+06	5151819
MGP	P08493;P08493-2	1.91262e+06	1.17723e+06	798715	1.15334e+06	1.13043e+06	1.81417e+06	755643	863535	1.22152e+06	1.80025e+06	1.40604e+06	1.19667e+06	1.83158e+06	3.66873e+06	897686
CD14	P08571	1.81715e+06	1.57716e+06	1.73684e+06	1.52344e+06	2053346	1.87459e+06	1742402	1.40884e+06	1.58356e+06	1.53803e+06	1.77387e+06	1.83934e+06	1.56834e+06	1.79576e+06	1.93345e+06
COL4A2	P08572	99566.1	115980	240389	119107	116390	111914	115042	105791	101508	102403	153875	161096	137916	108030	165514
MET	P08581;P08581-2	27237.7	Filtered	23589.7	23860.3	27042	30546.7	Filtered	Filtered	28754.1	22961	20640.8	Filtered	15237.3	Filtered	14140.1
MELTF	P08582	24614.3	31706.3	49848.1	41445.1	25775.2	24793.8	30696.8	39920	34444.3	32630.9	30215.1	29871.8	35835.9	26526.4	23563.1
CFH	P08603	5697657	6.67983e+06	7110696	6.6438e+06	5.33952e+06	5409140	6.30504e+06	6723250	6.51673e+06	6694744	5341610	5926160	7.11371e+06	6000670	5546817
VIM	P08670	156217	114709	70288.2	67515.1	65046	73204.5	66204.6	71037.2	71921	74307.2	67960.8	74935.6	88415.3	65055.3	72217.5
SERPINF2	P08697	1.8894e+06	1.71014e+06	1.83346e+06	2.01646e+06	1.86644e+06	1.85445e+06	1.79131e+06	1.86815e+06	1.65467e+06	1856476	1.71697e+06	1.64979e+06	1597987	1.866e+06	1.80602e+06
ANXA5	P08758	123434	81473.7	108319	127728	115074	111047	112305	79071.2	134222	105995	101498	100228	124960	104668	99138.4
KRT16	P08779	Filtered	Filtered	Filtered	Filtered	Filtered	43340.7	88749	46892.3	85928.5	58245	Filtered	91736.1	38472.8	122214	23317.5
ENO2	P09104	252832	242570	278964	253277	292708	266743	280582	247008	275877	284422	291277	292585	269718	317014	301101
DBH	P09172	30425.6	37870.6	57091.2	27262.7	27419.9	26901	31309.4	84438.7	27412.5	19147.7	23510.6	23505.3	27252.3	68910	26951.7
GSTP1	P09211	163207	1.1797e+06	263951	175755	279892	621668	191712	171756	1.05998e+06	143410	134371	139768	140606	1.66405e+06	206848
LGALS1	P09382	328594	239896	393862	370177	360993	219196	341641	344081	365184	349737	388448	340632	341762	369926	352589
QDPR	P09417;P09417-2	238054	207283	238765	267607	249338	323815	249455	218125	225531	242340	267804	248046	274676	249436	259243
SPARC	P09486	1.47142e+06	1.6568e+06	1.49941e+06	1.50396e+06	1.41218e+06	1.67107e+06	1.80061e+06	1.62799e+06	1.46081e+06	1.63623e+06	1.5124e+06	1675589	1.64935e+06	1.77779e+06	1.49643e+06
CSF1	P09603	1.13478e+06	1.39494e+06	1.43687e+06	1.46449e+06	1.04872e+06	1.07857e+06	1.29494e+06	1.53658e+06	1.30131e+06	1.29395e+06	1.20674e+06	1.23891e+06	1.49573e+06	1.29265e+06	1046468
PDGFRB	P09619	Filtered	Filtered	88327.6	Filtered	96789.1	108309	97952.2	120614	97120.1	105001	121744	115390	Filtered	113430	103599
C1S	P09871	6057999	5917565	6.46526e+06	6200379	6150481	6.12915e+06	5935867	5379919	5986664	5.96985e+06	5916392	6.39519e+06	6108994	6.56424e+06	5834621
LTA4H	P09960;P09960-2;P09960-3;P09960-4	22829.1	35057.6	30273.2	32853.6	20592	26663.2	26761	31385.5	32508.6	35800.2	24001.5	27781.9	32075.3	26469.7	23561
ALDOC	P09972	819101	880982	918497	883555	854431	858604	885584	899485	734932	848079	795067	819757	810569	876889	820329
C4A	P0C0L4	2411469	2.62989e+06	2.59378e+06	2.39476e+06	2359841	2.72587e+06	2.44713e+06	2448173	2898432	2.9681e+06	3.01058e+06	2.67129e+06	2704758	2758035	2700693
C4B	P0C0L5	13316158	14682670	12757127	14598979	14122748	13377648	14865764	13330286	14174018	14624158	12476164	12090202	9535229	10115367	13292966
LINGO3	P0C6S8	35841.9	24366	37357.8	32371.9	27234	33190.7	29695.1	27799.3	24644.8	41799.1	27444.3	40170.6	32683.8	29651.6	36402.1
SAA1	P0DJI8	120385	120924	85895.4	98759.5	109514	98101.2	111797	100538	109742	117569	93257.6	72631.7	121721	71317.3	107593
INAFM2	P0DMQ5	1262289	1.60585e+06	1.63681e+06	1.48307e+06	1.05875e+06	1.49928e+06	1489445	2.00053e+06	1.83873e+06	1.96074e+06	1542839	1.70548e+06	2.04781e+06	1.53154e+06	1.50775e+06
IGLC2	P0DOY2	23566650	22860492	22263152	18443562	28925808	25754330	17508006	16609992	19525724	18298468	19985764	25196592	18158408	24958576	25197480
RNASE2	P10153	1.08826e+06	705819	655098	679391	582927	579933	633437	688451	505233	618746	684032	569076	493637	607188	578110
GAA	P10253	142360	113798	135447	152484	149380	143203	131999	140880	123989	140550	146770	130645	122555	117353	141195
SPP1	P10451;P10451-4	7026475	6.74784e+06	6979942	6.62997e+06	6495015	5.87765e+06	6747847	7544562	8574223	8209714	7912898	8080338	6.51804e+06	7.16678e+06	7.6615e+06
SPP1	P10451-3	175916	186729	203317	188800	249944	234559	237481	206163	224608	232271	208256	247710	184580	228918	279160
SPP1	P10451-5	1.10163e+06	1.18216e+06	1.09806e+06	893258	1.56362e+06	1336759	1.3722e+06	741054	1.70205e+06	1173030	1.1705e+06	1.39608e+06	1017470	1.39992e+06	1.50245e+06
PTPRF	P10586;P10586-2	465093	447989	477360	454608	452112	445223	454863	469126	498356	493877	451294	449349	448815	458177	425763
TXN	P10599	813841	561750	755785	725549	775088	737807	755371	720206	793299	718809	771198	775651	796612	782096	899616
CTSA	P10619;P10619-2;X6R5C5;X6R8A1	66824.9	84871.8	55593.5	37694.2	32714.5	47709.9	49013.8	55926.4	34496.5	36456.2	127380	52475	57940	50042.1	54698.7
C7	P10643	3.62142e+06	4340259	4.57045e+06	4.32764e+06	3.98893e+06	3.84524e+06	3.88219e+06	4.31443e+06	4.26515e+06	4390764	3.63583e+06	3631424	4286657	3.80406e+06	3.64821e+06
CHGA	P10645	2.73102e+06	2.50827e+06	2612729	2.21211e+06	5.33713e+06	2889853	2.41152e+06	2.14473e+06	2.61053e+06	2316101	5055123	5.83668e+06	5641024	6.01196e+06	5472483
KIT	P10721;P10721-2	183548	176789	176496	171509	188822	161624	175901	171394	164213	156775	152020	205125	191815	207724	184279
RBP3	P10745	25738.8	27072.7	29499.6	25362.1	22901.7	16916.2	26812	26494.4	29727.9	29744.6	23820.3	31393.5	29658.9	27123.4	27957.5
HSPD1	P10809	Filtered	Filtered	Filtered	Filtered	Filtered	Filtered	Filtered	Filtered	Filtered	Filtered	Filtered	5369.45	Filtered	17733.7	105770
CLU	P10909;P10909-2;P10909-4;P10909-5	63847860	63488096	74771024	71072152	65456216	61776048	64143244	61164848	76153752	42782464	64913872	69002992	72560424	67308128	59587632
CLU	P10909-3	38686884	41983884	43007024	35136296	41876348	54410476	40659532	42560336	39378812	45148776	49173348	55437632	49170800	49609764	49938768
HSPA5	P11021	293737	249470	282014	241604	293047	301693	272885	283476	294570	289042	263279	301640	264885	301385	261890
LAMC1	P11047	109156	84619.3	114478	105175	120464	127523	96973.1	95650.6	87525	95099.6	118661	117745	88763.5	95322.3	119027
LAMP1	P11279	467487	340802	351928	370314	393989	386300	400072	451367	319400	329640	415898	331287	341789	319066	372699
FGFR1	P11362;P11362-2;P11362-20;P11362-8;P11362-9	647419	566676	603541	569991	579704	815758	555932	541481	576313	517097	572688	596487	557141	602237	643167
CETP	P11597;P11597-2	31272.6	706218	783087	742444	554838	41707.5	686950	36626.1	525410	743878	38295.4	562699	451737	606838	597054
IGF2R	P11717	52294.6	57007.7	62538.3	67437.1	51749.1	40613.3	60003	49872.8	85555.9	56198.4	56788.7	60464.1	67199.3	40626.3	52320.1
COL6A2	P12110	194172	212779	207405	195926	183800	205314	180113	211327	207929	200126	198030	203812	217592	190203	201181
COL6A3	P12111	455864	424109	472183	474506	415269	423834	455335	506811	467416	478103	434795	392035	455656	438625	399294
PIP	P12273	Filtered	17800.1	11295.2	18011	Filtered	Filtered	15788	Filtered	13948.1	18823.9	Filtered	25301.4	11519.6	22132.9	13091.2
CKB	P12277	24629.3	16427.6	32270.6	20994.5	33614.8	96811.1	80554.3	Filtered	15219.2	Filtered	Filtered	Filtered	Filtered	Filtered	Filtered
FCGR2A	P12318;P12318-2	229388	235117	257502	250923	276427	243934	262475	256509	253520	272201	255053	255751	240962	259327	256326
PEPD	P12955	80194.8	82357.8	95056.9	96807.4	110255	93345.6	95390.4	83215.9	85025.7	76464.9	128726	93786.9	98009.4	105865	91536.5
LAMP2	P13473;P13473-2;P13473-3	964615	946368	728102	789738	711169	719616	728833	772371	782775	774537	655429	540534	726584	686184	964979
SCG2	P13521	4268729	4.03947e+06	4267426	4447839	4.05173e+06	4.00646e+06	4450341	4450752	4297496	4.18971e+06	3706157	4118573	4.92885e+06	4.26868e+06	3.93522e+06
NCAM1	P13591	4.60621e+06	6.44151e+06	6.28643e+06	6.38209e+06	5001414	4.89781e+06	5.8559e+06	6.46553e+06	6.11375e+06	6175142	5126633	6886753	7.56149e+06	7.05157e+06	5.53446e+06
VCAN	P13611;P13611-5	813679	833205	645149	889359	980773	781309	953228	737753	966342	882294	674044	882098	855974	834788	960155
KRT10	P13645	43419.5	477474	273891	Filtered	28845.5	220534	200303	117121	384385	1.2944e+06	Filtered	382441	190522	1.9382e+06	2.13829e+06
KRT5	P13647	Filtered	59533	13079.9	Filtered	14045.2	40164.7	37075.9	27350.2	85798.4	68861	17273.5	160543	64715.1	243298	461926
PDIA4	P13667	36971.9	19085.3	Filtered	16715.9	36137.8	27208.7	50594.7	27792.3	48324.6	32724.7	16104.9	31876.1	22473.3	51122.3	Filtered
C6	P13671	1.33315e+06	1.33541e+06	1.43777e+06	1.34804e+06	1.23418e+06	1.2987e+06	1.30279e+06	1.46258e+06	1.48834e+06	1.39287e+06	1.14635e+06	1.37585e+06	1.48305e+06	1.28352e+06	1.13658e+06
HLA-DRB1	P13760	32500.4	31975.7	29888.5	33637.1	Filtered	31276.1	37651.2	28882.4	26977.8	41390	44829.1	37729.9	43820	46791.5	43707.4
LCP1	P13796	182281	168239	152006	169927	148383	162621	142575	160638	166203	164750	177122	182326	178960	168879	165802
EDN3	P14138;P14138-2;P14138-3;Q4FAT2	130114	108042	123969	85545.2	152349	122645	87511.1	92423.9	106714	115203	121162	117063	100467	124528	120591
SELL	P14151;P14151-2	308952	366245	303305	330964	312493	405551	397563	461835	355796	286630	364860	216474	204168	184633	306845
MIF	P14174	404861	559824	539390	563051	424659	463652	573857	584103	570794	436118	596503	542674	594418	623679	527798
CD99	P14209	1.44273e+06	1.76421e+06	1.92936e+06	1.72551e+06	1491033	1494347	1.40701e+06	2.13217e+06	1.82698e+06	1.9094e+06	1.42778e+06	1.44027e+06	1.50848e+06	1.60978e+06	1.26368e+06
PRKCSH	P14314-2	225102	159730	241868	169754	214470	228572	243871	183750	176770	216428	195131	214586	181163	236881	202584
NID1	P14543	376488	376953	442099	412017	363456	333722	390175	363277	361701	364136	342752	369365	373019	358308	304522
PKM	P14618	1.86675e+06	1.61028e+06	1.69456e+06	1.6573e+06	1.87199e+06	1.85839e+06	1.82753e+06	1.70208e+06	1757874	1.64254e+06	1.80596e+06	1.78023e+06	1.64432e+06	1.8113e+06	1896382
PKM	P14618-2	1.23078e+06	1397223	1.32052e+06	1.30654e+06	1.11226e+06	1.04892e+06	1.3177e+06	1.4798e+06	1.44229e+06	1.35779e+06	1.18628e+06	1.13651e+06	1.58848e+06	1204444	996925
ACYP2	P14621;U3KPX8;U3KQL2	116363	139226	115274	131769	176136	106119	154210	132860	137438	90126.9	159406	144063	169088	101486	92557.8
HSP90B1	P14625	202014	223201	238813	231038	219034	228209	251810	247014	234444	256125	210380	190715	242735	200297	203562
CPB1	P15086	86287.5	39454	35628.9	44225.8	35600.3	37386.7	103033	54594.2	43430.3	49577.8	34269.3	39495.1	44034.6	28867.6	31478.2
ANPEP	P15144	86311.8	146979	145248	68919.8	102915	78206.2	80770.6	80052.9	108718	120319	91133.2	108407	95002.9	87199.9	102331
PVR	P15151-2	57739.3	63729.2	67571.6	70452.8	64105.8	56934.7	62377	96039.6	65647.8	63836.8	81154.1	68790.9	70603	87754	60787.9
CPN1	P15169	98784.1	99227.5	96114.3	101470	98864	84737.4	94775.9	99715.2	121863	92300	77175.2	74895.7	58996.8	62396.4	88653.3
B4GALT1	P15291;P15291-2	227915	206163	192470	228977	234174	207764	216216	247970	268695	216926	284490	239505	236161	194407	287711
NME1	P15531;P15531-2	74346.2	60738.7	74083.8	75401.2	60273.5	119873	63972.3	76085.3	72673.1	69968.3	55922.3	70876.3	85309	77238.9	79091.5
TIMP2	P16035	2517081	1.36172e+06	1.32099e+06	1.45114e+06	1.4571e+06	1.34728e+06	1.17632e+06	1.11507e+06	1.25412e+06	1.00161e+06	1.20084e+06	1.12863e+06	1.21568e+06	913830	1.00186e+06
CBR1	P16152	122472	134965	131326	127811	118485	121024	124054	182610	130401	125159	102422	133377	121437	135847	117394
PCSK2	P16519;P16519-2;P16519-3	75767.3	Filtered	105426	75750.8	82830.1	55927.9	47827.9	63329.4	64327.7	89154.8	109159	99168.8	129600	92646.2	93710.3
CPE	P16870;P16870-2	1.87659e+06	1.76438e+06	1.75703e+06	1.78625e+06	1660534	1.75175e+06	1.86659e+06	1.89701e+06	1.88882e+06	2004305	1.87881e+06	2.03704e+06	1.99087e+06	1924682	1.76499e+06
FAH	P16930	77846.4	61248.1	63753.3	67912.6	143787	62761.4	102138	69138	107180	94381	142439	120138	56566.5	125465	82839.8
GOT1	P17174	1.81813e+06	1.91614e+06	1.84024e+06	1.92292e+06	1.71718e+06	1.69879e+06	1.76503e+06	2.02654e+06	1.88718e+06	1.85164e+06	1.88602e+06	1.65228e+06	1.86418e+06	1.75101e+06	1.74899e+06
GJA1	P17302	87794.8	77675.7	78221.7	77991.1	83146.6	79365.7	76928.4	73011.5	74481.3	80648.2	89419.5	88179.6	83599.3	84888.8	71671.9
SMPD1	P17405;P17405-4	74355.2	51673.5	29363.2	41046.3	39427.7	37913.1	36713	26618.8	49245.2	38510.5	24083.1	19615	21100.4	25488.5	34022.6
GAP43	P17677;P17677-2	327060	174091	176503	254667	410664	189053	402332	707265	91193.7	275629	352119	91647.1	92485.2	476032	210363
ENG	P17813;P17813-2	Filtered	23086.3	18845.4	Filtered	18716.2	Filtered	18365.7	20349.2	22255.5	Filtered	17864.6	13934.1	21072	14496.1	Filtered
GM2A	P17900	3419412	3.0885e+06	3.36285e+06	3.10684e+06	3.81e+06	3.43979e+06	3313772	3058046	2.74942e+06	3040508	3.51868e+06	3.48422e+06	3.15691e+06	3545299	3.58436e+06
LGALS3	P17931	119340	102217	96829.2	123340	95026.2	109330	105463	131655	99395.7	103348	115782	104749	115708	102855	115742
IGFBP2	P18065	684371	689752	682678	656854	701056	685132	686927	716257	717699	735828	721678	702826	695384	664563	685958
VCL	P18206;P18206-2	Filtered	11453.9	13494.8	10538.7	111032	50268.6	60159.4	54091.7	12284.6	46427.2	Filtered	13306.6	15483.1	13945	64269.8
LBP	P18428	144445	117791	117468	123616	144960	143968	140689	132706	128305	121252	121229	134529	102812	123281	135239
PGAM1	P18669	76374.3	93579.5	78701	75113.2	63993	76384.5	79870.9	74100.8	83443.7	97582.8	87282.9	73842.6	79983.7	87101.4	73724.6
PAM	P19021;P19021-5;P19021-6	2294552	2.30243e+06	2.24867e+06	2.33779e+06	2.50457e+06	2280138	2.21954e+06	2.13351e+06	2.27503e+06	2.07661e+06	2.37405e+06	2.21416e+06	1845246	2.22911e+06	2.31593e+06
CDH2	P19022	1.65683e+06	1.82944e+06	1.85192e+06	1.62044e+06	1898255	1.56046e+06	1.75582e+06	1.66039e+06	1.75939e+06	1695408	1.72142e+06	1.84239e+06	1592444	1641838	1.72805e+06
VCAM1	P19320	256233	326551	269106	306865	259806	249446	252107	253550	250115	254192	239279	274249	266570	274387	270584
ORM2	P19652	100792016	87608216	92437472	95569768	103312416	86250768	79853792	82581584	79414664	78766776	88229808	53681460	46610804	47029004	81224472
ITIH2	P19823;Q5T985	2.50746e+06	2852944	2.75999e+06	3.11388e+06	2571104	2460252	2.96159e+06	2279904	2502262	3.12613e+06	2.75111e+06	3.08236e+06	3586735	2.95789e+06	2.63056e+06
ITIH1	P19827	650247	574836	570388	499821	682525	630288	601347	565878	541720	538664	614969	674993	605594	675417	662450
AMY2B	P19961	175575	152864	172064	167722	138979	158631	140847	159801	154972	157013	134456	115150	114945	116275	101876
TAC1	P20366;P20366-2	1.18885e+06	873055	1.76677e+06	1.69028e+06	1.19235e+06	1.44645e+06	1.56356e+06	1.04551e+06	1.89467e+06	1.84655e+06	1.24542e+06	1.33344e+06	1.86745e+06	1.21888e+06	1.07586e+06
PMCH	P20382	20001.9	Filtered	20717.2	Filtered	22835.1	25095.3	23037.4	19439.8	13833.3	Filtered	25614.1	Filtered	Filtered	Filtered	28508.5
PSMB1	P20618	40072.4	40934.6	37816.9	41211.3	Filtered	Filtered	28017.8	37876.4	27173.5	Filtered	31965.3	48781.1	43107.7	36164.8	63191.5
PZP	P20742	38699.8	40250.6	41554.4	40518.3	45722.1	39824.3	45932.2	42163.7	49088.2	44013.5	42263.4	Filtered	48377	44589.1	39775.1
OGN	P20774	6211081	4.05389e+06	4.04212e+06	5032562	6.56096e+06	6776421	4482270	4.43912e+06	4399207	4955862	6436665	5739655	4.57265e+06	4925063	6593647
EFNA1	P20827	455374	511641	455978	496282	449324	437564	429384	493822	450004	417672	384855	381705	399967	351125	375823
MAG	P20916;P20916-2;P20916-3	135302	170023	95375.1	228076	86075.9	163144	178642	136945	185877	116858	104454	165043	101926	110310	107008
FLG	P20930	Filtered	Filtered	7094.36	Filtered	Filtered	Filtered	Filtered	9367.2	6736.77	Filtered	Filtered	14514.3	14777.9	17115.7	47917.1
AGA	P20933	181009	219835	210928	204716	185911	200051	230848	217870	240054	211464	177373	191406	229484	197524	181855
FLNA	P21333;P21333-2;Q5HY54	62938	73952.3	78037.1	92841.4	65729.2	92734.2	72047.2	70242.3	73741.8	73199.5	85705.2	68747.2	Filtered	43100.2	Filtered
BGN	P21810	Filtered	104348	Filtered	218321	117936	Filtered	103435	108030	267024	Filtered	146102	118776	74040.2	63338.4	Filtered
IDS	P22304	325449	439616	460082	560904	385312	358981	335723	335185	362643	386561	303020	319160	339287	325679	320935
CALB2	P22676	9321.63	10213.2	10228.2	Filtered	5673.2	9279.08	9070.04	11914.8	12890.4	12404.2	8307.27	7737.06	11574	7948.81	7522.36
IGFBP4	P22692;P22692-2	72888.1	100214	70924.2	99196.5	98128.6	59480.8	60753.1	62360.5	63981.3	72387.5	94273.1	88438.6	98341.4	93969.7	68135.3
CA4	P22748	134402	109989	128164	82896.8	168672	129705	125965	89645.7	118530	77269.4	154039	93032.9	64347.6	105808	117940
CPN2	P22792	309759	313400	327085	349321	298776	264511	280907	339769	329734	375142	340745	316079	382495	302375	253416
PROZ	P22891;P22891-2	81555.3	102189	79491	100183	87648.5	95816.6	86217.5	92586.9	129218	89433.1	70241.6	75011.9	87223.2	54909.7	87611
MRC1	P22897	630664	148741	178918	158825	191523	195314	183143	189961	158191	183319	166881	162214	152962	160132	172402
IGHV1-2	P23083	246156	190216	169868	194057	286047	267937	180889	196313	167030	167890	223460	184959	158331	146358	222119
FBLN1	P23142	3064585	3.64719e+06	3.84534e+06	3476890	2.97383e+06	3.82581e+06	3796272	3.62392e+06	3.88493e+06	3923807	3197784	3.18871e+06	4.17884e+06	3448800	3.05443e+06
PPIB	P23284	617193	608272	626724	639294	709947	716406	692419	605770	635963	577922	767684	681149	632775	741981	740917
CBLN1	P23435	376343	322796	265212	289930	266911	335201	333415	340651	395788	265989	478952	339251	177377	402868	370686
PTPRD	P23468	554636	527064	544950	498243	576861	581230	474006	518143	527768	561765	568352	592845	516265	535990	552581
PTPRD	P23468-2	29929	Filtered	26841.5	16059.1	50034.1	40787.1	35193.3	23946.2	24573	25131.3	34542.9	23868	33535	26168.9	33254.6
PTPRG	P23470;P23470-2	509316	571626	605124	584672	499386	465065	533210	589679	613439	579652	475900	483383	583297	499571	407544
PTPRZ1	P23471;P23471-2	1.76833e+06	1.71179e+06	1.5602e+06	1.47615e+06	1.64642e+06	1.92215e+06	1838133	1.7332e+06	1.64816e+06	1.68423e+06	1.60474e+06	1.63067e+06	1.38808e+06	1.84932e+06	1.55465e+06
OMG	P23515	1.97473e+06	2.00374e+06	1.95473e+06	2.03622e+06	2.03588e+06	2.30178e+06	2281010	2.14713e+06	2.16155e+06	2.11584e+06	2.04406e+06	1.9642e+06	2.19339e+06	2.03503e+06	1793947
BDNF	P23560;P23560-2;P23560-3;P23560-4;P23560-5	Filtered	41181.6	17109.8	30523.8	Filtered	23881.7	25346.7	Filtered	35452.5	31559.5	39160.9	68735.6	25306.9	Filtered	4313.99
NPPC	P23582	449309	392937	426825	543248	497835	448655	622767	361529	399519	402951	579259	486302	374584	458683	455951
IGFBP6	P24592	1.88787e+06	1.83845e+06	1.83927e+06	2.01353e+06	2.02547e+06	1.87979e+06	1.91163e+06	1.72232e+06	1.7186e+06	1.74677e+06	1.9205e+06	1.91772e+06	1.70876e+06	1.89223e+06	1.90801e+06
IGFBP5	P24593	380981	330007	323382	486800	355014	374582	337242	499414	360791	501073	387182	357114	Filtered	455533	463226
MPZ	P25189;P25189-2	Filtered	27455.9	28690.2	30180.2	21041.4	Filtered	26895.3	Filtered	26526.9	28110.1	32542.8	32253.2	31171.9	26919.3	Filtered
AZGP1	P25311	10260887	11204433	11090909	10849366	11316691	11139305	10752573	10094842	11077149	11319829	10470493	10368546	10992408	10880996	10837013
CTSS	P25774;P25774-2;U3KPS4	250652	253229	271636	275840	258763	255467	243269	258759	273390	278507	239593	234964	230536	244453	230509
MSN	P26038	173812	175787	224703	156726	129999	154747	166659	178726	143125	142437	141511	147646	168919	179985	178295
MGAT1	P26572	368784	322990	295503	342613	330795	296710	292855	322306	301866	298228	330147	268725	257425	259731	303601
EEF1G	P26641;P26641-2	Filtered	Filtered	Filtered	Filtered	Filtered	Filtered	Filtered	Filtered	Filtered	Filtered	Filtered	11093.5	40312	13872.8	20077.6
CNTFR	P26992	628115	681308	693386	404544	549673	554260	604744	384035	380639	401030	653298	475452	335526	317476	573888
PON1	P27169	971683	984492	946981	939742	946128	969328	969483	916259	940992	898382	921852	873575	852039	914614	972830
CALR	P27797	1.1695e+06	1.07425e+06	1077954	1.13037e+06	1.04929e+06	1.0893e+06	949956	1035226	1.01158e+06	1.10632e+06	1.02562e+06	777519	695784	756244	1.03672e+06
CANX	P27824;P27824-2	87456.5	65253.5	80389	84179	84062.2	89637.1	86986	93697.2	70027.7	81911.3	87121.5	97911.3	106121	90183.9	93765
PCSK1	P29120;P29120-2	299542	158597	283365	139059	252089	247546	196556	154903	151444	201837	2.90635e+06	277886	205974	124390	291515
TPP2	P29144;Q5VZU9	1.84204e+06	2.06941e+06	2.37387e+06	2.75226e+06	1.63683e+06	1.72731e+06	1844388	2.30676e+06	1.26537e+06	1.45871e+06	1.65949e+06	1.93897e+06	2.38647e+06	1.88441e+06	1.66834e+06
TKT	P29401;P29401-2	Filtered	14725.1	12536.5	18048.4	15921	17210.5	15599.6	17906.7	11094.7	13892.7	12816.4	15428	20245.6	Filtered	Filtered
SERPINA4	P29622	2.20704e+06	2.05643e+06	2213859	2234184	2.2688e+06	2.16293e+06	2.35882e+06	2.43511e+06	2295618	2.13483e+06	2.08984e+06	2157653	2.23921e+06	2.10891e+06	2.16565e+06
MARCKS	P29966	34137.8	77196.2	71252.7	89870.7	67719.4	31895.9	34637.3	Filtered	88742.2	59485.7	116104	75103.8	72760.2	86098.8	94971.6
PRDX6	P30041	77040.2	156248	117965	69374.1	150539	93105.7	70301.9	78838.7	124840	75326.4	129592	80474.6	69370.1	67774.2	101453
PRDX3	P30048;P30048-2	43290.7	38339.5	54067	55293.4	32876.3	45908.3	42902.7	49182.5	40176.8	46596.3	40461.6	40291.6	36872.2	48033.3	39553.8
RPL12	P30050;P30050-2	Filtered	Filtered	Filtered	Filtered	Filtered	Filtered	Filtered	Filtered	Filtered	Filtered	Filtered	3060.84	4250.21	7293.33	17286.8
PEBP1	P30086	2.46995e+06	2.74966e+06	2.81175e+06	2906480	2.41902e+06	2263381	2.47525e+06	2.50916e+06	2462016	2.56656e+06	2.56405e+06	2.40299e+06	2.55282e+06	2.3581e+06	2.28725e+06
PDIA3	P30101	96369	79407.4	90096	86696.8	95791.3	73663.1	77328	81975	79488.1	78473.3	70280.4	82127.7	75743.8	75409.3	84035.3
AXL	P30530;P30530-2	701783	664152	656671	645739	739450	697297	661190	621338	542226	599764	645929	580293	484119	673484	708430
CORO1A	P31146	21425.2	19245.4	12511.1	19655.7	13642.1	41022.1	43473.3	24652	19542.2	12254.4	12390.2	20917.3	18275.3	20339.4	20472.5
GDI1	P31150	123966	125231	112195	119891	120964	98886.7	112254	105033	100562	105037	111097	121414	105576	126270	Filtered
S100A7	P31151	15685.7	25110.3	49023.6	12722.3	20911.1	23744.4	12189.8	10030.1	44339.1	35260.8	17320.5	60973.9	11718.1	14229	15768.2
HIBADH	P31937	56755.3	48072.9	52191.8	52812.1	59227.2	59243.2	53842.8	48780.4	56709.8	53625.9	69415.6	41633.5	38810.5	45970.1	62316.7
CASP14	P31944	1.48274e+06	1.36322e+06	1.10342e+06	1.50559e+06	1432277	735239	1.11753e+06	900050	1.08955e+06	1.09209e+06	1.59105e+06	1422656	1.20909e+06	1.38629e+06	828214
YWHAB	P31946;P31946-2	48641.6	67700	83353.6	85451.2	60003.2	48435.6	60279.5	77865.6	76251.6	78601.8	55305	46600.4	84698.5	41667.5	52631.9
L1CAM	P32004;P32004-2;P32004-3	341848	308892	334735	304919	351980	357214	308897	272014	268409	314290	308955	313690	283206	333437	315901
PRDX2	P32119	115703	139091	146150	130788	176973	114282	159825	133167	142688	141073	159302	159074	124880	155397	151754
CDH5	P33151	187950	162922	169053	180063	176101	219230	159265	444665	171314	175675	193901	166766	184599	134401	206886
MAN1A1	P33908	979857	926195	1.06533e+06	1.003e+06	1.04447e+06	1.01157e+06	976748	1.04939e+06	1030886	901449	1.01275e+06	1.01302e+06	998148	1.04789e+06	1.03125e+06
GALNS	P34059	172882	107534	105722	542704	100902	106000	103077	175899	107565	104692	135495	46059.6	30487.7	51950.2	115433
RNASE4	P34096	222895	217477	189847	225934	193583	378197	232474	317020	224610	256118	193429	197214	221473	243771	201983
GPC1	P35052	186336	241804	216046	229186	192809	184021	241885	230511	227646	223577	204432	237454	278671	224972	191687
THBS2	P35442	102640	85326.5	104912	88685.2	90039.2	106118	100093	96646.7	110547	89412.4	101599	106171	97410	115990	103636
THBS4	P35443	95894.8	107136	116312	97554.9	88437.3	95261.8	99316.5	87186	87895.2	92757.3	101960	101655	102957	90517.4	83663.7
KRT9	P35527	48984.4	161775	59936.8	57768.1	159765	248481	223139	116024	554979	150077	83312.4	825934	604040	1.38655e+06	3776478
SAA4	P35542	2.74959e+06	2577444	2.94631e+06	2.77327e+06	2.70762e+06	2.73285e+06	2.37784e+06	2.73855e+06	2.9711e+06	2.78973e+06	2.43221e+06	2.68492e+06	2.77938e+06	2.85742e+06	2.69793e+06
FBN1	P35555	186967	179627	191691	175801	156537	175221	159966	210011	166759	185098	196276	190220	215810	179199	175616
TIE1	P35590	41722.5	65063.4	131113	141880	38081.6	25177.7	53875.3	52336	58658.9	59584.9	37958.5	45937.3	60889.3	42660.3	39583.1
MYH11	P35749;P35749-2;P35749-3;P35749-4	7.5111e+06	7614421	6691274	10111945	6816068	8478438	8587923	7.57365e+06	6.24278e+06	6.67662e+06	7860168	8739252	9932110	8602275	7.44056e+06
GLRX	P35754	262829	240242	230927	230865	126497	247596	220252	151967	81008.3	197854	256319	300077	258706	259289	236063
IGFALS	P35858;P35858-2	638549	567062	606911	539994	532582	585563	551952	513208	508422	498052	539969	577052	516708	551089	565891
KRT2	P35908	Filtered	229746	77577.3	61838.2	24015.6	68882.1	50136.4	41430.1	93395.9	370829	75734.5	447827	245071	491750	1686745
CHI3L1	P36222	4.7655e+06	4379319	4.73871e+06	4727157	5064553	4636139	4.71721e+06	4.69551e+06	4.34279e+06	4.44213e+06	4.73895e+06	4.54075e+06	4139463	4.23932e+06	4452805
GGT5	P36269;P36269-2;P36269-3	Filtered	Filtered	Filtered	Filtered	Filtered	Filtered	Filtered	4247.66	Filtered	Filtered	Filtered	3713.4	Filtered	Filtered	Filtered
PGM1	P36871;P36871-2	22391.5	37227	38012.5	34434.7	21760.4	28048.7	31647.8	37316.9	38495.6	38094.8	28519.7	33427.1	40052.2	29621.2	35449
SERPINF1	P36955	14790259	14175461	19357044	18295474	17899680	17148444	14211042	16861604	20295364	15416482	18295026	13926893	19977744	14904158	13204634
TALDO1	P37837	49969	113896	92469.9	59575.2	44226.1	79103.5	75203.8	67610.5	86948.3	88419.7	75051.3	68528.2	50725.1	72280.5	84942.3
COL18A1	P39060;P39060-1;P39060-2	1.98817e+06	2.08467e+06	1.98521e+06	2.35892e+06	1.98204e+06	2.14835e+06	2.13542e+06	2.1415e+06	2.28387e+06	1.89678e+06	2.01603e+06	2.16851e+06	2.30676e+06	1.92284e+06	1.69982e+06
IL6ST	P40189	832483	781848	816589	671197	798597	859061	711195	873915	626292	631763	665774	671378	774971	711889	601427
MDH1	P40925;P40925-3	595542	574751	577970	592230	652378	627289	588477	586992	605836	586402	583779	629080	534918	584897	639084
CD200	P41217;P41217-2;P41217-3;U3KQG5	222113	209071	229193	202735	210339	183870	201489	247273	211854	212636	157983	160296	150217	154519	177435
PTGDS	P41222	757036864	768443072	843638464	833911424	617840640	797487424	758757952	687193472	815346880	803758080	798771456	836238528	858308672	836834944	813072768
PRCP	P42785	489338	568126	604329	624317	518964	550171	519339	546454	515839	569102	531529	491061	572818	518041	495742
SLC1A2	P43004;P43004-2;P43004-3	6411.75	8199.17	6376.14	8583.37	11706.9	5516.45	7406.04	Filtered	7410.78	6722.18	Filtered	26493.1	7983.92	9872.26	Filtered
MCAM	P43121	364729	397991	358028	372768	380190	312028	320457	299989	268230	272645	305313	344777	321460	330383	321090
CTSO	P43234	208866	206741	227272	230348	225852	213620	229448	258090	200051	207195	202909	168443	183788	208212	223299
BTD	P43251;P43251-2;P43251-3;P43251-4	1.54663e+06	1620921	1.79774e+06	1.88868e+06	1.61058e+06	1.59209e+06	1.73484e+06	1.79565e+06	1724576	1.82799e+06	1.69634e+06	1.66213e+06	1.77e+06	1.66156e+06	1.58153e+06
AFM	P43652	2.20401e+06	1.93797e+06	2.04638e+06	2.12658e+06	2301541	2.23447e+06	2.18722e+06	2.04341e+06	2.12426e+06	2.08478e+06	2424787	2.41241e+06	2103543	2443688	2.30084e+06
PPIC	P45877	429944	367809	457515	388965	475884	469730	480090	431812	426578	470445	413863	420970	420666	456632	401111
NOTCH1	P46531	18325.3	16070.9	Filtered	Filtered	17894.9	23704.5	17150.4	21955.6	Filtered	Filtered	13665.1	Filtered	13689.5	14365.5	Filtered
NPTX2	P47972	436506	460538	473158	440618	418022	439123	441856	511925	486801	483481	456453	496021	473621	522047	441516
PREP	P48147	Filtered	Filtered	Filtered	Filtered	31174.4	33633.5	29118.7	Filtered	Filtered	25994.5	29292.7	22951.9	22259.2	27999.8	29463.3
ME1	P48163;P48163-2	34790.2	Filtered	26962	28649.6	27012.4	26434.3	29727.6	29987.3	32541.4	34205.5	24549.3	20785.5	24024.3	22473.4	24157.7
GSS	P48637	98745.8	90418.7	164018	122657	115142	150943	167718	117080	134451	137224	105849	105184	127658	113433	134528
HSPA13	P48723	109469	124904	131400	137386	120349	115566	116294	123812	130600	122521	126062	112664	122190	114074	118195
MASP1	P48740	341794	309048	382278	571217	292149	304440	353259	493284	384989	491378	304749	428861	509100	451953	330578
MASP1	P48740-2;P48740-4	154785	143012	143351	144652	158666	133048	144181	128742	140739	138990	146927	160610	142041	140717	153627
LMAN1	P49257	131654	105456	125691	121799	90001.4	96487.1	310024	107953	106446	139377	118973	137096	130697	122017	122487
AARS	P49588;P49588-2	1.3702e+06	1.05798e+06	1469958	Filtered	Filtered	1.73526e+06	884755	1.77872e+06	1.08378e+06	1.63748e+06	Filtered	Filtered	Filtered	1.1691e+06	1385086
MAN2A2	P49641	446659	400666	439263	414624	398235	400081	413946	472898	444388	433228	413833	427413	444728	393998	400504
PSMB3	P49720	Filtered	Filtered	Filtered	Filtered	Filtered	Filtered	Filtered	Filtered	4865.36	4794.22	Filtered	Filtered	Filtered	Filtered	4458.76
GDI2	P50395	215248	177714	107253	249744	453122	95064.7	377640	239927	213470	319005	389149	199359	218432	88263.9	220608
APLP1	P51693-2	573876	659977	601181	406873	670031	609661	490909	733956	555069	543852	457749	531191	466818	683797	636339
PLXNA3	P51805	9206	10308.5	8181.45	Filtered	Filtered	Filtered	Filtered	8297.89	Filtered	10973.1	Filtered	Filtered	12840	Filtered	Filtered
LUM	P51884	1.94437e+06	1.75375e+06	2.03069e+06	1.92656e+06	2.01821e+06	2.1538e+06	2.17095e+06	1.95227e+06	1.87441e+06	2.18073e+06	1.84524e+06	1.61381e+06	1330390	2.20707e+06	2190225
PRELP	P51888	312023	306089	309069	309238	341041	296974	304022	292440	264192	284254	263740	252005	265010	264310	304821
EFNA3	P52797-2	154168	114715	96367.6	58451.2	74040.9	99977	71643.3	41017.6	72406.5	100576	122367	67739.7	78943.8	70362.5	157481
EFNB2	P52799	180503	191401	174068	156637	197316	187817	146457	135863	177191	139593	245837	180404	168208	133681	107098
NDST1	P52848	27277.9	25965.5	30284.2	30793.1	30118.6	30282.8	29238.2	30035.8	30087.2	28818.9	32528.9	23072	Filtered	20828.7	30014.5
CTSC	P53634	132562	141010	134143	136952	136072	139086	148599	104773	127199	132803	102138	97095.2	110240	115068	152896
CACNA2D1	P54289;P54289-4;P54289-5	1.30365e+06	1290409	1.38672e+06	1.37206e+06	1.42002e+06	1247497	1.31886e+06	1.45355e+06	1.35112e+06	1372318	1.28615e+06	1.44129e+06	1.17391e+06	1.25296e+06	1.31629e+06
CACNA2D1	P54289-2;P54289-3	423536	611488	846190	690213	626009	476744	597617	819418	709011	787173	453116	528135	537035	486423	436318
NAGLU	P54802	245684	249274	253604	259119	250580	223017	236119	243315	240198	239608	276088	291883	307489	292787	211875
GALC	P54803;P54803-4	20964.9	18326.8	17586.6	94291.5	22399.5	19238.3	17198.1	16762.6	15905.1	17170.6	23789.9	23508.1	63620.1	21309.7	23480.6
PLTP	P55058	6050554	6650571	6.13693e+06	6.79492e+06	6.88563e+06	7208721	7885237	7305885	6.68697e+06	6.88072e+06	7194633	6396510	7151841	6.20761e+06	6906253
AQP4	P55087;P55087-2;V9PBN7	80758.8	62983.4	58945.1	190926	74144.1	80198.2	113281	164761	71659.7	64743.4	78681.2	66384.1	82441.8	80979.7	76554.6
LAMB2	P55268	168057	187230	173550	156234	163802	159023	165046	154724	175461	157898	153569	160602	151879	156212	146617
CDH4	P55283;P55283-2	373093	301967	390347	331724	359200	340365	355634	371166	395387	396527	310996	406290	411819	378058	365326
CDH11	P55287;P55287-2	81826.8	94058.3	91420.2	93685.6	84604	99256.9	95379.9	104129	103364	86388.3	93354.7	95201	114620	95916.4	91298.7
CDH13	P55290;P55290-4	1.645e+06	2423235	2.22233e+06	2239869	1.84971e+06	1.67249e+06	1.85754e+06	2.51702e+06	2280394	2.14655e+06	1.77052e+06	1.7703e+06	2.06301e+06	1.79801e+06	1.55203e+06
CDH15	P55291	145272	105525	135572	131681	158507	126727	140205	151625	120625	139075	145837	150347	151422	134999	149709
CCL18	P55774	22264.4	18295.7	20817.1	21158.2	29437.8	21661.4	22406.9	22938.5	18990.6	21358.1	22298.9	20699	19677.1	21479.7	23546.9
BID	P55957;P55957-2	62797.5	48765.1	36513.3	Filtered	Filtered	30717.2	Filtered	39765.6	53929.2	44587	21223.9	31131	Filtered	28275.4	28412.3
GFRA1	P56159;P56159-2	246095	286840	328301	343355	238591	239477	281621	288917	290268	288723	304049	230716	355031	297028	226545
BACE1	P56817;P56817-2	55052.1	51895.1	61269.6	67138.8	57099.8	57926.1	63916.3	61726.3	56247.6	56794.1	60970.5	61070.8	60378.8	59700.8	59618.3
NRXN2	P58401	119420	90483.6	92110.3	111909	103824	112116	121977	68044	109502	107833	110747	101744	79218.7	99504	87131.5
TPI1	P60174;P60174-1	1.13876e+06	965552	1.07731e+06	1.0992e+06	1034752	1.00214e+06	975804	1.00423e+06	1.02172e+06	1.08324e+06	1.01887e+06	999813	978138	993552	1084926
ACTB;ACTG1	P60709;P63261	1.11845e+06	1205884	1.36501e+06	687862	1233683	1.23466e+06	1.24117e+06	1.36742e+06	1.3348e+06	1.33806e+06	1.14935e+06	1.19354e+06	1.39628e+06	1.29805e+06	1397006
SST	P61278	668287	460303	554717	743274	642003	580884	626378	584973	606559	609990	472166	818960	607872	600882	667322
B2M	P61769	57875840	47832012	44248344	53229376	57451148	58661540	52076632	54803616	48003936	48515424	62988632	59713836	50787128	54720040	49270732
YWHAG	P61981	50098.2	52180.2	63159.5	66449.1	71175.9	57477	80338.2	39004	33271.8	44644.4	45936.6	71388.4	59645.5	64154.2	79555.3
YWHAE	P62258;P62258-2	335623	134470	142101	225370	197188	173757	179556	216325	178637	200873	147272	148200	200020	193632	213088
HIST1H4A	P62805	146462	83025.5	55074	42184.2	44115.1	83115.1	77511.3	57019.8	81237.6	47151.3	50236.7	47915.1	70619.1	101760	213268
PPIA	P62937	455981	401355	413815	436965	399060	411579	425951	527447	411614	449548	318121	332354	465052	330596	425422
GRB2	P62993	101883	103156	103299	113917	106915	103599	85611.1	103661	96662.6	81662.7	99763.5	87636.7	99520.4	88612.1	92901.1
YWHAZ	P63104	688782	512852	725984	663342	740718	677141	715513	725906	776735	764552	508396	610118	765316	649638	781933
DYNLL1;DYNLL2	P63167;Q96FJ2	118704	114085	74879.8	88479	98627.4	121512	98856.6	78485.2	117298	92613.5	164572	177122	106190	122671	102876
ACTC1;ACTA1	P68032;P68133	227524	270630	282629	305760	320007	336464	288002	520208	408615	432147	236623	290014	359954	305966	291983
UBE2L3	P68036;P68036-2;P68036-3	45768.9	51003	69798	46138.8	44291.7	59041.6	48622.8	66295	70362.8	47414.3	54679.9	45357.8	51018.8	61828.2	51276.7
EEF1A1;EEF1A1P5	P68104;Q5VTE0	183377	54171.5	39626.7	Filtered	Filtered	66302.5	75057.3	34118.1	65271.8	25873.2	26968.8	34353.2	31994.3	Filtered	70773.2
HBB	P68871	1.43131e+06	1223071	1.33841e+06	1.49593e+06	1.03392e+06	1.46603e+06	1.25477e+06	1.25188e+06	1.426e+06	1.28717e+06	1.0264e+06	1.58799e+06	1.36607e+06	1.48647e+06	1.22704e+06
HBG1;HBG2	P69891;P69892	Filtered	Filtered	Filtered	Filtered	Filtered	59354.3	45015.3	Filtered	47339.3	Filtered	Filtered	52156.8	Filtered	Filtered	Filtered
HBA1	P69905	1.95924e+06	2.05634e+06	1906769	2128906	1.807e+06	1.82016e+06	2.02097e+06	1.99959e+06	1.84146e+06	1.88106e+06	1.77699e+06	1760564	2.02e+06	1.88618e+06	1.81747e+06
SIRPA	P78324;P78324-2	1.77621e+06	1430899	1589560	1.60783e+06	1.79325e+06	1.66539e+06	1.69223e+06	1.75003e+06	1.71708e+06	1.73445e+06	1.63508e+06	1.78213e+06	1.57986e+06	1754264	1800797
GSTO1	P78417	198224	204901	186008	204871	187963	179907	296454	209313	209476	185956	256863	181221	188582	179159	164809
RELN	P78509	1.56784e+06	1.4858e+06	1.57113e+06	1.58064e+06	1.53223e+06	1.48108e+06	1.50272e+06	1.56529e+06	1.5261e+06	1.42088e+06	1503120	1.27661e+06	1.26683e+06	1.24718e+06	1.46891e+06
GPLD1	P80108	405315	427578	404120	430285	409159	444129	433283	461967	415105	424560	378629	394535	416450	411880	382231
LCN2	P80188;P80188-2;X6R8F3	36570.6	40741.4	42859.9	41133.2	54895.8	40371.7	39573.9	40481.6	40074.1	41681.6	39779.2	Filtered	28698.2	32574.4	49424.8
BASP1	P80723	162316	190348	195814	157999	185338	171944	162501	152924	169647	165531	148906	170061	151719	164779	182901
IGLV3-21	P80748	3.13048e+06	3.24054e+06	3037654	2.39946e+06	2.65788e+06	2202058	2544157	1.84768e+06	1774815	2.31981e+06	2.67802e+06	2129847	1.17759e+06	1.26936e+06	2.86113e+06
DCD	P81605	61428.3	157224	102638	171467	1.54321e+06	177242	217748	193359	185235	575704	144780	423369	1.55821e+06	1279152	1.79637e+06
MXRA7	P84157;P84157-2;P84157-3	9066.54	7313.08	11230.9	10578.8	12633.1	11247.1	Filtered	Filtered	9907.15	8432.77	11906.6	18142.4	11309.9	17340.8	16892.7
FBLN2	P98095;P98095-2	336809	302049	247284	300842	259341	308364	303842	344588	238568	296076	375134	272505	221568	249425	370826
HSPG2	P98160	1.34343e+06	1.45235e+06	1.56822e+06	1.50874e+06	1.32725e+06	1.45293e+06	1.52838e+06	1.58101e+06	1667682	1.66824e+06	1.3339e+06	1.19597e+06	1422092	1.28195e+06	1338848
EFNB1	P98172	108531	Filtered	85598.4	80748.4	87883	151430	96512.9	Filtered	82685.8	84299.1	76932.4	73359.4	84099	87826.5	89532.5
B4GALNT1	Q00973;Q00973-2	52070	96452.1	66157.6	62804.7	54853.1	62000.8	68315	70906.2	66195.7	63631.7	57405.2	58807.2	57509.5	55389.4	50946.7
CTBS	Q01459	498437	509843	571644	545937	543935	498995	519977	525265	548180	552166	422023	415287	471258	511259	502914
FABP5	Q01469	200756	210193	254726	184154	216873	178571	175950	201148	247308	177077	286336	220834	119810	172639	253316
TAGLN	Q01995	325811	291694	282207	435260	287433	283456	414932	387732	272291	280774	323317	209810	346547	216224	325316
DSC2	Q02487;Q02487-2	345728	253692	320922	303804	336997	337572	305183	331011	295810	297753	364022	349469	310745	278567	340721
PLOD1	Q02809;Q02809-2	71412.5	59655.5	65615.2	68883.3	61317.6	52462.9	54235.7	61250.8	59521.7	60238.1	50911.3	53740.1	51496.5	52181.4	49536.8
NUCB1	Q02818	291186	296354	278798	289467	227031	224721	250651	242547	304591	317611	294676	282871	294196	285915	261110
TGFBR3	Q03167;Q03167-2	264548	275729	263399	281319	231584	268146	242297	248373	264106	268492	249727	241128	263198	222185	231363
CFHR1	Q03591	628744	439372	602017	Filtered	555052	600388	723023	Filtered	Filtered	Filtered	848924	603841	495230	915877	758603
NOTCH2	Q04721	168947	235028	151498	163445	176497	181957	239840	272092	189413	190051	239774	181697	162845	171244	165632
GLO1	Q04760;Q04760-2	69547.5	67623.5	67208.7	78012.8	66321.1	69417.2	68478.8	68926.4	74521.8	71334.8	67655.6	67646.5	76334.1	83083.4	74169.7
COL14A1	Q05707;Q05707-2	45472.3	43861.4	45197.7	45185.6	53994.5	46316	45627.6	43653.1	46842.1	41509.2	44603	42407.1	39943.4	42342.5	42276.1
ZP2	Q05996;Q05996-2	67606.1	78668	Filtered	60125.4	64060.5	Filtered	108812	120841	Filtered	Filtered	95010	91726.1	83482.4	71448.1	140561
ITIH3	Q06033;Q06033-2	173923	195885	126689	261892	194897	155910	117082	225303	196068	120578	177051	179016	216222	212456	183486
APLP2	Q06481;Q06481-2	2.85801e+06	3.04814e+06	3.64722e+06	3438995	2900216	3.13959e+06	3330500	3.78692e+06	3.90438e+06	4.03328e+06	3242340	3.17063e+06	3.33989e+06	3444621	3007530
FMOD	Q06828	1.04134e+06	1.05688e+06	1.18164e+06	980002	938062	995450	957363	952908	880074	1.09504e+06	1.11928e+06	936605	997032	1.03464e+06	1.04152e+06
PRDX1	Q06830	370278	349147	333492	304255	351351	365407	360269	340282	356757	357240	353092	356928	333644	377573	401854
DPT	Q07507	121945	134914	150621	110240	143175	Filtered	131157	120538	138217	Filtered	144746	134568	143837	133400	140355
LRP1	Q07954	329166	274963	305236	323378	293002	291796	284136	287006	289515	290980	291178	292391	295441	301378	295087
PCDH1	Q08174-2	271580	254689	270612	258486	309755	260512	296123	289257	270266	262623	259044	274941	263459	288152	299397
LGALS3BP	Q08380	4049575	4.06181e+06	4.18781e+06	4338221	3.75345e+06	3.62289e+06	3.56059e+06	3.79528e+06	3770286	4.21097e+06	3.5364e+06	3.76398e+06	4019858	3.72491e+06	3.58413e+06
DSC1	Q08554;Q08554-2	358297	144512	325377	396252	340702	125137	434711	283197	446309	150231	566275	109807	157413	692495	499082
SPOCK1	Q08629	607572	643420	677618	646703	563531	564280	551813	562694	505636	600457	541886	594645	652522	643472	524556
SIGLEC14	Q08ET2	144298	145146	124567	145126	163857	130464	134469	293649	155848	151347	135324	135074	271812	136605	120712
MGAT5	Q09328	61472.9	59912.3	59866.6	64922.9	63160.3	55140.8	40908.9	71924.5	61298.8	62185.7	47391.6	36956.6	53601.2	49815.8	62499.8
FAM69C	Q0P6D2	55649.1	Filtered	Filtered	59665.2	38433.1	104188	41395.2	62451.3	Filtered	2643.81	8296.23	2794.71	91795.7	82326.4	26665.9
MGAT2	Q10469	90325	59740.5	57315	62181	63435.7	65086.2	66444.6	55948.1	64824.7	59643	85442.6	76782.4	86541	69167.5	92713.6
GALNT2	Q10471	291057	292163	352073	296419	296149	342239	361614	297271	313688	358107	293248	338283	292237	361074	296771
GALNT1	Q10472	Filtered	Filtered	59098.3	67817.9	58683.8	72113.6	83930.5	81929.8	71128.9	62733.1	73040.8	69163.6	77039.5	61973	76741
SCRN1	Q12765;Q12765-2;Q12765-3	14057.6	14642.3	14408.2	19101.1	8134.57	12736.9	13484.6	19025.4	15628	12058	15230.4	15784.9	13251.5	12667.4	14294.6
HYAL1	Q12794;Q12794-2;Q12794-7	2.37227e+06	512956	393607	396292	270804	275170	440523	254259	366212	352704	285369	414852	2536083	333681	953181
ASPH	Q12797;Q12797-10	26622.1	24801	23791.7	27548.2	26110.9	26750.4	26971.7	26440.7	26393.1	28694.6	30068.7	21861.3	24776.5	20394.1	30162.8
FSTL1	Q12841;Q12841-2	254483	227240	251381	226575	280514	257513	264465	235273	256374	256301	239229	244746	245718	285928	308756
CNTN1	Q12860	4878902	5.3309e+06	4867630	4868239	5.14482e+06	5.11439e+06	5146939	4892228	4.88923e+06	5.14879e+06	4959221	4829837	5.14885e+06	5458218	4387114
MERTK	Q12866	199538	146406	161885	311631	317340	133910	272559	78830.6	246713	273352	233594	200204	133500	198251	112452
PLA2G7	Q13093	29891.7	18170.6	23355.1	28037	Filtered	27140.3	22184	21759.4	21401.2	21376.5	25604.6	Filtered	15617.6	18375	Filtered
MMRN1	Q13201;Q13201-2	Filtered	44268.8	Filtered	Filtered	Filtered	Filtered	32348.8	35693.8	31624.3	31408.9	Filtered	Filtered	30276.6	33202.1	Filtered
SELENBP1	Q13228;Q13228-4	657582	628503	692532	738021	683825	660761	709132	746711	669061	693230	607469	711917	703330	744550	651344
CHIT1	Q13231;Q13231-2;Q13231-3	119836	108282	123718	129757	119396	114907	117536	116528	114282	132569	139658	119436	139695	131017	149951
PTPRS	Q13332;Q13332-3;Q13332-4	418254	411802	431865	401426	479825	441341	482549	405210	419613	403164	407581	398865	358369	398533	418535
SLC39A6	Q13433	22975.5	27838.2	25773.3	26671	26944.6	27397.2	28592.9	27396.8	22598.1	29046.8	Filtered	17893.9	22640.2	17985.3	Filtered
ADAM15	Q13444;Q13444-10;Q13444-11;Q13444-12;Q13444-2;Q13444-3;Q13444-4;Q13444-5;Q13444-6;Q13444-7;Q13444-8;Q13444-9	55778.6	49942.7	26070.2	34623.5	23397.1	36391	32080	27454.6	52903.8	51500.4	41978.1	43362.5	45787.1	37545.4	39575.7
ART3	Q13508;Q13508-2;Q13508-3	687871	599005	695473	647519	688824	681685	649749	689031	659776	658043	671587	390518	463092	393379	679948
CAMK2B	Q13554;Q13554-2;Q13554-3;Q13554-4;Q13554-5;Q13554-7;Q13554-8	189925	193597	191718	204133	202488	256504	213835	231557	204893	198501	174576	173975	189737	180000	167817
TPBG	Q13641	95026.8	77961.1	103536	72725.4	73860.5	83322.8	87967.1	110270	98289.8	82631.5	112734	104420	116106	114186	111641
ALCAM	Q13740;Q13740-2	1.33456e+06	1.46875e+06	1.27411e+06	1.42587e+06	1.22234e+06	1042604	1.10498e+06	1.12261e+06	1.22517e+06	1.22424e+06	1.43574e+06	1.13413e+06	1.36172e+06	1.1776e+06	1.06444e+06
BLMH	Q13867	21922.3	24508.1	23595.3	22778.5	Filtered	23033	Filtered	Filtered	Filtered	28796	Filtered	25225.9	20228.3	Filtered	Filtered
COTL1	Q14019	84381.1	56968.4	61334.7	82549.8	65707.3	62936.8	66045	76818.9	67816.1	174978	56450.8	63080.2	63895.6	79220.1	74345.9
NID2	Q14112;Q14112-2	424836	451283	442060	454119	423769	426895	474508	447730	398997	453301	438476	414869	451552	436921	445063
DAG1	Q14118	4.80697e+06	4204972	4.83522e+06	4.00991e+06	5.08326e+06	4.66494e+06	5.05503e+06	4633334	4366284	4717015	4.72442e+06	4.9941e+06	3.55946e+06	4418074	4.75297e+06
DSG2	Q14126	66551.3	23618.4	39321.5	44818.3	68066.4	45540.8	45914.4	46608.3	57319.7	37892.6	30943.9	48156.8	46050.3	30008.6	52587.4
EIF3A;EIF3A;MAP7D2;MAP7D2;MAP7D2;MAP7D2	Q14152;Q14152-2;Q96T17;Q96T17-2;Q96T17-4;Q96T17-5	99385.5	137437	152936	153127	116187	137278	136663	160554	168716	153608	121200	119338	176651	114522	119695
EBI3	Q14213	Filtered	Filtered	Filtered	Filtered	Filtered	Filtered	Filtered	Filtered	Filtered	Filtered	Filtered	21740.5	31365.7	31397.3	20111.4
FGL2	Q14314	73846.8	153583	148903	99483.6	69742.3	76688.7	84957.3	154046	81689	77968.3	94826.8	142263	164805	66265.8	96615.3
FLNC	Q14315;Q14315-2	26492	57256.1	Filtered	Filtered	73393.4	53300.3	51439.5	59374.4	57850.7	57032.1	47130.4	58373.3	62142.4	53574.9	53455.7
GAS6	Q14393;Q14393-2;Q14393-3;Q14393-4;Q14393-5	193530	183135	197916	105863	212267	201069	228175	240231	238402	238228	177540	190492	192085	132325	201145
SPARCL1	Q14515	10602084	12683433	11569897	12127244	9779476	10940417	12308416	12213242	12148334	12220555	11280437	11891986	12675106	12243617	10741481
FAT1	Q14517	Filtered	Filtered	Filtered	14045.4	11822.8	Filtered	Filtered	12885.5	13351.2	19747.6	Filtered	19173.9	14409.7	Filtered	Filtered
HABP2	Q14520;Q14520-2	83177.4	103933	110153	103877	86677.3	78011	97125.6	109210	161164	124179	129045	89516.2	119737	153014	76515.6
ITPR2	Q14571;Q14571-2	2.67628e+06	2186336	2.22e+06	2242870	2.89169e+06	2.69529e+06	2.55539e+06	2.05647e+06	1.62028e+06	2.24843e+06	2589747	2.62065e+06	2.24781e+06	510142	2.8576e+06
DSC3	Q14574;Q14574-2	99256.4	86557.6	115946	138275	62522.5	73727.3	117945	129175	114468	117658	84078.5	85925.8	100271	91168.6	97665.1
ITIH4	Q14624	4.87411e+06	4.49019e+06	4.453e+06	4837691	5.2386e+06	4.92557e+06	4396309	4.47336e+06	4.37552e+06	4573760	4899756	4.31534e+06	3.743e+06	4.09209e+06	4487308
ITIH4	Q14624-2;Q14624-3	858122	323247	4352.78	626052	885045	341086	483601	18337.4	1.01139e+06	600704	1.08718e+06	Filtered	673381	Filtered	709966
GANAB	Q14697;Q14697-2	295802	292230	303430	301200	260704	250414	282956	299790	291830	276525	294092	268185	348578	287044	274041
GPNMB	Q14956;Q14956-2;Q96F58	74951	60368.8	57897.6	51766.5	29922.1	52237.7	47873.3	58185.6	50898	51652.6	49280.1	47880.5	47104.8	84655.8	47971.5
OPCML	Q14982;Q14982-2;Q14982-4	898263	860708	935509	883218	1.07038e+06	1097913	1.02076e+06	905128	930014	840229	1.0719e+06	1.01367e+06	1.01104e+06	1.10807e+06	1090072
TMEM132D	Q14C87	78392.8	124787	121043	137739	106818	103470	101989	102143	93530.8	107373	102927	75911.3	127387	65445.3	53400.7
HEPACAM	Q14CZ8	176799	114281	221541	138591	295080	171374	94713.7	134138	285833	138323	Filtered	325292	130509	Filtered	Filtered
TMEM132B	Q14DG7	46807.9	105860	59272.8	42845.2	58532.5	57936.7	36668.1	53963.9	58668.9	90559.3	61008.5	83863.7	51690.6	54500	58652.4
PDIA6	Q15084;Q15084-2;Q15084-3;Q15084-4;Q15084-5	24611.6	27868.6	32211.5	23376.5	25011.4	Filtered	9179.79	5530.85	6749.68	51519.7	7268.11	7272.46	7901.95	7457.16	41318.7
PCOLCE	Q15113	4152064	3.56206e+06	3328773	3294097	3.98793e+06	3.70382e+06	3.2491e+06	3.44096e+06	3.27851e+06	3.27511e+06	3.79739e+06	3.31282e+06	2.96134e+06	2558944	3.45578e+06
PEA15	Q15121;Q15121-2	74063.3	60458.8	59097.3	62220.8	83763.4	78868.1	62092.3	60318	66087.1	60587.7	72082.2	41147.2	67698.5	61598.9	75602.4
NECTIN1	Q15223;Q15223-2;Q15223-3	186658	200841	166520	168581	194007	201795	182595	200169	172781	157679	215335	247375	207636	555947	195805
PTPRR	Q15256	102781	71271.6	94568.6	68364.6	87544.3	89771.6	98679.4	83540.8	80401.2	75017.6	84604.2	93954.3	76403.3	87987.9	74851.6
RCN1	Q15293;Q15293-2	32412.9	41762.4	47412.5	49626.4	27997.9	30709.7	39394.3	50313.4	43208.8	30617.8	36462.4	45649.2	48429.5	38329	38149.9
EPHA7	Q15375;Q15375-4	27513264	46691232	34085392	52129704	26005334	15258039	19198190	25450668	30222572	23260380	47050152	45903488	51091436	19608116	8.03574e+06
SF3A1	Q15459;Q15459-2	22049.2	26635.3	26821.2	21393.1	Filtered	Filtered	21850.7	27847.6	20481.5	30049.2	24288.7	18978.5	24920	18959.3	Filtered
SHH	Q15465	66585.7	51933.1	67499.8	61416.3	79472.8	66740.5	56160.3	57278.1	55238.7	57957.7	66404.2	56038.2	55228.4	51956.4	57143.5
TGFBI	Q15582	1.38673e+06	1.09001e+06	1.43904e+06	1.36859e+06	1.34088e+06	1.32518e+06	1.34813e+06	1561076	1.49582e+06	1.50151e+06	1.46392e+06	1458982	1326618	1.25889e+06	1.34635e+06
EFNB3	Q15768	Filtered	139941	124005	144765	91086	108256	109863	141357	137069	130138	128267	133810	146486	122242	126004
CHI3L2	Q15782;Q15782-6	318179	277014	332771	294083	348663	320930	302930	317386	310547	304377	365410	332752	327786	331927	329572
NPTX1	Q15818	5960523	5719625	6002782	5.6209e+06	5743180	5519466	5934097	5.86821e+06	6077047	5.66888e+06	5.21081e+06	5.21594e+06	5325454	5132126	4984448
CST6	Q15828	120911	107909	109909	85860.4	106190	104380	121945	106480	103975	117037	85045.9	131727	80299.5	135740	146638
ADIPOQ	Q15848	165110	146830	109076	192114	147795	152302	155924	169684	157468	148108	120918	171158	146859	160339	153427
ATP6AP1	Q15904	2388732	2659087	2565741	2.54138e+06	2765562	2.20884e+06	2.4736e+06	2.59425e+06	2562361	2.70571e+06	2.40139e+06	2.50171e+06	2.90378e+06	2.50289e+06	2.04917e+06
IGFBP7	Q16270	6050795	7.32176e+06	7833704	7.83945e+06	5513665	6374845	6908512	7.47983e+06	7573156	7965961	6714464	6.44841e+06	7.82126e+06	6.86536e+06	6040451
CARTPT	Q16568	97614	134155	186069	92287	113003	235212	177601	111724	158798	126005	132451	114112	143463	117212	73993.9
C3AR1	Q16581	94906.9	133871	148076	136002	95764.7	104734	120369	138289	121494	127232	101436	123865	133074	119322	89144.3
ECM1	Q16610	1.00202e+06	937297	749880	748448	857621	849585	828034	730595	927569	909739	820838	869790	821610	896706	967194
NTRK2	Q16620;Q16620-2;Q16620-3;Q16620-4;Q16620-5;Q16620-6	567762	789680	505930	696429	299983	363817	537197	590492	906343	654213	819875	644105	1.01874e+06	835330	526936
FSCN1	Q16658	33029.8	32020	34499	34406.1	31647.8	33606.3	30668.2	32428.3	33726.2	37823.3	29607.8	29964.3	35387.2	30892.7	29350.9
MIA;MIA-RAB4B	Q16674;W4VSR3	284610	268440	310477	296141	222876	260964	302605	304498	251986	277309	201656	178126	251566	221982	237360
MAN2A1	Q16706	78321.8	74601.1	76114.9	75983.1	77075.4	91410.1	98163.2	101473	91201.2	92665.6	78573.6	79925.9	86734.9	83110.2	76450
QPCT	Q16769	1.12502e+06	1238578	1.36069e+06	1.3287e+06	1.18864e+06	1.19229e+06	1.0772e+06	1.28917e+06	1.32965e+06	1137134	1.01818e+06	1.19022e+06	1.40336e+06	1.22116e+06	1.26253e+06
PTPRN	Q16849	728448	627096	698228	747061	773883	663876	604878	466500	643653	621378	767341	718084	664644	684615	736932
AOC3	Q16853;Q16853-2	80541.9	72484.3	72742.4	48100.9	77463.8	Filtered	78407	79749.9	84992.8	89428.8	80094.8	85502.8	51376.3	76697.3	72268.6
TMEM132A	Q24JP5;Q24JP5-2	415599	425807	377802	414168	492061	449009	439653	364730	404198	400864	426506	465489	398251	431011	481546
VWC2	Q2TAL6	67793.3	63054.1	67404.5	59609.9	76143.1	73412.9	73165.2	58934.4	20468.4	67875.6	68633.6	68955.6	59188.5	119680	124454
ALKBH6	Q3KRA9-2;Q3KRA9-3	1.88417e+06	2107669	1.65407e+06	1.8443e+06	1873120	2.44673e+06	1.89284e+06	1.67054e+06	989165	1.89408e+06	1.90833e+06	1490040	2.32805e+06	2.80166e+06	1.99345e+06
FUT11	Q495W5;Q495W5-2	48751.4	39184.7	31086.9	42391.9	43859.8	47440.7	29914.9	28956.3	33029.6	37294.8	44552.9	Filtered	Filtered	Filtered	28441.2
PLCH1	Q4KWH8;Q4KWH8-2;Q4KWH8-3;Q4KWH8-4	88851.1	106911	96749.5	120863	Filtered	90409.5	113134	Filtered	71990.2	84432.8	68310.5	88119.6	113280	45512	57987.7
SLC39A12	Q504Y0;Q504Y0-2;Q504Y0-3;Q504Y0-4;Q504Y0-5	45134.1	40463.3	46543.9	29857.5	57937	48811.8	29801	62384.7	42991	52101.3	78845.7	18654	14782	14940.3	82032.5
SEZ6	Q53EL9;Q53EL9-3	627997	640785	617275	561350	651908	583270	540607	632312	624427	677764	499618	688962	646466	453802	529300
FBLN7	Q53RD9;Q53RD9-2;Q53RD9-3;Q53RD9-4	184519	157868	164274	98891.3	193134	180672	168456	157115	160741	170656	188861	132551	112495	140388	182827
ACTBL2	Q562R1	1.59796e+06	1.81473e+06	1779170	2.28546e+06	1.44247e+06	1.53452e+06	1.60252e+06	1.96302e+06	2.04299e+06	1851927	1.55623e+06	1.88044e+06	2.29105e+06	1.83887e+06	1.25041e+06
SPRN	Q5BIV9	207211	215783	211730	214001	209199	217762	231695	205286	218821	229629	218564	219707	224888	203766	188306
C4orf48	Q5BLP8;Q5BLP8-2;Q5BLP8-3	631419	890088	910621	900900	740320	688404	582237	809622	558063	762012	593676	630972	575369	720178	683285
ACSBG2	Q5FVE4;Q5FVE4-2;Q5FVE4-3;Q5FVE4-4	5453285	6807949	6248024	6466900	3.4505e+06	3.42474e+06	4.44992e+06	5.84878e+06	7158222	5578929	5.90861e+06	5.33032e+06	7.71652e+06	3363277	5.01926e+06
PRRT3	Q5FWE3;Q5FWE3-3	337374	347699	360509	384010	357328	306310	334722	325761	305964	339266	386418	291566	311218	306187	305512
MIA3	Q5JRA6;Q5JRA6-2	193079	Filtered	82866.1	75408.6	78000.4	183440	67655.6	81450.6	79687.4	82818.9	284179	180488	240431	188099	237404
COLEC12	Q5KU26	918264	898304	921875	727631	1.02152e+06	933174	946328	874308	883528	850592	965951	824932	607162	702471	945556
ELFN2	Q5R3F8	41318.3	35695.6	39984.4	19375.7	51960	46431.8	50070.5	44801.4	43097.6	48071.7	62322.2	47866.6	40460.7	47556.7	60527.1
NPDC1	Q5SPY9;Q9NQX5	48649.8	38396.5	43631.8	43152.1	36756.5	29032.4	75826.9	35235.8	44854.9	49365.1	95560.6	50058.2	32047.5	Filtered	Filtered
MANEA	Q5SRI9	52190.1	55468	43776.5	48172.1	38559.9	30688.5	36224.9	39361.8	46067.5	38386.6	49802	42455	48968.7	41903.5	38514.1
SH3BGRL3	Q5T123;Q9H299	176085	180622	201891	191914	196228	190043	166792	168436	199771	200639	192714	208529	189566	193174	190432
NAXE	Q5T3I4;Q8NCW5;Q8NCW5-2	56590.7	55442	53700.3	55433	73411.8	70842.4	81296.8	59809.5	59406.5	59325.1	98444.9	87967.8	88737.2	65319.7	82895.7
HAPLN2	Q5T3J1;Q9GZV7	49540.5	49677.5	54825.9	74040	58072.3	50549.9	47672.5	47610.6	53912.9	49656.8	55042.6	53318	59470.8	51995.1	47508.4
GPR158	Q5T848	382997	458722	500299	498291	729756	434869	627052	469094	454041	496816	394445	476730	421849	795094	402434
MANEAL	Q5VSG8	91691.6	93806.1	70426.1	88506.6	129614	96575.5	77512.6	61561	37713	119186	Filtered	86930.8	63499.6	47406.9	101283
FAM171A1	Q5VUB5	85632.8	64794.2	76713.6	67647.9	79270.1	75327	68933	56680.7	52190.1	56287.9	72512	61868.7	50717.5	53158.6	71681.2
KIAA0319	Q5VV43;Q5VV43-2;Q5VV43-4	90539.1	123592	98181.9	111865	80863.8	101271	104638	124950	115858	113926	89606.3	99978	106717	110909	95059.1
C1QL3	Q5VWW1	73516.3	64144.1	90895.2	74990.1	92799.3	44988.4	51377.5	65328.8	50211.5	80492.4	33026.6	34812.1	51647.5	30641.9	Filtered
LRP11	Q5VYB9;Q86VZ4	200903	184777	205300	190203	191415	159542	187890	180228	205630	191338	178995	158549	154092	167359	197938
METRNL	Q641Q3;Q641Q3-2	240828	266449	258927	257377	206958	184144	214343	238802	241568	236276	236824	249132	262999	243947	209421
OLFML2A	Q68BL7;Q68BL7-2;Q68BL7-3	153239	149584	181545	165195	141676	134955	137539	163118	165348	160383	140436	137567	140366	126426	105420
DMKN	Q6E0U4;Q6E0U4-16;Q6E0U4-2;Q6E0U4-3;Q6E0U4-4;Q6E0U4-5;Q6E0U4-6;Q6E0U4-7	24264.7	36061.4	29881.5	30104.4	31349.7	31668.1	30655.7	30923.6	31371	31571.8	27322.1	30628.4	32990.6	31821	47089.1
VASN	Q6EMK4	386355	439803	452382	462041	349003	338850	388122	471896	466914	470913	375597	392244	454956	443904	392472
FSTL4	Q6MZW2	762607	713912	685921	777460	708193	802333	805595	875250	725605	723159	797253	747196	856909	780216	814675
C11orf87	Q6NUJ2	164477	148905	180597	152497	120843	169956	127691	169567	154715	178989	109674	141215	126902	127766	131095
GALNT18	Q6P9A2	70370.4	70665.3	66659.2	66847.5	64185.7	64755	68920.4	74446.1	56213.3	65760.7	75453.6	63715.5	69473.5	65923.1	73326.2
VWA1	Q6PCB0	36963.2	45966.3	48889.2	39030.5	Filtered	Filtered	41484.3	40492.5	38627.2	39944.6	34633.9	28668.2	37592.5	Filtered	29761.2
CSPG4	Q6UVK1	166178	164439	141101	155556	149352	140547	146934	141227	165696	158150	159682	153393	158269	144527	148382
CBLN3	Q6UW01	1.9204e+06	2206209	2.8314e+06	652606	3.40262e+06	1.4909e+06	2.46729e+06	808227	298174	970747	3.70444e+06	3.82883e+06	319992	606128	3.67646e+06
FAM198B	Q6UWH4;Q6UWH4-2	49287.2	406039	43905.4	49152	53358.8	48802.6	50390.4	46147.2	45469.3	48985.4	50108.3	47182.9	51957.2	46024.1	48447.3
SBSN	Q6UWP8	12045.6	Filtered	7778.02	Filtered	13811.4	8577.74	5753.02	6327.99	Filtered	7418.79	14054.2	Filtered	Filtered	8410.79	Filtered
ENPP6	Q6UWR7	66783.9	Filtered	Filtered	75572.5	42118	Filtered	83543.5	90140.5	Filtered	Filtered	Filtered	78980.5	59573.7	80199.3	Filtered
PLXDC2	Q6UX71	2.07462e+06	1942311	1.97987e+06	2.06592e+06	1.97901e+06	2.06819e+06	2.05395e+06	1.89967e+06	2.05681e+06	2.11694e+06	1.95362e+06	1.8607e+06	1.89902e+06	1.97874e+06	1.90819e+06
B3GNT9	Q6UX72	59274.8	81026.4	66457.7	86010.9	55951.6	58206.5	61359.7	75274.1	73601.3	75702.8	74452.9	83012.9	88151.9	68607.1	59045.5
PI16	Q6UXB8	489333	564443	549123	567516	494561	457495	545205	563102	584837	593952	515313	529621	581316	557364	535673
ISLR2	Q6UXK2	103508	104438	103780	106430	73905.2	119955	155994	120075	99536.3	89345.3	89234.1	97273.6	100968	138496	116508
CD109	Q6YHK3;Q6YHK3-4	97747.5	82645.1	91698.1	101827	90526.8	97432.6	96936.5	101928	103489	97739.2	91216	96342.9	100396	97852.9	93647.5
GLDN	Q6ZMI3;Q6ZMI3-2	314910	218935	276676	313005	277071	331544	343939	317189	315734	324098	294531	300175	349234	333111	310560
ARHGAP36	Q6ZRI8;Q6ZRI8-2;Q6ZRI8-3;Q6ZRI8-4;Q6ZRI8-5	Filtered	Filtered	Filtered	Filtered	Filtered	Filtered	34195	41866.3	Filtered	34938.6	Filtered	Filtered	Filtered	Filtered	Filtered
QSOX2	Q6ZRP7	86607	124901	115324	74708.8	90073.1	81798.9	125011	111593	122917	114836	128737	109017	101784	110512	86180
SHISA6	Q6ZSJ9;Q6ZSJ9-2;Q6ZSJ9-3	1.71857e+06	1.55185e+06	1.70203e+06	1.32168e+06	1.44577e+06	1.47353e+06	1388643	1.37513e+06	1431871	1.30172e+06	1.4198e+06	1.28957e+06	1.16899e+06	1.40799e+06	1.43052e+06
KIAA1549L	Q6ZVL6	104509	110969	110736	129190	113548	124858	109753	112038	102050	97046.9	114288	127150	112675	129280	134995
TRIL	Q7L0X0	85586.5	106367	99928.5	228039	175724	80759.9	101370	109995	145320	146444	196906	106533	168631	121444	Filtered
CHST15	Q7LFX5	176718	164504	159534	158344	158754	157598	181634	191656	138873	171651	231489	153123	189867	241100	139074
CHST3	Q7LGC8	355286	586159	16930.1	14886.1	423667	314553	6115.22	492171	10144	539520	217848	222468	308305	377243	349212
NEGR1	Q7Z3B1	2741230	2.60216e+06	2.71595e+06	2586505	3.06706e+06	2.79217e+06	2.8792e+06	2.4473e+06	2.67461e+06	2.58564e+06	2526961	2625821	2.35e+06	2.8012e+06	2.94214e+06
LYSMD3	Q7Z3D4	31477.3	19392.2	Filtered	Filtered	20069.7	26097.1	40446.2	20510.9	27315.9	24883	33850.3	35164	21386.5	44259.8	32174.3
PODN	Q7Z5L7;Q7Z5L7-2;Q7Z5L7-3	38484.3	30035.2	29301	33734.9	37270.4	28739.2	29125.8	27128.2	26286.6	28181.7	34979.1	20292	32821.6	27545.5	23288.8
KRT77	Q7Z794	30594.9	496677	160364	13872.8	95569.9	621613	507784	205305	1.37229e+06	808662	Filtered	1.96962e+06	551768	4267107	6037079
TMED4	Q7Z7H5;Q7Z7H5-3	Filtered	43674.3	37602	62776.1	60256.7	73623	111195	79052.8	93942.7	58407.6	83106.7	74290	94574.8	80519.8	64823.3
MEGF8	Q7Z7M0	1.4077e+06	1.25723e+06	1220748	1.33471e+06	1427614	1.39207e+06	1221189	1.23086e+06	1.23218e+06	1.27255e+06	1.42368e+06	1.31411e+06	1.15615e+06	1.33325e+06	1.4232e+06
GALNT7	Q86SF2	225591	215212	197661	239646	225914	216210	214594	207580	223979	206557	212185	232766	219560	226840	208024
ADGRG6	Q86SQ4;Q86SQ4-2;Q86SQ4-3;Q86SQ4-4	15752.9	17256.1	Filtered	10701.3	Filtered	Filtered	10273.2	Filtered	12063.7	Filtered	Filtered	Filtered	10872.6	12450.1	10570.5
GALNT10	Q86SR1	69389.2	70557.5	83839.2	95251.4	63739.1	57380.8	79024.8	76860.4	86930.1	87665.8	68506.7	63666.5	79401.7	69454.8	58962.5
C14orf37	Q86TY3;Q86TY3-2	138201	134601	150119	54561.4	76394.6	79408	70859.5	196465	58312.4	41280.4	42685.3	143305	117873	150515	60378.7
OAF	Q86UD1	231317	569982	301885	387092	498514	354562	354219	542494	400389	357292	182991	427528	456599	301840	351281
RTN4RL1	Q86UN2	224749	264627	238245	186133	254030	225985	198186	171295	164458	137945	117864	119538	132071	128110	123571
RTN4RL2	Q86UN3	538636	566097	484610	489192	485415	473450	478376	589568	500192	525936	478964	415005	404495	442327	464660
HAPLN4	Q86UW8	69341.8	Filtered	64155.2	59943	59187	50750.9	49306.4	Filtered	83842	70180.1	65697.6	75482.3	66267.4	71036.7	59624.7
GPR180	Q86V85	22091.9	Filtered	Filtered	Filtered	20100.9	18281.6	15111.3	Filtered	Filtered	Filtered	Filtered	Filtered	Filtered	Filtered	Filtered
FJX1	Q86VR8	Filtered	Filtered	38708.4	Filtered	44470.5	Filtered	Filtered	Filtered	Filtered	Filtered	Filtered	Filtered	Filtered	Filtered	Filtered
LSR	Q86X29;Q86X29-2;Q86X29-3;Q86X29-4;Q86X29-5;Q86X29-6;S4R3V8	142543	109194	146192	152637	104586	127916	127865	129176	94580.6	133621	136853	97919.4	130235	129982	140902
XYLT1	Q86Y38	150830	128827	127605	136478	146423	126051	134662	141468	128207	127629	131226	149735	136865	139836	124532
HRNR	Q86YZ3	Filtered	14267.7	6645.62	Filtered	11367.4	10062.9	12450.3	10683.9	14475.3	13011.1	8321.12	12683.9	9744.76	37812.8	246690
GALNT13	Q8IUC8	181250	201912	187297	205985	186383	182278	191805	210649	191864	192275	180462	190989	170693	181721	176217
PLXDC1	Q8IUK5;Q8IUK5-2;Q8IUK5-3	88931.5	130141	83090.9	78618.7	77775.6	332689	84938.3	90594.4	252925	91710	334154	77456.2	91432.3	64900.2	82555.8
AEBP1	Q8IUX7	277048	305527	332851	305556	293399	262504	299095	324497	338812	336932	300180	305216	343758	335661	308224
PLD3	Q8IV08	879577	803128	892330	850622	876904	897844	931574	937835	960038	901458	839473	818508	868182	861970	868426
SLITRK4	Q8IW52	481864	452865	289897	289406	310385	304859	288747	446918	307381	284438	328367	401451	395198	299414	323377
SULF2	Q8IWU5;Q8IWU5-2	1.14903e+06	1.19867e+06	1.1982e+06	1.1973e+06	1.02648e+06	1.74894e+06	1.71575e+06	1.78863e+06	1.21605e+06	1.1653e+06	1.77279e+06	1.12311e+06	1.23317e+06	1.71212e+06	1.13545e+06
CNTN4	Q8IWV2	236492	208400	215318	226550	238597	248825	237305	224291	211796	213300	222036	207621	207450	232226	217196
FAM20C	Q8IXL6	78789.7	87875	96214.5	84783.2	70657.2	71910.4	70912.8	252289	77616	85103.9	80155.8	83050.9	103809	82158.9	73250.4
FANCM	Q8IYD8;Q8IYD8-2;Q8IYD8-3	402465	509582	504084	364358	411720	492560	594496	461090	540949	619787	457394	469609	431785	496667	464020
HS6ST3	Q8IZP7	296261	326530	309018	335174	321366	314618	299972	301647	310028	331239	318015	301392	311081	307057	282970
CACNA2D3	Q8IZS8	160624	141612	166887	168223	163488	155061	160934	160829	158657	140814	166353	144665	125143	149584	146980
CADM3	Q8N126;Q8N126-2	655733	642224	842353	784200	1.10403e+06	814971	1.07878e+06	940218	776172	810973	822856	979833	779901	831991	1.13426e+06
NLGN1	Q8N2Q7;Q8N2Q7-2	Filtered	8311.68	69452.8	14211.9	8209.43	24143.6	61218.8	109448	91035.8	29942.2	66344.5	69769.1	Filtered	39400.1	13409.4
TMEM130	Q8N3G9;Q8N3G9-2	43181.3	32123.6	28866.4	32205.3	41210.9	41957.8	31717.4	34472.2	32936.1	38079.8	40898	50056	49981.5	46678.9	35984.7
CADM2	Q8N3J6;Q8N3J6-2;Q8N3J6-3	794033	1.00144e+06	766346	717151	771454	763603	833466	765506	956719	797296	728380	813187	709156	767899	720088
TMEM132C	Q8N3T6	293546	269672	280106	244395	295834	277140	271801	229767	262153	262047	220710	208710	209325	209909	274520
GALNT16	Q8N428	89852.9	153931	87792	157520	72678.9	93132	82338.3	121256	99204.6	153222	89581.6	167185	169920	107443	92817.1
CPXM2	Q8N436	26457	37280.2	37461.3	40104.4	31246.5	29075.7	36263.8	41142.6	32388.9	39589	26497.1	34660.6	39552	35438.8	26738.8
FSTL5	Q8N475;Q8N475-2	96605.9	83017.6	90133.6	84632.6	79294.4	87880.5	89579.9	95406.9	80767.1	81404.7	88984.2	76700.5	99017.6	81291.2	83683.4
DPP10	Q8N608;Q8N608-2;Q8N608-3;Q8N608-4	34062.9	35463.6	Filtered	10954.6	Filtered	20655.9	45222	Filtered	58207.3	62309.7	21854.5	35764.4	49780.8	35614.6	22331.8
IGSF1	Q8N6C5;Q8N6C5-2;Q8N6C5-4	128358	Filtered	144369	148085	Filtered	118740	130576	127337	139346	105109	Filtered	107569	141547	125657	132297
LRTM2	Q8N967	88821.6	64130.8	69765.8	75131.2	99426.9	70317.9	76306.1	73937.4	74554.8	76528.7	69973.2	69023.6	81759.1	76746	62277.1
XXYLT1	Q8NBI6	81380.8	103609	71533.7	101876	70219.4	80009	80647.7	96513	101925	73714.1	90449.3	93943.6	90124.5	94610.7	72644.6
GOLM1	Q8NBJ4;Q8NBJ4-2	323648	397002	423380	365119	332411	246725	269189	290358	283931	261049	251374	282315	320986	313336	223326
PCSK9	Q8NBP7	55974.7	63350.8	51112.7	64084.8	53690.1	51949.9	59423.5	49772.1	56738.3	54936.3	50269.9	51749.7	55623.5	54593.3	53828.3
TXNDC5	Q8NBS9;Q8NBS9-2	Filtered	Filtered	39729.2	Filtered	Filtered	Filtered	24261	Filtered	Filtered	48291.3	48064	51693.6	40753.5	Filtered	47186.6
CHST14	Q8NCH0	23966.4	26438.9	37262.3	25906	Filtered	20982.6	Filtered	Filtered	28532.3	35518.7	24926	18371	28210.7	19991.9	Filtered
GALNT6	Q8NCL4	155186	158745	176738	134657	140898	93746.1	81667.9	148066	180414	190948	130461	167514	Filtered	82217.5	152882
LFNG	Q8NES3;Q8NES3-3	242352	230556	238881	252733	304546	218977	212596	216995	207203	213644	237308	253618	232105	239396	230332
DNER	Q8NFT8	364571	374817	308596	323866	332611	239878	242410	250088	219932	250872	334419	113634	285859	198709	170039
SEMA6D	Q8NFY4;Q8NFY4-6	196058	177226	176437	170355	184564	165112	163633	169775	168811	187161	177047	126533	123545	124568	174520
NLGN2	Q8NFZ4	189075	231897	239932	241576	204787	253149	235220	269162	241102	221445	201214	163439	191205	179628	305942
CADM4	Q8NFZ8	3.14391e+06	3.55086e+06	3.91074e+06	3.58498e+06	3.3986e+06	2.92083e+06	3.17183e+06	2.95935e+06	3.03638e+06	3.9014e+06	3.05093e+06	3348546	3.42462e+06	3.06677e+06	2.90493e+06
IL31RA	Q8NI17;Q8NI17-10;Q8NI17-11;Q8NI17-12;Q8NI17-2;Q8NI17-3;Q8NI17-5;Q8NI17-6;Q8NI17-9	143750096	157762320	172083136	157978304	144675568	152161040	135623120	161304016	148055712	152347792	153056688	155433968	170571632	166268176	141728576
MCFD2	Q8NI22	150769	193352	201618	166824	135601	148294	176345	198559	128861	145725	169553	170502	200770	184090	146174
FAM174A	Q8TBP5	1.10735e+06	1.19801e+06	1.32442e+06	1.36842e+06	1.03595e+06	1.14944e+06	1.21679e+06	1283997	1.34351e+06	1.41703e+06	1.26595e+06	1.12103e+06	1.34756e+06	1.34723e+06	1.145e+06
CD99L2	Q8TCZ2	1.11284e+06	1.3016e+06	1.48857e+06	1.3533e+06	1.06448e+06	1.12676e+06	1.13972e+06	1.54676e+06	1.33112e+06	1.4951e+06	1.20477e+06	1.27758e+06	1.35533e+06	1.20461e+06	1.08387e+06
SNED1	Q8TER0;Q8TER0-3;Q8TER0-4;Q8TER0-5	78377.6	79176.8	87342.8	78163.3	84463.8	90768	91842.2	67764.2	82347.9	80686.8	92949.9	93445	81810.8	84036.7	90697.3
CEMIP	Q8WUJ3	67382.6	71749	71818.5	74239.5	66778.4	71978.9	74083.6	78855.8	79621.5	70974.1	76949.6	76723.6	83747.3	77852.9	69313.8
CANT1	Q8WVQ1;Q8WVQ1-3	188116	178093	193212	203589	214035	198932	209816	207793	165512	191555	224231	180488	196341	209283	224721
SCG3	Q8WXD2	2894331	3316863	4320299	3.30999e+06	3.34613e+06	1.81015e+06	2.99842e+06	3440143	3.81442e+06	3.92742e+06	1.61964e+06	2.21495e+06	1.98068e+06	2.23745e+06	1.9975e+06
SCG3	Q8WXD2-2	4733056	4606792	4.92146e+06	5262796	4474074	4.04822e+06	4452380	4.57298e+06	4493405	4589395	4167486	4.21323e+06	4457846	4.1869e+06	4.08916e+06
SORCS1	Q8WY21;Q8WY21-2;Q8WY21-3;Q8WY21-4	44661.9	85648.1	51254.1	71890.3	43087.5	93994.3	64465.1	20383.7	66921.8	37464.1	51813.8	60446	61576.2	66545.4	61096.7
CNTNAP5	Q8WYK1	62296.5	Filtered	64138.2	Filtered	68339.8	69123.4	68777.6	81617.1	62548.6	74096.8	68358.5	78466.9	74257.1	Filtered	82084.7
POMGNT1	Q8WZA1	889498	1.11311e+06	866159	923572	750723	909877	752510	2.64277e+06	896643	865482	765490	725519	722611	710846	688014
SMPDL3A	Q92484	26964.7	33078.7	29682.9	26954.1	26242.4	28855.8	29741.2	38961.4	25167.3	28650.2	25952.8	31413	25442.9	32561.3	30718.5
SMPDL3B	Q92485	169993	138200	148005	155442	111591	147200	165313	156539	151871	172952	161022	93037.1	131704	187023	139254
FAM3C	Q92520	2230814	1933620	2190398	1.71894e+06	2207565	2.45445e+06	2.30789e+06	1.77064e+06	2.24293e+06	2.26622e+06	2426223	2.37931e+06	2.19227e+06	2.51194e+06	2.54859e+06
NCSTN	Q92542;Q92542-2	104116	97201.6	93383.3	120860	109744	109716	106112	97418.6	101106	97935.6	109858	101114	98776.2	106985	107558
SPOCK2	Q92563	789419	616648	1.06182e+06	1.08222e+06	407210	549508	573388	637752	1.13625e+06	612808	842678	921269	1.2789e+06	1.00612e+06	525635
SORL1	Q92673	207002	216394	225529	224999	222243	243497	228892	268202	216326	228174	236076	224606	235870	214492	219824
NRGN	Q92686	40779.9	43836.4	54356.1	48550.9	20578.5	29025.2	33792.8	43187.2	42133.3	43548.4	Filtered	27966.2	38645.3	26939.8	Filtered
HTRA1	Q92743	300526	260047	247697	256580	284021	285628	277950	295519	264203	251092	277361	241048	266108	260831	276965
TNR	Q92752;Q92752-2	138689	223718	205532	192766	161965	156746	176617	216894	177778	187142	192231	168027	181199	175739	178239
FRZB	Q92765	447854	371998	347753	374951	366268	363506	380524	443656	451455	372060	367431	370868	382923	346855	399408
GGH	Q92820	144102	163558	169559	171060	175824	148426	167715	168280	161089	161163	146722	127062	133516	138804	170622
SEMA4D	Q92854	39415.1	24677.8	50828.4	31127.5	29046.5	45077.8	54224.4	22277.1	56365.6	120617	34661	29695.4	47332.5	11772.5	Filtered
NEO1	Q92859;Q92859-2;Q92859-3	1.18633e+06	1.03678e+06	1.17013e+06	1.24111e+06	1.26673e+06	1.40435e+06	1.3171e+06	1.33458e+06	1.16991e+06	1.26089e+06	1.22327e+06	1281476	1.22231e+06	1208759	1.18053e+06
KLK6	Q92876	1.39676e+06	1.2493e+06	1.27019e+06	1.65253e+06	1.58507e+06	1.42484e+06	1.44833e+06	1713733	1.56511e+06	1.31025e+06	1190756	1.25292e+06	1.34038e+06	1266444	1.22539e+06
PTPRN2	Q92932;Q92932-2;Q92932-3;Q92932-4	495749	480926	609608	512851	522132	527013	533217	779998	536127	709898	503308	534806	508413	505635	439081
EXTL1	Q92935	Filtered	Filtered	9750.43	Filtered	9098.02	Filtered	Filtered	10297.9	Filtered	10740.3	Filtered	7493.18	11160.9	Filtered	8121.74
EXT2	Q93063;Q93063-3	41070	34819.7	45869.2	39567.5	57373.9	32018.1	40532.6	Filtered	Filtered	43279.8	46262.4	45328	36933.3	37399.7	Filtered
RNASE6	Q93091	271954	222506	257230	280312	338331	325908	318312	275961	274221	230647	336378	286733	277966	289749	293900
IGSF8	Q969P0;Q969P0-3	748197	618538	612084	609597	713893	717421	661656	602978	626510	623052	754471	504037	421967	476209	730638
RELT	Q969Z4	81296.3	Filtered	84618.6	Filtered	83300.6	74805.6	70407.7	75869.5	73615.9	79299.8	79681.7	80844.3	11084.6	Filtered	85565
PBXIP1	Q96AQ6;Q96AQ6-2	29651.4	14636.1	29730.4	49712.6	13942.6	26755.1	40130	57923.4	34632.7	37458.5	13987.1	15687.7	21107	14930.6	15541.8
C1GALT1C1	Q96EU7	16680.5	18293.6	19464.1	18502.5	17635.5	16741.2	18654.3	17408.2	16053.8	17552.5	16882.7	16378.8	17755.5	18330	15947.6
LINGO1	Q96FE5;Q96FE5-2	178087	231158	182294	250196	172386	226144	237703	234551	270603	203822	229725	191908	179718	206299	138426
PIK3IP1	Q96FE7-4	867541	887455	933509	852814	934210	1.01353e+06	978256	930280	1.09128e+06	1057818	941236	977482	935415	1.0697e+06	1.03454e+06
BCAN	Q96GW7	2.75138e+06	3.55697e+06	3584200	3.4861e+06	2475906	2.50531e+06	2.83848e+06	3.44448e+06	3.37521e+06	3.60862e+06	2724474	2915182	3.4773e+06	2.71424e+06	2.53774e+06
IGSF21	Q96ID5	95095	91807.8	93004.1	107733	106906	118871	126584	147012	103218	97912.7	148306	121048	99744.6	110235	91771.2
ST6GAL2	Q96JF0	302149	302731	315946	192283	293807	313961	283065	226129	283598	305369	249082	314045	290361	320350	276631
CNDP1	Q96KN2	10823273	12660924	12006481	12576325	9937118	10654220	11546481	11446154	12530251	12479799	10993169	11527920	13811366	12043790	10330566
LMLN	Q96KR4;Q96KR4-3	90006.5	102650	105858	123332	80232.1	68784.4	103560	60918.5	55643.3	Filtered	62620.1	Filtered	114251	82133.1	29551.3
FAM20A	Q96MK3	80905.8	Filtered	Filtered	Filtered	50350.7	Filtered	69955.5	53310.9	52670.6	49053.1	85575.7	Filtered	58445.6	87280.4	78275.7
KREMEN1	Q96MU8;Q96MU8-2;Q96MU8-3	21201.2	22209.9	18545.1	18626.6	16536.2	9383.02	12584.8	18228.9	23289.6	21347.3	10858.4	8798.33	13725.1	12590.2	12344.4
PGLYRP2	Q96PD5	2.43859e+06	2173044	2.23789e+06	2.25333e+06	2315035	2.0317e+06	2.12778e+06	2.11403e+06	2.0286e+06	2.09027e+06	2.1567e+06	1.81997e+06	1.44862e+06	1.66443e+06	2.20491e+06
SORCS2	Q96PQ0	840425	814622	704877	644412	595658	809998	546166	730861	526353	737741	687356	598406	687228	978862	667772
SLITRK1	Q96PX8	402567	365977	369863	391373	364304	382456	405787	385260	382677	378130	362066	376427	390770	381640	398358
HMCN1	Q96RW7;Q96RW7-2	11749.1	Filtered	9426.14	11642.5	Filtered	12783.2	10986.1	8417.89	12785.3	10204.4	10767.3	9859.61	Filtered	9130.42	10570.9
PEBP4	Q96S96	2.5445e+06	2348291	2.35379e+06	2.67362e+06	2.38443e+06	2511062	2323585	2.4474e+06	2.22006e+06	2.42854e+06	2449387	2.54942e+06	2808986	2.47708e+06	2.53489e+06
CPXM1	Q96SM3	39091	34553.5	36781.3	37521.2	36355.6	37356.8	57395.9	41300.1	58165.1	36493.6	38839.6	28592.3	54830.2	34584.9	32115
NEU1	Q99519	151151	93087.8	180802	173515	211402	111530	135386	107731	192843	195265	99939.8	89128.1	86832.6	96351.4	103005
SORT1	Q99523	300974	229585	249862	248484	275568	312177	260403	261412	250458	253189	284126	247504	244781	286874	288251
LGMN	Q99538	361201	Filtered	Filtered	667954	800684	478323	443904	105108	802972	988847	99061.1	1.05094e+06	224717	307519	1.01166e+06
SERPINI1	Q99574	741159	767561	806859	864570	777739	748810	806025	747413	705271	773364	786666	772426	846187	816536	711375
S100A13	Q99584	25605.4	27859.6	21344.3	27710.8	16779.5	22552.5	24471.2	24872.9	26610.7	26166.3	24615.6	26640.7	32102.9	26846.7	23256.4
OSMR	Q99650;Q99650-2	32971.4	Filtered	24445.2	Filtered	Filtered	32969.5	30218.8	28082.6	28291.8	27046.3	Filtered	34519.1	30000.3	33988.8	26091.7
CGREF1	Q99674;Q99674-4;Q99674-5	306277	285754	314810	266197	366751	320761	347040	217268	275848	308180	318403	308303	264146	325323	290450
TIMP4	Q99727	40227.1	Filtered	Filtered	Filtered	Filtered	Filtered	44251.3	Filtered	32904.2	Filtered	Filtered	Filtered	Filtered	Filtered	Filtered
OLFM1	Q99784	163203	158276	158210	176750	164188	155645	141072	135232	226569	135541	155176	134314	83537.7	121752	160712
PRRT1	Q99946	201756	243463	261475	Filtered	188820	216938	231223	196680	164481	Filtered	196255	185222	199245	129286	186014
RARRES2	Q99969	819063	841138	853850	860877	807928	830374	859415	820038	795164	791717	808308	883534	871546	852819	736453
MYOC	Q99972	97631.8	84228.8	55488.4	50009.6	87292.3	81436.8	87863.2	77479.9	53925	53340.8	66750.1	88875.5	57668.9	80018.9	88931.1
OMD	Q99983	594986	536790	652690	569474	581542	557083	587017	617667	553248	617170	490630	478198	600488	585200	588719
SEMA3C	Q99985	31713.9	33719.1	61240.1	39896.3	41564.3	32185.5	42371.3	41994.2	44996.7	35060.6	34932	32448	36568.6	37203	32473.5
SPOCK3	Q9BQ16	237754	228076	239841	243123	224575	216071	217322	206331	195705	220036	206841	221525	232205	223764	193915
CLSTN3	Q9BQT9;Q9BQT9-2	1.5056e+06	1.13411e+06	1378140	1.30736e+06	1.74405e+06	1.41666e+06	1.1513e+06	1.13261e+06	1.09922e+06	1.17664e+06	1.59433e+06	978379	878757	943903	1.27769e+06
TXNDC17	Q9BRA2	130106	129343	119984	122749	112846	106788	101174	112186	113376	126295	117166	98340	108767	98784	107456
MXRA8	Q9BRK3;Q9BRK3-2;Q9BRK3-3;Q9BRK3-4	141752	144096	137741	146998	135659	151311	144418	150462	143799	141544	159110	172472	182451	206392	148300
SDF4	Q9BRK5	405671	319981	439394	351177	335150	438081	405078	454985	428589	414032	363543	335218	379571	359058	311510
SYT11	Q9BT88	18300.4	22184.4	32249.2	29565.1	29868.2	25965	37120.2	36538.9	24635	25264.9	Filtered	27239	26957.3	29921.7	24796.8
FUCA2	Q9BTY2	489471	432474	476408	489367	497742	505543	487163	515422	436153	447447	457867	428418	424022	424906	463942
CHRDL1	Q9BU40-2;Q9BU40-4;Q9BU40-5	134446	99226	142514	158328	142425	152810	120789	122890	104847	116323	162591	116666	129239	108301	125420
SPON2	Q9BUD6	371672	316703	300055	297833	325101	322870	266492	196433	315259	274056	345259	263241	220987	133326	285269
ABHD14A	Q9BUJ0	155739	172954	Filtered	175332	159484	137519	133460	121172	97175.8	140660	61065.6	119958	70049.6	65912.3	116934
MENT	Q9BUN1	276671	321279	328613	Filtered	352529	323709	322682	328449	349627	338060	320998	336728	332768	319689	318827
ACAT2	Q9BWD1;Q9BWD1-2	10522.9	11516	5965.96	8464.03	6638.25	11674.6	6133.32	5047.46	10134.4	9562.38	10050.7	8885.04	10129.2	10129.4	11427.8
CHID1	Q9BWS9;Q9BWS9-3	41962.3	79452.1	52966.5	69105.6	51915.3	50830.3	100267	55271.1	50681.4	117852	65407.3	40481.3	72079.3	52045.3	48132.1
JAM3	Q9BX67	441330	580915	977988	Filtered	982452	915026	945717	963536	621946	1.05182e+06	915781	375190	384563	460240	807106
C1QTNF5	Q9BXJ0	354824	245797	390356	135554	563853	231634	377140	387083	303520	314803	320049	285464	218688	246441	183881
C1QTNF4	Q9BXJ3	215856	205923	222888	245590	233331	Filtered	231060	255342	247919	256551	214782	228903	179626	178050	200943
PAPPA2	Q9BXP8	55289.5	Filtered	48385.2	Filtered	Filtered	58896.9	62431.3	53983.4	49264.9	54185.3	55779.6	64692.4	92019	85208.3	54688.1
FUT8	Q9BYC5;Q9BYC5-2	19047.4	18493.4	19700.3	19328.3	15856.4	19655.1	19654.8	22438.9	19581.7	19947.4	19733.1	17568.2	21761.4	25897.4	22386.5
FGFBP2	Q9BYJ0	32442.1	34647.7	35081.2	Filtered	Filtered	Filtered	Filtered	Filtered	39349.3	39038.9	36413.9	33722	23704.8	24805.4	37413.6
SEMA4C	Q9C0C4	42715.4	19722.4	22311.7	27090.2	24218.2	18267.7	19883.3	16533.7	20499	23885.2	15639.1	20756.2	17501.6	14922.1	16061.3
PITHD1	Q9GZP4;Q9GZP4-2;X6RHB9	68358.6	83527.1	110080	100678	63592	104034	91791	112092	53301.4	100140	93865	90469.9	96949.4	85295.3	99594.9
NIF3L1	Q9GZT8;Q9GZT8-2	Filtered	37996.9	Filtered	43360.7	42521.1	43261	39139.4	46322.5	34044.5	41337.3	Filtered	Filtered	Filtered	Filtered	Filtered
CHST6	Q9GZX3	51876.6	53200.1	24543.2	49778.1	27180.1	26135.7	36771	29029.8	52081.9	47771.9	26917.8	22987.4	28144.2	24130.6	38767.4
CXCL16	Q9H2A7	186099	199782	400318	147587	160387	213026	184271	164049	206272	411487	184223	225645	210968	215987	87762.9
CPVL	Q9H3G5	479362	453915	481946	476876	468372	391957	505580	463006	447094	447435	432677	445514	487418	472615	452020
SEMA6C	Q9H3T2;Q9H3T2-3	26785.6	Filtered	35391.3	Filtered	Filtered	33912.1	26587.1	Filtered	Filtered	26858.9	Filtered	44691	24237.4	39508.1	28897.2
SEMA6B	Q9H3T3;Q9H3T3-3	75117.5	74887.2	68908.4	67967.4	82884.5	73208.6	79045.6	66428.2	89693	74216.3	70756.5	56875.5	Filtered	Filtered	50751.6
CLSTN2	Q9H4D0	102221	101444	113903	97946.7	93760.2	98448.1	103748	91808.1	95841.4	95725.1	94442.1	133155	85502.6	87416.5	76587.1
SMOC1	Q9H4F8;Q9H4F8-2	105994	99817.1	114500	96307.2	133247	131802	130835	115068	112534	103740	112793	123498	125328	138487	135012
CLMP	Q9H6B4	111009	87285.8	86761.3	86597.3	100576	104351	88026.5	81875.6	69062.2	82440.5	97815.7	34718.6	25626.3	35916.8	93667.1
ANTXR1	Q9H6X2;Q9H6X2-2;Q9H6X2-3;Q9H6X2-4;Q9H6X2-5;Q9H6X2-6	Filtered	141909	138026	123507	Filtered	Filtered	Filtered	121053	129076	121154	Filtered	Filtered	135935	88701.8	120423
C12orf49	Q9H741	36507.4	41965.9	44091.4	39751.1	35384.7	39351.5	23956.5	48343.7	29590.1	36330.1	44472.3	47001.2	32251.3	Filtered	Filtered
MANSC1	Q9H8J5	118699	99972.9	129953	135365	118408	191420	Filtered	141569	114754	150948	135165	98337.8	151746	121346	146336
MMRN2	Q9H8L6	335359	323054	392763	386473	389667	377928	399677	392460	358713	362379	299186	339580	357035	337679	395010
SIAE	Q9HAT2	175159	179654	184223	190138	179068	188747	187603	179030	181051	186717	175479	199170	206862	182945	169124
SLC38A10	Q9HBR0	31274.4	33378.1	32385	29120.5	34057.2	36574	43909.5	48262.2	30506	29295.5	44618.2	33875.1	29210.4	34282	37806.6
LRRC4	Q9HBW1	185129	212214	239202	240889	192820	89548.5	206872	247829	271270	235145	177305	314635	183573	162163	207575
GLOD4	Q9HC38-2	33312.3	27773.9	18754.3	28542.7	38098.6	26863.7	22198.1	33637.5	18464.1	18315.5	26183.5	28907.2	25126.1	30509.8	31677.5
WFDC1	Q9HC57	82614.5	152149	64699.9	86319.7	53378.6	72400.1	57349	84229.9	Filtered	75051.4	Filtered	86407.8	58715.4	87229	77568.1
SPON1	Q9HCB6	266972	254316	260426	263362	271623	253746	255045	272972	257669	245777	255038	229093	215865	221236	244389
CD248	Q9HCU0	434186	409654	386356	402025	406071	405348	389800	400784	404969	393242	405624	318679	306670	345780	387354
CELSR2	Q9HCU4	349651	350537	326438	285163	354719	359850	320876	325877	311058	336274	339667	329501	318839	330606	338368
NRXN3	Q9HDB5	902961	718526	655497	769912	837986	811288	700396	705244	1.12232e+06	678376	728280	129659	141034	73075.6	733234
A4GALT	Q9NPC4	74259	75134.1	69499.3	68939.1	75200.3	71782.8	67347.2	63032.8	82297.7	63972.6	79090.4	63288.6	73999.7	56588.3	109236
PCDH12	Q9NPG4	14877.2	26479.7	20852	17425.7	30445.7	24122	28516.6	32270.3	21147.7	33963.7	26701.6	18154	33361.3	28711	Filtered
IL1RAP	Q9NPH3;Q9NPH3-2;Q9NPH3-5	70251.2	74167.9	71813.7	72460.4	78668.5	95039.8	83348.9	68260.2	59305.9	73203.8	72330.2	80859.8	80859.6	79679.1	74105.1
MAN1C1	Q9NR34	234281	269122	285785	274331	238140	245734	275930	273508	267246	269260	247686	234226	278063	226053	217238
CHST12	Q9NRB3	40348.4	25904.8	Filtered	20874.1	37279.1	23839.6	Filtered	Filtered	15901.4	13915.7	23468.4	14202.4	Filtered	Filtered	Filtered
OLFML3	Q9NRN5	257587	257486	327230	253299	356162	325444	334742	300204	341740	323659	361945	359036	320036	363008	414051
C1GALT1	Q9NS00;Q9NS00-2	13559.9	Filtered	13813.5	12992.9	13069	9742.37	12262	Filtered	Filtered	13314.5	15962.1	11737.7	10470.7	12551.5	13669.6
CHST7	Q9NS84	Filtered	Filtered	Filtered	Filtered	Filtered	Filtered	1573.4	2485.23	Filtered	Filtered	Filtered	Filtered	Filtered	2830.82	Filtered
CA10	Q9NS85	100275	95090.1	108124	93411.2	109045	118047	103984	109146	105650	107779	99412.3	96623.2	83033.4	106344	97968.3
SEMA3G	Q9NS98	166106	193045	190117	186470	181456	177047	167833	180361	166831	180934	182984	203912	185180	200769	150026
KRT82	Q9NSB4	93611.4	274673	254700	28304.9	33681.4	318665	275667	374532	774144	775577	Filtered	1.17014e+06	486719	1287510	3036460
ST6GALNAC1	Q9NSC7	51493.7	102921	50209.5	78300.7	136092	176931	122212	125975	58847.3	83246.4	126000	99114.1	50753.5	84852	65952.9
EMILIN3	Q9NT22;Q9NT22-2	Filtered	Filtered	29913.3	22288.4	24980.9	23436	36350.4	Filtered	33653.6	26973.1	25998.7	30948.4	37166.2	19492.9	20425.8
LRRC4B	Q9NT99	500489	427982	451645	496880	611615	581207	475466	427687	399555	411625	447457	520113	352528	435615	547770
CBLN4	Q9NTU7	223709	190288	213120	193869	247862	234956	237267	225981	239221	220536	240390	230049	179285	204492	230584
FAM49B	Q9NUQ9	17241.1	Filtered	15968.8	16518.6	16720.6	17315	16895.6	19001	Filtered	18558.7	18507.4	14876.5	16557.7	14784.8	20335.7
IMPAD1	Q9NX62	653718	636082	514327	725023	657917	629114	747315	591518	537609	598584	481458	685574	678292	607253	664878
STAB1	Q9NY15	42607.8	54088.5	38039.8	45595.1	46473.9	49577.2	46352.2	42931.2	50876.1	53373.6	50730.8	48149.6	45937.6	60506.9	55698.2
B3GNT2	Q9NY97;Q9NY97-2	223162	228350	253873	227247	231235	243549	220800	226718	245042	239725	218147	203877	210780	206861	221176
FAT2	Q9NYQ8	581705	472588	488652	528563	564799	552010	556566	540644	497055	495659	575077	524335	508366	539070	558886
UGGT1	Q9NYU2;Q9NYU2-2	4554.8	5268.02	3204.19	3416.03	3885.43	Filtered	4128.23	Filtered	4609.09	3986.74	Filtered	5237.77	6532.18	8584.37	8872.61
CALY	Q9NYX4	740827	675768	848210	826176	972538	692913	807769	786028	846350	643376	641067	563396	748568	660726	649315
ERAP1	Q9NZ08;Q9NZ08-2	117649	100764	80179	92274.8	67814.7	68419.2	75748.4	76361.1	109847	93443	99002.5	65385.6	73446	72080.9	105862
PODXL2	Q9NZ53	222810	112571	131316	135166	213325	156889	130216	175220	175030	133963	138281	165715	234702	215299	194501
NLGN3	Q9NZ94;Q9NZ94-2;Q9NZ94-3	96033.8	93139	45569.9	44912.6	47007.3	27199.2	39510.3	36492.5	96506.8	47769.3	88913.5	66399.3	87953.6	61924.4	73495.8
TREM2	Q9NZC2;Q9NZC2-2;Q9NZC2-3	471444	390545	414447	342454	399056	415091	346236	425806	483323	418024	337995	350870	349813	241660	344302
C1RL	Q9NZP8	665360	509385	1158832	407273	651362	1.08953e+06	566479	1.20588e+06	594650	545298	1.13993e+06	446091	448103	422781	519274
LRP1B	Q9NZR2	29283.6	Filtered	22678.9	33227.9	15992.9	30281.3	29909.8	34038.5	36739.9	29626.5	37468	Filtered	14940.2	16121.3	31050.3
FLRT1	Q9NZU1	26105.2	24525	25550.2	Filtered	35010	48566	41525.2	39130.3	38084.5	38091.2	42825.2	47442.7	47085	43872.6	31143.5
FRRS1L	Q9P0K9	167174	181751	213454	215797	201049	154980	189671	174359	182334	170503	170156	154164	162393	142574	153280
VAPA	Q9P0L0;Q9P0L0-2	105186	221585	217255	208970	173298	184448	194900	208682	225505	161184	170304	178656	196005	188285	162010
NTM	Q9P121-4	1.91831e+06	1.85419e+06	1.794e+06	2.03692e+06	1.72181e+06	1.73423e+06	1.67888e+06	1.61807e+06	1.64055e+06	1.74136e+06	1912771	1.85088e+06	1.87349e+06	1.80751e+06	1.77697e+06
SIRPG	Q9P1W8;Q9P1W8-2;Q9P1W8-4	Filtered	Filtered	Filtered	Filtered	181973	Filtered	Filtered	Filtered	Filtered	Filtered	154275	152580	140936	143119	183298
CNTN3	Q9P232	78834.3	70638.2	75176	73689.2	81391.9	81514.2	82475.2	71997.6	74064	71348.6	73080.8	74470.8	70202.5	74928.8	76045.6
PCDH10	Q9P2E7;Q9P2E7-2	80808.5	69600.2	48298.2	50728.1	48936.7	47873.1	48404.1	72057.8	73655.2	54370.6	64147.4	48443.8	46555.8	67956.7	49825.7
MRC2	Q9UBG0	119428	88209.8	123218	108066	119547	78807.4	89649.7	112891	109433	108372	73060.8	80524.1	107330	123742	86327.8
EXTL2	Q9UBQ6	562752	561254	593316	642873	584494	598046	617356	566218	609713	635089	591511	474379	587086	567553	563823
CTSZ	Q9UBR2	731675	782955	808373	824564	693657	723701	747344	825609	809611	839007	769599	794922	801538	755434	759958
CTSF	Q9UBX1	258505	242329	264620	302718	291946	277591	277172	337474	275493	290132	278567	265987	301142	294159	297498
FETUB	Q9UGM5;Q9UGM5-2	285553	239513	280333	289849	315664	290572	262951	276970	264415	279320	259696	290598	267786	286267	273050
CNTNAP2	Q9UHC6	353234	356619	327512	356475	359007	383686	341379	328948	311388	340227	369915	357633	358859	359744	380429
TAC3	Q9UHF0;Q9UHF0-2;Q9UHF0-3	138638	142627	138870	120703	170014	173249	162562	121889	151377	148353	139425	166374	140452	179426	184991
PCSK1N	Q9UHG2	6.22482e+06	5704410	6.07228e+06	6.14683e+06	6.64064e+06	6.0728e+06	6.4471e+06	4.92895e+06	6.33519e+06	5974383	7149401	7.09985e+06	7691363	6.88102e+06	6.40315e+06
ADAMTS1	Q9UHI8	32681.6	142543	96792.5	38728.1	37411.4	148134	134866	Filtered	107512	169889	Filtered	219707	139019	Filtered	112275
DPP7	Q9UHL4	525597	459096	470715	460235	519022	549974	515939	491184	481831	490975	461403	546724	387986	494345	571667
SLC24A2	Q9UI40;Q9UI40-2	132867	93981.9	Filtered	317411	373377	341214	399144	514771	326211	305130	381853	618670	427256	440260	76837.6
CD84	Q9UIB8;Q9UIB8-2;Q9UIB8-3;Q9UIB8-4;Q9UIB8-5;Q9UIB8-6	Filtered	120493	Filtered	115145	101754	111994	114206	118356	120638	124352	Filtered	88527.2	96837.1	104413	Filtered
PLXNA1	Q9UIW2	43061.6	54110.6	40339.1	58221.8	47195.8	49490.1	63168.5	48196.9	51793.7	51266.9	59305.9	51471.8	62079.1	38931.1	44622.2
GGT7	Q9UJ14	59114.4	58546.4	58465.9	58748.3	62656.8	60477.3	59997.7	56912.1	57264.9	65216.2	50769.7	51318.4	55146.1	50877.2	52092.9
CDH22	Q9UJ99	137843	120360	148370	138322	137511	151201	166413	154499	169078	175505	141604	161751	175050	164595	151864
ENPP5	Q9UJA9	298742	285676	300765	342824	327647	312284	325276	362823	311136	292262	321045	298029	324319	306538	297671
GNPTG	Q9UJJ9	352524	197218	397069	377820	291966	314157	399985	565815	237242	392601	378428	310985	262639	304172	408073
LAMP5	Q9UJQ1;Q9UJQ1-2	69262.6	50478.8	53436.7	74575.7	61654.5	53658.7	49730.6	52196.8	61198.8	55056.7	77444.1	62679.6	29004.2	Filtered	50331
TMEM59L	Q9UK28	36837.7	Filtered	58585.8	41899.3	31351.4	35919.1	60791.8	38675	63502.3	41627.6	Filtered	Filtered	43264.4	33218.5	Filtered
AJAP1	Q9UKB5	166067	162990	94651.1	159832	180705	139354	171168	214346	210549	140301	140412	224655	137347	187534	128905
MAN1B1	Q9UKM7	71083.1	81932.2	97229.3	79120.4	70601.9	66582.5	94144.6	99045.4	95306	98845.5	56136.6	70646.6	85567.5	65865.5	65165.9
TRHDE	Q9UKU6	29680.9	22341.4	26681.2	26874.2	24807	32432.8	24546.9	29770.6	30187.4	32139.8	24969.7	24526.1	28100.3	25919.2	25447
ANGPTL2	Q9UKU9;Q9UKU9-2	119941	136096	127373	103766	128505	140984	129143	130650	132662	123358	139216	95436.9	153402	140997	122994
TENM1	Q9UKZ4;Q9UKZ4-2	Filtered	9489.18	Filtered	7268.04	Filtered	3702.84	Filtered	5544.13	6958.63	6598.57	10222.1	7986.15	7787.69	6108.03	7878.9
CDH9	Q9ULB4	37053.9	Filtered	39038.8	47599.4	58402.4	35288.1	30177.8	36352.4	36315.7	33677.5	40759.5	24593.1	19198.4	29533.3	39101.4
SLC39A10	Q9ULF5	177158	159127	147332	176160	187199	147003	188446	187573	177564	169017	164588	127129	133245	252254	157947
HEG1	Q9ULI3;Q9ULI3-2	70432.4	61215.9	71168.3	62910.4	79846.9	58463.5	66906.5	Filtered	66502.5	60244.3	64774.8	67252.9	61870	Filtered	Filtered
NDRG4	Q9ULP0-3;Q9ULP0-6	61790.2	65200.5	71821.6	28989.5	60053.7	55712.7	62078.3	72062.7	82670.5	110705	64235.9	61429.3	76268.4	60017.5	59540.4
CA14	Q9ULX7	13336.9	14401.1	11325.6	10543.5	11518.5	12478.7	Filtered	Filtered	Filtered	8993.53	12805.8	5379.39	Filtered	Filtered	16114.2
MMP17	Q9ULZ9	75744.5	58270.7	58581.5	80146.2	84226.2	84205.1	66504.8	85677.7	86223.4	69808.5	90997.4	89983.3	107066	67610.9	82095.1
EPDR1	Q9UM22	472852	480024	444224	474909	414287	378857	377912	411985	403320	388683	442477	409932	419778	423642	427049
NOTCH3	Q9UM47	61772.6	59827	60802.7	67028.3	50937.9	73848.4	55520.4	79937.1	75705	66637.3	67052.8	56937.8	63185.1	64499.3	66035.2
ICAM5	Q9UMF0	481724	464684	389240	416076	392830	416856	394717	372965	429963	350211	537056	441147	456218	445325	481345
UBQLN1	Q9UMX0;Q9UMX0-2;Q9UMX0-4	Filtered	Filtered	Filtered	Filtered	Filtered	Filtered	Filtered	Filtered	Filtered	Filtered	Filtered	18496.5	Filtered	Filtered	Filtered
NENF	Q9UMX5	190507	215737	230793	219929	198910	203036	229800	229606	232816	245754	182433	209825	242779	213090	182475
NDRG2	Q9UN36-2;Q9UN36-6	190204	146943	157267	141742	207084	151988	170458	130166	136892	133323	164563	123758	113574	112995	116511
PCDHGC3	Q9UN70;Q9UN70-2	68782.8	64888.8	78409.7	66920.4	91297.1	72230.9	84833.7	40865	66137.9	65519.4	63169.5	78636.2	70450.2	74071.9	83449.6
PROCR	Q9UNN8	451721	532042	421124	519728	453492	369726	486404	433093	417979	323652	455539	381440	401663	304928	324228
MINPP1	Q9UNW1	244252	210292	217084	247569	248147	267093	236594	203197	284962	256741	245148	245501	223191	226200	243438
ADAMTS8	Q9UP79	68532.5	108235	116621	128302	96944.6	72864.5	131686	102365	137742	137909	108132	99541.4	133535	149860	124659
SORCS3	Q9UPU3	108031	99388.4	537934	480438	318470	481235	541317	298974	1.08772e+06	511217	326716	187986	239462	260516	240632
CNTN6	Q9UQ52	125294	126339	110971	136282	128130	132874	149610	118369	131571	124301	132460	113739	118841	128914	131180
PA2G4	Q9UQ80;Q9UQ80-2	Filtered	Filtered	Filtered	Filtered	Filtered	Filtered	Filtered	Filtered	Filtered	Filtered	Filtered	Filtered	6211.64	6482.61	9517.76
CAMK2A	Q9UQM7;Q9UQM7-2	Filtered	230827	262632	239442	271986	276262	262785	199636	253130	225113	194473	217946	214242	160573	239421
CLEC11A	Q9Y240	198630	128648	165094	173353	134442	205396	142770	196787	122165	130290	153105	145050	204420	137627	200154
VSIG4	Q9Y279;Q9Y279-2	251823	237437	247414	265791	300137	286828	269614	265092	257810	242342	248521	221268	218806	267442	249031
CFL2	Q9Y281;Q9Y281-3	Filtered	11556	5685.76	11972.9	11889.8	Filtered	7400.23	14208.1	Filtered	8601.93	Filtered	9159.37	Filtered	5516.81	17634.1
ITM2B	Q9Y287	315292	328768	335379	306916	270320	296316	317288	378172	461778	274334	338791	381606	245668	304790	266082
NTNG1	Q9Y2I2;Q9Y2I2-1;Q9Y2I2-2;Q9Y2I2-4;Q9Y2I2-5;Q9Y2I2-6	471448	428790	398978	434501	434019	450375	408090	438828	439673	487319	473186	442963	359999	458695	454344
GDA	Q9Y2T3;Q9Y2T3-3	476066	440484	454310	493908	412934	428632	440175	439030	477952	408232	458348	462041	472171	451469	466979
FIS1	Q9Y3D6	9699.49	9524.3	Filtered	Filtered	Filtered	Filtered	Filtered	Filtered	7630.71	Filtered	Filtered	Filtered	Filtered	Filtered	Filtered
TLN1	Q9Y490	31336.9	20929.7	16820.6	Filtered	Filtered	Filtered	Filtered	Filtered	18210.7	Filtered	22015.4	Filtered	15512.1	Filtered	15029.5
PCDHGC5	Q9Y5F6;Q9Y5F6-2	161196	164502	121545	155453	161336	152541	164383	152719	128897	153028	152867	122601	164078	184135	135250
PCDHGC4	Q9Y5F7;Q9Y5F7-2	Filtered	Filtered	Filtered	Filtered	Filtered	Filtered	5316.64	Filtered	6701.31	5881.57	5518.9	Filtered	6905.17	Filtered	4546.62
PCDHAC2	Q9Y5I4;Q9Y5I4-2	221429	189118	183503	191386	179414	189018	200096	185881	227184	191650	234777	234614	238691	246219	221921
LYVE1	Q9Y5Y7	1.0035e+06	1.02382e+06	881326	997683	984714	981606	996932	1013610	1010185	917480	1.04087e+06	1.0366e+06	1.01628e+06	1.03763e+06	1.01809e+06
PSAT1	Q9Y617	99891.2	91820.8	90024.4	84856.7	98367.4	97331.9	105349	102820	111047	98731.9	105252	99606.6	95694	106996	100724
CPQ	Q9Y646	1.91285e+06	1.68547e+06	1.63037e+06	1.77647e+06	1.65479e+06	1.56314e+06	1.5648e+06	1.4657e+06	1.44388e+06	1.54436e+06	1.69062e+06	1.54914e+06	1431599	1.36989e+06	1.50098e+06
CLIC4	Q9Y696	70912.4	66731.2	81186	84049.3	59290.9	68115.3	62068.9	93024.7	66989.4	124341	108736	105197	117738	71709	69428.7
EMILIN1	Q9Y6C2	31879.6	36946.5	33556.2	31775.6	28818.5	22182.1	29507.2	29190.1	24665.7	29561.9	16940.8	30856.8	25477.5	27813.7	17901.3
LAMC3	Q9Y6N6	50994.3	45575.1	47517.5	50350.8	60452.5	48829.2	47705.3	56806.2	41952.2	43271.2	57160.9	64617.6	56111.6	50789.7	53268.2
ROBO1	Q9Y6N7;Q9Y6N7-2;Q9Y6N7-4	163102	196805	196495	215210	189800	197027	217978	230861	201385	203797	196568	207853	232820	209299	193327
FCGBP	Q9Y6R7	1.25107e+06	1188576	1.17067e+06	1.14077e+06	1381629	1.25958e+06	1259057	1095182	1.17444e+06	1149946	1.3089e+06	1.23555e+06	1.09914e+06	1.39666e+06	1.40041e+06
ENPP4	Q9Y6X5	57946.3	51555.6	53727.1	71385	29292.4	41335.9	64748.9	68221.3	71781.8	45328.6	68539.8	63311.6	62243.5	71048	58938.9
SEC23IP	Q9Y6Y8;Q9Y6Y8-2	1.09876e+06	842676	686303	891101	947814	1.05677e+06	872906	857373	771399	730850	1175397	1.03948e+06	899577	950609	998643
LY96	Q9Y6Y9	45628.6	39540.5	37191.2	43117.4	44920.7	44804.7	37116.7	33563.8	36547.6	34429.8	43063.3	13694.7	13294.7	10030.6	39758.5
APLP1	S4R3U6	4237.47	5548.01	6965.37	2879.36	8175.27	6502.64	4818.22	4313.16	4960.84	3644.72	3078.51	6095.17	2610.08	5869.01	5929.33

## Sheet: description
table description
This table provides the protein group intensities in the experiment to deterimine the coefficients of variation for protein quantification. Protein groups are identified by uniprot protein accession (Spectronaut identifier PG.ProteinAccesssions) and gene name (Spectronaut identifier PG.Genes). There are three sets (inter-day repeats) of five samples prepared together on the same 96well-plate in d…
