# Supplementary material for: Proteome profiling in cerebrospinal fluid reveals novel biomarkers of Alzheimer's disease
Source: Mol Syst Biol. 2020 Jun 2;16(6):e9356. doi: 10.15252/msb.20199356 (PMC7266499; doi:10.15252/msb.20199356)
Supplement: Supplementary file 8 — Dataset EV6 [file MSB-16-e9356-s008.xlsx]

## Sheet: MSB-19-9356_Dataset EV6
PG.Genes (gene names)	PG.ProteinAccessions (uniprot protein accessions)	protein-protein Pearson correlation coefficients
		A0A024QZX5;A0A087X1N8;P35237	A0A024R0T9;K7ER74;P02655	A0A024R3B9;E9PJL7;E9PNH7;E9PR44;E9PRA8;P02511	A0A024R3W6;A0A024R412;O60462;O60462-2;O60462-3;O60462-4;O60462-5;Q7LBX6;X5D2Q8	A0A024R644;A0A0A0MRU5;A0A1B0GWI2;O75503	A0A075B6H7	A0A075B6H9	A0A075B6I0	A0A075B6I1	A0A075B6I6	A0A075B6I9	A0A075B6J9	A0A075B6K4	A0A075B6K5	A0A075B6P5;P01615	A0A075B6Q5	A0A075B6R2	A0A075B6R9;A0A0C4DH68	A0A075B6S2	A0A075B6S5	A0A075B6S9	A0A075B7B8	A0A075B7D0	A0A087WSV8;V9HW75	A0A087WSW9;A0A087WSY9;A0A182DWI3;E2QRB9;E9PIR7;F8W809;Q16881;Q16881-2;Q16881-3;Q16881-4;Q16881-5;Q16881-6;Q16881-7	A0A087WSY4	A0A087WSY5;Q96IY4	A0A087WSY6	A0A087WSZ0;A0A0G2JQJ0	A0A087WTA1;A0A0A0MR20;E9PDN6;F5H107;Q9C0A0;Q9C0A0-2	A0A087WTA8;P08123	A0A087WTI4;H0YNM1;P30047;P30047-2	A0A087WTK0;A0A087WVC6;Q12913	A0A087WTP3;C9JSZ1;E9PEB5;M0QXW7;M0QYH3;M0R0I5;Q92945;Q96AE4;Q96AE4-2	A0A087WTT8;A0A0A0MQX5;O94779;O94779-2	A0A087WTY6;A3KFI1;A3KFI2;A3KFI3;A3KFI4;A3KFI5;E5RFZ1;P41271;P41271-2	A0A087WU43;A0A087WX17;A0A087WXI5;P12830;P12830-2	A0A087WUM0;A0A087WX56;A0A087WYV9;A0A087X1F5;Q9P0S2	A0A087WUT8;O95196;O95196-2	A0A087WV17;A0A087X0P3;A0A087X1R2;A0A0A0MR14;A0A0A0MRF2	A0A087WVV2;A0A0A0MRV0;Q9P2E9;Q9P2E9-2;V9GY78	A0A087WW87;A0A087X0Q4;P01614	A0A087WWA5	A0A087WWF1;Q8WWX9	A0A087WWT2;Q9NPD7	A0A087WX02;F8WB74;P63302	A0A087WX80;P24043	A0A087WXB8;Q9Y274
SERPINB6	A0A024QZX5;A0A087X1N8;P35237	NaN	-0.372538	0.12	0.302666	0.0554299	-0.0516191	-0.172801	-0.125161	-0.194116	0.2428	-0.441559	-0.162436	-0.260626	-0.188884	-0.36613	-0.0989256	-0.28665	-0.214332	-0.0460529	-0.213206	0.00421586	-0.493996	-0.161982	-0.0150389	0.557167	0.025237	-0.209743	-0.154272	-0.127231	0.209076	0.00537098	-0.103574	0.10977	-0.186501	0.395788	0.414152	-0.164862	-0.15456	0.375258	0.291511	-0.231599	-0.160823	-0.151469	0.140758	0.553739	0.211082	0.163635	-0.0492235
APOC4-APOC2;APOC4-APOC2;APOC2	A0A024R0T9;K7ER74;P02655	-0.372538	NaN	-0.161495	-0.0872767	-0.152789	-0.0382345	0.163777	0.220703	0.236234	-0.282742	0.242221	0.19529	0.227554	0.281625	0.384522	0.310234	0.237906	0.172108	0.0715925	0.147506	0.0776655	0.279433	0.235873	-0.0539633	-0.0701204	-0.0351323	0.0191564	0.144042	0.0487964	-0.166778	-0.0159028	0.334978	-0.0675638	0.159789	-0.262264	-0.388118	0.0888531	0.250047	-0.174352	-0.23681	0.249779	0.205575	-0.168558	-0.286934	-0.231825	-0.113633	-0.173507	-0.261462
CRYAB	A0A024R3B9;E9PJL7;E9PNH7;E9PR44;E9PRA8;P02511	0.12	-0.161495	NaN	0.101109	-0.00126375	0.386755	0.216442	0.139812	0.0428541	0.222418	0.25013	-0.13098	0.308226	-0.113055	0.042049	0.0582785	-0.135615	0.194986	0.0260179	0.216191	0.158263	0.693445	-0.0477861	0.449679	-0.632575	0.39454	0.00100864	0.206095	0.107478	-0.259958	0.369791	-0.248737	0.107677	0.0656065	0.150837	0.00538737	0.0636164	-0.14944	-0.0935975	0.0591458	0.055956	-0.0558426	-0.0566773	0.0382771	-0.0742448	-0.298417	0.08384	-0.282446
NRP2	A0A024R3W6;A0A024R412;O60462;O60462-2;O60462-3;O60462-4;O60462-5;Q7LBX6;X5D2Q8	0.302666	-0.0872767	0.101109	NaN	0.172503	0.252302	0.194147	0.0262114	0.0125267	0.287611	-0.201243	-0.0186943	-0.016093	-0.0125106	-0.256698	-0.0796472	-0.125559	0.0282866	-0.065245	0.242556	0.0629102	-0.0421465	-0.0190389	-0.120036	0.377812	-0.0365536	0.135771	0.192071	0.239123	-0.0856194	0.0469027	-0.49232	0.31921	0.151531	0.177428	0.269514	0.237469	-0.190504	0.138631	0.0830097	-0.193013	0.0256488	-0.100288	0.153354	0.332024	0.160059	-0.113646	-0.0469802
CLN5	A0A024R644;A0A0A0MRU5;A0A1B0GWI2;O75503	0.0554299	-0.152789	-0.00126375	0.172503	NaN	0.200355	0.0817686	-0.100232	-0.155972	0.0958471	-0.280361	-0.116812	-0.0689245	-0.125245	-0.16192	-0.142927	0.0442803	-0.118466	-0.0148883	-0.0297142	-0.0934945	-0.0470973	-0.0867972	0.146395	-0.170524	-0.0390615	0.0674325	-0.0829819	-0.112744	0.332852	0.0921143	-0.0368326	0.0484952	0.0468585	0.0752395	0.234379	0.0516604	-0.0700002	0.220485	0.0879575	0.0579785	0.0127046	-0.0580768	-0.00265736	0.0844951	0.0590948	0.232787	0.132674
IGKV3-7	A0A075B6H7	-0.0516191	-0.0382345	0.386755	0.252302	0.200355	NaN	0.353017	0.114595	0.18008	0.477488	0.0419124	0.0329165	0.0441914	0.0211374	-0.174847	0.0668242	0.0314816	0.25025	0.0502799	0.169231	-0.0610392	0.387749	0.143275	-0.0929319	-0.299891	-0.0333487	0.352189	0.411315	0.163075	-0.303632	0.0131195	-0.345781	0.333314	0.241614	0.0436725	0.124908	0.245416	-0.378763	-0.0993984	0.0478349	-0.0394785	0.0418473	-0.282329	0.283559	0.0515829	0.0330635	-0.171213	-0.0788165
IGLV4-69	A0A075B6H9	-0.172801	0.163777	0.216442	0.194147	0.0817686	0.353017	NaN	0.362808	0.583288	0.129316	0.19435	0.114214	0.105366	0.114709	-0.0314471	0.328269	0.314108	0.462667	0.142041	0.333364	-0.0273972	0.696051	0.398751	-0.0684059	-0.23648	-0.0947681	0.427699	0.36939	0.265718	-0.439898	0.0351834	0.174202	0.223751	0.491809	-0.0408108	0.169778	0.159529	-0.144423	-0.181361	-0.1215	-0.0111552	0.0320584	-0.222143	0.117051	-0.0583061	-0.333266	-0.356855	0.0600455
IGLV8-61	A0A075B6I0	-0.125161	0.220703	0.139812	0.0262114	-0.100232	0.114595	0.362808	NaN	0.284277	-0.0156284	0.28333	0.0839939	0.334091	0.513012	0.229625	0.172078	0.387818	0.365839	0.170099	0.442938	0.101418	0.371659	0.261636	-0.0507039	-0.0958053	-0.0462391	0.208537	0.253852	0.201039	-0.295573	-0.0482233	-0.164449	0.20433	0.171888	-0.00126701	-0.0338898	0.0990908	0.0789484	-0.112544	-0.1218	0.109037	0.376629	-0.0798189	-0.00500257	-0.155729	-0.184906	-0.235658	-0.00313695
IGLV4-60	A0A075B6I1	-0.194116	0.236234	0.0428541	0.0125267	-0.155972	0.18008	0.583288	0.284277	NaN	-0.0218322	0.212487	0.14419	0.129196	0.119636	0.0482117	0.403229	0.259456	0.273939	0.0427113	0.198289	0.0314571	0.540743	0.368511	-0.0261468	-0.126314	-0.0383842	0.354463	0.265068	0.147585	-0.378852	0.00518307	0.172803	0.10419	0.340789	-0.0520024	0.0220093	0.104527	-0.0954343	-0.160306	-0.120602	-0.0629079	0.0709735	-0.24045	-0.00189308	-0.102813	-0.150886	-0.387479	-0.0139525
IGLV1-50	A0A075B6I6	0.2428	-0.282742	0.222418	0.287611	0.0958471	0.477488	0.129316	-0.0156284	-0.0218322	NaN	-0.198758	-0.0152383	-0.0513152	-0.173025	-0.356951	-0.237202	-0.0695102	-0.00055532	-0.214656	-0.0503145	-0.0107234	0.0926991	-0.106568	0.0611013	0.169521	-0.0342534	0.204988	0.129474	-0.0465191	-0.152343	0.0137752	-0.16836	0.352599	-0.0054273	0.237014	0.403048	0.19337	-0.354804	-0.00220701	0.0470812	-0.289083	-0.0207308	-0.093166	0.304123	0.256945	0.0358071	-0.160858	0.0722073
IGLV7-46	A0A075B6I9	-0.441559	0.242221	0.25013	-0.201243	-0.280361	0.0419124	0.19435	0.28333	0.212487	-0.198758	NaN	0.0668479	0.489224	0.322495	0.434784	0.485629	0.201273	0.439003	0.0891998	0.175905	-0.0208416	0.431392	0.311677	-0.0563642	-0.11325	-0.0527366	0.158014	0.240184	0.172594	-0.316845	3.07575e-05	-0.232028	0.153695	0.105673	-0.126232	-0.292818	0.0279129	0.102103	-0.394738	-0.149472	0.121907	0.469572	0.187217	-0.0104459	-0.41023	-0.18991	-0.130673	0.0880592
IGLV2-18	A0A075B6J9	-0.162436	0.19529	-0.13098	-0.0186943	-0.116812	0.0329165	0.114214	0.0839939	0.14419	-0.0152383	0.0668479	NaN	0.0818878	0.140358	0.22959	0.189203	0.267548	0.141009	0.146851	0.00529909	0.189068	0.266613	0.105407	-0.0455719	-0.296618	-0.00194944	-0.0603864	0.193151	0.107638	-0.224328	-0.0610852	-0.122346	-0.0512437	0.0941165	-0.106086	-0.0951785	0.0162277	0.0179673	0.0577821	-0.203119	0.160018	0.0370351	-0.152599	-0.173461	-0.0386041	-0.230487	-0.329838	-0.114068
IGLV3-10	A0A075B6K4	-0.260626	0.227554	0.308226	-0.016093	-0.0689245	0.0441914	0.105366	0.334091	0.129196	-0.0513152	0.489224	0.0818878	NaN	0.526812	0.424581	0.218019	0.339598	0.377519	0.104681	0.595806	0.0735796	0.363986	0.258316	0.0322336	-0.200714	0.00348749	0.00517357	0.080444	0.166808	-0.220143	-0.0130292	-0.401486	0.424581	0.0624449	-0.337978	-0.331556	0.237928	0.158891	-0.146573	-0.214251	0.141094	0.834647	-0.0270881	-0.14771	-0.220896	-0.206916	-0.176062	-0.170067
IGLV3-9	A0A075B6K5	-0.188884	0.281625	-0.113055	-0.0125106	-0.125245	0.0211374	0.114709	0.513012	0.119636	-0.173025	0.322495	0.140358	0.526812	NaN	0.468969	0.238993	0.367382	0.236737	0.141984	0.341051	0.13416	0.395864	0.306492	-0.203113	-0.233389	-0.0355526	-0.0945044	0.263346	0.0908757	-0.218008	-0.0785224	-0.0531888	0.18663	0.0756303	-0.298979	-0.313985	-0.0131756	0.242909	0.0512178	-0.137292	0.104357	0.555253	-0.0737017	-0.19103	-0.0476313	0.0399163	-0.119119	-0.19109
IGKV2-28;IGKV2D-28	A0A075B6P5;P01615	-0.36613	0.384522	0.042049	-0.256698	-0.16192	-0.174847	-0.0314471	0.229625	0.0482117	-0.356951	0.434784	0.22959	0.424581	0.468969	NaN	0.375846	0.369297	0.249663	0.191817	0.150269	0.0195547	0.238364	0.255464	-0.152101	-0.0797121	-0.0679521	-0.164713	0.139132	-0.0415143	-0.191206	-0.0476917	-0.0279623	-0.165191	-0.00475473	-0.359361	-0.593898	0.0253352	0.273146	-0.100079	-0.348034	0.382328	0.318968	0.0693873	-0.392847	-0.347526	-0.22344	-0.0339234	-0.330053
IGHV3-64	A0A075B6Q5	-0.0989256	0.310234	0.0582785	-0.0796472	-0.142927	0.0668242	0.328269	0.172078	0.403229	-0.237202	0.485629	0.189203	0.218019	0.238993	0.375846	NaN	0.132579	0.431938	0.0664916	-0.0710204	0.0115668	0.510353	0.385953	-0.0308803	0.270118	-0.136461	0.0921064	0.224025	0.0580393	-0.25264	-0.0837127	-0.651335	-0.0782045	0.23773	-0.119685	-0.274887	0.0859307	0.0840741	-0.105978	-0.101714	0.159448	0.0691767	-0.0836566	-0.140554	-0.223785	-0.277833	-0.113858	0.0230659
IGHV4-4	A0A075B6R2	-0.28665	0.237906	-0.135615	-0.125559	0.0442803	0.0314816	0.314108	0.387818	0.259456	-0.0695102	0.201273	0.267548	0.339598	0.367382	0.369297	0.132579	NaN	0.370594	0.175618	0.389306	0.115806	0.316157	0.397574	-0.11632	-0.394862	-0.0775777	0.120163	0.224615	0.0328681	-0.212354	-0.0367457	-0.122672	0.149808	0.188298	-0.200514	-0.180108	0.0940286	0.234426	-0.0511834	-0.246658	0.155305	0.306773	-0.269363	-0.215738	-0.162883	-0.252634	-0.243896	-0.0709869
IGKV2D-24;IGKV2-24	A0A075B6R9;A0A0C4DH68	-0.214332	0.172108	0.194986	0.0282866	-0.118466	0.25025	0.462667	0.365839	0.273939	-0.00055532	0.439003	0.141009	0.377519	0.236737	0.249663	0.431938	0.370594	NaN	0.125295	0.386468	0.0254428	0.586975	0.27488	-0.0408412	-0.19956	0.0755837	0.262709	0.245281	0.160862	-0.449238	-0.0150973	-0.328349	0.268172	0.183561	-0.111496	-0.117698	0.12173	-0.161566	-0.169421	-0.242827	0.103104	0.337198	-0.136588	0.0937819	-0.199614	-0.256436	-0.314786	-0.0138831
IGKV2D-29	A0A075B6S2	-0.0460529	0.0715925	0.0260179	-0.065245	-0.0148883	0.0502799	0.142041	0.170099	0.0427113	-0.214656	0.0891998	0.146851	0.104681	0.141984	0.191817	0.0664916	0.175618	0.125295	NaN	0.194093	-0.023984	0.0748508	0.157837	-0.173987	0.12815	-0.0160818	0.0397006	0.0627271	0.0162565	-0.127657	0.00246079	-0.136949	0.119497	0.193766	-0.0467548	-0.036582	-0.00346149	-0.0294879	0.0230834	-0.0813142	0.210795	0.108111	-0.0504193	-0.0931782	-0.0460241	-0.140449	-0.126926	-0.0467641
IGKV1-27	A0A075B6S5	-0.213206	0.147506	0.216191	0.242556	-0.0297142	0.169231	0.333364	0.442938	0.198289	-0.0503145	0.175905	0.00529909	0.595806	0.341051	0.150269	-0.0710204	0.389306	0.386468	0.194093	NaN	0.317828	0.158623	0.153007	-0.0526732	-0.25608	0.0717934	0.101553	0.248235	0.520316	-0.40539	-0.00587804	0.237531	0.456983	0.266352	-0.127209	0.064289	0.140047	-0.0840767	-0.0840631	-0.116877	-0.0993728	0.634818	-0.202453	0.0346343	-0.0444197	-0.0287765	-0.318024	0.0576895
IGKV1D-37	A0A075B6S9	0.00421586	0.0776655	0.158263	0.0629102	-0.0934945	-0.0610392	-0.0273972	0.101418	0.0314571	-0.0107234	-0.0208416	0.189068	0.0735796	0.13416	0.0195547	0.0115668	0.115806	0.0254428	-0.023984	0.317828	NaN	-0.0283188	0.0665378	-0.11443	-0.106006	-0.0526804	0.0618373	0.0255491	0.0895708	-0.113864	-0.0464727	0.0362497	0.0873001	0.123143	-0.083777	-0.0802082	0.124807	-0.0477373	-0.00765695	-0.100599	0.0120757	0.246986	-0.153453	-0.134548	-0.0247156	-0.164848	-0.163042	-0.190337
IGHV3OR16-12	A0A075B7B8	-0.493996	0.279433	0.693445	-0.0421465	-0.0470973	0.387749	0.696051	0.371659	0.540743	0.0926991	0.431392	0.266613	0.363986	0.395864	0.238364	0.510353	0.316157	0.586975	0.0748508	0.158623	-0.0283188	NaN	0.572191	-0.212114	-0.204192	-0.386292	0.28738	0.436382	-0.0451351	-0.37443	0.237886	0	-0.11993	0.35007	-0.29264	-0.305589	0.0710839	0.170895	-0.306943	-0.157959	0.0803559	0.197001	-0.00483556	-0.0168267	-0.43692	0	-0.163492	-0.159743
IGHV1OR15-1	A0A075B7D0	-0.161982	0.235873	-0.0477861	-0.0190389	-0.0867972	0.143275	0.398751	0.261636	0.368511	-0.106568	0.311677	0.105407	0.258316	0.306492	0.255464	0.385953	0.397574	0.27488	0.157837	0.153007	0.0665378	0.572191	NaN	-0.291669	-0.162967	-0.115335	0.175278	0.26212	0.0250432	-0.267968	0.0723982	0.264891	0.142178	0.333194	0.0973395	-0.0801026	-0.0533583	0.25963	-0.081614	-0.0107881	0.0844706	0.304379	-0.214791	-0.120045	-0.0280353	-0.187876	-0.219643	-0.0703003
NUCB2	A0A087WSV8;V9HW75	-0.0150389	-0.0539633	0.449679	-0.120036	0.146395	-0.0929319	-0.0684059	-0.0507039	-0.0261468	0.0611013	-0.0563642	-0.0455719	0.0322336	-0.203113	-0.152101	-0.0308803	-0.11632	-0.0408412	-0.173987	-0.0526732	-0.11443	-0.212114	-0.291669	NaN	-0.155373	0.0350208	0.152064	-0.108888	-0.00418648	0.0435912	0.0609882	0.0308165	-0.0300409	-0.0987425	0.00211901	0.112038	0.223371	-0.267331	-0.163659	-0.083082	0.233645	-0.0939381	0.144288	0.0957366	-0.174343	-0.0276739	0.107668	0.165909
TXNRD1	A0A087WSW9;A0A087WSY9;A0A182DWI3;E2QRB9;E9PIR7;F8W809;Q16881;Q16881-2;Q16881-3;Q16881-4;Q16881-5;Q16881-6;Q16881-7	0.557167	-0.0701204	-0.632575	0.377812	-0.170524	-0.299891	-0.23648	-0.0958053	-0.126314	0.169521	-0.11325	-0.296618	-0.200714	-0.233389	-0.0797121	0.270118	-0.394862	-0.19956	0.12815	-0.25608	-0.106006	-0.204192	-0.162967	-0.155373	NaN	0.43431	-0.257467	-0.178727	-0.0534104	0.0533268	0.122425	-0.907898	0.190944	-0.218795	0.297183	0.181959	-0.531125	-0.0695499	0.223586	0.2525	0.0202112	-0.0753077	-0.120765	0.191201	0.31628	-0.420787	0.183054	0.117864
IGHV4-30-2	A0A087WSY4	0.025237	-0.0351323	0.39454	-0.0365536	-0.0390615	-0.0333487	-0.0947681	-0.0462391	-0.0383842	-0.0342534	-0.0527366	-0.00194944	0.00348749	-0.0355526	-0.0679521	-0.136461	-0.0775777	0.0755837	-0.0160818	0.0717934	-0.0526804	-0.386292	-0.115335	0.0350208	0.43431	NaN	-0.0092144	-0.0263104	-0.0829899	0.0512283	-0.0194275	-0.501323	0.0752148	0.109163	-0.0326019	0.203749	-0.123863	-0.129604	-0.0130548	0.0691854	-0.0870328	-0.0187986	0.0129414	0.0710431	0.00578756	-0.0938578	0.0488129	-0.065053
CPB2	A0A087WSY5;Q96IY4	-0.209743	0.0191564	0.00100864	0.135771	0.0674325	0.352189	0.427699	0.208537	0.354463	0.204988	0.158014	-0.0603864	0.00517357	-0.0945044	-0.164713	0.0921064	0.120163	0.262709	0.0397006	0.101553	0.0618373	0.28738	0.175278	0.152064	-0.257467	-0.0092144	NaN	0.308978	0.206635	-0.324198	0.0342507	0.162634	0.259498	0.42448	0.0767789	0.261791	0.174199	-0.568144	-0.44167	-0.00771893	-0.143124	0.00645759	0.0475088	0.401383	-0.210019	-0.194302	-0.223155	0.35029
IGKV3D-15	A0A087WSY6	-0.154272	0.144042	0.206095	0.192071	-0.0829819	0.411315	0.36939	0.253852	0.265068	0.129474	0.240184	0.193151	0.080444	0.263346	0.139132	0.224025	0.224615	0.245281	0.0627271	0.248235	0.0255491	0.436382	0.26212	-0.108888	-0.178727	-0.0263104	0.308978	NaN	0.376503	-0.306788	-0.00818928	-0.194509	0.115067	0.312575	-0.13214	-0.00261324	0.136076	-0.216039	-0.184377	-0.10421	0.0294319	0.0367891	-0.0238287	0.157404	-0.0603912	-0.244376	-0.255519	0.0897528
IGKV1D-8	A0A087WSZ0;A0A0G2JQJ0	-0.127231	0.0487964	0.107478	0.239123	-0.112744	0.163075	0.265718	0.201039	0.147585	-0.0465191	0.172594	0.107638	0.166808	0.0908757	-0.0415143	0.0580393	0.0328681	0.160862	0.0162565	0.520316	0.0895708	-0.0451351	0.0250432	-0.00418648	-0.0534104	-0.0829899	0.206635	0.376503	NaN	-0.201926	0.0301214	0.373377	0.236612	0.286191	0.0492707	0.0863219	0.225029	-0.176092	-0.3212	0.0259944	-0.0678809	0.209334	-0.0530082	0.353018	-0.203512	0.238116	-0.218255	0.0377483
CNTNAP4	A0A087WTA1;A0A0A0MR20;E9PDN6;F5H107;Q9C0A0;Q9C0A0-2	0.209076	-0.166778	-0.259958	-0.0856194	0.332852	-0.303632	-0.439898	-0.295573	-0.378852	-0.152343	-0.316845	-0.224328	-0.220143	-0.218008	-0.191206	-0.25264	-0.212354	-0.449238	-0.127657	-0.40539	-0.113864	-0.37443	-0.267968	0.0435912	0.0533268	0.0512283	-0.324198	-0.306788	-0.201926	NaN	-0.107357	0.0426946	-0.311109	-0.258944	0.173679	0.0961563	-0.205439	0.19036	0.255651	0.325432	-0.140803	-0.110312	0.162764	-0.000528627	0.109152	0.120771	0.505484	0.214344
COL1A2	A0A087WTA8;P08123	0.00537098	-0.0159028	0.369791	0.0469027	0.0921143	0.0131195	0.0351834	-0.0482233	0.00518307	0.0137752	3.07575e-05	-0.0610852	-0.0130292	-0.0785224	-0.0476917	-0.0837127	-0.0367457	-0.0150973	0.00246079	-0.00587804	-0.0464727	0.237886	0.0723982	0.0609882	0.122425	-0.0194275	0.0342507	-0.00818928	0.0301214	-0.107357	NaN	0.13857	0.085309	-0.023611	0.105522	0.086505	-0.0507036	-0.0100299	-0.0273625	0.0600288	-0.00787369	-0.00467366	0.0507721	0.0655679	-0.0372685	-0.0417772	0.0907663	0.00708285
GCHFR	A0A087WTI4;H0YNM1;P30047;P30047-2	-0.103574	0.334978	-0.248737	-0.49232	-0.0368326	-0.345781	0.174202	-0.164449	0.172803	-0.16836	-0.232028	-0.122346	-0.401486	-0.0531888	-0.0279623	-0.651335	-0.122672	-0.328349	-0.136949	0.237531	0.0362497	0	0.264891	0.0308165	-0.907898	-0.501323	0.162634	-0.194509	0.373377	0.0426946	0.13857	NaN	-0.0969301	0.202028	-0.430465	0.360989	-0.604929	0.332452	-0.163555	0.466197	-0.178235	0.0709324	0.249549	0.019162	0.0854952	0.315427	0.407535	0.407559
PTPRJ	A0A087WTK0;A0A087WVC6;Q12913	0.10977	-0.0675638	0.107677	0.31921	0.0484952	0.333314	0.223751	0.20433	0.10419	0.352599	0.153695	-0.0512437	0.424581	0.18663	-0.165191	-0.0782045	0.149808	0.268172	0.119497	0.456983	0.0873001	-0.11993	0.142178	-0.0300409	0.190944	0.0752148	0.259498	0.115067	0.236612	-0.311109	0.085309	-0.0969301	NaN	0.146193	0.139958	0.355851	0.142709	-0.18623	-0.00849743	0.0558316	-0.332869	0.597366	-0.332455	0.176113	0.276177	0.420205	-0.289842	0.124469
KHSRP;FUBP1;FUBP1;KHSRP;KHSRP;KHSRP;KHSRP;FUBP1;FUBP1	A0A087WTP3;C9JSZ1;E9PEB5;M0QXW7;M0QYH3;M0R0I5;Q92945;Q96AE4;Q96AE4-2	-0.186501	0.159789	0.0656065	0.151531	0.0468585	0.241614	0.491809	0.171888	0.340789	-0.0054273	0.105673	0.0941165	0.0624449	0.0756303	-0.00475473	0.23773	0.188298	0.183561	0.193766	0.266352	0.123143	0.35007	0.333194	-0.0987425	-0.218795	0.109163	0.42448	0.312575	0.286191	-0.258944	-0.023611	0.202028	0.146193	NaN	-0.0766539	0.146213	0.0981198	-0.231691	-0.196149	0.0124108	-0.0201355	0.0122074	-0.0423155	0.103781	-0.163324	-0.0857285	-0.221585	0.167252
CNTN5	A0A087WTT8;A0A0A0MQX5;O94779;O94779-2	0.395788	-0.262264	0.150837	0.177428	0.0752395	0.0436725	-0.0408108	-0.00126701	-0.0520024	0.237014	-0.126232	-0.106086	-0.337978	-0.298979	-0.359361	-0.119685	-0.200514	-0.111496	-0.0467548	-0.127209	-0.083777	-0.29264	0.0973395	0.00211901	0.297183	-0.0326019	0.0767789	-0.13214	0.0492707	0.173679	0.105522	-0.430465	0.139958	-0.0766539	NaN	0.404718	-0.250261	-0.294545	0.212803	0.267299	-0.0562547	-0.000438048	-0.182061	0.370099	0.284901	0.343678	0.1183	0.261118
NBL1	A0A087WTY6;A3KFI1;A3KFI2;A3KFI3;A3KFI4;A3KFI5;E5RFZ1;P41271;P41271-2	0.414152	-0.388118	0.00538737	0.269514	0.234379	0.124908	0.169778	-0.0338898	0.0220093	0.403048	-0.292818	-0.0951785	-0.331556	-0.313985	-0.593898	-0.274887	-0.180108	-0.117698	-0.036582	0.064289	-0.0802082	-0.305589	-0.0801026	0.112038	0.181959	0.203749	0.261791	-0.00261324	0.0863219	0.0961563	0.086505	0.360989	0.355851	0.146213	0.404718	NaN	-0.114522	-0.377431	0.21459	0.404472	-0.46846	-0.149219	-0.114326	0.386759	0.487522	0.179758	0.0377487	0.424589
CDH1	A0A087WU43;A0A087WX17;A0A087WXI5;P12830;P12830-2	-0.164862	0.0888531	0.0636164	0.237469	0.0516604	0.245416	0.159529	0.0990908	0.104527	0.19337	0.0279129	0.0162277	0.237928	-0.0131756	0.0253352	0.0859307	0.0940286	0.12173	-0.00346149	0.140047	0.124807	0.0710839	-0.0533583	0.223371	-0.531125	-0.123863	0.174199	0.136076	0.225029	-0.205439	-0.0507036	-0.604929	0.142709	0.0981198	-0.250261	-0.114522	NaN	-0.226229	-0.197276	-0.183305	0.257865	0.178923	-0.0364945	0.0552887	-0.188416	-0.140647	-0.190526	0.110417
SYNJ2BP-COX16;SYNJ2BP-COX16;SYNJ2BP-COX16;SYNJ2BP-COX16;COX16	A0A087WUM0;A0A087WX56;A0A087WYV9;A0A087X1F5;Q9P0S2	-0.15456	0.250047	-0.14944	-0.190504	-0.0700002	-0.378763	-0.144423	0.0789484	-0.0954343	-0.354804	0.102103	0.0179673	0.158891	0.242909	0.273146	0.0840741	0.234426	-0.161566	-0.0294879	-0.0840767	-0.0477373	0.170895	0.25963	-0.267331	-0.0695499	-0.129604	-0.568144	-0.216039	-0.176092	0.19036	-0.0100299	0.332452	-0.18623	-0.231691	-0.294545	-0.377431	-0.226229	NaN	0.190093	0.0411639	0.105659	0.201346	-0.0516201	-0.47709	-0.000466765	-0.021549	0.159348	-0.423065
CSPG5	A0A087WUT8;O95196;O95196-2	0.375258	-0.174352	-0.0935975	0.138631	0.220485	-0.0993984	-0.181361	-0.112544	-0.160306	-0.00220701	-0.394738	0.0577821	-0.146573	0.0512178	-0.100079	-0.105978	-0.0511834	-0.169421	0.0230834	-0.0840631	-0.00765695	-0.306943	-0.081614	-0.163659	0.223586	-0.0130548	-0.44167	-0.184377	-0.3212	0.255651	-0.0273625	-0.163555	-0.00849743	-0.196149	0.212803	0.21459	-0.197276	0.190093	NaN	0.0173486	-0.088872	-0.106539	-0.412126	-0.327125	0.701553	0.173333	-0.0058375	-0.156609
OSCAR	A0A087WV17;A0A087X0P3;A0A087X1R2;A0A0A0MR14;A0A0A0MRF2	0.291511	-0.23681	0.0591458	0.0830097	0.0879575	0.0478349	-0.1215	-0.1218	-0.120602	0.0470812	-0.149472	-0.203119	-0.214251	-0.137292	-0.348034	-0.101714	-0.246658	-0.242827	-0.0813142	-0.116877	-0.100599	-0.157959	-0.0107881	-0.083082	0.2525	0.0691854	-0.00771893	-0.10421	0.0259944	0.325432	0.0600288	0.466197	0.0558316	0.0124108	0.267299	0.404472	-0.183305	0.0411639	0.0173486	NaN	-0.333647	-0.0234963	0.206406	0.308418	0.20452	0.158801	0.422897	0.313336
RRBP1	A0A087WVV2;A0A0A0MRV0;Q9P2E9;Q9P2E9-2;V9GY78	-0.231599	0.249779	0.055956	-0.193013	0.0579785	-0.0394785	-0.0111552	0.109037	-0.0629079	-0.289083	0.121907	0.160018	0.141094	0.104357	0.382328	0.159448	0.155305	0.103104	0.210795	-0.0993728	0.0120757	0.0803559	0.0844706	0.233645	0.0202112	-0.0870328	-0.143124	0.0294319	-0.0678809	-0.140803	-0.00787369	-0.178235	-0.332869	-0.0201355	-0.0562547	-0.46846	0.257865	0.105659	-0.088872	-0.333647	NaN	0.0176416	0.0374916	-0.269357	-0.323669	-0.323199	0.102479	-0.359088
IGKV2-40;IGKV2-40;IGKV2D-40	A0A087WW87;A0A087X0Q4;P01614	-0.160823	0.205575	-0.0558426	0.0256488	0.0127046	0.0418473	0.0320584	0.376629	0.0709735	-0.0207308	0.469572	0.0370351	0.834647	0.555253	0.318968	0.0691767	0.306773	0.337198	0.108111	0.634818	0.246986	0.197001	0.304379	-0.0939381	-0.0753077	-0.0187986	0.00645759	0.0367891	0.209334	-0.110312	-0.00467366	0.0709324	0.597366	0.0122074	-0.000438048	-0.149219	0.178923	0.201346	-0.106539	-0.0234963	0.0176416	NaN	-0.0305418	-0.0650125	-0.121499	-0.153179	-0.0919213	0.19532
TNXB	A0A087WWA5	-0.151469	-0.168558	-0.0566773	-0.100288	-0.0580768	-0.282329	-0.222143	-0.0798189	-0.24045	-0.093166	0.187217	-0.152599	-0.0270881	-0.0737017	0.0693873	-0.0836566	-0.269363	-0.136588	-0.0504193	-0.202453	-0.153453	-0.00483556	-0.214791	0.144288	-0.120765	0.0129414	0.0475088	-0.0238287	-0.0530082	0.162764	0.0507721	0.249549	-0.332455	-0.0423155	-0.182061	-0.114326	-0.0364945	-0.0516201	-0.412126	0.206406	0.0374916	-0.0305418	NaN	0.120653	-0.479151	0.056483	0.523608	0.0760027
SELENOM	A0A087WWF1;Q8WWX9	0.140758	-0.286934	0.0382771	0.153354	-0.00265736	0.283559	0.117051	-0.00500257	-0.00189308	0.304123	-0.0104459	-0.173461	-0.14771	-0.19103	-0.392847	-0.140554	-0.215738	0.0937819	-0.0931782	0.0346343	-0.134548	-0.0168267	-0.120045	0.0957366	0.191201	0.0710431	0.401383	0.157404	0.353018	-0.000528627	0.0655679	0.019162	0.176113	0.103781	0.370099	0.386759	0.0552887	-0.47709	-0.327125	0.308418	-0.269357	-0.0650125	0.120653	NaN	-0.0531382	0.298628	0.0773201	0.457976
NRN1	A0A087WWT2;Q9NPD7	0.553739	-0.231825	-0.0742448	0.332024	0.0844951	0.0515829	-0.0583061	-0.155729	-0.102813	0.256945	-0.41023	-0.0386041	-0.220896	-0.0476313	-0.347526	-0.223785	-0.162883	-0.199614	-0.0460241	-0.0444197	-0.0247156	-0.43692	-0.0280353	-0.174343	0.31628	0.00578756	-0.210019	-0.0603912	-0.203512	0.109152	-0.0372685	0.0854952	0.276177	-0.163324	0.284901	0.487522	-0.188416	-0.000466765	0.701553	0.20452	-0.323669	-0.121499	-0.479151	-0.0531382	NaN	0.228094	-0.134549	-0.00447334
SELENOW	A0A087WX02;F8WB74;P63302	0.211082	-0.113633	-0.298417	0.160059	0.0590948	0.0330635	-0.333266	-0.184906	-0.150886	0.0358071	-0.18991	-0.230487	-0.206916	0.0399163	-0.22344	-0.277833	-0.252634	-0.256436	-0.140449	-0.0287765	-0.164848	0	-0.187876	-0.0276739	-0.420787	-0.0938578	-0.194302	-0.244376	0.238116	0.120771	-0.0417772	0.315427	0.420205	-0.0857285	0.343678	0.179758	-0.140647	-0.021549	0.173333	0.158801	-0.323199	-0.153179	0.056483	0.298628	0.228094	NaN	0.125714	-0.250609
LAMA2	A0A087WX80;P24043	0.163635	-0.173507	0.08384	-0.113646	0.232787	-0.171213	-0.356855	-0.235658	-0.387479	-0.160858	-0.130673	-0.329838	-0.176062	-0.119119	-0.0339234	-0.113858	-0.243896	-0.314786	-0.126926	-0.318024	-0.163042	-0.163492	-0.219643	0.107668	0.183054	0.0488129	-0.223155	-0.255519	-0.218255	0.505484	0.0907663	0.407535	-0.289842	-0.221585	0.1183	0.0377487	-0.190526	0.159348	-0.0058375	0.422897	0.102479	-0.0919213	0.523608	0.0773201	-0.134549	0.125714	NaN	0.139682
ST3GAL6	A0A087WXB8;Q9Y274	-0.0492235	-0.261462	-0.282446	-0.0469802	0.132674	-0.0788165	0.0600455	-0.00313695	-0.0139525	0.0722073	0.0880592	-0.114068	-0.170067	-0.19109	-0.330053	0.0230659	-0.0709869	-0.0138831	-0.0467641	0.0576895	-0.190337	-0.159743	-0.0703003	0.165909	0.117864	-0.065053	0.35029	0.0897528	0.0377483	0.214344	0.00708285	0.407559	0.124469	0.167252	0.261118	0.424589	0.110417	-0.423065	-0.156609	0.313336	-0.359088	0.19532	0.0760027	0.457976	-0.00447334	-0.250609	0.139682	NaN
PAMR1	A0A087WXE9;E9PQ70;Q6UXH9;Q6UXH9-2;Q6UXH9-3	-0.402528	-0.0782712	0.095397	-0.00744787	0.0319437	-0.361631	0.0403003	-0.0363298	-0.0337336	0.0190822	0.251562	-0.123793	0.200358	-0.119653	0.0635883	0.244066	-0.136053	0.0882117	-0.0385516	-0.126169	-0.167245	0	-0.139524	0.260767	-0.311314	0.0152268	0.329651	0.10607	0.177484	0.0020799	-0.0166373	-0.109575	-0.0665026	0.222183	0.0517113	0.0105095	0.233321	-0.347219	-0.497535	0.118571	0.195412	0.323233	0.549367	0.343001	-0.50341	0.0443374	0.326782	0.463425
BCAM	A0A087WXM8;P50895	0.0378423	-0.0670896	0.073589	0.127982	-0.0035042	0.187831	0.120509	0.0882862	0.0712464	0.113633	0.0623121	-0.0404661	0.0487731	0.0206237	-0.0827809	0.0893635	-0.0649469	-0.0208295	-0.0214484	0.0543048	0.0309053	-0.288454	0.103809	-0.0277949	-0.000920465	-0.0540357	0.115952	0.0728332	0.043244	-0.0638501	0.0136774	-0.421297	0.10393	0.0922198	-0.0627749	0.0494057	0.24684	-0.15199	0.0487654	0.0433297	0.037256	0.0220328	-0.0733036	0.0107224	0.158676	-0.012201	-0.167846	0.0413842
COL5A1	A0A087WXW9;P20908	-0.0956527	-0.0730341	-0.145024	-0.0893253	-0.109287	-0.0346541	-0.105235	-0.0398607	-0.151218	-0.0287062	-0.0132151	-0.14194	-0.0212608	-0.0444693	-0.0738589	-0.000351111	-0.0911908	-0.0465332	-0.141159	-0.11516	-0.0110308	0.0194406	-0.0522992	0.118279	-0.193855	-0.0334631	0.0186068	-0.15677	-0.0515564	-0.00221556	0.173207	0.105529	-0.0859482	-0.0478679	-0.115491	-0.020611	-0.00626756	0.0369606	-0.117039	0.0161858	-0.0234074	-0.0472311	0.265482	0.128836	-0.0407221	-0.00865718	0.148661	0.0825963
CFHR3	A0A087WYK9;Q02985;Q02985-2;Q6NSD3	-0.140575	0.0104243	0.106733	-0.130414	-0.170408	-0.0806925	-0.000226777	0.0334842	0.0224521	0.0737386	0.312746	0.0125172	0.293688	0.143287	0.125859	0.0224958	0.0935476	0.0920008	0.0651682	-0.0199462	0.0016013	0.447258	0.143235	-0.0141836	-0.173986	0.0463371	-0.0452618	-0.000496855	-0.0286975	-0.0709411	-0.0845726	-0.332589	-0.00303012	0.00139527	-0.20722	-0.328369	0.0914342	0.0973344	-0.306572	-0.14705	-0.00394979	0.196894	0.285373	-0.158633	-0.324971	-0.0350669	-0.00987421	-0.0136683
SEZ6L2	A0A087WYL5;Q6UXD5-3;Q6UXD5-5	0.525253	-0.322848	-0.212431	0.242784	0.107783	0.167948	-0.00833223	-0.0851214	-0.0583476	0.445655	-0.34786	-0.0888037	-0.272319	-0.210736	-0.492349	-0.316712	-0.141824	-0.104139	-0.0324183	-0.00331839	-0.0431349	-0.511349	-0.0964464	-0.0848047	0.306005	-0.0234409	0.0287948	-0.0829159	-0.0224842	0.14457	0.0179731	0.10706	0.386946	-0.119066	0.46192	0.673782	-0.150761	-0.167096	0.416943	0.206094	-0.559932	-0.110918	-0.415788	0.228735	0.705334	0.29924	-0.15966	0.251045
FXYD6-FXYD2;FXYD6-FXYD2;FXYD6;FXYD6;FXYD6;FXYD6;FXYD6	A0A087WZ82;A0A0A6YYL5;E9PHZ3;E9PJ02;J3QKN1;Q9H0Q3;Q9H0Q3-2	-0.186017	-0.0502995	-0.0498584	-0.146377	0.171283	-0.0578998	-0.0835247	-0.124629	-0.156622	-0.0606592	0.0846849	-0.0173848	0.0160776	-0.0636005	0.176158	0.02792	-0.0529081	-0.0773013	0.0273007	0.0261214	-0.0457494	0.143904	-0.127291	0.0614086	0.122544	-0.0231884	-0.201762	-0.0118198	0.0244733	0.0618895	-0.0608007	0.169798	-0.23429	-0.0165943	-0.200937	-0.196927	0.0944632	-0.041099	-0.167692	0.0531626	0.250616	0.00222791	0.453958	-0.0342931	-0.326496	-0.0493209	0.282864	-0.0206444
RNASET2	A0A087WZM2;D6RHI9;O00584	-0.0287373	0.0311267	-0.0836446	-0.220691	0.322446	-0.22419	-0.234787	-0.183184	-0.249344	-0.334059	-0.128473	-0.216446	0.00735493	0.00727616	0.081765	-0.0680613	-0.0271486	-0.261346	0.0112581	-0.0629529	-0.0921096	-0.0768941	0.00935859	-0.037935	-0.07751	0.10002	-0.317574	-0.320972	-0.214913	0.48439	-0.00623693	0.447172	-0.239056	-0.132872	-0.0272039	-0.0959563	-0.159282	0.365341	0.201388	0.207266	0.100216	0.102248	0.0297558	-0.264133	-0.0314899	0.111487	0.416488	-0.139109
FCGR3B	A0A087WZR4	-0.0773516	0.00711935	0.161946	-0.104443	-0.286465	0.0470423	-0.122757	-0.0508989	-0.0569578	-0.0193689	0.0301345	0.00766018	0.01595	0.0639351	0.0636012	0.001819	0.0056938	-0.0211944	-0.0876471	-0.0150366	-0.00856361	0.281004	-0.0202731	0.00235663	0.0723459	0.017067	-0.129468	0.0542932	0.0834615	-0.00689627	-0.0596097	-0.24381	-0.119209	-0.154564	-0.0269017	-0.16267	-0.125986	0.077574	-0.184256	0.176562	0.0977274	0.0220733	0.185112	0.0946443	-0.190783	0.0665346	0.140286	-0.169701
CCL14	A0A087X089;Q16627;Q16627-2	0.0621086	-0.226956	0.0654394	0.208546	0.197965	0.112321	0.248607	0.0447125	0.1355	0.175487	0.00538155	-0.0618179	-0.147833	-0.20827	-0.312359	-0.159715	-0.0162141	-0.0158781	0.031004	0.207027	-0.121984	0.0856487	-0.00668588	0.106053	-0.0776271	-0.0283714	0.460183	0.175412	0.232124	-0.113773	0.143362	0.176888	0.227304	0.213512	0.156011	0.459323	0.132213	-0.370919	-0.350502	0.241726	-0.303098	-0.0199272	0.193174	0.466697	-0.0651225	-0.138365	0.0758915	0.294397
CTSH	A0A087X0D5;P09668	-0.158142	0.16163	0.0671531	0.0282938	0.0051386	-0.0755197	-0.105715	0.198235	-0.0578381	0.146435	0.0987905	-0.0160769	0.134611	0.021707	0.224425	-0.0499666	-0.00740674	0.0626087	0.0680655	0.0560334	-0.0509342	-0.229072	-0.0559897	0.18451	-0.0612843	0.0965998	0.118575	-0.00577887	0.101307	-0.0679944	0.0146368	-0.524221	-0.0204117	0.107162	0.0024534	-0.185214	0.140654	-0.0953361	-0.18047	-0.224112	0.1921	0.0089278	0.0597524	0.0470468	-0.236561	-0.0763687	-0.109814	0.295583
COL15A1	A0A087X0K0;P39059	-0.138876	0.0202896	0.113229	-0.129453	-0.0124271	0.000738676	0.00738055	-0.0349032	-0.0426637	0.0847367	-0.0038737	-0.0449511	-0.0797133	-0.00886696	0.0603177	0.0821682	-0.0245741	-0.0921923	-0.0743146	-0.0852704	-0.00440564	0.313419	-0.056347	0.183698	-0.224511	-0.19516	-0.085047	-0.0212921	-0.0320536	-0.00994139	-0.0430532	-0.32249	-0.19356	-0.0372142	-0.143058	-0.145499	0.269747	0.0420949	-0.181026	-0.115055	0.143843	-0.0895672	0.200248	-0.102258	-0.249904	-0.0266247	0.204315	-0.0546802
CSMD2	A0A087X0K4;Q7Z408;Q7Z408-4	-0.293451	0.220478	0.645352	0.0839898	0.0879894	-0.3748	0.115225	0.201228	-0.070965	-0.221381	0.225672	0.00926005	-0.00528681	0.0597166	0.103052	0.0192278	0.0667157	0.110808	-0.0918282	0.0711296	-0.0841681	0.821427	-0.120275	0.143717	-0.233576	0.429058	-0.0523139	0.0232183	0.0807986	0.410866	0.175808	0.226803	-0.0994727	0.445267	-0.00960601	-0.0521321	-0.081204	-0.254011	-0.17622	0.0417571	0.0192777	0.110224	0.36821	0.00306986	-0.180996	-0.379315	0.00239154	0.488003
CHL1	A0A087X0M8	0.255782	-0.0563555	-0.0689041	0.091148	0.23357	-0.0129617	-0.037047	0.0213443	-0.021629	-0.00169435	-0.295147	-0.0900334	-0.106688	0.112581	-0.0491065	-0.022625	-0.0149447	-0.21828	0.0257224	-0.012777	0.00645223	-0.268725	0.0747083	-0.0960689	-0.010922	-0.0883388	-0.232864	-0.120611	-0.174333	0.202549	0.0512284	0.448036	0.0809904	-0.0531123	-0.0259602	0.18508	-0.104167	0.229205	0.644208	0.106394	-0.00645706	-0.0780496	-0.37766	-0.26314	0.569622	0.305926	0.0629937	-0.140684
COL6A1	A0A087X0S5;P12109	0.49895	-0.376108	-0.0558155	0.284495	0.445365	0.0474051	-0.182879	-0.236519	-0.228961	0.306463	-0.466201	-0.195298	-0.205539	-0.224617	-0.463766	-0.339792	-0.246203	-0.280613	-0.10241	-0.146723	-0.0908212	-0.397695	-0.298563	0.108223	0.144789	0.0372274	-0.103168	-0.187945	-0.121983	0.495789	0.0368085	-0.15106	0.108057	-0.121992	0.355861	0.46343	-0.150563	-0.183619	0.457583	0.232985	-0.286144	-0.108161	-0.188568	0.198185	0.548646	0.219141	0.138925	0.249714
KRT81;KRT86;KRT83;KRT81	A0A087X106;O43790;P78385;Q14533	-0.239155	0.203335	0.163027	0.00270223	-0.215775	0.138575	0.0292384	0.149436	0.138551	0.022193	0.245136	-0.000706442	0.24922	0.129269	0.234227	0.198362	0.0454462	0.277183	0.0102072	0.093451	0.000487996	0.395433	-0.119502	0.292039	-0.0796748	0.10028	0.143192	0.162774	0.145503	-0.316962	-0.0446385	-0.375815	-0.106388	0.0625351	-0.301556	-0.425391	0.321945	-0.300537	-0.330332	-0.387538	0.332432	0.0361404	0.251747	0.0258333	-0.441342	-0.0752965	-0.162288	-0.287212
NOMO1;NOMO1;NOMO3;NOMO3;NOMO1;NOMO2;NOMO2	A0A087X117;A0A0G2JN29;J3KN36;P69849;Q15155;Q5JPE7;Q5JPE7-2	-0.372513	0.227282	-0.284592	-0.166941	-0.0986848	0.0636603	0.35037	0.0489484	0.193201	-0.105877	0.421052	0.00757089	0.239175	0.101368	0.142668	0.454438	0.134327	0.37781	0.111926	0.125309	0.0497361	0.118064	0.260688	-0.0141792	-0.401018	-0.0233668	0.439303	0.187929	0.191137	-0.223127	-0.0815209	0.231434	0.152901	0.292938	-0.143396	-0.11769	0.107355	-0.186726	-0.25584	-0.106387	0.0849589	0.156457	0.049907	0.0712001	-0.229404	-0.0749696	-0.0872294	0.277807
CLCNKB	A0A087X136;P51801	0.272776	-0.172888	-0.23016	0.114954	0.0295083	0.0585548	0.103883	-0.00278776	0.0167864	0.244632	-0.152197	-0.169967	-0.262168	-0.228205	-0.446413	-0.255827	-0.0494511	-0.0645623	-0.0440681	0.0224035	-0.053798	-0.334324	0.0542671	-0.0206122	0.23897	-0.0416185	0.274128	-0.0508177	0.00277656	-0.00502211	0.124577	0.308417	0.358208	0.0549349	0.345815	0.643682	-0.166269	-0.132244	0.11565	0.252786	-0.486484	-0.140075	-0.293175	0.310459	0.421143	0.0789702	-0.156512	0.303348
UNC5C	A0A087X152;D6RE16;E0CX15;O95185;O95185-2	0.0941327	-0.172924	-0.147874	0.0490867	-0.0189048	0.0971954	0.00439041	0.029174	0.17013	0.316491	-0.0670788	-0.0381973	-0.0594507	-0.0638103	-0.193633	-0.123909	-0.0582266	0.149679	-0.00901303	0.146868	-0.103172	-0.132208	-0.122811	0.215719	-0.00847833	-0.0335561	0.0511622	-0.0562779	0.0293731	-0.235455	0.0113039	-0.273379	0.230806	-0.0553063	0.0869958	0.241877	0.0377257	-0.367066	0.0211027	-0.0695695	-0.154677	0.0027818	-0.0214479	0.0861274	0.098395	0.445099	-0.251366	0.0869785
SELENOF	A0A087X1G7;A0A0B4J1S4;O60613	0.0243697	-0.0251901	-0.129345	-0.216104	-0.019993	-0.145924	-0.288239	-0.106111	-0.215566	-0.247005	-0.0240558	-0.127875	-0.0567473	-0.0525972	0.0467197	-0.0758925	-0.166095	-0.178793	0.280481	-0.216452	-0.117164	-0.199151	-0.206006	0.148448	-0.0380976	0.0289619	-0.156264	-0.188261	-0.128236	0.178158	0.0413858	0.25969	-0.0929895	-0.177725	-0.115914	-0.0254053	-0.00535341	-0.00956153	-0.0466952	0.0276283	0.0929517	-0.0277616	0.517585	-0.135331	-0.114463	0.0143968	0.300428	-0.0302251
GPX3	A0A087X1J7;P22352	-0.126462	0.200662	0.00566439	-0.175911	-0.0481593	-0.270834	-0.329041	-0.0808166	-0.224263	-0.408582	0.0232559	-0.00575859	0.0698144	0.278295	0.460469	0.068683	-0.0372656	-0.150796	0.0246371	-0.235411	0.00196535	0.0364721	-0.0628222	0.0249969	0.0900347	0.179833	-0.419909	-0.103411	-0.235311	0.183168	-0.0318897	0.141105	-0.452474	-0.194666	-0.252935	-0.477213	-0.112796	0.384965	0.0659592	-0.0462089	0.517816	0.0554401	0.294381	-0.336977	-0.22894	0.0597373	0.465449	-0.347866
ACAN	A0A087X1T7;E7EX88;H0YM81;P16112;P16112-2	0.0404748	0.0471114	0.374726	0.0122427	-0.018125	-0.0636105	-0.0816441	-0.117509	-0.072148	-0.0776101	-0.0596736	-0.0443077	-0.0392191	-0.0707974	0.00106329	-0.0870976	-0.0448656	-0.0726091	-0.0124988	-0.052698	0.0314993	0.0141344	0.0967543	0.00773092	-0.0904187	-0.034489	-0.0618848	-0.0285248	-0.0474864	-0.0486255	0.940274	0.155989	-0.0774184	-0.0734459	-0.0475783	-0.00877082	-0.120579	0.0682729	-0.0257583	0.0924161	-0.0091794	-0.0160644	0.027938	-0.0465989	-0.012614	-0.0519868	0.13197	-0.0378786
NCAM1	A0A087X1V2	-0.20798	0.108482	0.0550297	-0.421366	-0.00563817	-0.393465	-0.26247	-0.0619881	-0.190145	-0.304761	0.0805838	0.0355313	0.0333893	0.0941748	0.366294	-0.0399503	0.0741246	-0.108705	0.191784	-0.199686	-0.0677771	0.157518	-0.117902	0.0161295	-0.0103922	-0.0620974	-0.476275	-0.219118	-0.256635	0.223871	0.0241192	-0.147401	-0.371808	-0.241079	-0.22607	-0.356436	-0.0379691	0.408992	0.131819	-0.160067	0.230483	-0.0725996	0.26115	-0.338367	-0.231489	-0.111529	0.336092	-0.208781
EFHD1;EFHD1;EFHD2;PP1187;EFHD2;EFHD1;EFHD1	A0A087X1Z2;C9JTV4;H0Y4Y4;Q8WYH2;Q96C19;Q9BUP0;Q9BUP0-2	-0.0646283	0.0269221	0.349371	-0.156214	-0.0708871	-0.369115	0.0998301	0.131438	-0.0509071	-0.0258938	0.0657944	-0.0613057	0.189185	0.047248	0.195434	-0.119816	0.174566	0.18596	-0.0135117	0.00447594	0.00929898	-0.023319	-0.0768524	-0.199234	0.201853	0.14838	-0.207242	-0.0568915	-0.115536	-0.0319124	-0.218158	-0.604211	-0.130264	-0.223362	0.454959	-0.188206	-0.108846	0.0139161	0.318292	-0.362997	0.00914425	0.0215795	-0.265759	0.0467323	0.0204703	-0.064241	-0.179271	0.311726
EFNA5	A0A087X240;P52803	0.248702	-0.38326	0.164234	0.126615	0.117205	0.204983	-0.119357	-0.0852793	-0.179058	0.424962	-0.137653	-0.182516	-0.0843324	-0.182094	-0.360547	-0.291465	-0.272907	-0.0819155	-0.0776481	-0.0346547	-0.0974254	-0.308714	-0.35087	0.179653	-0.0907783	0.0296549	0.074659	-0.00946471	0.0965689	0.136948	-0.00340384	-0.333194	0.198594	-0.138773	0.185325	0.250355	0.000290953	-0.41124	-0.0109953	-0.00083834	-0.202232	-0.0433714	0.214309	0.255576	0.178823	0.249232	0.0230753	0.12646
AP2B1	A0A087X253;P63010;P63010-2;P63010-3	-0.0723975	0.159811	-0.277395	-0.0955537	-0.0579075	0.0424126	-0.0904868	0.0611228	0.000790869	0.0625799	-0.0620255	-0.0322586	0.0654467	-0.0090451	-0.0017276	0.0391154	0.113936	-0.00696684	-0.00110849	0.049878	0.139351	-0.180475	-0.0488914	0.043229	-0.0181635	-0.0861744	-0.0427997	-0.0467408	0.0709538	-0.0654097	-0.0279139	0.274318	0.0781458	-0.0287124	-0.164784	0.0678092	0.139423	0.0169466	-0.0708461	0.00518194	-0.0458396	0.0613198	-0.030318	-0.151593	-0.0449901	-0.0206452	-0.0773216	0.014714
LAMA4	A0A0A0MQS9;A0A0A0MTC7;Q16363;Q16363-2	0.0857588	-0.26518	0.219402	0.0594765	0.0338697	0.151587	-0.220071	0.023691	-0.23865	0.204939	-0.185016	-0.215609	-0.0296105	-0.0654819	-0.057299	-0.268488	-0.243085	-0.0274094	-0.0352092	-0.107403	-0.0942865	0.245148	-0.39321	0.32474	0.435001	-0.00361173	0.171654	0.0505135	0.0298274	0.0342853	-0.131808	-0.59709	-0.0712003	-0.159037	0.544283	0.0168031	0.0624044	-0.449208	-0.0671251	-0.145824	0.179054	-0.0275942	0.218384	0.423428	-0.158551	0.20439	0.233526	-0.0506766
SEMA6A	A0A0A0MQU6;Q9H2E6;Q9H2E6-2	0.225004	-0.101561	-0.167041	0.033847	0.388476	-0.10402	-0.226229	-0.14549	-0.226646	0.00501866	-0.2468	-0.0483222	-0.0715118	-0.114167	-0.130266	-0.171077	-0.0525821	-0.194862	0.00836734	-0.143365	-0.0537786	-0.422497	-0.114248	-0.0520225	-0.154031	-0.0871598	-0.318573	-0.212743	-0.199165	0.378309	0.0716192	-0.0624365	-0.0259636	-0.215143	0.064856	0.0339724	-0.0698641	0.173191	0.39305	-1.79426e-05	-0.00901753	-0.0196781	-0.268733	-0.235961	0.249756	0.025142	0.0215335	-0.215972
CACHD1	A0A0A0MQY7;Q5VU97	0.186899	-0.239768	0.137498	0.0328544	0.415531	-0.0814418	-0.345387	-0.271943	-0.313391	-0.0135175	-0.26156	-0.168333	-0.0528875	-0.222973	-0.196189	-0.276459	-0.262603	-0.278396	-0.110268	-0.262534	-0.124798	-0.393174	-0.35895	0.230938	-0.118712	0.028335	-0.299314	-0.231929	-0.0713306	0.645197	-0.01488	-0.0938594	-0.200489	-0.25877	0.0834381	-0.000231475	0.0422778	-0.0697279	0.208919	0.129197	0.046898	-0.03368	0.167969	0.0111187	0.0202655	-0.0180135	0.307367	0.111803
FGFR2	A0A0A0MR25;P21802;P21802-10;P21802-11;P21802-12;P21802-13;P21802-15;P21802-16;P21802-17;P21802-18;P21802-19;P21802-2;P21802-3;P21802-5;P21802-6;P21802-7;P21802-8;P21802-9	0.35024	-0.247242	-0.322	0.207647	0.251962	-0.00674235	0.103839	0.109435	0.0725594	0.220585	-0.25007	-0.150234	-0.157786	-0.137339	-0.282412	-0.117156	0.0698328	-0.0382365	0.00428132	0.121496	-0.0260875	-0.184114	-0.0829202	0.0197339	0.222547	-0.09608	0.121237	-0.0935506	-0.0205156	0.083586	0.0144575	0.0560312	0.313611	0.0242144	0.216024	0.522046	-0.0982196	-0.133781	0.316174	0.144587	-0.360212	-0.0915573	-0.335088	0.116546	0.384196	0.511298	-0.0796249	0.238424
PCMT1	A0A0A0MRJ6;F6S8N6;H7BY58;P22061;P22061-2	0.39025	-0.242208	0.112416	0.115419	-0.0815066	-0.163593	-0.337105	-0.14915	-0.207049	0.217631	-0.111943	-0.245481	-0.161063	-0.193476	-0.341263	-0.221199	-0.312998	-0.220337	-0.138096	-0.0788947	-0.0783592	-0.582871	-0.359528	0.0992666	0.2819	0.135648	-0.0817613	-0.146658	0.0349001	0.249828	-0.00917841	0.279632	0.147411	-0.227902	0.334686	0.328788	-0.0744542	-0.231459	0.0376224	0.360972	-0.328244	-0.0386141	0.0917038	0.293707	0.204049	0.309094	0.160151	0.184102
F5	A0A0A0MRJ7;P12259	-0.0801453	-0.0576706	-0.124173	0.0498692	0.545235	0.0670671	0.087838	-0.00743607	-0.12083	-0.00378767	-0.0540953	-0.109987	0.0513508	-0.00163419	0.0289077	-0.0393447	0.104638	-0.0544016	0.0277334	0.0441286	-0.0359093	0.0543533	0.0116939	0.183879	0.0539296	-0.0917715	0.14189	0.0333281	0.000180952	0.0936475	0.0064883	0.0156947	-0.0596562	0.0353613	-0.0701512	0.0671062	0.152484	-0.0129968	-0.0723045	0.0416305	0.275794	0.129931	0.0936989	0.0251765	-0.180057	-0.10536	0.276662	0.0344096
IGKV3D-11;IGKV3-11	A0A0A0MRZ8;P04433	-0.35365	0.266312	0.0878142	-0.0052603	-0.112266	0.0292694	0.191122	0.366014	0.175005	-0.064204	0.342509	0.0269373	0.390489	0.295884	0.229453	0.11246	0.277982	0.387099	0.125888	0.428586	0.0575523	0.470897	0.184996	0.0158111	-0.145399	-0.0600835	0.327096	0.258526	0.255496	-0.343	0.0255709	-0.175713	0.0948907	0.193387	-0.0369484	-0.186322	0.238364	-0.125817	-0.366582	-0.229532	0.244067	0.431697	0.212437	0.0789737	-0.413144	-0.17651	-0.14607	0.026485
IGHD	A0A0A0MS09;P01880;P01880-2	0.0321319	-0.0976531	0.109933	-0.0496719	0.0590524	0.183638	0.226581	0.172208	0.0444695	0.0850559	0.124984	-0.0330047	-0.0385453	-0.0678167	-0.0566703	0.171256	0.0116589	0.223739	-0.0479878	0.0394511	-0.046262	0.200218	0.11907	0.219398	-0.299974	-0.138819	0.15153	0.110716	0.0508114	-0.241641	0.085909	-0.496081	0.13321	0.0890474	-0.117791	0.165247	0.141749	-0.149008	-0.0171741	-0.135434	0.0838118	-0.0294915	0.125174	0.044242	-0.0643016	-0.135496	-0.0939868	-0.0143447
IGHV3-49	A0A0A0MS15	-0.276385	0.186425	0.0168253	0.0600366	-0.244622	0.212603	0.356166	0.187425	0.365413	0.0332425	0.409972	0.115857	0.142474	0.11137	0.0872874	0.460415	0.130054	0.223687	0.0156605	0.131772	0.0758453	0.327646	0.251102	-0.107001	-0.0523671	-0.0142299	0.350438	0.410111	0.287612	-0.27864	-0.00945941	0.103612	0.0261572	0.290152	-0.0758992	-0.0729503	0.255266	-0.118347	-0.398303	-0.021379	-0.0511777	0.118699	0.0880306	0.241224	-0.217773	-0.254136	-0.159845	0.371026
LILRB4	A0A0A0MS20;A0A0A0MSZ8;A0A0G2JM38;A0A0G2JM43;A0A0G2JM57;A0A0G2JM84;A0A0G2JMH7;A0A0G2JML1;A0A0G2JNE9;A0A0G2JNL1;A0A0G2JP25;A0A0G2JP84;A0A0G2JPA9;A0A0G2JPC7;A0A0G2JPU4;A0A0G2JPX5;A0A0G2JQ10;A0A0G2JQ20;A8MUE1;C9JST2;Q8NHJ6;Q8NHJ6-2;Q8NHJ6-3	0.199145	-0.115557	0.133766	0.116635	0.0600718	-0.0437406	-0.122305	-0.0236855	-0.106498	0.0217253	-0.111059	-0.0523073	-0.119647	-0.158249	-0.121988	-0.104687	-0.0203762	-0.0761412	0.122325	-0.0529447	-0.0849504	-0.324062	-0.260566	0.0100131	0.557097	-0.0270842	-0.106523	-0.0556917	0.0241844	0.12097	-0.024456	-0.245878	0.0044467	-0.137445	0.227145	0.193353	0.00843128	-0.00490519	0.239525	0.224988	-0.0962643	-0.0360896	0.0392673	0.0860009	0.0659262	0.129399	0.21431	0.191353
CAMK2G	A0A0A0MS52;A0A0A0MT11;H0Y6G2;Q13555;Q13555-10;Q13555-2;Q13555-3;Q13555-4;Q13555-5;Q13555-6;Q13555-7;Q13555-8;Q13555-9;Q5SWX3;Q8WU40	0.295846	-0.184085	0.0282072	0.0532695	-0.0354588	-0.161505	-0.367529	-0.271681	-0.309987	0.0157869	-0.220441	-0.164708	-0.199863	-0.221958	-0.217156	-0.334271	-0.401702	-0.311246	-0.163448	-0.272269	-0.14106	-0.451048	-0.374627	0.0438224	0.308055	0.182649	-0.220001	-0.155838	-0.00808394	0.486244	0.00292324	0.24463	-0.219411	-0.264474	0.215294	0.0820392	-0.217526	-0.0861255	-0.029858	0.286084	-0.119842	-0.094557	0.416573	0.277916	-0.0685927	0.405352	0.512138	0.104113
PDGFA	A0A0A0MSC4;H7BYW6;P04085;P04085-2	0.0437988	0.0996669	0.207298	-0.155302	-0.276955	-0.375119	-0.385658	-0.078225	-0.164204	-0.187232	0.0235447	0.0114788	0.0655146	0.11165	0.221673	-0.0215503	-0.0410596	-0.0980838	-0.0514085	-0.0847533	-0.0229646	-0.320083	-0.173185	0.0409571	-0.0983945	0.0205878	-0.509487	-0.23151	0.00976042	0.0263995	-0.0287417	-0.300163	-0.177869	-0.348843	-0.24844	-0.437841	-0.058732	0.314952	-0.0221424	-0.172805	0.17141	0.053354	0.156337	-0.321588	-0.164994	0.589388	0.110807	-0.560513
ACE	A0A0A0MSN4;P12821;P12821-2	-0.110686	-0.0370007	0.852079	-0.178665	-0.0545654	0.314033	0.008082	0.0747464	-0.0988177	0.107748	0.0547735	0.271847	0.183305	0.0615904	0.133241	0.155834	0.0761189	0.188843	0.181424	0.0701182	0.0338461	0.299651	-0.066191	0.0669072	-0.258736	0.19441	-0.0916506	-0.0894636	0.0302066	-0.0290353	-0.11059	-0.586753	0.0448475	0.0404348	-0.0721068	-0.31609	0.24196	0.131986	-0.0629449	-0.27432	-0.00955089	0.0666283	0.0354461	-0.122059	-0.223056	0.107286	-0.0806662	-0.0556207
PLS3	A0A0A0MSQ0;P13797;P13797-2;P13797-3	0.288775	-0.201755	0.266443	0.212681	-0.000361867	0.287556	0.202992	0.185811	-0.00627455	0.347997	0.0171898	-0.056985	-0.168885	-0.211333	-0.401991	-0.0631134	-0.0224977	0.0907548	-0.0771346	0.0616989	0.22244	0.177049	0.0634582	-0.0758515	0.214631	0.336644	0.467734	0.106947	0.198747	-0.0264707	0.0529157	0.494729	0.311815	0.338773	0.326387	0.533772	-0.0141179	-0.488576	-0.273318	0.4479	-0.329572	0.254898	-0.0651581	0.550519	0.0669478	0.121005	0.109972	0.440593
DDR1	A0A0A0MSX3;A0A0G2JNZ7;Q08345;Q08345-2;Q08345-5;Q08345-6	0.02847	-0.129628	0.197221	0.0204386	0.159328	-0.0435837	-0.103537	-0.0715336	-0.0977231	0.147839	-0.163544	-0.137223	-0.110965	-0.212939	-0.134688	-0.201479	-0.100003	-0.136958	-0.111491	-0.0696119	-0.045344	-0.321326	-0.288155	0.375283	-0.0578067	0.102616	0.0003704	-0.0778305	0.0129275	0.26717	-0.0558801	-0.122497	-0.035685	-0.0757932	0.0183621	0.188498	0.104165	-0.189464	-0.0627663	0.0440024	-0.00189642	-0.0503223	0.135046	0.0922739	-0.0961614	-0.151689	0.198354	-0.0382833
ATP1A3	A0A0A0MT26;P13637;P13637-2;P13637-3	0.162676	-0.175632	0.202728	0.242018	0.104187	0.270163	0.22354	0.075702	0.125839	0.313594	-0.108101	-0.0133261	-0.11227	-0.0596504	-0.30671	-0.178327	-0.10198	0.0312681	0.0955531	0.142938	-0.00161381	-0.0515939	-0.0053737	0.0314881	-0.0131815	0.049371	0.218525	0.14284	0.00733212	-0.0936587	0.138275	0.378329	0.259599	0.16926	0.0711721	0.403365	-0.00393321	-0.425969	0.0268014	0.00844054	-0.267091	-0.058388	-0.00516599	0.229893	0.296628	-0.0909462	-0.227982	0.257669
LIPA	A0A0A0MT32;P38571;P38571-2	-0.148208	0.0428351	-0.0149875	-0.00059092	0.136392	-0.304665	-0.347368	-0.0766249	-0.186767	0.0710402	-0.0949959	-0.0778786	-0.0543871	0.00312601	0.0848723	0.00483751	-0.0155798	-0.110956	-0.0983613	-0.154633	0.069679	0.12502	-0.25782	0.202606	0.215942	-0.0317049	-0.281726	-0.133336	-0.16089	0.0991062	-0.0164619	-0.44725	-0.215709	-0.183947	-0.20163	-0.354126	0.247369	0.0999383	-0.0876593	-0.189554	0.32989	-0.0611858	0.151814	-0.261457	-0.298855	0.0526143	0.215445	-0.217229
IGKV6D-21	A0A0A0MT36	-0.134946	0.0387748	-0.226081	0.0331648	0.00780794	0.262625	0.328637	0.0374543	0.328303	-0.083826	0.130285	0.143104	0.0319361	0.0558584	0.116739	0.126791	0.112562	0.0591214	0.0675882	0.0543614	0.026194	0.550605	0.22291	-0.13463	-0.126773	0.0439674	0.199792	0.32545	-0.00618775	-0.179673	-0.0273071	0.201654	0.0130045	0.42655	-0.113615	0.0665027	-0.0057006	-0.0417967	0.0761389	-0.0516522	-0.0674976	-0.046935	-0.190742	-0.0729712	0.068191	-0.244863	-0.171424	0.214447
CHGB	A0A0A0MT66	-0.0836179	0.161712	-0.0121038	-0.39378	-0.243917	-0.325301	-0.27038	-0.0881327	-0.117984	-0.248552	0.00812743	-0.00019782	-0.0592726	0.0646368	0.184258	-0.079633	-0.10695	-0.136848	0.052724	-0.274731	0.0221829	0.0722787	-0.0807459	-0.0204935	-0.124981	0.0582696	-0.471362	-0.201005	-0.172707	0.184075	-0.0602796	0.174387	-0.348804	-0.296733	-0.329348	-0.273	-0.154658	0.425153	0.0470418	-0.0468974	0.0667451	-0.0743808	0.0336257	-0.291379	-0.0549058	0.136508	0.193762	-0.307211
IGKJ4	A0A0A0MT69	-0.13308	0.0410402	0.161417	0.169967	-0.0186143	0.300985	0.379629	0.306927	0.320359	0.25797	0.0631867	0.177492	0.0655183	0.0217255	-0.0407072	-0.0267926	0.324175	0.204199	0.0857502	0.386569	0.191389	0.252523	0.109491	0.117454	-0.211996	-0.0721991	0.415642	0.428561	0.291697	-0.346797	0.0617255	0.169437	0.198232	0.352268	-0.0965034	0.170877	0.316419	-0.318896	-0.189782	-0.0711309	-0.0716053	-0.0239907	-0.132464	0.156913	-0.0586017	-0.0409345	-0.332977	0.0720795
C16orf89	A0A0A0MT71;Q6UX73;Q6UX73-2	0.197615	-0.120641	-0.149706	0.136344	-0.0875005	0.0717901	-0.0300716	-0.022932	-0.00167688	0.309265	-0.0952388	-0.107748	-0.0290448	-0.0721775	-0.147765	-0.136377	-0.126801	-0.0154219	-0.0681712	0.102037	-0.0885084	-0.195432	-0.144825	0.163164	0.202957	-0.140964	-0.0497913	0.00447861	0.131709	-0.101467	0.0615921	-0.230629	0.166757	-0.181835	0.0248471	0.154069	0.0698785	-0.270571	0.0123031	-0.0622515	-0.184412	-0.0247724	0.0251541	0.161613	0.153047	0.466059	-0.118283	0.0114322
SCUBE2	A0A0A0MTC8;Q9NQ36;Q9NQ36-2;Q9NQ36-3	-0.083533	-0.0999294	0.374155	-0.155923	0.308644	-0.0198541	-0.0580886	-0.00839945	0.0572779	-0.0387954	-0.0135247	-0.14099	-0.0580678	-0.146296	0.0368389	-0.156528	-0.0796048	-0.132021	0.0372108	0.0452264	-0.137964	0.0683601	-0.192888	0.200033	-0.276284	0.0245921	0.101102	-0.0443834	-0.00972035	0.168608	0.0991397	0.320969	-0.23816	-0.0459501	0.205435	0.0910894	-0.0136052	-0.110766	-0.119913	-0.0609454	1.40447e-05	-0.0655533	0.176734	0.126212	-0.221803	-0.173663	0.169655	-0.00546766
NLGN4X;NLGN4X;NLGN4X;NLGN4Y;NLGN4Y	A0A0A0MTH0;Q8N0W4;Q8N0W4-2;Q8NFZ3;Q8NFZ3-2	0.330948	-0.280266	-0.20927	0.0641127	0.265082	-0.229117	-0.382695	-0.265348	-0.311511	0.0213997	-0.39238	-0.157612	-0.2067	-0.149878	-0.243201	-0.429593	-0.210411	-0.334314	-0.130344	-0.169768	-0.114014	-0.521159	-0.369133	0.12859	0.114881	0.0332087	-0.329834	-0.29197	-0.17586	0.595167	0.0279694	-0.0162797	-0.0539068	-0.33917	0.256078	0.214802	-0.152206	-0.0516616	0.37569	0.110823	-0.143949	-0.0683241	0.0336608	0.0111943	0.221444	0.479151	0.340825	0.0232513
DBI	A0A0A0MTI5;B8ZWD1;P07108;P07108-2;P07108-3;P07108-4;P07108-5	0.474786	-0.162816	-0.315602	0.103781	0.0355576	-0.0529572	-0.0872336	-0.113448	-0.112098	0.276379	-0.285412	-0.0868697	-0.269866	-0.162289	-0.38354	-0.253843	-0.139421	-0.203279	-0.0503117	-0.0119485	-0.0458212	-0.401901	0.035915	-0.208681	0.35424	-0.0971181	-0.107757	-0.104399	-0.108865	0.155857	0.0842327	0.40108	0.281541	-0.113428	0.311677	0.497237	-0.167625	0.0785721	0.322788	0.319005	-0.520912	-0.144873	-0.291902	0.171377	0.598417	0.24656	-0.0499551	0.163631
FAIM2	A0A0A0MTP9;F8VZI9;Q9BWQ8	0.275334	-0.185345	0.119927	0.0155411	0.0165204	-0.229605	-0.0968116	-0.0499907	-0.159406	0.128716	-0.19202	0.157792	-0.21033	-0.0805661	-0.195157	-0.0737254	-0.124305	0.00844892	0.00232213	0.0500156	0.0369144	-0.377979	-0.0684567	0.0210278	-0.0529095	0.0129743	-0.178404	-0.155943	-0.0738825	-0.00591023	-0.00272451	0.246511	0.119413	-0.130204	0.22595	0.423958	-0.291641	0.0819793	0.381355	0.12332	-0.142417	-0.109375	-0.1437	-0.121047	0.363565	0.214216	0.0141685	-0.0720932
RGMA	A0A0A0MTQ4;Q96B86;Q96B86-3;Q96B86-4	0.460709	-0.306127	-0.0373706	0.0592498	0.282512	-0.249718	-0.413391	-0.300024	-0.368772	0.0954184	-0.444773	-0.190736	-0.263205	-0.248506	-0.287871	-0.363356	-0.282893	-0.333112	-0.0593104	-0.23058	-0.121977	-0.594107	-0.451373	0.0166782	0.4469	-0.0150051	-0.385051	-0.375373	-0.139038	0.469194	-0.0672924	-0.147153	0.0585728	-0.344077	0.357235	0.380517	-0.231554	-0.0397194	0.525493	0.231994	-0.163515	-0.111032	-0.0339533	-0.0372074	0.47149	0.295216	0.305771	0.0356509
GPI	A0A0A0MTS2;P06744;P06744-2	0.00362751	0.0554766	-0.168829	-0.280402	-0.131695	-0.368493	-0.485452	-0.188049	-0.271938	-0.250124	-0.0421287	-0.0970039	-0.0552471	0.0524084	0.095833	-0.212487	-0.178455	-0.306025	-0.082026	-0.239318	-0.0774475	-0.314426	-0.0768407	0.0035571	0.192845	-0.0100317	-0.516316	-0.218405	-0.182039	0.369641	-0.0597223	0.431774	-0.312249	-0.36082	-0.113275	-0.309204	-0.225012	0.403591	0.0570955	0.13131	0.171388	-0.0239535	0.242362	-0.344178	-0.0933282	0.260998	0.361912	-0.288103
TNFSF12-TNFSF13;TNFSF12	A0A0A6YY99;O43508-2	0.24104	-0.242964	-0.156568	0.074358	-0.0312299	0.0945572	-0.153514	-0.00864515	0.0117617	0.256243	-0.106129	-0.123055	-0.0832511	-0.152001	-0.192141	-0.11209	-0.233687	0.0513084	-0.071616	-0.0199645	-0.0862332	-0.139281	-0.250278	0.000566641	-0.00183204	-0.191925	0.000667152	-0.0625836	0.0375959	0.0813509	-0.0748508	-0.516227	-0.0485053	-0.177174	0.43056	0.208196	0.0152851	-0.236245	0.211096	-0.0845758	-0.10594	-0.0404249	0.0838263	0.0337046	0.109848	0.158628	-0.00102308	0.104543
TMED7-TICAM2;TICAM2;TMED7;TMED7	A0A0A6YYA0;Q86XR7-2;Q9Y3B3;Q9Y3B3-2	0.121243	-0.21388	-0.0222646	0.162356	-0.00133565	-0.193936	-0.0719197	-0.132527	-0.148751	0.00689386	-0.0924242	-0.0786312	-0.0743048	-0.097102	-0.0571155	-0.0946331	-0.158545	-0.0282008	-0.0545865	-0.161301	-0.0615674	-0.150057	-0.268077	0.0406252	0.11202	0.025825	-0.0972228	-0.0312973	0.174663	0.126673	0.0633151	0.118528	-0.158698	-0.126628	0.00389414	0.0796681	-0.116909	-0.0802045	-0.0832863	0.103604	-0.0332639	-0.0911553	0.227152	0.211428	-0.169065	0.281374	0.235376	-0.0936558
ARPC4-TTLL3;ARPC4-TTLL3;ARPC4;ARPC4;ARPC4;ARPC4	A0A0A6YYG9;F8WCF6;F8WDD7;P59998;P59998-2;P59998-3	-0.294087	0.23719	0.156482	0.0384252	0.186615	0.368398	0.414074	0.210425	0.252646	-0.154426	0.133698	0.140791	0.228679	0.234133	0.252297	0.399139	0.246263	0.229185	0.106106	0.1364	0.046113	0.521247	0.380317	-0.0908219	-0.47075	-0.0205216	0.188993	0.206888	0.104162	-0.273365	0.0207186	-0.0571702	0.0174945	0.34967	-0.234499	-0.221982	0.198941	0.0563702	0.0874968	-0.155196	0.367285	0.119181	-0.223953	-0.19892	-0.085726	-0.381743	-0.204619	-0.238753
NSG1	A0A0A6YYJ2;P42857;P42857-2	0.332055	-0.125555	0.0553714	0.173081	0.290558	0.0253828	0.140321	0.0558291	0.0123756	0.111831	-0.284054	-0.175779	-0.196586	0.0818535	-0.214066	0.228573	0.080032	0.00587612	-0.0442862	0.219404	-0.0194276	-0.184743	0.119873	-0.047149	0.146078	0.233018	-0.0609514	-0.00644512	0.0213843	0.138299	-0.02833	0.141229	0.26544	0.0755555	0.127332	0.466886	-0.0545083	0.0785405	0.555139	0.198888	-0.191338	0.046474	-0.488345	0.0580881	0.58484	0.373228	-0.0649917	0.0763055
IGLV1-36	A0A0B4J1U3	0.210292	0.0374418	-0.621708	-0.0772234	-0.242955	0.258552	0.0666254	0.138735	0.0729237	0.0936805	-0.0770039	0.111763	-0.0630975	-0.0355905	-0.139844	0.0225861	-0.0310364	-0.042929	-0.160112	-0.139843	-0.150098	0	0.0104018	-0.266527	0.808551	0.279792	-0.371788	-0.0580195	-0.285009	0.00865447	-0.159888	-0.920464	-0.245515	0.137707	0.753056	0.0700581	-0.315427	-0.121766	0.354727	-0.351637	-0.0814937	-0.0291642	-0.321342	0.0689905	0.167726	0.998138	-0.362904	-0.538324
IGHV3-15	A0A0B4J1V0	-0.33588	0.421531	0.262837	-0.149865	-0.0717684	0.0143925	0.193799	0.264458	0.199488	-0.351341	0.402887	0.231458	0.390842	0.519979	0.679992	0.458022	0.436528	0.360773	0.167043	0.194777	0.0812861	0.448541	0.32845	-0.178915	-0.183598	-0.0673778	-0.120297	0.1888	-0.0280093	-0.254691	-0.0361928	-0.0431312	-0.0614687	0.165382	-0.320978	-0.466766	0.0613463	0.285554	0.0929806	-0.328629	0.350967	0.251106	-0.176918	-0.41619	-0.144112	-0.14267	-0.0771771	-0.343071
IGHV2-26	A0A0B4J1V2	-0.165231	0.01347	0.0144168	-0.0503722	-0.238476	0.0617021	-0.00931532	0.0559482	0.00322578	-0.0258917	0.243776	0.0487841	0.116152	0.200268	0.118597	-0.0438681	0.052274	0.00542499	0.0370848	-0.108061	-0.00959192	-0.021353	0.106151	-0.0549693	0.146238	0.00633738	0.0429252	0.0260581	-0.0219742	-0.134379	-0.0448249	0.0888639	0.00988671	-0.0220987	0.0332823	-0.0972443	-0.0805525	-0.00290521	0.00352749	-0.0752067	-0.0208671	0.0412143	0.00135064	0.0128966	-0.0496797	-0.0725416	-0.0746533	-0.0059482
IGHV3-73	A0A0B4J1V6	-0.074644	0.177836	-0.142597	0.0187888	0.148587	0.209207	0.227476	0.173217	0.0680718	-0.145121	0.158406	0.139739	0.227982	0.211427	0.242695	0.323463	0.189643	0.362006	0.0437895	0.127459	0.204938	-0.629062	0.0920932	0.0332134	-0.272832	-0.0847752	0.202079	0.123018	0.220349	-0.152718	-0.0496997	-0.244947	-0.0154624	0.260448	-0.133745	-0.0997053	0.123736	-0.107471	-0.139816	-0.348144	0.0966467	0.106222	0.0113432	0.00409145	-0.221354	-0.15337	-0.0144858	-0.0964529
IGLV9-49	A0A0B4J1Y8	-0.281257	0.205257	-0.0599049	-0.0320142	-0.166645	0.077951	0.316088	0.223871	0.351039	-0.13259	0.349285	0.0969965	0.177279	0.207272	0.192063	0.289893	0.197832	0.245101	-0.0606013	0.189186	0.12194	0.337416	0.13114	-0.0506473	-0.0382582	-0.0865936	0.223762	0.305512	0.141779	-0.324343	0.00473981	-0.20141	0.130796	0.285501	-0.290526	-0.146229	0.0845364	-0.0458571	-0.278939	-0.0781664	0.044214	0.126748	0.127315	-0.0449066	-0.270127	-0.208891	-0.176466	-0.0709221
IGHV3-72	A0A0B4J1Y9	-0.24017	0.119038	0.0670934	0.122662	-0.115917	0.313428	0.471462	0.197962	0.506405	0.160683	0.26087	0.0205986	0.0469167	-0.00326514	-0.0899018	0.0862723	0.077441	0.244213	0.0588611	0.219689	0.0772047	0.34866	0.272081	0.0976407	-0.0992751	-0.0115967	0.538187	0.313908	0.242097	-0.348746	0.0140204	-0.014983	0.245019	0.33508	0.189755	0.160442	0.237987	-0.29583	-0.310044	-0.122976	-0.109601	0.0482356	-0.0931139	0.212721	-0.0964578	-0.248518	-0.431723	0.160041
SRSF7	A0A0B4J1Z1;C9JAB2;Q16629;Q16629-2;Q16629-3;Q16629-4	-0.149201	-0.127154	0.168513	-0.0532011	-0.24895	-0.197631	-0.239228	0.00887799	-0.203813	0.0219719	0.217368	-0.0853077	0.0136245	-0.100518	-0.0160881	-0.146554	-0.109449	0.342264	-0.0789588	-0.0562422	-0.0985679	-0.614798	-0.0933188	-0.024159	-0.193101	0.00551864	-0.0983781	-0.0789057	-0.00227401	-0.0759432	0.017077	0.191111	-0.0203393	-0.178668	-0.0820265	-0.0201485	-0.0196593	-0.0228936	-0.0996323	-0.0134991	-0.0544653	0.0500181	0.119239	0.101157	-0.04695	-0.19753	-0.0348212	0.180247
IGLL5	A0A0B4J231;B9A064	-0.28361	0.220839	0.125096	-0.00666731	-0.0419004	0.292384	0.484945	0.37232	0.503294	0.00338233	0.235379	0.109647	0.261489	0.249564	0.153213	0.198001	0.313815	0.341722	0.176545	0.340656	0.0787653	0.537143	0.298458	-0.0304387	-0.301718	-0.0310711	0.413429	0.33411	0.216525	-0.438511	0.0202297	-0.22865	0.222147	0.400204	-0.216143	-0.0206583	0.161406	-0.152011	-0.224163	-0.180509	0.0622004	0.214088	-0.179791	0.0222266	-0.191103	-0.293075	-0.405438	-0.0354566
LYZ	A0A0B4J259;F8VV32;P61626	-0.0735377	-0.00596684	0.173933	0.283879	-0.0500909	0.0975764	0.31192	0.163545	0.287507	0.228737	0.0479385	0.0503955	0.0966275	0.00695033	-0.104511	0.0692919	0.0964533	0.266809	0.147707	0.320238	0.0659823	0.213274	0.118418	0.0408117	-0.165408	-0.0620962	0.324717	0.262514	0.249506	-0.424058	0.0492008	-0.420423	0.233482	0.346422	0.0164286	0.0141207	0.35354	-0.338928	-0.149115	-0.200101	-0.069975	0.00852103	-0.219178	0.121189	-0.0562454	-0.226056	-0.487299	-0.0815195
IGHV3OR16-9	A0A0B4J2B5;S4R460	-0.209893	0.170967	0.285647	0.116202	0.141674	0.44665	0.486424	0.467107	0.315085	0.0468869	0.21082	0.122648	0.314516	0.454846	0.252349	0.363359	0.402834	0.461187	0.233273	0.428964	0.100279	0.564777	0.434732	-0.161145	-0.272168	-0.064004	0.292811	0.368118	0.123871	-0.416119	-0.0226025	-0.0130966	0.221668	0.352535	-0.0786912	-0.0200882	0.0856134	-0.0245618	0.0504913	-0.147787	0.0272064	0.238385	-0.366004	-0.0564054	0.0324603	-0.137675	-0.34539	-0.0166119
TPT1	A0A0B4J2C3;P13693;Q5W0H4	-0.0535669	-0.181098	0.12681	-0.0814216	-0.0549978	-0.321714	-0.19198	-0.121734	-0.200042	-0.127761	0.0135686	-0.17459	-0.137645	-0.203888	-0.0692932	-0.116068	-0.26644	-0.209556	-0.160854	-0.239678	-0.163576	-0.146207	-0.318272	0.370573	0.247325	0.0814737	-0.0405932	-0.12535	0.0170974	0.208748	0.0469749	0.21181	-0.232239	-0.172379	-0.139944	0.0561878	-0.0121025	-0.128889	-0.300511	0.262108	0.162082	-0.11291	0.496576	0.183163	-0.306321	0.20258	0.469653	0.0315327
IGKV1D-13;IGKV1-13	A0A0B4J2D9;P0DP09	0.0025765	-0.0165693	0.224487	0.190626	0.0977665	0.0114252	0.17404	0.199285	0.086696	0.138226	0.0109887	0.0642547	0.0319083	0.104798	-0.0549472	-0.0303092	0.390521	0.100313	-0.0878742	0.115582	0.109201	-0.19206	0.0717191	0.0886371	-0.179154	-0.0262191	0.326607	0.141228	0.111561	-0.118	0.00317051	0.267862	0.121054	0.0779255	0.0210438	0.146725	0.14802	-0.112941	-0.00259054	-0.0311389	-0.0430024	-0.0256351	-0.169267	-0.00494693	0.0877675	-0.0432489	-0.168127	-0.0556625
CRTAC1	A0A0C4DFP6;Q9NQ79;Q9NQ79-2	0.569204	-0.416315	-0.0523733	0.263096	0.0573118	0.00958823	-0.146274	-0.19148	-0.192744	0.372753	-0.415128	-0.176789	-0.3171	-0.260554	-0.524198	-0.457761	-0.273354	-0.237292	-0.013571	-0.0282684	-0.0932838	-0.559674	-0.27046	0.0408224	0.405581	0.0292687	-9.52596e-05	-0.124084	-0.0204921	0.183965	0.0231179	0.21646	0.368852	-0.115474	0.445746	0.739137	-0.236209	-0.379477	0.31885	0.30183	-0.492525	-0.132356	-0.128767	0.361155	0.60013	0.631473	0.0791054	0.28624
ARSA	A0A0C4DFZ2;P15289;P15289-2	-0.22817	0.117354	0.0755048	-0.207868	0.0875202	-0.344389	-0.208919	-0.116148	-0.165204	-0.331152	0.0293059	-0.00198022	-0.0802251	-0.118592	0.172802	-0.0272232	-0.035539	-0.125679	-0.00404635	-0.265943	-0.0333756	0.0423051	-0.203401	0.222866	0.0584544	0.0319931	-0.283181	-0.112779	0.10965	0.398248	0.0537726	0.0901162	-0.423267	-0.0794744	-0.125696	-0.15464	0.0354658	0.109288	-0.17773	0.0513672	0.208103	-0.0399553	0.320016	-0.0659941	-0.38441	-0.137378	0.220819	-0.0559334
HEPH	A0A0C4DG76;Q5JZ08;Q9BQS7;Q9BQS7-2;Q9BQS7-3;Q9BQS7-4	-0.298337	0.267077	0.0442971	-0.317155	-0.0186246	-0.0396961	0.334729	0.2424	0.382659	-0.0880639	0.15709	0.238088	0.383337	0.333799	0.391939	0.349475	0.0724897	-0.0173399	0.316438	0.260209	-0.113267	0.284446	0.0881555	0.146008	-0.241481	0.209951	0.0471989	0.121978	0.0805876	-0.176044	-0.11933	-0.62578	-0.283009	0.136607	-0.274892	-0.41474	0.15416	0.255774	-0.0751472	-0.444008	0.360778	0.18407	-0.176673	-0.280042	-0.326793	-0.301752	-0.247448	-0.189973
LAMB4	A0A0C4DG90;A4D0S4;A4D0S4-3	-0.450496	0.147129	0.12338	-0.100873	-0.340732	0.201294	0.359365	0.203709	0.451138	0.0244357	0.384715	0.119168	0.177728	0.0595703	0.1224	0.269598	0.129924	0.290419	0.0137523	0.239631	0.0948519	0.386877	0.199126	0.0843291	-0.353926	0.013897	0.509401	0.409331	0.325845	-0.4578	-0.0244513	-0.0326169	0.0508128	0.373274	-0.194633	-0.124478	0.301354	-0.297799	-0.571579	-0.171518	0.109639	0.0889504	0.20211	0.163228	-0.402468	-0.478996	-0.280655	0.0445438
LAMTOR5	A0A0C4DGV4;E9PLX3;O43504;R4GMU8	0.205291	-0.16412	-0.0152086	0.167018	-0.38575	0.371818	-0.33477	-0.102406	-0.205818	0.207289	0.16598	-0.0478908	0.000218637	0.0193499	0.0877562	-0.164275	-0.0545663	0.246803	-0.299943	0.0980803	-0.0657599	-0.425981	-0.124221	-0.227739	0.34902	-0.0187329	-0.48265	0.0148168	-0.254611	-0.165111	-0.126841	-0.281388	0.0690357	-0.480799	0.369527	-0.255399	-0.257631	-0.00114914	0.416809	-0.0998421	0.010308	-0.197481	-0.0433364	-0.163919	0.292591	0.408209	-0.160678	-0.205462
SEMA3B	A0A0C4DGV8;Q13214;Q13214-2	0.00102272	-0.190682	0.267049	0.0104039	0.541974	0.0942343	0.0203774	-0.0915647	0.0571779	0.227905	-0.0290981	-0.0348077	-0.02753	-0.189472	-0.216617	-0.185156	-0.112227	-0.0568295	-0.154153	-0.0909433	-0.279139	-0.0898217	-0.191516	0.26681	-0.195312	0.137311	0.0971367	-0.00325811	-0.0587286	0.187665	0.299423	0.144942	0.0278314	-0.0215725	0.0708408	0.221114	0.191195	-0.254414	-0.124445	0.100062	-0.0222172	0.0527074	0.0734875	0.205176	-0.106511	-0.234105	0.112505	0.392835
ENOPH1	A0A0C4DGY8;D6RA00;Q9UHY7	0.301503	-0.234725	-0.00125331	-0.0492604	0.0469177	-0.160932	-0.256224	-0.154361	-0.25172	-0.00318055	-0.0332302	-0.294475	0.0943561	-0.121224	-0.13075	-0.227011	-0.283614	-0.0434331	0.0235141	0.0620923	-0.0838948	-0.0157963	-0.120798	0.047099	0.472523	0.140245	-0.118802	-0.0647281	0.0154696	0.106135	0.0929403	0.550258	0.0681084	-0.201748	0.130884	0.12733	-0.227576	-0.0531134	-0.0101477	0.266135	-0.0554831	0.162772	0.23465	0.200551	0.0483687	0.227125	0.302155	0.227215
LTBP4	A0A0C4DH07;Q8N2S1;Q8N2S1-2;Q8N2S1-3	0.0376284	-0.0382493	-0.162377	0.255213	0.0815046	0.0183105	-0.165893	-0.113198	-0.166635	0.0667889	-0.137245	0.0529935	-0.0269885	-0.182959	-0.076886	0.0333837	-0.114607	-0.0136354	-0.144409	-0.00713084	0.121595	-0.158265	-0.209074	0.134231	-0.193736	0.0240049	-0.106888	-0.179721	0.0913214	-0.0357396	0.0683479	-0.54371	-0.0542804	-0.202984	-0.152858	-0.177377	0.313623	-0.00334852	-0.0333037	-0.154464	0.109585	-0.00346045	0.0416763	-0.0559512	-0.0759541	0.0048999	-0.062809	-0.246279
IGKV6-21	A0A0C4DH24	-0.166128	0.232299	0.241523	-0.132718	-0.0272345	0.194563	0.174985	0.176805	0.080422	-0.131044	0.15808	0.101851	0.120607	0.142863	0.265172	0.19173	0.219379	0.109012	0.070711	-0.00673315	0.00282966	0.388943	0.177415	-0.0129845	-0.250523	-0.0741428	0.0793893	0.162483	-0.058859	-0.182514	-0.00830214	0.00345583	-0.104852	0.0255044	-0.071977	-0.280751	-0.0307118	0.152611	-0.111095	-0.167672	0.232978	-0.000863867	0.0834239	-0.15456	-0.19806	-0.232542	0.0356465	-0.24212
IGKV3D-20	A0A0C4DH25	-0.141768	0.166	0.28294	0.117409	0.0142903	0.25991	0.519657	0.383754	0.340819	0.10314	0.271966	0.155341	0.213645	0.271867	0.182161	0.132204	0.30951	0.442587	0.1062	0.494329	0.0118145	0.578432	0.28597	-0.0406177	-0.264175	-0.117054	0.296963	0.452486	0.307961	-0.359329	0.0057586	0.0204245	0.172973	0.26852	-0.0146866	0.0482436	0.195803	-0.0963597	-0.0962371	-0.14731	0.00153043	0.197865	-0.263483	0.0369794	-0.0155135	-0.217462	-0.35637	0.235044
IGHV1-3	A0A0C4DH29	-0.261794	0.0895997	-0.107705	-0.0681198	0.0577072	0.240713	0.39384	0.138466	0.226941	0.323372	0.160835	0.344889	0.151951	0.00752936	0.0609306	-0.0912203	0.237354	0.187027	0.308807	0.223373	0.0325435	0.127774	-0.0449897	0.0813331	0.618436	0.266938	0.322876	0.101165	0.0570405	-0.285185	-0.10787	-0.61082	0.0975541	0.295133	0.168354	0.220114	0.194304	-0.319834	-0.0571325	-0.141772	0.130747	-0.0194883	-0.0753525	0.0340417	-0.156439	-0.226788	-0.329895	0.188278
IGHV3-16	A0A0C4DH30	-0.0598291	0.480111	0.0426905	0.165388	-0.0266479	-0.360515	-0.323967	0.553932	-0.164509	-0.0442549	0.306313	0.0332942	0.382659	0.341813	0.795458	-0.0760665	-0.0693343	0.0588813	0.62207	0.758685	-0.145919	-0.686537	0.0909241	-0.320319	0	0.0843304	0.21776	0.11749	0.646146	-0.0461579	0.385586	0	0.240739	0.348084	-0.240968	-0.421834	0.187852	0.00099285	-0.384702	-0.317536	0.3532	0.114599	0.261261	-0.041772	-0.41003	0.421241	-0.0975849	-0.105803
IGHV1-18	A0A0C4DH31	-0.27725	0.235702	0.244365	-0.0125702	-0.00210397	0.0542228	0.0917898	0.541471	0.00450861	-0.130603	0.446012	0.146212	0.455706	0.524763	0.372079	0.237139	0.31151	0.288376	0.329871	0.528696	0.25392	0.410853	0.303153	-0.116549	-0.0693836	-0.0459065	0.154248	0.275248	0.118312	-0.182128	0.0563578	-0.158081	0.368159	0.016338	-0.128412	-0.20676	-0.0733208	0.1647	-0.15019	-0.0726785	-0.0757996	0.456505	0.0931406	-0.179841	-0.144886	-0.214876	-0.0270414	-0.0973924
IGHV1-24	A0A0C4DH33	-0.233396	0.234451	-0.0844698	-0.0940045	-0.167114	-0.171183	0.170658	0.178239	0.0723646	-0.186165	0.196677	0.0874464	0.1294	0.160512	0.208957	0.242804	0.127282	0.088336	0.0459913	-0.0160689	0.124712	0.212563	0.234656	-0.0171966	0.132598	-0.139598	0.0985355	0.137763	0.0692856	-0.113888	-0.175538	-0.15527	-0.0780688	0.275415	-0.159931	-0.218634	0.0455449	0.180945	-0.136344	-0.144591	0.014778	0.0778787	0.075343	-0.121866	-0.256387	-0.166249	-0.167785	-0.0754574
IGHV4-28	A0A0C4DH34	-0.175586	0.203357	0.0100901	0.145733	0.0508522	0.307643	0.441414	0.436143	0.350489	0.103814	0.292426	0.178017	0.562625	0.454201	0.294572	0.159846	0.345043	0.429769	0.174158	0.617143	0.0988869	0.564413	0.391101	-0.0476137	-0.179266	-0.0638776	0.266221	0.352793	0.327365	-0.425192	-0.00527934	-0.280292	0.511875	0.34255	-0.128712	0.0554595	0.274163	-0.0665528	-0.0630092	-0.158574	-0.0223328	0.65313	-0.362628	-0.0426188	-0.0193459	-0.255736	-0.403856	0.0717093
IGHV3-35	A0A0C4DH35	-0.198908	0.066331	0.267757	-0.0638191	0.0279185	0.207784	0.303081	0.311975	0.354747	0.083148	0.186006	0.113187	0.132602	0.162947	0.18419	0.0850337	0.311069	0.274901	0.0534938	0.266428	0.00998966	0.463366	0.199799	0.0842497	-0.494979	0.00556515	0.27812	0.283153	0.155598	-0.243687	-0.0393819	0.107134	0.0642186	0.166049	0.105521	0.00748802	0.159518	-0.134764	-0.199675	-0.133594	0.0207032	0.156639	-0.0427443	0.00769145	-0.108502	-0.120291	-0.271618	0.105454
IGHV3-38	A0A0C4DH36	-0.194324	0.268449	0.277363	0.0052342	-0.0464015	0.151449	0.309171	0.224907	0.177218	-0.182154	0.344138	0.150605	0.204695	0.25128	0.510164	0.408275	0.255688	0.388737	0.171277	0.0665404	0.0247989	0.537156	0.292707	-0.143709	-0.191855	-0.108986	-0.0609331	0.231449	0.000684113	-0.290724	0.0490909	-0.191091	-0.165349	0.220086	-0.231797	-0.240354	0.078891	0.099766	-0.0162949	-0.175944	0.290866	0.0571075	-0.07916	-0.201223	-0.163396	-0.412225	-0.137995	-0.0439741
IGHV5-51	A0A0C4DH38	-0.29436	0.106887	-0.130243	-0.156613	-0.0440092	-0.0220256	0.0750171	-0.00914038	0.115622	0.0104867	0.0634284	0.0978134	0.0822645	0.200428	0.185788	-0.00739331	0.0898787	0.00909998	0.0518312	0.0498488	-0.0319088	0.149928	-0.0651368	0.0630001	-0.23299	-0.0868043	0.00918466	0.119961	-0.0115862	-0.144186	-0.038455	0.0287143	0.0146793	0.15921	-0.301181	-0.224882	0.000275586	-0.104981	-0.156629	-0.18942	0.20442	0.0550093	0.174357	-0.079117	-0.274937	-0.240253	0.00605902	-0.131749
IGKV1-8	A0A0C4DH67	-0.348144	0.235567	0.210816	-0.142982	-0.096138	0.0275899	0.236279	0.314956	0.259705	-0.143679	0.299221	0.131798	0.327873	0.309538	0.480367	0.365851	0.349569	0.350336	0.118684	0.363407	0.0858439	0.373793	0.244154	0.0101933	-0.319624	-0.137097	0.228002	0.307976	0.125672	-0.322801	-0.0605244	0.123953	-0.0355804	0.210589	-0.187979	-0.306553	0.134953	-0.00534197	-0.175409	-0.209757	0.234187	0.236865	-0.0368806	-0.0953897	-0.288614	-0.207267	-0.156331	0.124793
IGKV1-12;IGKV1D-12	A0A0C4DH73;P01611	-0.0667873	0.123592	0.0645468	0.00464164	-0.0885474	-0.00915934	0.038497	0.156681	0.101335	0.0329948	0.0610748	0.077601	0.138713	0.10819	0.0675969	0.188552	0.222822	0.121377	-0.00303452	0.350367	0.853155	-0.0396388	0.0740824	0.0774361	-0.207266	-0.0598628	0.226151	0.0461083	0.0539286	-0.188943	-0.0361036	-0.301217	0.200804	0.142622	-0.0547018	-0.100476	0.179048	-0.181412	-0.102717	-0.172025	0.0215849	0.324589	-0.145076	-0.0950736	-0.0999758	0.136663	-0.230799	-0.0479916
NRXN1	A0A0D9SEM5;P58400	0.30485	-0.340677	0.239125	0.223131	-0.0284573	0.0329321	-0.0736644	-0.0701991	-0.0507372	0.412982	-0.187731	-0.0394157	-0.138037	-0.227882	-0.411132	-0.291377	-0.219711	0.0117291	-0.131406	-0.0145352	-0.0631222	-0.418096	-0.284827	0.113974	0.189713	0.0773238	0.101186	-0.0245908	0.196551	0.0368418	-0.0178037	-0.347031	0.318804	-0.0680232	0.511296	0.542688	-0.0129128	-0.475846	0.171246	0.100397	-0.38711	-0.0660018	-0.0257043	0.313485	0.279767	0.310238	-0.0912659	0.307135
NRXN1	A0A0D9SEP4;A0A1D5RMU6;E7ERL8;Q9ULB1-2;Q9ULB1-3	0.400474	-0.229413	-0.151195	0.0129759	0.0835231	-0.272027	-0.364713	-0.226661	-0.301883	-0.0476672	-0.372135	0.0490092	-0.194901	-0.040894	-0.0367995	-0.269469	-0.10095	-0.186963	-0.0222855	-0.225647	-0.0352855	-0.4614	-0.261203	-0.146315	0.422335	-0.0211696	-0.594595	-0.268743	-0.225762	0.382805	-0.0567448	-0.180783	-0.128549	-0.37071	0.12975	0.0848326	-0.258406	0.219777	0.764623	-0.0155327	-0.0726378	-0.172674	-0.219807	-0.294494	0.500493	0.320798	0.107169	-0.253355
NCAM1	A0A0D9SF30	0.463166	-0.197704	-0.158717	0.154076	0.1432	0.0708192	-0.127045	-0.0257532	-0.116722	0.0593905	-0.287412	-0.00990763	-0.216835	0.0205713	-0.196442	-0.179583	-0.144143	-0.218905	0.00899921	-0.0607283	-0.0376699	-0.326153	0.0274994	-0.222417	0.453281	-0.0211043	-0.24306	-0.0857523	-0.280766	0.151371	0.00316712	0.295242	0.128832	-0.101585	0.472612	0.32718	-0.306766	0.128175	0.726132	0.227088	-0.185995	-0.0728401	-0.27555	-0.152816	0.67844	0.343187	0.00286556	-0.015408
DNM1;DNM1;DNM1;DNM3;DNM1;DNM1;DNM1;DNM1;DNM3;DNM3;DNM3;DNM3	A0A0D9SFB1;A0A0D9SFE4;A0A0U1RQP1;E5RHK8;Q05193;Q05193-2;Q05193-3;Q05193-5;Q9UQ16;Q9UQ16-2;Q9UQ16-3;Q9UQ16-4	0.622629	-0.326953	-0.967215	0.162496	0.228272	-0.476113	-0.517033	-0.471043	-0.426093	-0.211907	-0.383764	-0.336594	-0.394797	-0.513054	-0.502435	-0.240972	-0.329003	-0.371783	-0.217464	-0.594427	-0.148898	-0.469263	-0.241827	-0.0655615	0.39609	0.24412	-0.295967	-0.372692	-0.0132409	0.699409	-0.240198	0	-0.119947	-0.388459	0.646024	0.447991	-0.357217	0.166669	0.487184	0.434269	-0.0966938	-0.167835	-0.206966	0.33523	0.471664	0	0.562143	0.255636
NTRK3	A0A0D9SFP6;H0YM90;Q16288;Q16288-2;Q16288-3;Q16288-4;Q16288-5	0.233474	-0.130303	-0.232774	-0.0692696	-0.119243	-0.261204	-0.362946	-0.238269	-0.226904	-0.00892018	-0.329291	0.038538	-0.128046	-0.0823123	-0.0308632	-0.201185	-0.115063	-0.149277	-0.0928734	-0.196695	0.0192537	-0.401154	-0.277572	-0.0411169	0.293964	-0.0402157	-0.374146	-0.271361	-0.157174	0.243176	-0.0951315	-0.100682	-0.111419	-0.385473	0.119852	-0.0673448	-0.0929377	0.065627	0.405173	-0.0363274	-0.0382594	-0.117621	-0.156744	-0.153838	0.274234	0.349961	0.0513205	-0.0954043
MOG	A0A0G2JHA9;A0A0G2JHM8;A0A0G2JI49;A0A0G2JIQ0;A0A0G2JIU9;A0A0G2JJE4;A0A0G2JKI0;A0A140T9L1;C9JTE0;H0Y8A0;Q16653;Q16653-10;Q16653-11;Q16653-13;Q16653-2;Q16653-3;Q16653-5;Q16653-6;Q16653-7;Q16653-8;Q16653-9;Q5SSB8	0.112434	0.017197	-0.12771	0.199905	0.255015	0.0149742	0.0263673	-0.0107262	-0.0101719	0.109422	-0.135354	-0.0147057	0.0468242	0.144733	-0.0231853	0.0915172	0.0620616	-0.0912045	0.027768	-0.00223841	0.0126546	-0.168275	0.0997335	-0.0249663	0.121765	-0.147826	-0.142382	0.0140199	0.0121841	0.0146282	-0.0778944	-0.255503	0.117703	-0.0138221	-0.0638801	0.0790628	0.0468719	0.164566	0.172691	0.00921884	0.0177306	0.0748488	-0.34425	-0.156814	0.238992	0.117354	-0.00539162	-0.117672
CCHCR1	A0A0G2JHN4;A0A0G2JII5;A0A0G2JIT9;A0A0G2JJ47;A0A0G2JJK2;A0A0G2JJZ1;A0A0G2JP87;A0A0G2JPU2;B0S7V6	0.227623	-0.0730886	0.0438352	0.177437	0.0111573	0.165696	0.0610998	0.0979893	0.111881	0.244718	-0.252415	0.0402267	-0.135947	-0.0352028	-0.195929	-0.164782	0.0602811	-0.0323754	-0.0772191	0.190755	0.0935924	-0.124902	-0.14094	0.0535398	0.247011	0.0685603	-0.0686732	0.07677	0.164769	-0.0762075	-0.0514733	0.106376	0.300648	-0.0299089	0.162225	0.338342	0.162879	-0.177958	0.205776	0.0802333	-0.131044	-0.0580284	-0.254288	0.113409	0.326437	0.133833	-0.153259	0.0539736
HSPA1B;HSPA1A;HSPA1B	A0A0G2JIW1;P0DMV8;P0DMV9	0.371778	-0.0758508	0.530934	0.136349	-0.0540301	0.0976793	-0.017842	0.0452052	0.0433741	0.00182142	-0.208924	0.101286	-0.229619	-0.021188	-0.20454	-0.00682142	-0.142075	-0.0268988	0.101471	0.0782102	-0.0534028	0.0781626	0.05734	0.135851	0.137888	0.536179	-0.157242	-0.0176361	-0.0626744	0.0477206	0.0747793	0.250754	0.0540257	-0.0903665	0.296863	0.212328	-0.119385	0.016009	0.323169	0.173989	0.0831753	-0.129103	-0.226816	-0.0478208	0.333602	0.104949	-0.00574324	-0.232018
GBA	A0A0G2JLB3;A0A0G2JNZ0;A0A0G2JNZ5;P04062;P04062-2;P04062-4;P04062-5	0.122563	-0.116024	0.072232	-0.0546441	0.028295	-0.163842	-0.336671	-0.186	-0.188464	-0.0110917	-0.156286	-0.248153	-0.0356759	-0.125794	-0.0663312	-0.154238	-0.185496	-0.139695	-0.0894171	-0.164903	-0.0399792	-0.148169	-0.34848	0.185497	0.161799	-0.11022	-0.177143	-0.113807	-0.00435983	0.337843	-0.0879347	-0.419864	-0.157155	-0.325958	0.0598698	-0.194394	0.196253	-0.0244333	-0.073251	0.0181571	-0.0296318	-0.0275358	0.067867	0.102527	-0.170036	-0.0115778	0.249461	0.000918097
;PRRT2;PRRT2;PRRT2;PRRT2;PRRT2	A0A0G2JLL6;A0A1B0GTE9;A0A1B0GTP1;Q7Z6L0;Q7Z6L0-2;Q7Z6L0-3	0.492593	-0.227361	-0.166463	0.300075	0.0209693	0.0339224	-0.152037	-0.124599	-0.109673	0.400674	-0.33229	-0.155702	-0.298415	-0.215181	-0.458954	-0.243173	-0.300005	-0.229084	-0.130684	-0.0144561	-0.117397	-0.439708	-0.267352	0.106083	0.442462	-0.00851023	0.0949902	-0.109722	-0.00708564	-0.136147	0.0300094	-0.453713	0.463082	-0.0912341	0.469294	0.454005	-0.0350635	-0.217037	0.141896	0.132149	-0.345297	-0.123409	-0.232018	0.150841	0.546658	0.0741234	-0.118468	0.294996
LAIR2	A0A0G2JLQ0;A0A0G2JMB1;A0A0G2JN10;A0A0G2JPH6;Q6ISS4;Q6ISS4-2	-0.0629549	-0.0162509	0.168522	-0.194955	-0.142961	-0.528567	-0.435975	-0.185669	-0.196266	-0.176256	-0.035052	-0.106943	0.0186756	0.0522654	0.143936	-0.0876427	-0.143766	-0.174902	-0.0641748	-0.153836	-0.0927101	-0.106405	-0.26675	0.160078	0.0463122	-0.00650842	-0.525376	-0.196179	-0.0913165	0.260738	-0.119083	-0.132266	-0.308227	-0.284842	-0.155973	-0.309635	-0.0820607	0.29901	0.0431285	0.0599772	0.13822	-0.0458404	0.283867	-0.23966	-0.214226	0.39527	0.321281	-0.340024
LAIR1	A0A0G2JLV7;A0A0G2JM94;A0A0G2JMI0;A0A0G2JNK8;A0A0G2JNU6;A0A0G2JP18;A0A0G2JQ50;A0A140T8W3;Q6GTX8;Q6GTX8-2;Q6GTX8-3;Q6GTX8-4	-0.232209	0.124272	0.216924	-0.221241	-0.0826747	-0.177893	0.00204953	-0.0299506	0.0599926	0.0436214	0.18882	-0.216481	0.160548	-0.0090566	-0.014269	0.0835263	-0.0738735	0.0396993	0.00882409	-0.0308667	-0.025491	0	-0.165789	0.263805	0.188813	-0.0555177	0.0590166	0.177106	0.133807	0.135179	-0.0705002	0.105771	0.150843	0.101916	0.019876	-0.110539	0.0319963	-0.0948834	-0.191276	0.0273521	0.0434958	0.0279062	0.084223	0.194974	-0.213523	0.0839165	0.0658475	0.00143324
LILRA2	A0A0G2JMC9;A0A0G2JMW8;A8MZH0;Q8N149;Q8N149-2;Q8N149-3;Q8N149-4	0.295696	-0.269324	0.243189	0.228597	-0.00301071	0.276161	-0.116114	-0.0561022	-0.175763	0.333519	-0.178648	-0.19285	-0.0927946	-0.060587	-0.166069	-0.0260929	-0.178986	-0.100253	-0.0551711	-0.0611454	-0.094151	-0.0262591	-0.00147677	-0.0926386	-0.0684412	-0.123149	-0.0635148	0.00085408	-0.087001	-0.0413953	0.0800561	-0.0326376	0.136896	-0.0357765	0.171011	0.0577388	0.218517	-0.0897942	0.030149	0.167252	-0.0891652	-0.0333305	0.156069	0.129784	0.12342	0.500592	0.12586	0.0379288
C4A	A0A0G2JPR0	0.053717	0.187781	0.0869443	-0.113573	0.0753335	-0.00656771	-0.00528278	0.160441	-0.0187395	-0.16463	-0.0263917	0.0589263	0.0536866	0.0908991	0.170314	0.118304	0.0210634	-0.110656	0.155652	0.0975648	0.0332886	0.0876766	0.164826	-0.0354299	0.0506641	-0.0664365	-0.143792	-0.117843	-0.0567526	-0.0454176	0.0519232	-0.0457974	-0.0844597	0.0132474	-0.1093	-0.150709	-0.02264	0.204221	0.0872974	-0.00478212	0.222451	0.0628386	-0.063657	-0.259548	-0.0635424	-0.127462	0.0595691	-0.208934
MAMDC2	A0A0G2JQ91;Q7Z304	-0.140403	-0.0178862	0.246458	-0.0541737	0.122397	-0.0711096	-0.0432603	0.0230697	-0.0810547	0.0837642	-0.0630898	0.0369438	0.143454	0.0805809	0.150694	-0.0394868	-0.0304122	-0.142337	-0.161545	0.143747	0.0891409	-0.155198	-0.318053	0.29315	0.00970931	-0.119109	-0.0436848	0.138031	0.243344	-0.0188096	-0.0207343	-0.360188	-0.149994	0.00701327	-0.183461	-0.183666	0.236054	-0.0314129	-0.39475	-0.0444413	0.222215	0.10571	0.38517	-0.0267585	-0.417149	-0.442528	0.307227	-0.163586
GSTT1	A0A0G2JQD2;A0A0G2JQM0;A0A0G2JRN4;P30711	-0.123509	0.0487627	0.0939013	-0.375146	-0.170891	-0.100596	-0.209911	-0.0746604	-0.117564	-0.134093	0.0791167	-0.0123326	-0.102549	-0.00135056	0.0752739	-0.0188843	-0.124095	0.00783776	0.206048	-0.430985	-0.140909	-0.342562	-0.120974	-0.0346959	-0.0132792	-0.0197408	-0.194495	-0.110964	-0.155663	0.0695696	-0.208398	0.737873	-0.191537	-0.039659	-0.0253061	-0.210872	0.0412232	-0.0208021	-0.188433	0.0963338	0.265233	-0.088895	0.294288	-0.018809	-0.136094	-0.00560651	0.319808	-0.123818
SERPINA1	A0A0G2JRN3	-0.170765	0.0964543	0.0123632	-0.09276	-0.0271792	0.121213	0.22347	0.152422	0.232829	-0.0431491	0.254105	-0.0071682	0.0983668	0.252595	0.0284839	0.22419	0.313999	0.122811	0.00149321	-0.0351645	0.308806	0.35491	0.267794	-0.160653	-0.0925992	-0.169689	0.34963	0.133957	-0.0785954	-0.218832	-0.0096982	-0.159643	-0.00957379	0.153453	-0.191479	-0.21651	0.0990718	-0.00913092	-0.271684	-0.079287	0.0179041	0.0314161	-0.11862	0.142685	-0.234166	-0.271084	-0.229947	0.164427
	A0A0G2JRQ6	-0.199739	0.184061	0.0234968	0.0580685	-0.0175169	0.218126	0.499848	0.340704	0.304342	0.052846	0.339747	0.0168008	0.451778	0.30228	0.266389	0.23681	0.270034	0.457177	0.118762	0.408913	0.0535443	0.534291	0.325066	-0.0425558	-0.310073	-0.0318903	0.299968	0.265033	0.22596	-0.351141	0.0264479	-0.0737719	0.356797	0.247357	-0.071517	0.0639351	0.0735058	-0.104454	-0.177017	-0.110219	-0.0431729	0.517453	-0.130193	0.038642	-0.0867716	-0.288866	-0.26047	0.266791
IGLV5-45	A0A0G2JSC0	-0.165086	0.237032	-0.0373779	-0.0427161	0.0357662	0.231083	0.29821	0.214323	0.109471	-0.0582087	0.126303	0.141757	0.20263	0.314472	0.444344	0.182505	0.298472	0.272049	0.176309	0.182583	0.0412645	0.501945	0.273059	-0.172768	-0.0854312	-0.062436	-0.0392183	0.185132	-0.052124	-0.213647	-0.0325235	-0.317606	0.118353	0.115388	-0.137933	-0.184301	0.114062	0.12858	0.0340352	-0.175547	0.1682	0.206556	-0.201811	-0.225498	-0.0406164	-0.347234	-0.171265	-0.226844
STMN3	A0A0J9YW36;Q9NZ72;Q9NZ72-2	0.277725	-0.158027	0.358477	0.0774534	-0.171892	-0.0290358	-0.121381	-0.0298883	-0.0355543	0.317156	-0.100824	-0.0528073	-0.160892	-0.0839278	-0.205105	-0.291613	0.0449085	-0.229496	-0.149432	-0.00419371	-0.00139058	-0.293366	-0.0869598	-0.0621843	0.457756	0.153745	-0.127254	-0.0644987	-0.0525676	-0.0120979	0.0396415	-0.435806	0.369766	-0.146048	0.100267	0.313097	0.00783687	-0.0241184	0.128448	0.0407233	-0.237045	-0.115978	-0.240799	0.025916	0.363039	0.0317675	-0.186697	-0.0456742
TMEM132E	A0A0J9YW40	0.264775	-0.381568	0.0994149	0.300294	0.140619	0.228891	0.169681	0.0276522	0.0521527	0.511376	-0.170309	-0.113493	-0.16295	-0.221728	-0.501436	-0.178388	-0.180173	0.0773656	-0.15039	0.233021	-0.0689929	-0.200623	-0.0925429	0.131802	0.008249	0.0936793	0.424214	0.160642	0.202228	-0.040746	0.137462	0.18379	0.436292	0.175869	0.26748	0.701405	0.0543977	-0.569333	0.03053	0.155524	-0.465637	-0.00922313	-0.114503	0.633699	0.254099	0.311372	-0.145429	0.497134
IGHV3-64D	A0A0J9YX35	-0.330719	0.363218	0.219437	-0.157842	-0.119507	-0.125077	0.0138468	0.163564	0.000814901	-0.376996	0.398606	0.249304	0.362317	0.348675	0.572005	0.362549	0.300504	0.2108	0.149993	0.0700127	0.066007	0.369349	0.242232	-0.112356	-0.153009	0.0210279	-0.195018	0.0543914	-0.024524	-0.194485	-0.0402154	0.0199756	-0.176251	0.0215889	-0.300101	-0.480169	0.0631031	0.327425	-0.047933	-0.262497	0.407624	0.216028	0.00768641	-0.39556	-0.25468	-0.189312	0.0632972	-0.253898
IGHV5-10-1	A0A0J9YXX1	-0.18745	0.343846	0.0743518	-0.0525501	-0.134192	0.035072	0.370916	0.132519	0.277019	-0.157941	0.0878823	0.176887	0.149726	0.349641	0.335573	0.180772	0.330641	0.103902	0.062962	0.305106	0.0935932	0.508285	0.362682	-0.230397	-0.143889	-0.0933324	-0.0595757	0.249747	-0.0245502	-0.300176	-0.0168746	0.24943	0.052791	0.160047	-0.240697	-0.221368	0.0920486	0.275977	0.0894225	-0.18622	0.0890218	0.122131	-0.331262	-0.3593	0.0529967	-0.105099	-0.260361	-0.255062
	A0A0J9YY99	-0.132861	0.176445	-0.0847036	-0.0944166	-0.0280352	-0.165818	0.0938242	0.0901289	0.0710177	-0.21501	0.371141	-0.0658081	0.0740546	0.0272836	0.119776	0.462873	-0.00525207	0.0949435	0.00201604	0.0102933	-0.000787829	0.017658	0.125916	0.0359808	-0.081047	-0.0703082	0.14072	0.00828989	0.0988888	-0.082482	-0.0317993	0.156734	-0.110684	0.0561377	-0.0646889	-0.0695184	-0.00802983	-0.0597653	-0.138465	-0.0561767	0.0200633	0.0476914	0.0663357	0.0677411	-0.133013	-0.10865	0.0622668	0.207412
NRXN3	A0A0U1RQC5	0.469037	-0.426562	-0.178119	0.058194	0.212346	-0.190381	-0.333331	-0.286422	-0.318351	0.19481	-0.37968	-0.198438	-0.33251	-0.301244	-0.426325	-0.418383	-0.295703	-0.296062	-0.104822	-0.233718	-0.0801977	-0.527979	-0.329697	-0.0387558	0.333607	-0.00616079	-0.181285	-0.294514	-0.163793	0.542377	-0.0364028	0.0587477	0.060695	-0.287146	0.532082	0.526671	-0.305376	-0.127103	0.451745	0.321169	-0.397272	-0.130775	-0.0248977	0.177817	0.471308	0.323648	0.294737	0.377731
EFEMP1	A0A0U1RQV3;Q12805;Q12805-2;Q12805-3;Q12805-4;Q12805-5	0.390329	-0.137262	0.242758	0.441516	0.263246	0.250907	0.0526853	-0.0691043	-0.014425	0.364929	-0.388886	-0.0477034	-0.0951102	-0.0953289	-0.343004	-0.138031	-0.115815	-0.0718045	-0.0771803	0.153062	0.0366152	-0.0589329	-0.141732	0.0153955	0.265197	0.0678322	-0.0723667	-0.0204172	-0.0288532	-0.00893399	0.0381451	-0.128054	0.236526	-0.0318627	0.153563	0.311586	0.060486	-0.121816	0.415562	0.134062	-0.198657	-0.0628788	-0.437879	0.0875705	0.51724	0.176564	-0.164395	-0.0689081
PRG4	A0A0U1RR20;Q92954;Q92954-2;Q92954-3;Q92954-4;Q92954-5;Q92954-6	-0.116204	0.121848	0.120498	-0.0292324	0.12218	-0.124506	-0.0671396	-0.117111	0.0349853	-0.156597	0.0039563	-0.00561378	-0.00972797	0.0293788	0.200182	0.226617	-0.00485716	-0.0476926	-0.0540809	-0.107018	0.0277625	-0.00656996	0.0115908	0.141266	-0.137409	-0.127229	-0.0882318	0.0264058	-0.140124	-0.0372279	0.00502994	-0.236479	-0.180255	-0.121019	-0.126225	-0.257567	0.186061	0.107373	-0.107308	-0.0737767	0.286609	-0.0172537	-0.0375296	-0.165551	-0.139862	-0.184086	0.185058	-0.233956
hCG_2039566;;HIST1H2AB;HIST1H2AG;HIST1H2AD;HIST3H2A;HIST1H2AC;HIST1H2AH;HIST1H2AJ;H2AFJ	A0A0U1RR32;A0A0U1RRH7;P04908;P0C0S8;P20671;Q7L7L0;Q93077;Q96KK5;Q99878;Q9BTM1	-0.000768569	-0.115212	0.0123757	0.10386	0.135356	0.438349	0.387924	0.14344	0.157621	-0.197345	-0.00568965	0.0145876	-0.0559525	0.026407	0.0679164	0.0810932	0.038541	0.0541538	0.769622	0.0575201	0.0364288	-0.0975401	0.295817	-0.0702539	0.249865	-0.0253643	0.281428	0.239096	0.0688722	-0.194538	0.0356485	0.0799885	0.186212	0.483578	0.03408	0.243241	0.0944509	-0.293339	0.162424	-0.0201074	0.152046	-0.0518133	-0.00306422	-0.108918	0.089326	-0.0312144	-0.202065	0.0880942
HLA-DPA1;HLA-DPA1;HLA-DPA1;HLA-DPA1;HLA-DPA1;HLA-DPA1;HLA-DPA1;HLA-DPA1;HLA-DPA1;HLA-DPA1;HLA-DPA1;HLA-DPA1;HLA-DPA1;HLA-DPA1;HLA-DPA1;HLA-DPA1;HLA-DPA1;HLA-DPA1;HLA-DPA1;HLA-DPA1;HLA-DPA1;HLA-DQA1;HLA-DPA1;HLA-DPA1;HLA-DPA1	A0A140T8Z9;A0A140T900;A0A140T909;A0A140T914;A0A140T961;A0A140T968;A0A140T977;A0A140T980;A0A140T992;A0A140T9A6;A0A140T9D6;A0A140T9F8;A0A140T9G7;A0A140T9G9;A0A140T9H1;A0A140T9J4;A0A140T9R4;A0A140T9U1;A0A140T9U4;A0A140T9Y8;A0A140T9Y9;E9PMV2;H0Y6F8;J3KQ99;P20036	0.0981077	-0.183667	0.0701686	0.235187	0.115797	0.236752	0.280114	0.139481	0.174065	0.443394	-0.0325189	-0.0764428	-0.0461008	-0.154953	-0.393857	-0.0385768	-0.0517092	0.0368452	-0.0742206	0.138558	0.0197363	0.0180933	0.092392	0.0247513	0.088918	0.0119185	0.505499	0.184839	0.172162	-0.0820796	0.0116953	0.0428666	0.30874	0.280396	0.20111	0.514689	0.0457705	-0.412483	-0.178401	0.265925	-0.516907	-0.0145446	-0.0541084	0.451064	0.109957	-0.206839	-0.239423	0.531364
HLA-A	A0A140T913;A0A140T933;A0A140T955;A0A140T9I0;A0A140T9X5;A0A1W2PPQ2;A0A1W2PRT9;P01892;P10316	-0.0890604	0.166373	-0.548607	0.15345	0.216946	0.141609	0.390499	0.0859963	0.113529	-0.0729652	0.00446717	0.160799	-0.0931871	0.0789902	0.0313189	-0.125596	0.328313	-0.0686287	0.364493	0.0225747	-0.0125168	0.00673218	0.263957	-0.0631179	0.109939	-0.129082	0.169636	0.21721	-0.0488704	-0.235909	-0.0201937	0.516927	0.117777	0.270813	-0.172819	0.148571	0.0499502	0.14329	0.09541	-0.1305	0.132575	-0.0634049	-0.234453	-0.249017	0.167626	0.0720505	-0.162342	-0.121015
HLA-C	A0A140T962;A0A140T9B3;A0A140T9J9;A0A1W2PR11;Q29963	0.069333	-0.101128	-0.141523	0.237192	0.211803	0.403114	0.298531	0.15653	0.295806	0.444923	-0.105076	-0.102547	-0.207131	-0.255205	-0.422296	-0.317303	0.202005	0.159655	0.11278	0.347771	0.219084	0.189014	0.107696	-0.0251475	0.118881	-0.139716	0.495729	0.322468	0.238896	-0.297028	0.0710687	0.233527	0.561253	0.280544	0.0777599	0.499391	0.188195	-0.657176	-0.0470715	0.0311141	-0.330239	-0.22076	-0.374197	0.293327	0.268105	-0.386455	-0.352971	0.0969316
DDAH2	A0A140T971;O95865;Q5SRR8;Q5SSV3	-0.0662054	-0.195501	0.206961	-0.0792024	-0.0912187	-0.0740852	-0.242094	-0.0673362	-0.245537	0.123386	-0.0574338	-0.186977	-0.127465	-0.227943	-0.106822	-0.213094	-0.234041	-0.0242915	-0.0893872	-0.0240051	0.140464	0.123966	-0.318135	0.150883	-0.145383	-0.057134	0.194857	0.0540783	0.0812292	0.0591573	-0.0587612	-0.192775	-0.0724062	-0.135658	0.121692	-0.00612585	0.123025	-0.267856	-0.331369	0.0437151	0.0450472	-0.0354836	0.440269	0.263579	-0.258964	0.02651	0.208179	0.215981
VWA7	A0A140T9S5;Q9Y334;Q9Y334-2	-0.0415646	-0.0437052	0.306956	-0.226146	-0.236974	-0.0751495	-0.167648	0.0428508	-0.0601565	-0.263198	0.0885059	0.136781	-0.014127	0.15321	0.142306	-0.0743535	0.0912444	0.107715	0.276093	-0.0976095	0.0998762	-0.0856489	-0.0395954	-0.05392	-0.326187	-0.238847	-0.346045	0.00168728	-0.290327	0.105966	-0.297062	-0.13	-0.325873	0.0326107	-0.131201	-0.174284	-0.186107	0.117155	0.182211	-0.0691725	0.157305	0.080695	0.0803501	-0.181575	-0.0345029	-0.27611	0.0206915	-0.120178
TNXB	A0A140TA33;A0A140TA41;A0A140TA52;P22105;P22105-3;P22105-4	0.119356	-0.412091	-0.104113	0.0504315	0.155055	0.0997653	-0.112826	-0.162376	-0.254802	0.192708	-0.0444894	-0.315136	-0.205828	-0.267392	-0.370911	-0.35928	-0.329856	-0.178153	-0.109569	-0.0826156	-0.126541	-0.229532	-0.191104	0.0313466	0.110915	0.0560798	0.22204	-0.0713577	0.0661734	0.16685	0.0980875	0.464138	0.0892753	-0.00916164	0.296943	0.441304	-0.0725907	-0.272374	-0.232762	0.392767	-0.309137	-0.0332842	0.438642	0.522954	-0.0254456	0.0807204	0.383771	0.451508
SELENOP	A0A182DWH7;P49908	0.218214	-0.0758646	-0.020524	0.386118	0.158321	0.526401	0.257195	0.0894382	0.127123	0.402317	-0.149938	-0.175347	-0.0806119	-0.0779743	-0.351671	-0.099512	-0.00726947	0.0724379	0.0426207	0.0917558	0.00256837	-0.0444853	0.123017	-0.0258867	-0.136302	-0.0408067	0.44179	0.183133	0.0188728	-0.171777	0.0173482	0.117572	0.353012	0.113081	0.0528768	0.403669	0.162155	-0.308347	0.0696915	0.101418	-0.227836	0.0180295	-0.297302	0.251095	0.420651	-0.143401	-0.259317	0.122284
SELENOS	A0A182DWI4;E9PN30;Q9BQE4	-0.468256	0.141566	0.00922299	-0.136558	-0.229301	0.347656	0.191839	0.188923	0.188249	-0.0657342	0.487836	-0.0544404	0.248341	0.110675	0.159705	0.211286	0.0676376	0.147717	0.0116737	0.155662	0.0343631	0.301448	0.240924	0.0128372	-0.440653	-0.0383371	0.506727	0.300863	0.272089	-0.270247	-0.0292852	0.188236	0.0770453	0.248855	-0.145105	-0.194212	0.129113	-0.146848	-0.622539	-0.0502099	0.0405849	0.235777	0.378295	0.209722	-0.472062	-0.285674	-0.0369996	0.233541
ASAH1	A0A1B0GTM3;A0A1B0GTZ5;A0A1B0GUA4;A0A1B0GUH5;A0A1B0GW68;E7EMM4;Q13510;Q13510-2	-0.0592357	-0.0293544	-0.193522	-0.124474	0.459668	-0.182172	-0.306448	-0.143669	-0.284824	-0.0416101	-0.229183	-0.038094	0.0507492	-0.0363179	0.114785	-0.178932	0.0202662	-0.165269	0.0206321	-0.169586	-0.067154	-0.250082	-0.277705	0.213523	0.0118473	-0.0834459	-0.222838	-0.203464	-0.117539	0.286566	-0.0213246	-0.217039	-0.2237	-0.232838	-0.0675279	-0.21563	0.160699	0.00366488	0.0745814	-0.134631	0.338262	0.0567005	0.0212425	-0.189243	-0.181549	-0.0978294	0.226115	-0.0402546
IGHM	A0A1B0GUU9;P01871;P01871-2	-0.099743	0.0955461	-0.0255459	0.114697	-0.107273	0.150096	0.222438	0.11259	0.134625	0.0440101	0.073122	-0.0155334	-0.00128851	-0.0327235	-0.000409943	0.11749	0.0324353	0.149524	-0.0396743	0.137293	0.0297296	0.0708198	0.104703	-0.15	-0.11097	0.0333715	0.238197	0.151147	0.0805768	-0.24889	-0.0151852	0.156667	0.250997	0.1762	-0.0445132	0.00534882	0.192943	-0.0801976	-0.0864619	0.0113639	-0.0680177	0.0105144	-0.11909	0.125361	0.0104119	-0.150621	-0.261675	0.0559784
CTSD	A0A1B0GV23;A0A1B0GVD5;A0A1B0GWE8;P07339	-0.0116708	-0.0983675	-0.0714181	-0.00521882	0.546515	-0.0501078	-0.160104	-0.168206	-0.21247	-0.0159364	-0.20233	-0.020234	-0.0175193	-0.0216646	0.0759728	-0.0511251	-0.0655911	-0.138849	-0.0440816	-0.23335	-0.0860564	-0.0624801	-0.215456	0.254568	0.0713431	0.0210497	-0.206687	-0.112281	-0.123106	0.305366	0.0519811	-0.260403	-0.292499	-0.12333	-0.0933739	-0.136293	0.185929	0.0012402	0.148518	-0.0799503	0.420955	-0.0261866	0.116218	-0.0668474	-0.169027	-0.0498707	0.356309	-0.0771026
ATP6AP2	A0A1B0GVB9;A0A1C7CYW4;O75787;O75787-2	-0.1076	0.100922	-0.109407	-0.32503	-0.103009	-0.491824	-0.51896	-0.203273	-0.324214	-0.257524	-0.0219073	-0.0189168	-0.00137239	-0.0455335	0.183585	-0.146527	-0.122806	-0.191238	-0.0932464	-0.263913	-0.063362	-0.110601	-0.279063	0.058415	0.0614658	0.0945629	-0.509232	-0.267025	-0.171467	0.380659	-0.0952712	-0.139233	-0.440252	-0.457648	-0.125435	-0.433095	-0.157062	0.347426	0.0208178	-0.051937	0.221904	-0.0219292	0.27156	-0.244967	-0.29234	0.0402241	0.342679	-0.265787
TRBV7-2	A0A1B0GXF2	-0.406425	0.14014	0.0893015	-0.0554067	-0.268515	0.330266	0.436763	0.199756	0.486705	0.118143	0.308403	0.101843	0.156699	0.0547809	0.0388539	0.221211	0.140027	0.27601	0.0179722	0.215076	0.141729	0.4024	0.249458	0.0462164	-0.370313	-0.0107564	0.56404	0.451229	0.28105	-0.492189	-0.0265888	-0.0486799	0.162384	0.399159	-0.169511	-0.0583827	0.288684	-0.339574	-0.509271	-0.181761	0.00804415	0.118278	0.0747982	0.144255	-0.297366	-0.526552	-0.398694	0.0685065
SCO2;TYMP;TYMP;TYMP	A0A1W2PP80;C9JGI3;P19971;P19971-2	0.121171	0.0685936	-0.0175114	-0.00941754	-0.128977	-0.210805	-0.206833	0.0655187	-0.107913	-0.0927874	-0.0304094	0.147583	0.118587	-0.0250514	0.174352	-0.0281755	-0.164437	0.195872	0.076666	0.294456	0.0129279	-0.610635	-0.248634	0.130834	0.00303014	0.196001	0.0989437	0.129042	0.130567	-0.161048	0.158214	-0.281566	-0.334953	-0.0711512	-0.327014	-0.290645	0.0781145	-0.46136	-0.165473	-0.316554	0.367512	0.151672	0.0304107	0.1148	-0.244906	-0.0602091	-0.187729	-0.240592
CNTN2	A0A1W2PQ11	0.322387	-0.296657	0.00436171	0.190484	0.472656	-0.0702106	-0.102699	-0.132165	-0.232329	0.135442	-0.301845	-0.31913	-0.235499	-0.199366	-0.361261	-0.228577	-0.125825	-0.217381	-0.00283115	-0.140903	-0.0749473	-0.285486	-0.167938	0.117233	0.131711	0.171459	-0.0883245	-0.201111	-0.122884	0.48062	0.00115093	0.0274442	-0.050557	-0.065129	0.198823	0.400581	-0.0479058	-0.0642365	0.248459	0.241064	-0.122195	-0.0831293	0.0805885	0.12745	0.20525	0.119491	0.358438	0.297812
SHISA9	A0A1W2PQ94;B4DS77;B4DS77-2;B4DS77-3	0.225024	-0.0836788	0.227617	0.138095	-0.201211	0.415238	-0.187987	-0.0137237	0.148845	0.19436	-0.0587084	-0.176227	-0.132406	0.0592179	-0.0910427	-0.08461	-0.118943	-0.0140893	0.149619	-0.00448544	-0.0390748	0.036603	-0.0474436	-0.132475	0.557394	-0.10194	-0.149781	-0.0569627	-0.155762	-0.147435	-0.0618823	0.554343	0.272565	-0.110313	0.0707617	0.147818	-0.00911854	-0.196933	0.235835	0.126648	-0.104909	0.00123969	-0.219003	-0.0686358	0.351957	0.429623	-0.0851025	0.266195
FCGR3A	A0A1W2PQB1;H0Y755;M9MML0;P08637	-0.00248454	0.25206	-0.190449	0.00575965	-0.157762	0.0231226	0.0642388	0.0577911	0.135674	-0.0660881	0.371269	-0.0055271	0.148229	0.16611	0.115082	0.594016	0.0224994	0.100806	-0.00996706	0.0581541	0.00687485	-0.144491	0.0751692	-0.00882112	0.0647905	-0.0930849	0.105999	0.0783333	0.0536453	-0.0994128	-0.0759619	0.0429325	0.217589	0.107707	-0.0744088	-0.096159	-0.0736271	0.00677588	-0.0932753	-0.026596	-0.0419101	0.0706563	0.0776974	0.0606508	-0.0625282	0.00838414	0.00742173	0.0335548
SCN1B	A0A1W2PR05;A0A1W2PS68;Q07699;Q07699-2	0.158439	-0.152378	-0.23295	-0.0788223	-0.323734	-0.199979	-0.369972	0.102231	-0.0332634	0.243181	-0.0408932	-0.0817747	-0.0992835	0.0436588	-0.126669	-0.135475	-0.196757	-0.0581513	-0.116862	-0.0669727	-0.00203125	-0.51048	-0.238149	-0.0358822	0.313086	0.0770783	0.0797054	-0.119187	-0.0247137	-0.0566625	-0.0414243	-0.0923393	0.131101	-0.17368	0.135129	0.212061	-0.0551306	-0.139867	0.0811655	0.053248	-0.315727	-0.0331187	0.0776901	0.13697	0.0892785	0.0942075	-0.115345	0.158235
GFAP	A0A1W2PR46;A0A1X7SBR3;K7EMP8;P14136;P14136-2;P14136-3	-0.105904	-0.230297	0.0927264	-0.204585	-0.133693	0.0801932	0.0379955	-0.441145	-0.0690928	-0.230957	0.342328	0.0252511	0.239145	0.314557	-0.0558564	0.0969036	-0.00798827	0.137885	-0.0378475	-0.0984586	-0.164524	0.752258	-0.145904	0.278364	-0.948756	0.57405	-0.335274	0.321893	-0.107548	-0.128665	0.34866	0	-0.710864	-0.137597	-0.439383	-0.383684	0.213505	-0.249195	-0.504879	0.0527417	0.349104	0.305161	0.707644	0.289454	-0.457409	-0.67185	0.388958	-0.379047
JAML	A0A1W2PRS4;E9PKK2;E9PR26;Q86YT9;Q86YT9-2;Q86YT9-3;Q86YT9-4	0.0998798	-0.253604	0.231344	0.157099	0.0960307	0.223553	0.189361	-0.0679332	0.0412202	0.288087	-0.00150489	-0.0586056	-0.180101	-0.191174	-0.362224	-0.205234	-0.119107	-0.0474803	-0.0637324	0.0837702	-0.00768359	-0.0802068	0.0563244	0.0335757	0.159346	0.00738896	0.36574	0.157861	0.209655	-0.0165848	0.141971	0.350716	0.186146	0.153939	0.263584	0.47994	0.0116126	-0.248513	-0.26518	0.478854	-0.288948	-0.026389	0.0950763	0.461892	0.0549331	-0.0474865	0.0753855	0.334489
NPTXR	A0A1X7SBT7;O95502	0.435218	-0.340589	-0.0124553	0.15464	0.200699	-0.115442	-0.222974	-0.168188	-0.21147	0.108105	-0.353564	0.0120474	-0.231117	-0.0755893	-0.207575	-0.287291	-0.168538	-0.198407	-0.0177002	-0.149653	-0.00381167	-0.429021	-0.218119	-0.105113	0.187678	0.0445144	-0.343542	-0.177016	-0.192596	0.302884	-0.0333944	-0.21507	0.0955799	-0.273088	0.403208	0.360328	-0.227441	0.025064	0.751463	0.0486302	-0.217612	-0.104252	-0.280539	-0.0790703	0.621314	0.313769	0.0187815	0.00442489
IGHA1	A0A286YEY1;P01876	-0.17746	0.185917	0.201202	0.11043	-0.128159	0.0736366	0.504699	0.380535	0.455658	-0.0790164	0.328819	0.139855	0.217608	0.224512	0.0934964	0.349358	0.259367	0.395843	0.0787268	0.230898	0.225323	0.481231	0.389522	-0.0314379	-0.222403	-0.0583482	0.339898	0.259659	0.267423	-0.370659	0.0351304	-0.0249297	0.0591546	0.327868	-0.0609377	-0.00819087	0.180832	-0.0669232	-0.254748	-0.0243959	0.0721038	0.153217	-0.0570165	0.0304843	-0.2144	-0.199851	-0.219244	0.219526
IGHA2	A0A286YEY5;P01877	-0.150111	0.167519	0.124032	0.0396023	-0.129094	0.120628	0.552762	0.37887	0.511524	-0.0205088	0.336593	0.188259	0.122935	0.117094	0.024516	0.333048	0.233356	0.396035	0.0584992	0.200854	0.169611	0.477772	0.398817	-0.0667513	-0.343326	-0.0847546	0.421544	0.25367	0.223314	-0.345545	0.0302473	-0.0422417	0.111191	0.325794	-0.0112515	0.0916164	0.134527	-0.0885858	-0.311761	0.0412697	-0.119632	0.125692	-0.0106075	0.105188	-0.17715	-0.258601	-0.231975	0.349153
PPT1	A0A286YFE3;A0A286YFF7;A0A286YFL8;A0A2C9F2P4;P50897;Q5T0S4	-0.144168	0.0891416	0.0278207	-0.199775	-0.0730317	-0.285967	-0.196289	-0.0534946	-0.0873595	-0.00845428	-0.0259117	-0.126987	-0.0917205	-0.110748	0.0676205	-0.187909	-0.104153	-0.115526	-0.0302354	-0.223108	-0.112054	-0.390987	-0.352769	0.213749	0.180786	-0.0498748	0.0545171	0.00776474	-0.0867951	0.0696082	-0.00952142	0.0213619	-0.147711	-0.214452	0.100854	-0.12323	0.0389774	-0.234757	-0.344869	-0.128852	0.147598	-0.154683	0.312904	0.120602	-0.380949	0.162163	0.245213	0.154537
IGHG4	A0A286YFJ8;P01861	-0.0471894	0.141128	-0.25188	0.122445	-0.0714106	0.0763228	0.254867	0.338279	0.08004	-0.183236	0.253318	0.0154542	0.0721576	0.113212	0.111451	0.320186	-0.00623443	0.233842	0.0621251	0.322525	-0.000712615	0.327499	0.103667	0.0126564	0.00179997	-0.0356035	0.134731	0.169567	0.250303	-0.195657	-0.0390319	-0.324207	-0.00539989	0.135315	-0.128367	-0.066869	0.0698206	-0.126046	-0.169753	-0.0563927	0.0936423	0.015827	0.0714605	0.121139	-0.228491	-0.210139	-0.11402	0.11832
ADAM9	A0AVL1;F8WC54;Q13443;Q13443-2	-0.165761	0.116055	-0.128464	-0.0148454	-0.0283538	0.01998	-0.152356	-0.0665954	-0.123849	-0.0199166	-0.00439862	0.0150107	0.107275	0.0237005	0.0467918	0.0121157	-0.0786781	0.0170161	0.029311	-0.12872	-0.12773	0.25281	-0.122237	0.108136	-0.153187	-0.0622805	-0.104454	-0.0137541	0.0394095	-0.103655	0.0519377	-0.45507	-0.208675	-0.0818878	-0.0504807	-0.30883	0.253214	-0.0311179	-0.129736	-0.220717	0.283059	0.0405179	0.248782	-0.0851994	-0.271867	-0.0273966	0.0122563	-0.114955
IGLC7	A0M8Q6	-0.183685	0.0825269	0.0283704	-0.0300438	-0.00793827	0.00497848	0.330159	0.150272	0.385684	0.063361	0.0337637	0.0585155	0.0463571	0.123393	0.0274793	0.123902	0.206996	0.265403	0.081013	0.199442	0.0950179	0.202923	0.0817531	0.0779654	-0.134856	0.0035314	0.203462	0.184097	0.0024305	-0.27429	-0.0138733	-0.358694	0.116444	0.14659	-0.121711	-0.0325805	0.0498668	-0.176378	-0.0938791	-0.22122	0.0476542	0.0222218	-0.0835944	-0.0608924	-0.0778822	-0.194001	-0.230301	-0.0929808
SSC5D	A1L4H1	-0.0469669	0.0105349	0.220597	0.0015678	-0.127518	0.073467	0.0741445	0.00325628	0.149718	0.15067	0.10312	-0.0268345	-0.0240284	-0.0139418	-0.00314569	0.127142	-0.0558426	-0.0123119	-0.0718179	-0.0878292	-0.0269981	0.0821663	0.0015529	0.0432208	0.116456	-0.0642608	0.091416	0.089165	0.0443479	-0.108905	-0.0251371	-0.46044	-0.0612826	-0.0429179	0.117283	0.00924894	0.159914	-0.037755	-0.178218	0.14955	-0.0233617	-0.0437537	0.0647308	0.161223	-0.104334	-0.115529	0.00958373	0.0747361
STMN1	A2A2D0;P16949;P16949-2	0.307395	-0.246355	0.00438082	0.200091	-0.161161	0.155403	0.0409902	-0.0334858	0.0576708	0.366618	-0.156991	-0.0541787	-0.0807423	-0.101886	-0.36315	-0.166954	-0.169178	-0.0289589	-0.182275	0.115952	0.0195004	-0.276566	-0.149418	-0.0107376	0.165347	0.0360698	0.0565074	0.020394	-0.0207333	-0.141304	-0.0305295	0.195435	0.215012	-0.0571244	0.136704	0.350426	-0.0054451	-0.268598	0.072669	0.0603157	-0.373192	-0.0118902	-0.0130481	0.187535	0.335351	-0.0604654	-0.178773	0.298806
PRNP	A2A2V1;P04156;P04156-2	0.413815	-0.351159	0.131347	0.123409	-0.207092	-0.273815	-0.292884	-0.201076	-0.199687	0.195707	-0.277715	-0.0626381	-0.235414	-0.195147	-0.306282	-0.30119	-0.221678	-0.0649838	-0.122551	-0.118215	-0.0496405	-0.522839	-0.406961	0.10052	0.439184	0.00363967	-0.235525	-0.174518	0.0304303	0.184732	-0.016908	-0.41304	0.106888	-0.356526	0.268839	0.26845	-0.134284	-0.159828	0.30022	0.0778078	-0.305846	-0.188677	-0.111368	0.237493	0.32008	0.454341	0.0100151	0.0943216
ADGRB2	A2A3C1;A2A3C2;A2A3C3;A2A3C4;A2A3C6;E9PND1;O60241;O60241-2;O60241-3;O60241-4	0.352041	-0.386501	-0.0756174	0.0902345	0.000425559	-0.0360217	-0.250594	-0.199449	-0.294302	0.150415	-0.165278	-0.241495	-0.280731	-0.305965	-0.340511	-0.296702	-0.368047	-0.238658	0.0527705	-0.214297	-0.135068	-0.436993	-0.241557	-0.0032274	0.429391	0.103183	0.0682744	-0.116631	-0.0119324	0.323763	0.0265861	0.336441	0.0770018	-0.101093	0.398891	0.495394	-0.236401	-0.32068	0.0323887	0.472076	-0.277827	-0.105606	0.319657	0.45851	0.220215	0.370372	0.391913	0.46585
IGKV2-29	A2NJV5	-0.2926	0.227206	0.218149	0.0341187	-0.00340538	0.285416	0.634651	0.363008	0.492038	-0.0911669	0.438043	0.155087	0.278004	0.198035	0.341946	0.560464	0.31934	0.58616	0.243058	0.331592	-0.00359897	0.756508	0.295704	0.00896286	-0.139815	-0.0525934	0.414513	0.384928	0.293582	-0.456998	0.0780294	-0.177284	0.149878	0.438529	-0.131698	-0.044156	0.213514	-0.217294	-0.233102	-0.240162	0.0736767	0.133256	-0.0410442	0.0974486	-0.28062	-0.121898	-0.336716	0.140001
FAM234B	A2RU67	0.00949815	0.356794	-0.600185	0.10265	-0.0303305	-0.349767	-0.477983	-0.236768	-0.327646	-0.275795	-0.0820332	0.279653	0.0853005	0.0476296	0.459104	0.137545	0.0506511	0.0624429	-0.152804	-0.223113	-0.0617887	-0.252622	-0.372029	-0.0590817	0.309981	-0.0107602	-0.580846	-0.257875	-0.309494	0.490196	-0.243796	0.171666	-0.321706	-0.401383	0.10386	-0.370221	-0.430304	0.310412	0.440995	-0.18401	0.269981	-0.117686	0.130775	-0.40097	0.0667372	-0.412113	0.123427	0.00117955
FITM1;	A5D6W6;H0YL77	0.286773	-0.337884	-0.0151962	0.390795	0.29007	0.332194	0.0919714	-0.0120219	-0.0353645	0.437174	-0.186187	-0.181977	-0.0652646	-0.185459	-0.429418	-0.223078	-0.157556	0.110453	-0.0900064	0.0500009	-0.0941332	-0.19269	-0.135919	0.0561059	0.154747	0.0134537	0.377452	0.0850827	0.230338	0.0109038	0.0481748	-0.114902	0.3337	0.0626571	0.319173	0.410789	0.0946603	-0.590528	-0.0463302	0.162288	-0.334934	-0.0303833	-0.0787915	0.628669	0.18861	0.566348	-0.0832377	0.393226
ADAM17	A6H8L4;E7EUI5;P78536;P78536-2	0.0622607	0.0489936	0.187556	0.102256	-0.169801	-0.173481	-0.0728357	0.134738	-0.117171	-0.11036	0.0465387	-0.0278503	0.105391	-0.106636	0.016345	-0.0126953	-0.160466	0.0764512	-0.0155388	0.00062806	0.136999	-0.0996077	-0.138401	0.29709	0.153985	-0.175314	0.00455779	0.0454168	0.0105107	-0.147476	-0.181714	0.168504	0.0719522	-0.03974	-0.140163	-0.0724483	0.361849	-0.0872247	-0.147214	0.00247468	0.19929	-0.0174004	-0.0989241	-0.0478925	-0.0510645	0.0278001	-0.0707891	-0.133547
BST1	A6NC48;Q10588;Q10588-2	-0.0148362	0.024982	0.0382433	0.179751	-0.0404284	0.301732	0.156981	0.105813	0.268125	0.256133	-0.0766344	0.107927	0.0577269	0.0764802	-0.0767242	0.0423376	-0.000922248	0.243327	0.190875	0.13069	-0.00893204	0.163579	-0.12912	0.140487	0.24529	0.226477	0.288343	0.187527	0.107423	-0.26222	-0.0792335	-0.316922	0.194388	0.152581	0.187949	-0.0299108	0.117728	-0.460292	-0.0351535	-0.267299	0.128706	-0.00828987	-0.152279	0.172708	0.0661968	-0.0731689	-0.35321	0.133309
MAP1LC3B2;MAP1LC3B;MAP1LC3B	A6NCE7;H3BTL1;Q9GZQ8	-0.0654888	-0.132158	-0.130841	-0.266488	-0.0681456	-0.249758	-0.282729	-0.131647	-0.211778	-0.115128	-0.0148018	-0.193035	-0.128025	-0.161186	-0.027233	-0.157492	-0.183357	-0.172885	-0.108878	-0.189821	-0.0877318	-0.30803	-0.257188	0.194179	0.204997	0.0944036	-0.0394536	-0.111265	0.0445616	0.322006	0.141304	0.420948	-0.256447	-0.128054	0.0472463	0.0649618	-0.118178	-0.104978	-0.296508	0.301212	0.0627497	0.1204	0.425217	0.317983	-0.285911	-0.00488612	0.473362	0.425491
COL16A1	A6NCT7;Q07092;Q07092-2	-0.094848	0.0795999	0.282162	0.0542274	0.0420203	0.321082	0.136831	-0.00562966	0.126681	-0.0819407	0.0294866	0.0292964	0.0964451	0.0324321	0.134038	0.167371	0.0299699	0.199824	0.0430798	0.153788	-0.0636737	0.182778	-0.0243493	0.140139	-0.180771	0.181275	0.181588	0.162215	0.253981	-0.249107	0.00500891	-0.334043	0.0984659	0.174617	0.124727	-0.09	0.230254	-0.328491	-0.105536	-0.0710907	0.284422	0.036156	-0.0371091	0.230053	-0.133552	0.107398	-0.0664551	-0.0665085
NUDT5	A6NFX8;Q9UKK9	0.211589	-0.286577	-0.0824946	0.146123	0.072955	0.396354	-0.0790429	-0.0970212	-0.144263	0.215225	-0.0615503	-0.255377	-0.165859	-0.141705	-0.38504	-0.149527	-0.246244	-0.154186	-0.106555	-0.143746	0.018319	0.496248	-0.125427	0.143791	0.197761	0.139113	0.269013	-0.0132951	0.0139736	0.12577	0.0512307	0.111318	0.141354	-0.0836001	0.372576	0.390041	-0.183417	-0.375791	-0.0511657	0.356003	-0.383395	0.0848932	0.138354	0.479391	0.111914	0.179627	0.19353	0.444501
WBP2	A6NG10;K7EIJ0;K7EIN1;K7EMC9;K7ENL2;K7ESN4;Q969T9	0.176301	0.0116864	0.237349	-0.0378611	-0.241499	-0.254886	-0.262907	-0.0810719	-0.272628	-0.0351978	-0.10757	-0.0242882	-0.0908022	0.00140959	-6.42854e-05	-0.216238	-0.242524	-0.224156	0.0147072	-0.10094	-0.0612108	-0.540142	-0.126335	-0.101816	0.344554	0.0143557	-0.285336	-0.133754	0.0178149	0.0266778	0.14111	0.247778	0.0943408	-0.232785	0.10854	0.120579	-0.291043	0.117059	0.189971	0.106916	-0.109877	-0.217685	-0.156539	-0.0794384	0.355643	0.06478	-0.00108148	-0.052565
IGLON5	A6NGN9	0.463236	-0.180663	-0.0857239	0.312885	0.248198	0.0711411	-0.133703	-0.138019	-0.200434	0.162648	-0.442261	0.0550588	-0.171402	-0.0654366	-0.257099	-0.23649	-0.147264	-0.155032	-0.090234	-0.105783	-0.0356718	-0.346126	-0.184933	-0.0173993	0.284826	0.0110298	-0.251995	-0.0478153	-0.142307	0.307501	-0.0662679	-0.15226	0.197612	-0.133675	0.229722	0.328455	-0.0890655	-0.0712188	0.624583	0.065615	-0.184043	-0.114372	-0.412553	-0.000943337	0.644429	0.437661	-0.0616698	0.0568245
SHISA7	A6NL88	0.000786608	0.047203	-0.0480991	0.088489	0.00325161	-0.0738039	-0.0107036	0.0926568	-0.00106922	-0.124274	-0.0912045	0.151167	0.0419983	0.275612	0.206713	-0.0184006	0.166533	0.0108154	0.169766	0.0558256	0.121099	0.172606	0.0702324	-0.198046	0.07765	0.0550903	-0.291009	-0.0938314	-0.136508	-0.0287886	0.0198211	-0.400858	-0.0773395	-0.0485513	-0.0345555	-0.141273	-0.116116	0.239954	0.480946	-0.180066	0.142115	0.0283551	-0.225431	-0.363437	0.176221	-0.04115	-0.0822421	-0.426795
VSTM2B	A6NLU5	0.437557	-0.463033	0.00117227	0.231392	0.0302879	0.171929	-0.0174974	-0.0956654	-0.101426	0.458691	-0.235605	-0.185119	-0.290939	-0.311414	-0.56986	-0.353974	-0.260095	-0.0968434	-0.0753639	-0.000855257	-0.0788513	-0.497355	-0.213712	0.046451	0.315263	0.138868	0.25371	0.0158535	0.134093	0.127201	0.0494124	0.361445	0.329258	0.000325981	0.46651	0.741227	-0.105411	-0.534065	0.0561686	0.417317	-0.509983	-0.125508	0.092949	0.587101	0.397978	0.38328	0.0692936	0.56749
CD9	A6NNI4;G8JLH6;P21926	0.0159382	-0.0275289	-0.0354825	0.15185	0.535395	0.439347	0.285735	0.036648	0.0166851	0.172873	-0.123783	0.113951	-0.0173566	0.0200501	0.0306886	0.15116	0.0505318	0.0467597	0.17006	0.0974285	0.0569075	0.448303	0.171743	0.0487276	0.114152	-0.107158	0.318428	0.108763	0.0754432	-0.141332	0.161749	-0.0727762	0.0868518	0.294781	0.0409883	0.166845	0.0968367	-0.211456	0.0322458	-0.0148746	0.252973	0.0548256	0.00757681	0.076786	-0.0214562	-0.0679717	0.0746441	0.128424
PTPA	A6PVN5;F6WIT2;Q15257;Q15257-2;Q15257-3	0.120051	-0.00396155	0.11236	0.30187	-0.0747159	0.0453317	-0.0918492	-0.103805	-0.146664	-0.0403328	-0.0452052	-0.18075	-0.0196999	0.0756196	-0.0630177	0.0196981	-0.231026	-0.103126	-0.067923	-0.138085	0.0573771	-1.3965e-06	-0.116563	-0.0482976	0.210241	0.253092	-0.218895	-0.133335	-0.0889894	0.0831938	0.0200895	0.314988	-0.150007	-0.025704	-0.023136	-0.133238	-0.0304658	-0.000446693	0.0772098	0.222545	0.255851	-0.0284365	0.351504	-0.0863484	-0.0759002	0.360209	0.319994	-0.271009
PRL	A6XMH3;P01236;Q5I0G2	-0.120933	-0.0972663	0.0902523	-0.0465135	0.105986	-0.198936	0.00654229	-0.0440252	-0.0491933	-0.0225093	-0.0653478	0.0151639	-0.087813	-0.102573	-0.137478	-0.133457	-0.130711	-0.212311	-0.141798	-0.211005	-0.143476	-0.149424	-0.187076	0.203203	-0.116736	-0.125615	0.0560395	0.0746232	0.0754762	0.0323385	0.0309355	0.30789	-0.0577659	-0.0355507	0.00782548	0.141537	0.178084	-0.220913	-0.22901	0.17309	0.0154055	-0.0178033	0.237145	0.210354	-0.250833	0.0424695	0.252619	0.210058
IGFBP3	A6XND0;A6XND1;B3KWK7;P17936;P17936-2	-0.0313115	0.0221276	0.0945549	0.0459874	-0.192367	-0.108883	-0.139841	0.166847	-0.0732372	-0.0563404	0.0666496	0.0666239	-0.0122107	0.154396	0.0440733	0.0375309	-0.0917472	-0.123166	-0.0759539	0.108028	0.0716365	-0.0190116	-0.170113	0.00387974	0.159189	-0.0458898	0.0184068	0.101406	0.147955	-0.0921845	-0.07411	0.212549	0.0192949	-0.0959539	-0.149215	-0.070778	0.136284	-0.00523269	-0.300872	0.138741	-0.0500376	0.0451536	0.312393	0.10167	-0.191549	0.0992383	0.231467	-0.0838891
PPP5C	A8MU39;H0YDU8;P53041	0.464321	-0.356145	-0.0615874	0.15408	0.115191	0.0773524	-0.0610879	-0.0470791	0.0422602	0.307191	-0.177887	-0.230744	-0.272038	-0.106102	-0.37441	-0.269243	-0.173211	-0.281848	-0.267299	-0.134331	-0.131887	-0.192444	-0.191781	-0.0535477	0.386409	-0.0595608	0.0345828	-0.00498438	-0.0406018	0.0983647	-0.0196896	-0.175361	0.259935	-0.168458	0.403407	0.546819	-0.243235	-0.223336	0.277379	0.270458	-0.290562	-0.0810337	-0.129763	0.269681	0.435191	0.0938874	0.0274072	0.0836023
SUMF2	A8MXB9;J3KQJ1;Q8NBJ7	0.141243	-0.0240112	0.058264	0.0110778	-0.153832	-0.26397	-0.145337	-0.0831833	-0.132512	0.171629	-0.248461	-0.0727374	-0.174209	-0.114906	-0.183709	-0.114598	-0.169744	-0.160035	-0.204317	-0.218585	0.102318	0	-0.290489	0.0429067	0.164285	0.0556098	-0.219138	-0.0913581	0.113383	0.0100685	-0.0549901	-0.0688397	-0.178784	-0.0783588	0.00295068	-0.0951924	0.048745	-0.00814324	-0.113574	-0.166482	0.0271067	-0.146387	-0.0185952	0.180322	-0.0672449	0.352319	-0.0276086	-0.563118
MBP	A8MZH3;E9PJ72;E9PMR5;H0YEA2;H0YF02;H7BYR8;J3QKL5;J3QL64;J3QQK6;P02686;P02686-3;P02686-4;P02686-5;P02686-6	0.100222	-0.0723889	0.155045	-0.0803896	-0.110799	-0.209578	-0.281783	-0.0469292	-0.0886255	-0.00649621	0.0394639	-0.168348	-0.047242	0.000951127	-0.0219106	-0.153286	-0.000305742	-0.0717124	-0.0351347	-0.191807	0.182877	-0.152328	-0.18441	0.0398053	0.0844903	0.132824	-0.292329	-0.0521994	-0.0642598	0.218928	-0.0440597	0.341224	-0.191714	-0.169494	-0.182354	-0.11299	0.0378208	0.181009	0.0159228	0.14487	0.102171	-0.0804679	0.149572	-0.0531833	-0.137936	0.263793	0.305455	-0.16612
PDGFB	A9UJN9;A9UJP0;P01127;P01127-2	0.188835	-0.255451	0.0924642	0.269592	0.0566179	0.24427	0.255878	0.0767837	0.0743845	0.493099	-0.156968	-0.064852	-0.144581	-0.219698	-0.435114	-0.162805	-0.0390026	0.163358	-0.0692737	0.223306	-0.0555562	-0.195687	-0.139603	0.23534	0.140079	0.079083	0.273558	0.0918843	0.210531	-0.228116	0.0531134	-0.329788	0.406171	0.0816973	0.268264	0.619439	0.202896	-0.530645	0.0872512	0.0222589	-0.302972	-0.132017	-0.203495	0.340207	0.311403	0.390678	-0.302243	0.233888
SGSM3	B0QY80;Q96HU1;Q96HU1-2	0.00966539	0.103991	-0.157608	0.126811	0.292127	-0.030271	0.0838831	-0.0443701	0.0171997	0.141865	-0.126023	0.0553163	0.023822	0.00213162	-0.0228494	0.0692059	0.19232	0.0899854	0.0034102	0.0749339	-0.0369968	0.0665889	-0.0277878	0.14575	0.121445	-0.104555	-0.0495665	-0.0638903	0.0456006	-0.0901342	0.0383403	-0.457657	-0.0256296	-0.0303982	0.0969907	-0.0639999	0.191561	0.0168055	0.0701745	-0.180183	0.176802	0.000372629	-0.219381	-0.101751	-0.0498157	0.378977	-0.0935224	-0.275969
MB	B0QYF8;P02144	-0.0829379	-0.0109894	0.084573	-0.109419	0.105674	-0.0390311	0.055635	-0.0188313	0.0695996	-0.104165	-0.00275641	0.123414	0.0640219	0.0598025	0.130252	0.111299	0.0483903	0.0596779	0.0213593	0.0379946	-0.0121243	0.141226	0.0723054	0.0210285	-0.161779	0.0925499	-0.119173	0.106564	-0.0524081	-0.100461	0.0396431	-0.147127	0.0269615	0.0850903	-0.134544	-0.038354	0.0259599	-0.0209935	0.154798	-0.113627	0.0577352	-0.0204779	-0.190043	-0.145691	-0.072664	-0.0523075	-0.145283	0.0462264
APOC3	B0YIW2;P02656	-0.397892	0.499977	-0.0901789	-0.360184	-0.194797	-0.335332	-0.21326	0.0315617	-0.0721878	-0.429027	0.25023	0.0240173	0.177047	0.267947	0.471392	0.0698994	0.13049	-0.120378	0.0356857	-0.0720342	0.0343109	0.165094	0.16386	-0.151301	-0.101781	-0.0522585	-0.280403	-0.0343116	-0.0661583	0.096614	-0.0866504	0.124117	-0.328692	-0.0975223	-0.331538	-0.496975	-0.00942484	0.438901	-0.172238	-0.116543	0.245983	0.189096	0.178922	-0.374904	-0.338318	-0.309841	0.198584	-0.155669
FBLN1	B1AHL2;P23142-4	-0.152832	0.0512538	0.0479263	-0.195376	0.0887099	-0.281725	-0.191323	-0.00254174	-0.168407	-0.11873	0.0111326	0.0202034	-0.0193804	-0.0248757	0.208189	0.0190107	0.00273579	0.00492389	-0.0777718	-0.136504	-0.0276414	0.18516	-0.229338	0.39556	-0.0136207	0.0243528	-0.184463	-0.0904626	-0.0418556	-0.0273212	-0.028704	-0.29695	-0.373427	-0.169591	-0.182583	-0.293833	0.159449	0.0312946	-0.153168	-0.180949	0.529081	-0.0538722	0.36234	-0.126887	-0.43125	-0.0680087	0.300184	-0.178472
STX12	B1AJQ6;Q86Y82	0.0822218	-0.146768	-0.56316	0.134043	-0.0203127	0.156746	0.11371	0.115495	-0.0497901	-0.255495	0.0814439	-0.0069797	-0.454657	-0.0764904	-0.214727	0.113147	-0.244099	-0.149151	0.497202	0.116119	-0.0305466	0.0534964	0.0745302	-0.194099	0.185517	-0.193056	-0.0326113	-0.0772439	0.0600055	0.0535279	0.113802	-0.0967428	-0.0384681	0.162263	-0.013789	0.0604963	0.0700131	0.101879	0.0215487	-0.0819644	-0.213059	-0.396013	0.262533	-0.181048	0.030606	0.107252	-0.038728	-0.169048
PTPRT	B1AJR6;B1AJR9;B1AJS0;O14522	-0.221713	-0.00692704	0.00556429	-0.0749364	0.159417	-0.0323665	-0.0972484	-0.00849689	-0.117298	0.00664759	0.00387235	-0.0970264	-0.0739276	0.0318568	-0.0314565	-0.0914843	-0.0916679	0.118147	0.0218783	-0.0278004	0.0140969	-0.672715	-0.107056	0.00630139	-0.100613	-0.0334802	0.0569912	0.00775094	-0.0566993	0.0769863	-0.0674259	-0.135217	-0.0237736	-0.0112775	-0.12121	-0.0568496	0.0216934	-0.0314284	-0.0921997	-0.0725526	-0.0132632	-0.031303	0.125282	-0.0103872	-0.096295	-0.118114	0.184298	0.0432746
FHAD1	B1AJZ9;B1AJZ9-4;H0YE38;Q5JYW6	-0.149163	-0.0378251	0.380836	0.110235	-0.0893421	0.335808	0.265675	0.138082	0.289408	0.22872	0.0999113	0.129051	-0.0799592	-0.0229142	-0.1648	-0.0961518	0.0257464	0.117978	-0.0223487	0.123952	0.0830978	0.522451	0.207203	0.184779	-0.464385	0.252071	0.327966	0.171605	0.0351919	-0.171255	0.0529625	0.299787	-0.045592	0.142862	0.662636	0.134517	0.274403	-0.179619	-0.199606	-0.17281	0.277664	-0.0684179	-0.213809	0.149383	-0.0416155	0.226102	-0.320729	0.333254
BMP7	B1AKZ9;B1AL00;P18075	-0.0993222	-0.182772	-0.129651	-0.147984	0.00267699	-0.0713869	-0.0584591	-0.0501166	-0.129046	-0.0368728	0.102221	-0.0911674	-0.0456756	-0.113208	-0.135374	0.0897845	-0.261347	-0.19312	-0.04029	-0.145968	-0.107364	0.131895	-0.0544607	0.180449	-0.0968273	0.00800602	0.186389	0.0500337	-0.0356824	0.170442	-0.0847604	-0.037505	-0.121926	0.0764116	-0.0273621	0.199577	0.158149	-0.141169	-0.328433	0.491309	-0.0414915	0.0121915	0.510248	0.292377	-0.27963	-0.140611	0.409139	0.35673
POSTN	B1ALD9;Q15063;Q15063-3;Q15063-5	0.132138	-0.0747647	0.344171	-0.0957679	-0.284325	0.0708782	0.207229	0.0676652	0.249897	0.229086	0.118972	-0.0927706	0.123104	-0.0212426	0.00077864	0.0803881	-0.12538	0.0119768	-0.159067	0.0947174	-0.180086	0	-0.0523246	0.0449475	-0.421158	-0.0165344	-0.0451723	-0.0403265	-0.0126377	-0.233399	-0.145864	-0.0185732	0.163156	0.202054	-0.222273	0.00876983	-0.12718	0.0772208	-0.130203	0.101042	0.189044	-0.0829997	-0.00470442	-0.0474934	-0.00138587	0.0128545	-0.161541	-0.134238
CD58	B1AMW1;H0YDI1;P19256;P19256-2;P19256-3	0.0918522	-0.0548755	0.053675	0.04006	0.286589	-0.102581	-0.0272173	0.024877	0.0286623	-0.165625	-0.0155886	0.0541977	0.0572842	0.204951	0.138574	0.194749	0.0333019	0.0087609	0.0151935	0.0188527	-0.0347951	0.30419	0.0483596	-0.0755969	-0.0434571	-0.130542	-0.239424	-0.0778684	-0.0942039	0.150861	0.00281821	-0.298322	-0.223432	-0.0194166	0.0389143	-0.0443968	0.10482	0.140452	0.446628	0.0159234	0.248024	0.168492	-0.0789487	-0.190439	0.1653	-0.121051	0.282114	0.0375526
KIAA0319L	B1AN15;E7EN73;Q8IZA0;Q8IZA0-2	-0.0150798	-0.10436	-0.147939	-0.0498356	-0.327391	-0.303582	-0.338162	-0.196591	-0.299842	-0.0677102	0.00251817	-0.0431992	-0.0659529	-0.0639251	-0.080062	-0.184151	-0.199573	-0.204393	-0.131412	-0.235289	-0.0666794	-0.443967	-0.204346	0.0017794	0.295431	-0.0417691	-0.222615	-0.179568	0.0383307	0.2077	-0.00881039	0.200705	-0.186053	-0.289617	0.103851	-0.0437644	-0.134169	0.0868196	-0.143069	0.227763	-0.121519	-0.0200373	0.335505	0.215668	-0.0853354	0.381411	0.270191	0.136895
PRSS3	B1AN99;P35030;P35030-2;P35030-3;P35030-4;P35030-5	0.0161285	-0.0639367	0.062103	0.0841778	0.454767	0.163746	0.120437	0.0135198	-0.0389556	0.10058	-0.143937	0.208355	0.051145	0.151689	0.106986	-0.000761268	0.22641	0.00281527	0.0969878	0.0760741	0.0399287	0.0235153	0.133247	0.0230335	-0.236399	-0.038378	-0.105005	0.0186964	-0.0676525	-0.103357	0.08841	-0.0454481	0.13113	0.146096	-0.056833	0.105316	0.123152	0.0884786	0.444854	-0.15156	0.25741	0.0437953	-0.334006	-0.291146	0.214562	0.150364	-0.0703836	-0.268564
CD55	B1AP13;H7BY55;P08174;P08174-2;P08174-3;P08174-4;P08174-5;P08174-6;P08174-7	-0.0702386	0.1285	0.054636	-0.25866	-0.0781475	-0.366948	-0.33637	-0.0396856	-0.217132	-0.349284	0.0377921	0.215264	0.0477948	0.167393	0.373284	0.195904	-0.0370977	-0.0977909	0.0586933	-0.18413	0.0951878	-0.1065	-0.109398	0.0292024	0.0520502	0.0911667	-0.603413	-0.261761	-0.220879	0.147034	-0.0583642	-0.474691	-0.359232	-0.282026	-0.143046	-0.488873	-0.200345	0.438324	0.224571	-0.194704	0.43865	0.0114987	0.107734	-0.428799	-0.189693	-0.0681401	0.260058	-0.512948
SLITRK2	B3KTY4;Q9H156;Q9H156-2	0.230035	-0.215633	-0.163157	0.041818	0.066613	-0.0896511	-0.274704	-0.244946	-0.119428	0.0502414	-0.27706	-0.0580927	-0.268324	-0.290768	-0.176482	-0.211635	-0.181209	-0.242293	-0.0212185	-0.169592	-0.118707	-0.549723	-0.274283	-0.0245287	0.00530047	-0.00830276	-0.277024	-0.213628	-0.167008	0.309558	-0.048772	0.0224766	0.182048	-0.261455	0.303185	0.140082	-0.0723885	0.0608568	0.376237	0.0842651	-0.159898	-0.226712	-0.107667	-0.0303439	0.327517	0.188411	0.0592564	-0.0540312
ERBB3	B4DGQ7;P21860;P21860-4	0.233071	-0.255809	0.274131	0.253206	0.146773	0.0858395	-0.112996	-0.144573	-0.122779	0.221796	-0.22771	-0.138271	-0.043342	-0.177406	-0.258257	-0.123887	-0.0505784	-0.109206	-0.208923	-0.0181732	0.0426969	-0.394433	-0.282409	0.246773	-0.00646653	0.195421	-0.0455586	-0.0937049	0.0783041	0.24991	-0.121411	-0.116211	0.152922	-0.114051	0.151191	0.15786	0.163399	-0.27736	0.0373545	0.0162133	-0.136893	-0.0836296	-0.161455	0.216053	0.0905823	0.196055	0.0347418	0.169684
SDCBP	B4DHN5;E9PBU7;G5EA09;O00560;O00560-2	-0.0895148	0.0120878	0.00744488	-0.064672	0.0677628	0.0724591	0.0200659	-0.0263631	0.210134	-0.0921045	-0.0116512	-0.0610828	-0.0599697	-0.0751514	-0.0447762	-0.0411949	-0.0535226	-0.08554	0.00140585	0.198721	0.0618802	-0.0328577	-0.0304746	0.0673191	-0.158668	-0.0515385	0.0687741	0.0663756	0.0933815	-0.0676357	-0.0434515	0.250731	-0.0945638	0.057362	-0.0326284	0.0373855	0.0826068	-0.107219	-0.193813	0.079855	0.0389436	-0.0419784	0.07779	0.123102	-0.142601	-0.119313	0.0473731	-0.00866131
ADAM11	B4DKD2;O75078	0.166746	-0.253303	-0.0523675	-0.202226	-0.00432394	-0.273012	-0.46907	-0.246189	-0.386722	-0.168949	-0.213711	-0.176466	-0.117698	-0.121152	-0.0206625	-0.224486	-0.290899	-0.229633	-0.116278	-0.288925	-0.151958	-0.354033	-0.398008	0.124341	0.208419	0.135583	-0.336848	-0.29849	-0.0802951	0.524445	-0.0207746	0.0894363	-0.330398	-0.302339	0.0860596	-0.0980181	-0.184387	-0.00438464	0.0646061	0.211875	0.0553398	-0.0868313	0.41525	0.171314	-0.128591	0.398416	0.520374	0.0475922
C1R	B4DPQ0	0.0889876	-0.0578434	0.228257	-0.101281	0.0986068	-0.257651	-0.260037	-0.0988863	-0.263895	-0.0429472	-0.204567	0.0103818	-0.0567949	0.0247175	0.0732146	-0.0163057	-0.0058109	-0.168662	-0.0760729	-0.159501	-0.0113271	0.0943209	-0.173123	0.108972	0.153142	0.0756207	-0.449309	-0.171536	-0.0999944	0.217884	-0.0585076	-0.202422	-0.25232	-0.14504	-0.0534067	-0.146087	-0.0370268	0.234657	0.11928	0.0939417	0.301898	-0.0333493	0.106922	-0.169993	-0.107931	-0.0517873	0.351202	-0.293764
ROBO4	B4DYV8;Q8WZ75;Q8WZ75-2;Q8WZ75-3	-0.0133848	-0.0246592	-0.102517	0.152442	-0.0850379	-0.00979842	-0.0431256	0.0551064	-0.13977	-0.16479	0.205712	0.032033	0.109528	0.0329408	0.13099	0.259927	-0.0597593	-0.00275208	-0.024613	-0.0919782	-0.041356	-0.139113	-0.0740792	0.0399349	0.126054	-0.0129127	-0.0406379	0.0135198	0.00152291	-0.0759312	0.00653805	-0.329374	-0.0661211	0.0181842	-0.147805	-0.223309	0.385636	-0.0508269	-0.229425	-0.0702775	0.232898	0.0462459	0.297251	-0.0614774	-0.25715	-0.0997491	0.0997728	-0.134955
	B4E1Z4	-0.124231	0.0908117	0.187512	0.228296	0.102184	0.501817	0.619178	0.269305	0.566772	0.215306	0.0861207	0.121844	0.0379846	0.0210908	-0.0869463	0.207507	0.231311	0.319357	0.0855654	0.230614	0.191534	0.476967	0.284425	0.0135945	-0.170633	0.06701	0.647018	0.395311	0.204214	-0.419977	0.0228703	-0.427965	0.266786	0.628381	-0.00205612	0.198254	0.303541	-0.441502	-0.134376	-0.139921	-0.0393208	-0.0405253	-0.261555	0.137146	-0.0489229	-0.333936	-0.450142	0.135997
ADA2	B4E3Q4;Q9NZK5	0.143437	-0.234877	0.00357678	0.277287	0.309219	0.358055	0.0680783	-0.0999725	-0.0510402	0.366953	-0.170825	-0.133243	-0.0495968	-0.144175	-0.38086	-0.246306	-0.171233	-0.0702671	-0.150848	0.100449	0.126168	-0.121336	-0.103241	0.0550925	0.042581	0.10371	0.170575	0.00562412	0.135771	0.169166	0.00608086	0.00914389	0.202773	0.0519003	0.213104	0.350728	0.115837	-0.212329	0.00824297	0.235099	-0.279629	0.118794	-0.060242	0.273272	0.172002	0.0969811	-0.051083	0.150126
TCN2	B5MBX2;F8WE86;P20062;P20062-2	0.0283594	-0.172654	0.0473224	0.163583	0.204587	0.383267	0.340907	0.161907	0.120244	0.312908	-0.0261929	0.204109	-0.00208196	-0.0685353	-0.189191	-0.0851935	0.104796	0.20845	0.195212	0.248068	0.0425394	0.166082	0.0415838	0.0961331	-0.087504	-0.0533754	0.392002	0.245136	0.136956	-0.290103	0.00927856	-0.169541	0.240984	0.332052	0.0717407	0.242151	0.213637	-0.441641	-0.0782359	-0.0460657	-0.028793	-0.0224329	-0.106123	0.168909	-0.00937587	0.0681842	-0.260232	0.14442
PPP1R7	B5MBZ8;C9J177;C9JD73;H7C003;Q15435;Q15435-2;Q15435-3;Q15435-4;Q15435-5	0.00194818	-0.423302	0.199958	-0.148339	-0.0283454	-0.257758	-0.367447	-0.334508	-0.316351	-0.234224	-0.0610208	-0.224558	-0.156233	-0.129703	-0.253084	-0.257409	-0.452347	-0.142073	-0.185343	-0.0545288	-0.196072	0	-0.378212	0.348662	-0.192409	-0.111062	0.00930489	-0.188136	0.283432	0.14768	0.0790568	0.249724	-0.26406	-0.286122	0.112506	0.0465784	-0.219036	-0.262158	-0.0405949	0.0896824	0.136759	0.0298682	0.487961	0.478171	-0.292148	0.754436	0.507082	0.0143058
VSTM2A	B5MCX6;F8W8J5;Q8TAG5;Q8TAG5-2	0.334978	-0.198288	0.124632	0.102697	0.0188443	0.15585	-0.0505104	-0.0652498	0.0210473	0.410927	-0.180899	-0.0264251	-0.111854	-0.143959	-0.310036	-0.209593	-0.0427089	0.0944046	-0.234938	0.0425124	-0.0380112	-0.455292	-0.165766	0.0735489	0.0366164	-0.0388846	-0.0184865	-0.137192	-0.000817712	-0.0928567	-0.0253337	-0.0977008	0.422379	-0.121681	0.3992	0.424934	-0.0109802	-0.191967	0.355221	0.0155685	-0.358802	-0.131065	-0.450504	-0.0585219	0.454662	0.467597	-0.324452	0.0376468
VIT	B5MD45;Q6UXI7;Q6UXI7-2;Q6UXI7-3;Q6UXI7-4;Q6UXI7-5	-0.105849	-0.125282	0.544989	0.0270271	0.402828	0.23077	0.271514	0.114311	0.406388	0.0655696	0.0169955	-0.0999735	0.208676	-0.0175263	-0.248154	0.123178	-0.102691	0.0203164	-0.0633336	0.0715734	-0.0932789	0.664877	0.0731064	0.205249	-0.0738732	0.109057	0.424395	0.136154	0.075131	0.0167795	0.0795262	0.5723	0.0712461	0.179169	-0.238751	0.303994	0.339344	-0.201721	-0.0610911	0.255544	-0.21464	0.20565	-0.0432534	0.295585	-0.132934	-0.493491	0.173296	0.348051
SGCE	B7Z2R4;C9JR67;O43556;O43556-3;O43556-4	0.152573	-0.19184	0.234293	-0.00914001	-0.0572104	0.100984	-0.0889306	-0.081395	-0.120444	0.0275359	-0.0423402	-0.0939853	-0.0974677	-0.0747327	-0.142611	-0.111686	-0.16166	-0.0987194	-0.0381337	-0.0683121	-0.0423563	-0.288069	-0.129831	0.0876015	0.268117	0.267954	0.00735461	0.00363926	-0.032632	0.186849	0.023276	0.0893335	-0.0609197	-0.0835945	0.185056	0.207958	-0.119442	-0.133459	0.0591958	0.202402	-0.0804854	-0.0429287	0.109857	0.190988	0.0723557	0.305516	0.233048	0.186624
APLP1	B7Z4G8;F5GZ08;P51693	0.331716	-0.2987	0.0165568	0.139793	0.313688	0.0255112	0.0138821	-0.0351809	-0.0565746	0.178802	-0.278051	-0.0307	-0.169943	-0.100908	-0.299667	-0.16218	-0.0509908	-0.103852	-0.0783308	0.0671335	-0.0910336	-0.220397	-0.0465937	0.0402465	0.101194	0.0717687	-0.196191	-0.154057	-0.231585	0.166679	0.0343103	-0.0122456	0.208112	-0.0963101	0.387878	0.558442	-0.126681	-0.000718528	0.610662	0.177976	-0.206241	-0.0484946	-0.260493	-0.00798677	0.533075	0.248652	0.0129404	0.0578312
NBR1	B7Z5R6;Q14596;Q14596-2	-0.0920046	0.0168135	-0.470349	-0.243849	-0.0462822	-0.27626	-0.211278	0.0170713	-0.174993	-0.0832751	0.153082	0.201922	0.252732	0.163353	0.490576	0.437395	-0.0439571	-0.102408	-0.0391907	-0.106027	0.0394036	0.192049	0.0963645	-0.0779752	0.0863697	-0.0746559	-0.329636	0.0642191	-0.243562	0.0600719	-0.102289	-0.81378	-0.230283	-0.169854	-0.0629863	-0.304421	0.301123	0.238071	0.260647	-0.188066	0.230773	0.0735803	0.154325	-0.311795	-0.149608	-0.389454	0.0230723	-0.0408171
ITIH4	B7ZKJ8	-0.3589	0.259128	0.0960332	-0.0456643	-0.364682	0.203932	0.316503	0.253674	0.437259	-0.027877	0.410901	0.0414685	0.170363	0.0988859	0.16377	0.349313	0.07959	0.268674	0.0541665	0.0435316	0.0806646	0.254328	0.278455	-0.0980783	-0.315217	-0.0154941	0.52245	0.366169	0.206222	-0.371881	-0.0244817	-0.161586	0.0293824	0.340312	-0.172821	-0.234594	0.28321	-0.222101	-0.523723	-0.135334	-0.0460792	0.0295851	0.21254	0.196668	-0.452026	-0.203727	-0.262295	0.118419
BMP1	B7ZKR5;P13497;P13497-2;P13497-3;P13497-4;P13497-5;P13497-6;Q3MIM8	0.237406	-0.168158	0.0863336	0.171513	0.265627	-0.0528267	0.0135929	-0.0328259	-0.0569038	0.0103427	-0.209871	-0.0654622	-0.0854685	-0.0201053	-0.103031	-0.0282389	-0.0693172	-0.0821323	-0.0311196	-0.0443542	-0.0166357	-0.382494	0.017495	-0.0299108	0.194484	-0.102964	-0.158419	-0.110377	-0.187021	0.139706	0.0685846	-0.0447167	0.105707	-0.0295375	0.0158416	0.187984	0.0447303	0.0898912	0.515596	0.0274142	-0.0521855	-0.0590262	-0.168569	-0.171971	0.380402	0.145266	0.0177473	-0.0900814
SEZ6L	B7ZLJ8;Q9BYH1;Q9BYH1-5;Q9BYH1-6;Q9BYH1-7	0.534104	-0.392782	-0.0288496	0.276867	0.0986703	-0.0970095	-0.137375	-0.162715	-0.108212	0.309112	-0.315676	-0.0857897	-0.21108	-0.204491	-0.395651	-0.29113	-0.152944	-0.0327181	-0.0783814	-0.0675529	-0.116295	-0.469047	-0.268941	0.0799228	0.377415	0.0230595	-0.092103	-0.180508	-0.0859109	0.151842	0.0258453	-0.520535	0.323278	-0.180115	0.424459	0.590567	-0.0704026	-0.284684	0.509472	0.0890639	-0.394243	-0.14759	-0.241666	0.197772	0.545561	0.598827	-0.0541058	0.211967
PCDH9	B7ZM79;Q5VT82;Q9HC56;Q9HC56-2	0.555239	-0.31247	-0.118131	0.35046	0.418993	-0.0654092	-0.12525	-0.169073	-0.123151	0.214018	-0.44099	-0.162371	-0.243879	-0.202138	-0.431645	-0.266965	-0.239879	-0.268912	-0.0612291	-0.15914	-0.087498	-0.497541	-0.22194	0.0559312	0.200702	0.0475983	-0.137974	-0.191887	-0.15036	0.469447	-0.0193285	-0.0875053	0.185565	-0.101237	0.362954	0.572839	-0.123031	-0.154675	0.619967	0.209906	-0.32077	-0.104458	-0.304495	0.0684645	0.634314	0.31247	0.0696109	0.181709
PVALB	B8ZZ19;H0Y3U0;P20472	-0.0355443	-0.125273	0.275876	-0.252939	-0.179503	-0.205636	-0.383727	-0.120755	-0.316353	-0.0375021	-0.0254465	-0.197749	-0.0315126	-0.0512328	0.0605587	-0.251256	-0.197269	-0.106607	-0.10024	-0.124329	-0.0529467	-0.283293	-0.316294	0.150045	-0.0957865	0.158715	-0.205072	-0.154982	-0.0325999	0.221076	-0.0364882	0.280908	-0.265326	-0.272227	-0.130436	-0.201349	0.0229076	0.0249592	-0.2057	0.0999003	0.149229	0.00392459	0.407769	0.109478	-0.245795	-0.026524	0.418996	-0.0867543
C2orf40	B8ZZE5;C9JRR0;Q9H1Z8	0.018941	-0.237328	0.0699313	0.121612	0.367418	0.394037	0.349985	0.0198724	0.218467	0.356794	-0.0680982	0.0388193	-0.123898	-0.152775	-0.226065	-0.0319652	0.0746737	0.0558694	0.079185	0.0831409	-0.0573285	0.0981024	0.0232354	0.237941	-0.0368739	0.0547068	0.408297	0.179241	0.116	-0.176482	0.0587937	0.374945	0.242707	0.28582	0.12985	0.412177	0.151202	-0.399479	-0.0750568	0.0235781	-0.0245738	-0.0919463	-0.0287345	0.281121	0.086751	0.112283	-0.0437422	0.304074
HSPE1	B8ZZL8;P61604	-0.0233267	0.110948	-0.118044	-0.119042	0.0283343	-0.114411	-0.223052	-0.0651317	-0.210834	-0.307207	0.0410298	0.246315	-0.267731	-0.0629167	0.127797	0.0392773	0.0221402	-0.14219	0.28278	-0.159676	0.0729993	0.276673	0.262336	-0.315002	0.322341	-0.204301	-0.364308	-0.158475	-0.230994	0.0343324	0.178608	0.148996	-0.186014	-0.211797	0.0531387	-0.223402	-0.221027	0.402638	0.110224	0.0200589	0.0976405	-0.180693	0.00690978	-0.341511	0.013149	-0.157763	0.0582078	-0.294876
BTN2A2;BTN2A1;BTN2A1;BTN2A1;BTN2A1;BTN2A1;BTN2A1;BTN2A1;BTN2A2;BTN2A2;BTN2A2	C9IY66;C9JNC3;H7BYC3;Q7KYR7;Q7KYR7-1;Q7KYR7-4;Q7KYR7-5;Q7KYR7-6;Q8WVV5;Q8WVV5-2;Q8WVV5-3	0.167043	0.0580962	-0.124944	0.133186	0.0656779	-0.0533294	-0.0506138	0.0877189	0.0893487	0.051843	-0.284579	0.124306	-0.0418256	0.16616	0.0163293	0.184589	0.0705117	0.00876133	-0.0482754	0.0451223	0.0526434	0.259599	-0.0969898	-0.0989371	0.24207	-0.00767121	-0.304114	0.162366	0.0688925	0.0450973	-0.0827145	-0.413076	-0.0675537	-0.0873965	-0.0800091	-0.0531008	0.0588151	0.139145	0.33595	-0.0699302	0.0545628	-0.0420398	-0.252733	-0.164666	0.299604	-0.0170726	-0.12357	-0.305757
CCDC126	C9J0J0;Q96EE4	-0.0419001	-0.241427	-0.15581	-0.29661	0.0414196	-0.300057	-0.273002	-0.128194	-0.219085	-0.0129476	0.0520062	-0.179809	-0.180507	-0.227431	-0.199367	-0.169576	-0.258651	-0.344127	-0.0578069	-0.228351	-0.142468	-0.145385	-0.138722	0.0753475	0.12982	0.0960392	-0.0378298	-0.156922	-0.0622342	0.388852	0.0212487	0.424862	-0.156854	-0.127499	0.152546	0.270782	-0.193855	0.0356962	-0.255075	0.501896	-0.136511	-0.0247691	0.656037	0.229335	-0.224979	0.15523	0.630834	0.253071
UNC5D	C9J1I0;C9J2B6;H7BXJ2;Q6UXZ4;Q6UXZ4-2	-0.0466765	-0.177256	0.256915	-0.000538315	-0.176833	-0.0348022	0.000352442	0.0438997	0.055356	0.0695186	0.127278	0.00905866	-0.0514324	-0.101563	-0.0495551	-0.0544303	-0.187522	0.252624	0.027866	0.0734535	-0.0339538	-0.466859	-0.272867	0.144864	0.0317412	0.00120995	0.0791594	0.0435828	0.254013	-0.127314	0.0364068	-0.0879385	0.0721836	0.0550678	-0.00229522	0.16332	-0.00544861	-0.321645	-0.164513	0.0401427	0.00437545	-0.0374696	0.300211	0.228771	-0.182948	0.347552	0.0374105	0.0587548
ITIH5	C9J2H1	0.297725	-0.296656	0.0852814	0.374036	0.488397	0.389845	0.150431	-0.122295	-0.0360288	0.405142	-0.332494	-0.177311	-0.155528	-0.262251	-0.49249	-0.242525	-0.170285	-0.00295465	0.0152952	0.0417615	-0.0605793	-0.283347	-0.185203	0.196659	-0.0636301	0.0176335	0.283763	0.0518	0.0731508	0.083598	0.0516843	-0.349075	0.2719	0.0231517	0.23542	0.489744	0.162362	-0.480259	0.158605	0.0826581	-0.219743	-0.0864625	-0.334418	0.367258	0.372521	0.0196881	-0.174272	0.319066
GLB1	C9J4G9;C9J539;P16278;P16278-3	-0.160708	-0.138823	0.0979235	-0.222412	-0.0416392	-0.524441	-0.103768	-0.046612	0.0494424	-0.141946	0.0454303	-0.226859	-0.168003	-0.0654312	0.0481843	0.0376584	-0.0933928	-0.0698544	-0.0199952	-0.25525	-0.0862669	0.387135	-0.248573	0.217207	0.212798	0.127483	0.153703	0.0439107	-0.00834605	0.102911	0.0465468	-0.35339	-0.357451	0.215918	0.0590749	-0.0291295	0.0824238	-0.329721	-0.365942	0.0225006	0.192792	-0.16092	0.421817	0.263747	-0.531829	-0.00498525	0.35874	0.167563
WFIKKN2	C9J6G4;Q8TEU8	0.153001	-0.203455	0.0933598	0.180124	0.152376	0.0415795	-0.044929	0.115052	-0.0996315	0.065799	-0.237035	0.0176841	-0.167804	0.0211197	-0.228582	-0.000532931	0.0624171	-0.175023	0.0607348	0.157653	0.0559884	-0.128942	-0.130846	0.0513456	-0.0273846	0.159041	-0.0160148	-0.0559887	0.0656003	0.152353	-0.104491	-0.0610878	0.109824	0.0735325	0.00431652	0.274112	0.0778711	-0.00641569	0.156426	0.275045	-0.0736645	-0.134639	-0.0519786	0.0712325	0.130084	0.430732	0.164941	0.142279
PFN2	C9J712;P35080	0.124211	-0.307083	0.151886	-0.164933	0.0980737	-0.284027	-0.186141	-0.175109	-0.145044	0.0293575	-0.0986214	-0.321516	-0.285232	-0.264137	-0.350582	-0.244857	-0.367258	-0.358609	-0.203973	-0.37885	-0.223455	0.675455	-0.307534	0.230595	0.311299	0.00899802	0.0386516	-0.0409306	0.0500025	0.39781	0.103944	0.577909	-0.185169	-0.0636323	0.222092	0.514692	-0.249507	-0.153865	-0.178733	0.525274	-0.191373	-0.131108	0.50937	0.453675	-0.0793826	0.330965	0.587922	0.446908
RNF13	C9J8T4;C9JYN7;O43567	0.105336	0.0865444	-0.0894084	-0.0587738	0.0243438	-0.428146	-0.364202	-0.0695947	-0.200325	-0.261582	-0.152342	-0.0162639	0.0205582	0.11217	0.215029	-0.0295825	-0.0617632	-0.188359	-0.0358563	-0.147239	-0.0559231	-0.192755	-0.264331	-0.00598477	0.15698	-0.0463397	-0.595682	-0.294286	-0.219553	0.245361	-0.0681436	-0.227736	-0.288581	-0.371099	-0.235251	-0.344693	-0.0245796	0.37329	0.187585	-0.053331	0.226097	0.0186778	0.179505	-0.369806	-0.102378	0.457154	0.322532	-0.452957
CACNA2D2	C9JE82;Q9NY47;Q9NY47-2	0.119121	-0.155987	-0.0276494	-0.12885	0.0319788	-0.364295	-0.457584	-0.17214	-0.330233	-0.119961	-0.239276	-0.123241	-0.142299	0.000388318	0.0016597	-0.286085	-0.214144	-0.290932	-0.119618	-0.258367	-0.0955794	-0.281019	-0.344282	0.0272212	0.152969	-0.00514101	-0.448968	-0.204064	-0.0664795	0.510579	-0.0943651	0.296393	-0.277935	-0.369931	-0.00927004	-0.108358	-0.225115	0.167175	0.212317	0.107072	-0.0621493	-0.119615	0.24891	-0.0753778	0.0457478	0.40249	0.410605	-0.0953789
APOD	C9JF17;P05090	-0.104237	0.191055	-0.0786464	0.202385	0.0812949	-0.0277722	0.215138	0.205304	0.189762	-0.0821937	0.0586693	0.0954684	0.110062	0.13129	0.0881594	0.21067	0.290737	0.193787	-0.0659249	0.225236	0.0677354	0.412099	0.152991	0.134895	-0.0885402	-0.044926	0.136142	0.122687	0.138027	-0.196757	-0.0426822	-0.221171	0.0392762	0.158303	-0.140349	-0.0799924	0.504227	-0.012744	-0.0891308	-0.0725686	0.234702	0.0353828	-0.120042	-0.0160702	-0.155294	-0.0776771	-0.0824826	0.0152686
CYCS	C9JFR7;P99999	-0.0596357	-0.184138	0.0279486	-0.260082	-0.119816	-0.463811	-0.36569	-0.15924	-0.290053	-0.222087	-0.0322319	-0.122954	-0.140723	-0.0719156	-0.0272683	-0.121421	-0.195513	-0.215923	-0.0811419	-0.278677	-0.090472	-0.0168626	-0.281212	0.0666072	0.101205	0.10166	-0.292131	-0.244796	-0.13486	0.396405	0.0355605	0.0768388	-0.400133	-0.256849	-0.0192331	-0.0662107	-0.214009	0.196462	-0.0282635	0.263926	0.0226497	-0.0804135	0.529272	0.0823221	-0.289471	0.455521	0.552869	0.0373033
CD163	C9JHR8;F5GZZ9;Q86VB7;Q86VB7-2;Q86VB7-3;Q86VB7-4	0.244724	-0.0696367	0.175523	0.316281	0.0870373	0.1132	0.243929	0.373494	0.194321	0.213507	-0.111642	-0.0368549	-0.0156285	0.265243	-0.185082	0.0689181	0.149121	0.124807	0.0484855	0.340008	0.0869682	-0.0795336	0.130526	0.0574992	-0.150656	-0.033633	0.310926	0.247776	0.0717597	-0.284972	0.0219309	-0.209925	0.354932	0.136399	0.0898021	0.442203	0.038062	-0.160003	0.226975	0.0301566	-0.312875	0.0442573	-0.36747	0.128209	0.427627	0.0350443	-0.332448	0.0199878
PSAP	C9JIZ6;P07602;P07602-2;P07602-3	-0.127913	0.0819134	0.124861	-0.0312051	0.369503	0.0111371	0.0976562	-0.0813623	0.0908558	-0.0954151	-0.189929	0.187358	0.00968708	0.0148669	0.0657536	0.034676	0.0697006	-0.0427653	0.0766955	-0.127098	-0.00407296	0.26148	-0.0546683	0.157143	-0.146545	0.173747	-0.212275	-0.00905695	0.0385091	0.17837	-0.0327397	-0.159639	-0.297682	0.0950192	-0.142831	-0.0802532	0.19147	0.060064	0.320607	-0.0476737	0.407589	-0.0739326	-0.104732	-0.202757	-0.026282	-0.00389259	0.0801619	-0.0843904
MARCO	C9JKT8;Q9UEW3;Q9UEW3-2	0.00275262	0.0696908	-0.0177728	0.0483503	-0.0305754	0.00265315	0.0781018	0.0404776	0.158689	0.208018	-0.0663401	0.000112532	0.000211082	-0.0895056	-0.119015	-0.134613	0.0150565	0.0493092	-0.0443061	0.0603343	0.117218	-0.0262947	9.28772e-05	0.0165635	-0.325514	-0.155355	0.222728	0.068267	-0.0693388	-0.109329	0.0304975	0.329244	0.0780112	0.0651832	-0.114875	0.163919	0.200335	-0.221288	-0.0610943	-0.128018	-0.19035	-0.026099	-0.157172	0.0318651	0.0826202	0.0228778	-0.292393	0.060001
FAM3C	C9JP35	0.560168	-0.400772	0.0651136	0.200432	0.0183601	-0.0146919	-0.185453	-0.211713	-0.262431	0.264667	-0.363464	-0.168623	-0.319098	-0.297868	-0.459273	-0.411917	-0.324096	-0.292189	-0.0532114	-0.103901	-0.12068	-0.488236	-0.301397	-0.0292526	0.457823	0.25169	-0.107814	-0.102766	-0.0293552	0.257787	0.0525017	0.160647	0.166032	-0.128985	0.370462	0.623925	-0.320517	-0.26454	0.224114	0.437492	-0.390125	-0.143998	0.0314122	0.334345	0.481234	0.357372	0.186778	0.228642
NXPH1	C9JPD0;P58417;R4GMM9	0.19877	-0.0945584	0.00867768	0.260947	0.0352529	0.273648	0.240908	0.00654244	0.267865	0.430326	-0.145622	0.025908	-0.101394	-0.0867708	-0.304932	-0.0889833	0.0632276	0.0612445	-0.0359162	0.20613	0.129366	-0.211327	0.0875582	-0.03618	0.0211128	-0.0626676	0.157967	0.115912	0.0340551	-0.288071	-0.00854524	-0.255406	0.479564	0.179218	0.207857	0.466834	0.12902	-0.193841	0.289096	-0.0830537	-0.378872	-0.0570274	-0.549617	0.0292997	0.479972	0.329305	-0.4914	0.0370028
NRCAM	C9JYY6;Q92823;Q92823-2;Q92823-3;Q92823-5;Q92823-6	0.549156	-0.465046	-0.159408	0.260077	0.230554	-0.0622592	-0.137165	-0.172492	-0.192517	0.373562	-0.427585	-0.193642	-0.336929	-0.291255	-0.524914	-0.407598	-0.259822	-0.243574	-0.0626134	-0.0643566	-0.0731222	-0.498496	-0.294121	0.0775061	0.389269	0.0359723	-0.0428246	-0.200083	-0.102165	0.276069	0.0569011	-0.0313796	0.296111	-0.157603	0.437554	0.746965	-0.193933	-0.26692	0.501575	0.23494	-0.447051	-0.176174	-0.132185	0.224501	0.628012	0.431146	0.0427957	0.22704
FAM3A	D3DWX8;P98173;P98173-2;P98173-3;Q5HY75	0.0725934	-0.0808987	-0.22996	-0.014628	0.0933353	-0.0571889	-0.121183	-0.0608228	-0.095751	-0.0101161	-0.117919	-0.0592745	-0.132747	-0.12223	-0.145937	-0.236018	-0.0189086	-0.0485694	-0.0942536	-0.0554716	-0.0707484	-0.234186	-0.155283	0.00707389	0.237406	-0.0042285	0.13462	-0.115533	-0.11801	0.0437384	-0.0339116	0.297202	0.0218107	-0.139302	0.304768	0.113232	-0.00779836	0.0082962	0.0253342	0.0563004	-0.086255	-0.129298	-0.0664998	0.0356042	0.110945	-0.139537	0.09484	0.0233495
ABI3BP	D3YTG3;H0Y897;Q7Z7G0;Q7Z7G0-2;Q7Z7G0-3;Q7Z7G0-4	-0.0929384	0.185917	0.448825	-0.0593615	0.300494	0.125485	0.0206974	0.0654111	0.0281573	-0.327956	0.121832	0.0988363	0.123064	0.251097	0.391539	0.268994	0.0603904	-0.012851	0.127361	-0.118678	0.123554	0.214568	0.233471	-0.0419906	-0.318406	-0.512908	-0.2801	-0.139702	-0.408325	0.0912979	0.248575	-0.126099	-0.412688	-0.0274778	-0.210817	-0.316533	0.0949212	0.539898	0.358794	0.0722204	0.297635	0.0981124	-0.0582679	-0.409438	-0.0479336	-0.50173	0.187532	-0.44929
ACP1	D3YTI2;F2Z2Q9;G5E9R5;P24666;P24666-2;P24666-3;P24666-4	0.00431778	-0.164509	0.254882	0.112649	0.0167334	0.0732943	-0.0882885	-0.0562172	-0.0295308	0.206431	-0.00596464	-0.227433	0.089981	-0.0411029	-0.0507345	0.0214999	-0.190481	0.0784034	-0.154482	0.113406	-0.0906921	0.0511267	-0.213347	0.094587	-0.0836442	-0.0143217	-0.0708029	0.0546239	0.123197	0.094952	-0.0731435	-0.395306	-0.14412	-0.0489091	-0.0538063	-0.16878	0.136499	-0.181872	-0.157112	-0.0201582	0.0499944	0.0266101	0.378644	0.167945	-0.22802	-0.110991	0.0872015	-0.073906
C1QB	D6R934;P02746	0.295386	-0.255157	0.242252	0.401784	0.105054	0.418022	0.249653	0.0230879	0.0791933	0.508036	-0.179236	-0.128532	-0.24781	-0.218354	-0.490588	-0.170376	-0.143689	0.0127192	-0.0165267	0.19243	0.0247025	-0.0896369	-0.00981922	0.0798558	0.115826	0.100363	0.42572	0.203269	0.165515	-0.0862146	0.0803577	0.144029	0.35385	0.326192	0.239243	0.689002	0.0854178	-0.508731	-0.0886331	0.395087	-0.402254	-0.119927	-0.0885762	0.489724	0.301579	-0.0835075	-0.0676675	0.36729
CAMK2D	D6R938;E9PBG7;E9PF82;H0Y9J2;Q13557;Q13557-10;Q13557-11;Q13557-12;Q13557-3;Q13557-4;Q13557-5;Q13557-6;Q13557-8;Q13557-9	-0.0333697	-0.153065	0.00550385	-0.261221	-0.0546752	-0.345434	-0.378033	-0.131288	-0.202685	-0.0901798	-0.0229396	-0.210472	-0.112912	-0.10453	-0.0979117	-0.246591	-0.260945	-0.162132	-0.206872	-0.23539	-0.167535	-0.0444675	-0.276974	0.219745	-0.318155	0.119854	-0.204529	-0.168771	-0.0957291	0.275521	-0.0135098	0.140236	-0.244004	-0.311079	-0.0603329	-0.0916798	-0.159116	-0.0123787	-0.0314834	0.0746315	-0.0119871	-0.0771232	0.314778	0.0452073	-0.148894	0.229372	0.393127	-0.026692
UCHL1	D6R956;P09936	0.0157995	-0.0149442	-0.0336302	-0.00860446	0.0484881	-0.0263596	-0.153059	-0.310915	-0.24788	-0.0701416	-0.103883	-0.0135993	-0.0962464	0.0347608	-0.0301061	-0.0780493	-0.161115	-0.12773	0.000807582	-0.351445	0.0472187	0.11478	-0.185311	-0.0368552	0.159955	-0.123004	-0.129552	0.0388033	-0.10498	0.0379122	0.0220044	-0.197062	-0.0859501	-0.117479	0.44441	-0.137174	-0.122291	-0.0111468	0.13092	0.0572265	0.160504	-0.0335062	0.0921497	-0.17728	-0.0175508	0.327541	0.241962	-0.151213
CPLX2	D6R960;D6RGY3;Q6PUV4	0.398479	-0.456146	-0.169489	0.291611	0.0525285	0.0535583	-0.0855705	-0.203341	-0.0952175	0.420788	-0.264027	-0.228041	-0.31559	-0.257975	-0.494271	-0.347317	-0.239674	-0.0921089	-0.19332	-0.0621722	-0.00423403	-0.371347	-0.198093	-0.0843247	0.346309	-0.0803029	0.201598	0.0778622	0.0737723	0.111979	0.0286524	0.360017	0.253333	-0.118162	0.481513	0.580355	-0.208861	-0.280229	0.139901	0.207881	-0.538734	-0.186134	-0.160005	0.466109	0.475633	0.536174	-0.0341063	0.22457
CPLX1	D6RAG3;D6RI11;O14810	0.103394	-0.0516508	-0.204222	-0.109199	-0.23351	-0.251701	-0.314927	-0.0207237	-0.164027	-0.300735	-0.108876	0.120368	-0.359006	0.040667	0.398503	0.0215516	0.253218	-0.219975	0.593293	0.142828	0.0902102	-0.360876	-0.224653	-0.237944	0.326518	-0.176946	-0.562694	-0.174594	-0.258409	0.0342123	-0.333053	0	-0.262588	-0.419763	0.424006	-0.212298	0.315465	0.456613	0.696774	0.0459506	0.325036	-0.241294	0.101073	-0.336361	0.110954	0.0696225	0.219535	-0.291308
HGFAC	D6RAR4;Q04756	-0.400058	0.281323	-0.0454807	0.0150176	-0.27347	0.335572	0.286498	0.152925	0.322186	-0.0883889	0.425776	0.126353	0.272565	0.127647	0.201108	0.539595	0.142054	0.27784	0.0567487	0.109599	0.0393604	0.417323	0.405333	-0.127236	-0.23076	0.0121563	0.332629	0.328377	0.201717	-0.34548	-0.0460436	-0.0191384	0.0508533	0.289412	-0.184047	-0.178705	0.188346	-0.0379529	-0.430804	-0.0199418	0.0895336	0.196611	0.132401	0.0833996	-0.291165	-0.289426	-0.147572	-0.0223723
TLL1	D6RCE0;E9PD25;O43897;O43897-2	0.223153	-0.097399	-0.100129	0.0947156	0.272298	0.303411	0.246559	-0.023143	0.105296	0.107446	-0.229685	-0.0737358	-0.102145	-0.0534841	-0.203417	-0.00824025	-0.096937	-0.0940297	0.0773805	0.103214	0.0340832	-0.10507	0.207025	-0.0533231	-0.155439	-0.0664416	0.0661254	0.0244719	-0.107757	0.0219368	0.0607824	0.565443	0.205017	0.134724	0.0733142	0.361515	-0.0982793	0.0163504	0.410152	0.111984	-0.128386	-0.0596625	-0.303601	-0.111926	0.570796	-0.0270054	-0.0538099	0.00675855
JCHAIN	D6RD17;D6RHJ6;P01591	-0.269693	0.040302	0.0401646	-0.0929483	-0.0681548	0.209381	0.155038	0.0616957	0.154761	-0.0281004	0.299713	-0.0254604	0.163807	0.073391	0.156271	0.0713267	0.0795346	0.156013	-0.0213351	0.152574	0.0139186	0.35206	0.12737	-0.0182782	-0.116802	-0.0349189	0.191158	0.17601	0.0194691	-0.206017	0.0234727	-0.109147	0.114428	0.0690736	-0.14657	-0.174794	0.0365022	-0.12078	-0.245595	-0.0983379	0.118589	0.110585	0.146997	0.0136912	-0.180188	-0.419883	-0.0712669	-0.0301253
SIL1	D6REA1;Q9H173	-0.0838622	-0.175863	0.0936889	0.21372	0.157689	-0.0587706	0.118264	0.0397313	-0.025151	0.128613	0.0669062	-0.0704247	-0.0242843	-0.155032	-0.177117	-0.0114006	-0.0283724	0.108258	-0.119838	0.000807865	-0.125674	0.00199768	-0.201432	0.26896	0.217752	0.1203	0.356433	0.0826453	0.290391	0.00558828	0.0396959	-0.398596	-0.00550597	0.0877841	0.145149	0.138542	0.236088	-0.341737	-0.387118	0.165139	-0.0107819	0.00190017	0.275495	0.4984	-0.355109	-0.141438	0.118868	0.312912
CDH18	D6RER2;D6RIH8;Q13634;Q13634-2	0.074049	0.0288035	-0.0100081	0.102665	-0.0479712	0.182885	0.337026	0.168567	0.279503	0.349198	-0.0355443	0.127465	-0.0367651	-0.0716889	-0.210514	-0.116698	0.053463	0.224319	-0.0178832	0.237749	-0.0202859	0.0260219	0.00601204	0.0919224	-0.148889	-0.0691318	0.268939	0.252606	0.161143	-0.252318	0.0108538	0.00916987	0.199639	0.143126	0.1046	0.338085	0.0882502	-0.420993	0.000521042	-0.104554	-0.107401	-0.0794351	-0.166315	0.11381	0.155913	0.423946	-0.32533	-0.091241
GC	D6RF35	-0.0933355	0.424014	-0.43342	0.124896	0.024578	-0.0345724	0.237769	0.272225	0.387099	-0.205238	0.247353	0.0441747	0.17476	0.500734	0.392592	0.275137	0.0356171	0.0292319	0.0163932	0.297567	-0.0210264	0.112586	0.5334	-0.238479	-0.366837	-0.103316	0.102247	0.196232	0.127023	-0.195114	0.11168	0.195364	-0.102627	0.241751	-0.268441	-0.222872	0.0870666	0.00835686	-0.164376	-0.13813	0.225092	0.12533	-0.0791611	-0.240344	-0.0600764	-0.713476	-0.205539	-0.0416789
CDH6	D6RF86;P55285;P55285-2	0.488824	-0.479111	0.0067684	0.288387	0.235068	0.194457	0.025159	-0.146196	-0.117674	0.409054	-0.275186	-0.237417	-0.30189	-0.326154	-0.574627	-0.307359	-0.282028	-0.140727	-0.0653041	-0.0770681	-0.120228	-0.39863	-0.128649	0.00916128	0.292955	0.100425	0.239423	-0.0529174	0.071582	0.245439	0.0563167	0.452282	0.322957	0.0558036	0.488338	0.800544	-0.111309	-0.415101	0.14999	0.513045	-0.504854	-0.113233	-0.0306741	0.559158	0.487268	0.425733	0.156681	0.513162
TRH	D6RFM1;P20396	0.000490619	-0.12677	0.0563823	-0.13531	0.0499258	0.0807775	-0.00266078	-0.0736608	-0.0621986	-0.200584	-0.0704338	-0.0148775	-0.139883	-0.193394	0.0311724	-0.0795357	-0.0656893	-0.137624	0.227119	-0.170169	-0.0908967	0	-0.0232758	-0.00103261	-0.333622	-0.201541	0.193449	0.113035	-0.130059	-0.043293	0.174085	0.160708	-0.0477993	0.0747349	-0.103251	0.101983	-0.105589	-0.00580523	-0.120284	0.171684	0.192355	-0.12446	0.148307	0.0172458	-0.107133	0.0820889	0.311708	0.210728
COL12A1	D6RGG3;Q99715	-0.210805	0.0253737	-0.0225598	-0.115319	0.126007	0.0367157	-0.126237	-0.136722	-0.187807	-0.143294	-0.0145313	-0.0720546	0.0196966	0.022068	0.204924	-0.0662447	-0.0342288	-0.0498309	-0.124349	-0.255789	-0.0646831	0.349965	-0.126264	0.165099	-0.0931254	-0.00110635	-0.20069	-0.0752969	-0.0271013	0.0777841	0.0810587	-0.138016	-0.307709	-0.17091	-0.213892	-0.431023	0.280166	0.179979	-0.158798	-0.0225946	0.444421	-0.0180253	0.331327	-0.132203	-0.403607	-0.0647913	0.398028	-0.184742
NXPH3	D6RGW2;O95157	0.262067	-0.109321	-0.305372	0.0168861	0.25957	-0.19876	-0.347516	-0.313478	-0.318563	-0.0763346	-0.347723	-0.298181	-0.188621	-0.182035	-0.14881	-0.243325	-0.307865	-0.241264	-0.0364591	-0.24649	-0.126189	-0.26045	-0.277455	0.058997	0.24974	-0.0268657	-0.19352	-0.242418	-0.22933	0.450514	0.0161475	0.140982	-0.234478	-0.282301	0.130756	0.0462694	-0.185405	0.0429703	0.312861	0.232671	0.00172732	-0.145006	-0.0310116	0.0060583	0.252986	0.00699579	0.326453	-0.00874465
NPNT	D6RH31;Q6UXI9;Q6UXI9-3;Q6UXI9-4;Q6UXI9-5;Q6UXI9-6	0.152494	-0.326267	0.463715	-0.0181744	-0.0598504	-0.101624	-0.0121639	-0.173762	-0.0899031	0.135529	0.018422	-0.175106	-0.190847	-0.248344	-0.300532	-0.105102	-0.221596	0.0177234	-0.144053	0.030614	-0.179226	-0.212772	-0.223698	0.0983845	-0.0555338	0.176066	0.181354	-0.0244341	0.144598	-0.0120512	0.0630272	-0.0919855	0.0491494	0.0145132	0.117082	0.354839	6.73059e-05	-0.315326	-0.240687	0.154446	-0.299407	-0.147602	0.202866	0.439938	-0.111301	-0.0455379	0.0837076	0.229949
CRHBP	D6RHH7;P24387	-0.445464	0.260287	0	-0.182778	0.202897	-0.0820932	0.333515	0.0732412	0.411264	-0.195759	0.490259	-0.0900842	0.175369	0.0451508	0.0997831	0.762419	0.263132	0.143101	0.13085	0.308828	-0.126061	0.381487	0.286772	0.0740884	-0.343002	-0.55549	0.433303	-0.0226057	-0.0400043	-0.231453	0.178614	0	-0.0910608	0.132713	-0.430582	0.054316	0.113508	0.0774111	-0.268177	-0.314555	0.00882833	-0.700284	0.086134	0.211073	-0.421933	0	-0.211113	-0.116641
CDH10	D6RJG0;Q9Y6N8	0.193736	-0.358951	0.167494	0.0724611	0.00375291	-0.0482972	-0.27694	-0.132996	-0.202164	0.212444	-0.297448	-0.139027	-0.192201	-0.222063	-0.285779	-0.223683	-0.171175	-0.0620177	-0.124421	-0.204582	-0.0944793	-0.392795	-0.414983	0.0560665	0.247729	0.13844	-0.255571	-0.133139	0.135718	0.399808	-0.0650098	-0.326957	-0.0953905	-0.278228	0.199024	0.19409	-0.123143	-0.137066	0.260707	0.105003	-0.237882	-0.135701	0.0748549	0.222868	0.144636	0.148385	0.11005	0.0197418
ADAM28	E5RGY1;Q9UKQ2;Q9UKQ2-2	0.16383	-0.337248	0.147687	0.215698	0.092378	0.382197	0.181312	-0.0258008	-0.0322648	0.439268	-0.0486349	-0.1269	-0.160706	-0.266383	-0.511957	-0.207115	-0.230718	0.00638847	-0.117912	0.150578	-0.00680579	0.329078	-0.204661	0.0820633	0.0588055	0.209366	0.466799	0.0861227	0.169699	0.0141093	0.0626251	0.42395	0.253388	0.227754	0.556773	0.605757	0.0501603	-0.467004	-0.203687	0.431136	-0.466034	-0.0764273	0.135482	0.631161	0.0982896	0.0688549	-0.00482447	0.553272
SDC2	E5RHU3;E5RJB8;E7ESK6;E9PBI9;P34741	0.04868	-0.132839	-0.0771742	0.0411319	0.020904	0.299664	0.13809	0.0342149	0.0525075	0.313581	-0.0184372	-0.0612326	-0.0115285	-0.177092	-0.223293	0.0319784	-0.142096	0.0639531	-0.106354	0.100389	0.224951	-0.0473369	-0.12022	0.0909585	-0.0190868	-0.0610989	0.255252	-0.0177253	0.0667306	-0.127645	0.0128209	-0.142498	0.146889	-0.0139849	0.205659	0.234078	0.0881379	-0.346931	-0.109322	-0.00459136	-0.090681	0.148798	-0.00491832	0.268198	0.0439752	-0.104328	-0.150863	0.190614
IMPA1	E5RIP7;H0YBL1;P29218;P29218-3	0.0670033	-0.121691	-0.0828559	-0.105571	-0.219018	-0.222718	-0.398789	-0.235099	-0.171792	0.0363549	-0.186485	-0.0465744	-0.115439	-0.0987003	-0.0623789	-0.172684	-0.274801	-0.0680939	-0.0382656	-0.0808731	-0.0608333	-0.290895	-0.353243	-0.012647	0.155169	-0.0968648	-0.341756	-0.193107	-0.0594278	0.152512	-0.0391064	-0.0272348	-0.170569	-0.376084	0.0155945	-0.150652	-0.119106	-0.0344922	-0.00237335	0.0476938	0.0181597	-0.0834281	0.222609	0.0703631	-0.107929	0.136704	0.191726	-0.0987105
SKP1	E5RJR5;P63208	-0.060746	0.215546	-0.0381638	-0.0836016	-0.103183	-0.213443	-0.0324567	-0.019069	-0.0364659	-0.192075	-0.0335501	0.132666	0.0317921	0.0699188	0.0903613	0.137469	0.0838565	-0.138759	0.0123301	-0.110011	0.017058	-0.147454	0.0547943	-0.174545	-0.0505788	0.00487006	-0.341749	-0.188959	-0.136881	0.176972	-0.0645847	0.0356002	-0.117069	-0.0301823	-0.200415	-0.125348	-0.172575	0.420285	0.0580566	0.0236573	0.0487172	-0.0211136	-0.01711	-0.323006	0.0733781	-0.156396	0.0213883	-0.162925
NDRG1	E5RJY1;E7ESM1;Q92597;Q92597-2;Q92597-3	-0.155544	0.105115	0.201416	-0.159124	-0.364003	-0.0183328	-0.0385295	0.238287	-0.0880875	-0.042781	0.392265	0.203477	0.244124	0.210219	0.256333	0.338464	0.0849932	0.297384	0.183535	0.0257604	0.0276367	0.33187	-0.0307622	-0.237605	0.318397	-0.297713	-0.0896982	0.244286	0.10898	-0.214169	-0.10862	-0.768847	-0.108726	0.00827867	-0.184799	-0.345447	-0.12035	0.292158	-0.07503	0.0811324	0.172678	0.192232	0.00297156	-0.114118	-0.137129	-0.192895	0.00991568	-0.0747034
ANXA6	E5RK69;E7EMC6;P08133;P08133-2	0.217938	-0.0966629	0.489355	0.0487174	0.102983	0.148284	0.123185	-0.050552	0.02058	0.139076	-0.0299513	0.0176404	-0.0511693	-0.325076	-0.240529	-0.0508671	-0.276622	-0.0684468	-0.0444669	-0.180985	-0.164875	0.346462	0.0295268	0.0379369	0.291675	-0.125234	0.178355	0.0983632	-0.0151261	-0.085783	0.518777	0.287818	0.187823	-0.0224153	0.216796	0.42193	-0.203075	-0.196448	-0.0779684	0.319877	-0.15845	0.032634	0.0419074	0.230291	0.0922023	-0.140878	0.127588	0.128224
CALM2;CALM1;CALM2;CALM1;CALM2;CALM3	E7EMB3;E7ETZ0;H0Y7A7;P0DP23;P0DP24;P0DP25	0.332781	-0.242814	-0.102582	0.339722	0.247675	0.0516375	0.0884163	0.0337128	0.120231	0.230234	-0.311764	-0.107017	-0.10315	-0.195682	-0.39232	-0.201653	-0.118475	-0.119997	0.0467622	0.0911686	-0.0535243	-0.337396	-0.00788615	0.100381	-0.0175293	-0.0983227	0.318793	-0.0895164	-0.0511326	0.0417717	0.0956801	0.0303789	0.44334	0.0420932	0.262632	0.592607	0.104657	-0.34818	0.303206	0.0281407	-0.363402	-0.190413	-0.304816	0.0944266	0.437662	-0.0923662	-0.228768	0.297386
NPC2	E7EMS2;G3V3D1;G3V3E8;J3KMY5;P61916	0.231007	-0.242464	0.109194	0.378358	0.40693	0.294416	0.308869	0.0999755	0.150774	0.501763	-0.226252	-0.000348131	-0.0784914	-0.163115	-0.409361	-0.0440738	0.0225216	0.158856	-0.050022	0.208614	-0.0318233	-0.0830257	-0.0817891	0.244863	0.056529	0.000337429	0.318736	0.155304	0.235311	-0.1391	0.0459963	-0.499073	0.385916	0.137332	0.157954	0.568767	0.326579	-0.520363	0.181235	-0.0269781	-0.229556	-0.0854651	-0.364869	0.304962	0.32476	0.232429	-0.337013	0.218881
ADGRL3	E7EN28;E7ESV6;E7ETE3;E7EUP0;E7EUW2;E7EVD6;E7EX52	0.23974	-0.126672	-0.0549191	-0.047834	0.288486	-0.276043	-0.363485	-0.187127	-0.323542	-0.189227	-0.291819	-0.145674	-0.105116	-0.00984254	0.0153812	-0.181106	-0.090405	-0.294433	-0.071199	-0.275041	-0.0555702	-0.154175	-0.225026	-0.0692787	0.17104	0.111467	-0.499404	-0.329093	-0.297898	0.622356	-0.0834429	-0.0298452	-0.273522	-0.253235	0.0920073	-0.0170289	-0.238236	0.299449	0.545045	0.161851	0.0894899	-0.0362439	0.0107238	-0.281326	0.227069	0.0541372	0.401949	-0.166798
ELN	E7EN65;E7ENM0;P15502-1;P15502-2;P15502-4;P15502-5	0.238251	-0.0795506	0.472805	-0.0518934	0.0293955	0.0830599	-0.240253	-0.277092	-0.183034	0.0368414	-0.212873	0.000920442	-0.10361	-0.129058	-0.0748046	0.058771	-0.201439	-0.0773955	-0.145986	0.0108067	-0.0105639	0.283032	-0.0807379	0.128438	-0.117119	0.319417	-0.332701	-0.242065	-0.171082	0.12014	-0.0455888	0.221627	-0.103075	-0.158533	0.006385	0.00187709	-0.211246	0.0373302	0.26391	0.135459	0.0663622	-0.0362336	-0.063982	-0.0207331	0.160957	0.260653	0.136792	-0.307112
TOLLIP	E7EN89;E9PP67;E9PQ25;F2Z2Y8;Q9H0E2;Q9H0E2-2	0.214813	-0.209742	0.214857	0.0854708	0.0880283	0.0661237	-0.0836785	-0.164251	-0.158677	0.270418	-0.167824	-0.171453	-0.199955	-0.272955	-0.317992	-0.224319	-0.228921	-0.198593	-0.0465305	-0.211018	-0.161242	-0.809772	-0.0122161	0.00930252	0.412761	-0.149629	0.235547	-0.0767743	-0.203503	0.00569742	0.580119	0.351696	0.132285	-0.0217593	0.276262	0.501697	-0.252976	-0.174588	-0.054319	0.331604	-0.233794	-0.145437	0.0561753	0.341588	0.245589	-0.0539469	0.157885	0.498478
PROC	E7END6;P04070;P04070-2	-0.0499297	-0.0580202	-0.0644249	-0.28549	0.101776	-0.235711	-0.249718	-0.111795	-0.289217	-0.250881	0.0494545	-0.123043	-0.0937191	-0.0688877	0.0492732	-0.0361362	-0.0806313	-0.303098	0.161055	-0.254936	-0.227924	-0.197523	-0.0293005	0.0733805	0.245666	0.0363895	-0.154396	-0.239216	-0.251136	0.243581	0.0698261	0.537896	-0.223341	-0.108218	0.0627301	-0.029364	-0.229671	0.260425	-0.0457245	0.302293	0.219706	-0.0291122	0.357751	-0.0886675	-0.14617	0.0891415	0.525058	0.0517502
PTPRM	E7EPS8;P28827;P28827-2	-0.180232	0.101089	-0.206203	-0.176154	-0.0612349	0.324745	-0.114049	-0.0579558	-0.0832973	-0.0373924	0.0448477	-0.0633912	-0.0158931	0.159193	0.0960526	0.0761552	-0.0778439	0.025636	0.0358958	-0.0559378	0.00830605	-0.254898	-0.104705	-0.013641	0.00420516	0.0039957	0.0201246	-0.0216583	-0.024024	-0.0374236	-0.0244379	-0.0380084	-0.105607	0.0054827	-0.0864312	-0.124437	0.155554	-0.021318	-0.0341902	-0.130502	-0.0110826	-0.0132325	0.291569	0.0817236	-0.12332	-0.137354	0.140599	0.0864923
SNCA	E7EPV7;P37840;P37840-2	0.143297	-0.0571154	-0.251117	0.0644841	0.0695439	0.0520622	-0.0423752	-0.0624998	-0.0653434	0.0342917	-0.119708	-0.0779514	-0.0696197	-0.0771936	-0.152211	-0.150725	-0.12431	-0.148961	-0.100903	-0.100922	-0.0924346	0	-0.0343042	-0.0785062	0.237502	-0.034669	0.0379478	-0.0885634	-0.259825	0.0748851	-0.0501466	0.0409057	-0.0702444	-0.097028	0.0336269	0.222391	-0.144019	-0.0862725	0.144063	0.0263766	0.142487	-0.034519	-0.0265849	-0.0784428	0.120973	-0.102793	-0.00912119	-0.0686923
PRSS1	E7EQ64;P07477	-0.0861511	0.0651725	0.0840861	0.0167542	0.394674	0.131461	0.210368	0.126751	0.160419	-0.0923245	-0.0407443	0.209726	0.101581	0.198215	0.220969	0.241813	0.288026	-0.0228416	0.26204	0.0908381	0.162982	0.270749	0.31846	-0.0242648	-0.152637	-0.0263835	-0.110727	0.0506565	-0.113804	-0.0657209	0.0759665	0.398135	-0.0573558	0.211114	-0.194749	-0.00433253	0.0592438	0.191544	0.440762	-0.119588	0.388212	0.0495384	-0.222507	-0.433016	0.181094	-0.125277	-0.0163687	-0.287432
LTF	E7EQB2;E7ER44;P02788;P02788-2	-0.0702171	-0.00943183	0.250456	0.0966599	0.0555289	0.162377	0.178604	0.0470356	0.117017	0.307418	0.0279465	-0.0452869	0.196423	0.0753199	-0.0818148	0.114882	0.0018043	0.0218631	-0.0353492	0.0609411	-0.0299993	0.0380959	0.0172775	0.0676783	0.0152458	-0.00687375	0.11907	0.119288	0.135646	-0.152113	0.0163468	-0.28747	0.192598	0.134113	-0.0449475	-0.0633769	0.11176	-0.0517531	-0.108726	-0.177651	0.00493326	0.166287	-0.123906	0.118735	-0.083748	-0.0691086	-0.189789	-0.0165683
DCC	E7EQM8;P43146	0.38865	-0.334237	0.0623797	0.144226	0.106158	-0.0592078	-0.309407	-0.289755	-0.301759	0.0523946	-0.272753	-0.123392	-0.208223	-0.201168	-0.295819	-0.181016	-0.338852	-0.220598	-0.0643468	-0.208799	-0.120943	-0.342767	-0.367859	0.100651	0.284847	0.382179	-0.228756	-0.283983	-0.140283	0.393153	0.145185	-0.148662	-0.0691653	-0.195094	0.260385	0.272783	-0.228095	-0.111166	0.245148	0.247901	-0.182818	-0.0802785	0.187804	0.21227	0.146267	0.39572	0.360129	0.0142372
CHRD	E7ESX1;Q9H2X0;Q9H2X0-5	0.205455	-0.141479	-0.177904	0.15945	0.145423	-0.439421	-0.330909	-0.280935	-0.200856	0.0247143	-0.318583	-0.190174	-0.204474	-0.099671	-0.180588	-0.293376	-0.070831	-0.185074	-0.193811	-0.290908	-0.0501773	-0.187798	-0.268247	-0.0896173	0.29587	0.0369126	-0.305845	-0.201519	-0.103549	0.414729	-0.0518598	-0.0317706	-0.0874125	-0.26374	0.142175	0.0808396	-0.0998099	-0.00688916	0.337494	0.188122	-0.14053	-0.171735	-0.239692	0.0512152	0.287089	0.093184	0.163881	0.149034
PPP3CA	E7ETC2;Q08209;Q08209-2;Q08209-3;Q08209-5	0.289318	0.378435	-0.270011	0.291865	0.158391	0.117011	-0.0538486	-0.183785	0.586348	-0.113862	-0.0428593	0.291344	0.0466924	0.0673847	0.382296	-0.420463	-0.180194	0.0795628	-0.148176	-0.0850863	-0.0608794	-0.534901	-0.101424	-0.17563	0.660931	-0.229561	-0.0847849	0.231676	-0.206257	-0.0238831	0.0156626	0.575893	-0.131193	-0.286732	-0.292717	-0.222283	0.033448	0.0760143	0.337908	-0.197126	0.199595	0.241202	-0.581302	-0.369609	0.153709	-0.130451	-0.209521	-0.256856
CFI	E7ETH0;G3XAM2;P05156	-0.238375	0.317316	0.00322667	-0.0332252	-0.113692	0.173988	0.428262	0.186585	0.522475	-0.178077	0.166613	0.142172	0.0933769	0.17749	0.168277	0.334055	0.291276	0.108337	0.154985	0.110758	0.137673	0.319207	0.511224	-0.204882	-0.424429	-0.0650456	0.315058	0.236092	0.00987869	-0.295758	-0.0410057	0.243572	0.0557438	0.514017	-0.131036	-0.0831701	0.0244675	0.109229	-0.0545952	-0.148228	-0.00155313	-0.0248978	-0.326389	-0.222297	0.00406307	-0.316052	-0.395444	0.00548746
FOLR2	E7EU04;F5GZ45;F5H3Z4;F5H4Z6;J3KR13;P14207	0.224283	0.198373	-0.263058	0.0744836	-0.132452	-0.0475603	0.0641719	-0.0329235	0.0732202	-0.0903467	-0.108517	0.26153	-0.0404293	0.165117	0.039514	0.137875	0.0456856	-0.108466	0.0135228	0.0012832	0.0217082	0.159601	0.326099	-0.335469	0.266449	-0.108232	-0.308801	-0.0519624	-0.228529	-0.100019	0.0327753	0.278552	0.128464	-0.00932383	0.0307046	0.00521771	-0.305574	0.364625	0.395521	0.172509	-0.125983	-0.0437783	-0.391824	-0.311939	0.436719	0.166149	-0.131463	-0.305097
ENPP2	E7EUF1;Q13822-3	0.000785148	-0.122055	0.0916797	0.0724204	0.601257	0.172705	0.0624424	-0.131832	-0.128598	0.0309232	-0.170577	0.042227	-0.00282153	-0.0115902	0.0277795	0.00963704	0.0755954	-0.0723764	0.024539	-0.0145857	-0.0602963	0.0334941	-0.0949603	0.217046	-0.00962626	-0.0414594	-0.01602	0.0205188	-0.0504066	0.0614872	0.0580235	0.00840892	-0.0102627	0.0807819	-0.05442	0.0672608	0.217896	-0.0913582	0.128597	-0.0226285	0.315001	0.0251248	-0.0602156	-0.0176564	-0.0410285	-0.00706248	0.248718	0.0864028
ADAM23	E7EWD3;O75077;O75077-2;O75077-3	-0.0370854	0.0924098	-0.142341	-0.22681	0.00286507	-0.340247	-0.24572	-0.101526	-0.137578	-0.35651	-0.0555229	-0.0665029	0.0154539	0.10569	0.255392	0.140324	-0.0995376	-0.0703241	-0.0294993	-0.140797	-0.0119024	-0.449828	-0.0123389	-0.0761554	0.158964	-0.248869	-0.323465	-0.215163	-0.123415	0.132611	0.017768	0.546154	-0.190327	-0.129571	-0.137897	-0.248161	-0.0299987	0.227156	0.328583	0.0227719	0.260394	-0.019194	0.179691	-0.209131	0.0043651	0.207551	0.210135	-0.159821
NRP1	E7EX60;E9PEP6;O14786;O14786-2;O14786-3;Q5T7F0	-0.0731025	-0.10662	-0.113813	-0.12579	-0.316311	-0.302218	-0.291668	-0.101274	-0.202452	-0.0452689	0.143906	0.0682558	-0.0467128	-0.0658272	0.106959	-0.0514255	-0.190084	-0.0628239	-0.128281	-0.113621	0.0327561	-0.327171	-0.0920332	-0.0294596	0.293897	-0.0774044	-0.216078	-0.0854745	0.0521859	0.104245	-0.0933461	0.00079338	-0.162057	-0.240557	0.134972	-0.0852896	0.0370739	0.0388223	-0.215939	0.134052	0.0273779	-0.0117589	0.316335	0.137565	-0.247242	-0.0830866	0.258699	0.0327141
TNC	E9PC84;P24821;P24821-4	0.0339362	0.0174941	0.321952	0.0123124	0.0148984	0.156741	-0.0361952	-0.0794789	-0.0963525	0.0130049	-0.0858101	-0.0433602	0.0137361	-0.0024337	-0.0427349	-0.0645495	-0.0875305	0.0217043	-0.00735925	-0.00932553	-0.0371552	0.287717	-0.00603465	-0.0875449	-0.222037	0.904399	-0.118373	-0.0185348	-0.0912969	0.026633	-0.0252135	0.0425588	-0.0119228	0.0791856	-0.104004	-0.0163653	-0.0786906	0.0390036	0.0608567	0.101125	-0.0230575	0.00597893	-0.0359739	-0.0955128	0.0612822	-0.0302635	0.000549828	-0.146885
MAN2B2	E9PCD7;Q9Y2E5	-0.291178	0.276513	0.233247	-0.19637	-0.230522	-0.38711	-0.299198	-0.0271411	-0.0479651	-0.39821	0.228197	0.123877	0.220296	0.211036	0.510676	0.181739	0.0805267	0.196418	-0.00822369	-0.0793878	0.150628	0.173957	-0.0573176	-0.111036	-0.0565415	0.00599556	-0.40377	-0.0669142	-0.0382826	-0.101664	-0.0683009	-0.455823	-0.372874	-0.175624	-0.338766	-0.686566	0.154116	0.263657	-0.016006	-0.285721	0.396825	0.0637993	0.178917	-0.340642	-0.378797	-0.0457265	0.0953409	-0.351044
CSF1R	E9PEK4;P07333	0.399045	-0.413268	-0.0539633	0.193787	0.206354	0.216109	-0.099505	-0.182951	-0.121007	0.322608	-0.251625	-0.163082	-0.239361	-0.242036	-0.334285	-0.187582	-0.145524	-0.00940992	-0.0681091	-0.0326611	-0.115197	-0.332486	-0.24521	0.100737	0.367828	-0.0209576	0.0426588	-0.0436402	-0.0337817	0.185432	-0.0879498	-0.391543	0.246796	0.0206996	0.254167	0.466322	0.11412	-0.350653	0.274451	0.276726	-0.318066	-0.149015	-0.0669225	0.257714	0.31584	0.269413	0.127057	0.401138
DLD	E9PEX6;P09622	-0.0819103	0.0533271	-0.209418	-0.391835	-0.195148	-0.460886	-0.485828	-0.157494	-0.271477	-0.277984	-0.0547566	-0.1826	-0.0965072	0.0537632	0.204058	0.00394135	-0.176421	-0.238672	-0.0544244	-0.172205	-0.0509528	-0.524585	-0.183383	0.0217029	0.183479	-0.0903622	-0.418713	-0.261141	-0.172635	0.327839	-0.096522	0.223656	-0.328137	-0.391385	-0.125487	-0.249629	-0.271244	0.301953	0.100359	0.1228	0.173616	-0.0967683	0.241055	-0.159912	-0.0633583	0.267455	0.420858	-0.0166466
DPP6	E9PF59;P42658;P42658-2	0.413291	-0.326727	-0.056573	0.282301	0.181564	-0.0910964	-0.221407	-0.137758	-0.295235	0.228272	-0.301555	-0.227227	-0.268548	-0.229927	-0.423298	-0.298414	-0.285667	-0.135296	-0.118585	-0.0437749	-0.0799282	-0.413383	-0.356565	0.130586	0.255538	0.0474781	-0.0602635	-0.0828902	0.102277	0.256698	0.0246397	-0.29961	0.0691541	-0.119084	0.363018	0.416892	-0.298867	-0.280554	0.259826	0.152819	-0.158435	-0.164535	0.0128969	0.333454	0.257959	0.291626	0.174075	0.161565
EGFR	E9PFD7;Q504U8	0.211944	-0.101057	0.0992275	-0.153788	0.128122	-0.397103	-0.473356	-0.212394	-0.42242	-0.295384	-0.256261	-0.137602	-0.167987	-0.0139172	0.0343029	-0.216918	-0.223023	-0.36455	-0.082766	-0.317343	-0.0850491	-0.268674	-0.227262	0.00066288	0.156164	0.0501765	-0.538582	-0.327126	-0.287415	0.58037	-0.0188372	0.48214	-0.425321	-0.375455	0.0196955	-0.116313	-0.355586	0.396512	0.320309	0.265702	0.103297	-0.0810445	0.239128	-0.223611	0.0749345	0.185512	0.623471	-0.21578
EPHA4	E9PG71;P54764	0.485511	-0.395711	-0.0218601	-0.0175355	0.102831	-0.201235	-0.354716	-0.207644	-0.315268	0.11994	-0.348687	-0.136854	-0.310289	-0.174979	-0.314015	-0.309666	-0.296137	-0.336687	-0.0460449	-0.195919	-0.10598	-0.555842	-0.238681	-0.0763479	0.464591	0.103464	-0.341015	-0.310805	-0.297676	0.42685	0.00145551	0.263911	0.0241923	-0.306167	0.421926	0.514904	-0.358661	0.0801535	0.643681	0.389093	-0.291247	-0.117336	0.0304982	0.0067258	0.580658	0.527132	0.350435	0.171867
C1QTNF3-AMACR;C1QTNF3;C1QTNF3;C1QTNF3	E9PGA6;Q9BXJ4;Q9BXJ4-2;Q9BXJ4-3	0.0428592	-0.152992	0.0390945	-0.151536	0.17006	0.0223569	0.0327096	-0.00855516	0.0275925	0.0957302	-0.111971	-0.0825009	-0.0902262	-0.16143	-0.0767992	-0.163714	-0.0976668	-0.0305944	-0.0720259	-0.0573555	-0.111411	-0.107613	-0.243895	0.234375	0.0557049	-0.0165955	0.0370532	0.024953	0.0852081	0.0357091	0.0995843	0.140037	-0.161469	-0.0865835	0.106683	0.139579	0.0711557	-0.175866	0.0144823	-0.0174979	0.0558851	-0.0897346	0.0606997	0.129297	0.0195113	-0.0366658	0.173221	0.119656
PTPRK	E9PGC5;Q15262;Q15262-2;Q15262-3;Q15262-4;Q5TG12	-0.0227611	0.109992	-0.0886344	-0.262828	0.0140864	-0.444311	-0.457463	-0.197134	-0.245399	-0.389035	-0.165702	0.0242855	-0.0311992	0.0316299	0.232996	-0.0717322	-0.0123755	-0.278525	-0.06697	-0.284171	-0.0461306	-0.00694752	-0.206028	-0.0211641	0.0714978	-0.0164816	-0.615248	-0.268508	-0.19194	0.503314	-0.248147	-0.221933	-0.471162	-0.373245	-0.0781233	-0.418597	-0.185623	0.437274	0.2745	-0.0349452	0.291202	-0.0448029	0.155914	-0.377972	-0.146776	0.271958	0.381629	-0.321676
GSTM2	E9PHN6;E9PHN7;F6XZQ7;P28161;P28161-2	0.0141531	-0.177073	-0.0364569	0.0454248	-0.120314	-0.3612	-0.211902	0.0368443	-0.11041	0.032189	-0.047361	-0.11182	-0.189627	-0.160888	-0.144705	-0.215103	-0.209518	-0.189516	-0.202917	-0.322975	-0.194829	-0.465436	-0.310915	0.180101	0.667254	0.225766	0.0870497	-0.0927893	-0.0389629	0.117124	0.0781836	0.306188	-0.217913	0.00942031	0.0871454	0.270521	-0.0404173	-0.183583	-0.280056	0.241195	-0.0267252	-0.106439	0.543444	0.284831	-0.161788	0.174074	0.339582	0.179095
ACP2	E9PHY0;E9PP23;E9PQY3;P11117	-0.0789994	-0.0756992	-0.326729	-0.136227	0.153785	-0.411044	-0.398463	-0.109255	-0.252485	-0.0254973	-0.20821	-0.157667	-0.0782587	-0.13332	-0.0246182	-0.263605	-0.0899895	-0.114987	-0.0611391	-0.206505	-0.111579	0.170463	-0.406674	0.128662	0.0317865	-0.109182	-0.19619	-0.170517	0.00347905	0.364646	-0.0624225	-0.13464	-0.269809	-0.285589	0.0836856	-0.278153	-0.0415389	-0.0412276	0.0110395	-0.120865	0.0721865	-0.105761	0.275299	-0.0408392	-0.270934	0.161932	0.186287	-0.0149489
THY1	E9PIM6;E9PNQ8;P04216	0.166618	-0.20599	0.073895	-0.0679896	-0.0471009	-0.468882	-0.45173	-0.196889	-0.357403	-0.110373	-0.116704	0.011448	-0.128886	-0.0665409	0.00425536	-0.282427	-0.27206	-0.238422	-0.129942	-0.286946	-0.101251	-0.314613	-0.351249	0.00121071	0.355769	0.222822	-0.451393	-0.263084	-0.13457	0.45918	-0.108958	-0.23822	-0.270645	-0.30792	0.180002	-0.000100618	-0.240719	0.123251	0.213193	0.211144	-0.0312447	-0.0574386	0.327378	-0.0196753	0.00878328	0.356051	0.428948	0.00320797
SCN3B	E9PJP6;Q9NY72	0.474589	-0.44114	0.0612823	0.207256	0.0836539	0.0454456	-0.0493572	-0.122532	-0.135414	0.377171	-0.232035	0.00587276	-0.251136	-0.190632	-0.446215	-0.284256	-0.193514	0.00311218	-0.0139846	-0.0812114	-0.0622384	-0.471312	-0.209687	-0.075455	0.37868	0.016321	0.0511234	-0.080409	0.0135542	0.174419	0.00776418	-0.276662	0.272545	-0.0409204	0.489905	0.633966	-0.197663	-0.333356	0.359041	0.269687	-0.409724	-0.0914341	-0.0800816	0.371349	0.494566	0.614722	0.0560746	0.404848
CFL1	E9PK25;G3V1A4;P23528	0.261817	-0.0780345	0.045047	0.253514	0.369393	0.0632055	-0.00921386	-0.0561495	-0.0288373	0.0160909	-0.173384	-0.186201	0.0447053	-0.0318472	-0.190782	-0.0234822	-0.259952	-0.182708	-0.123875	0.0292028	-0.125815	0.964611	0.0173858	-0.00270471	-0.0863859	-0.0604963	-0.178529	-0.160288	-0.129885	0.196357	0.121943	0.0162029	-0.0791495	-0.0936449	0.394065	0.118836	-0.16016	0.202494	0.396543	0.16542	-0.100177	0.056324	-0.058415	-0.188742	0.291315	0.151091	0.0993047	-0.226263
HSPA8	E9PKE3;P11142	-0.0472326	0.0369034	-0.216785	-0.0602431	0.145965	-0.171696	-0.253183	-0.143191	-0.209775	-0.112993	-0.000164114	-0.17692	-0.0148828	-0.0565874	0.0533184	-0.117811	0.0760282	0.0383421	-0.00583887	-0.1012	-0.0982726	0.267926	-0.0334252	0.0441897	0.041823	-0.0470411	-0.028952	-0.140047	-0.17572	0.245887	0.0114473	-0.446665	-0.148525	-0.083202	0.234505	-0.161213	-0.00681133	0.0428605	0.0507368	-0.0310443	-0.0365404	0.0620739	0.162504	-0.0912417	-0.124566	0.0750761	0.148053	-0.201593
TMEM25	E9PKP3;Q86YD3;Q86YD3-2;Q86YD3-4;Q86YD3-5	0.261964	-0.256364	0.172114	0.176483	0.150804	0.122555	-0.0756309	-0.0444395	-0.00924185	0.398363	-0.355574	-0.0438359	-0.159142	-0.162141	-0.380301	-0.296427	-0.16056	-0.0635477	0.0255246	0.0235588	-0.0602614	-0.412694	-0.334008	0.146441	-0.130479	0.00692549	-0.0592862	-0.09859	-0.0327221	0.118002	-0.00393677	-0.115035	0.191217	-0.162909	0.16821	0.355045	0.0473807	-0.318916	0.299137	-0.0337247	-0.310254	-0.185957	-0.264421	0.0428173	0.381137	0.152364	-0.245865	0.0603336
ADM	E9PL83;P35318	-0.0660212	0.271944	-0.0576663	-0.00613074	0.0474579	-0.0368481	0.0433914	0.174833	-0.0203606	-0.262959	0.218107	0.163272	0.479424	0.302373	0.33047	0.281859	0.212159	0.0923265	0.257798	0.294523	0.177898	-0.0174962	0.25643	-0.0742844	0.0689486	0.0363143	-0.183152	-0.103924	0.0919821	-0.0144185	-0.046077	0.237229	0.171587	0.150227	-0.248524	-0.117295	-0.118834	0.276726	0.0796534	-0.0361137	0.185468	0.469238	-0.0245985	-0.252707	0.0122775	0.0719811	0.0439573	-0.262124
NPEPPS	E9PLK3;P55786	0.218337	-0.205779	-0.0664887	0.118765	0.128538	-0.140364	-0.0806801	-0.205067	-0.115179	0.00823188	-0.2726	-0.0268371	-0.200649	-0.0861724	-0.219034	-0.246966	-0.200461	-0.184636	-0.0540601	-0.214113	-0.131187	-0.408119	-0.250356	0.0704275	0.343395	0.234987	-0.112108	-0.0422041	-0.0430195	0.24121	0.0213728	0.21584	-0.122201	-0.0789684	-0.0633589	0.218978	-0.164721	-0.0577198	0.0893947	0.157668	0.04929	-0.148005	0.0838516	0.0731998	0.0698741	-0.0323949	0.239015	-0.0890266
LAYN	E9PMI0;E9PQU7;E9PR90;Q6UX15;Q6UX15-2	0.237448	-0.226184	0.235633	0.112901	-0.00947919	0.101017	-0.122453	-0.0262698	-0.00438615	0.25462	-0.160184	-0.181483	-0.144626	-0.145643	-0.332194	-0.184867	-0.190621	-0.0644026	-0.27505	-0.0469518	-0.103684	-0.107239	-0.291923	0.270895	0.244797	0.072578	-0.0633391	-0.0368098	0.151688	0.116903	0.00437163	-0.0057827	0.0753332	-0.106402	0.186513	0.298531	0.133883	-0.0846501	0.10676	0.183613	-0.171174	-0.11909	0.0959515	0.207987	0.122363	0.42819	0.130077	0.00288625
SCGB1A1	E9PN95;P11684	-0.209701	-0.025056	0.535808	0.148795	-0.197687	0.209498	0.21626	0.185769	0.275938	0.138367	0.126826	0.133869	0.0388184	0.0457369	0.083645	0.168816	0.236442	0.102209	-0.00283881	0.268941	0.0893807	0.431026	0.0644827	-0.104942	-0.35592	0.18929	0.103951	0.409142	0.298283	-0.235865	-0.010196	-0.603963	0.168956	0.433485	-0.135855	-0.0105608	0.401099	-0.130288	-0.0751856	-0.107947	-0.108599	-0.0324318	-0.204229	-0.0223728	-0.0323729	-0.214603	-0.257068	-0.0820144
CD59	E9PNW4;E9PR17;P13987	0.408015	-0.162285	-0.135772	0.269137	0.230115	0.150704	0.0841336	0.00134576	-0.0103366	0.348387	-0.357051	-0.00621305	-0.234155	0.00605479	-0.341998	-0.0704219	-0.0665077	-0.0669272	-0.0400208	0.104543	0.0368875	-0.346921	0.0308144	-0.0223302	-0.0563857	-0.00915162	-0.0956064	0.0119243	-0.112357	-0.000933718	-0.00441899	0.198644	0.381797	-0.00116648	0.30477	0.546202	0.00888112	-0.0840328	0.595696	0.0338784	-0.267877	-0.148537	-0.488448	-0.0408966	0.700877	0.209234	-0.215066	-0.0470098
ST6GALNAC5	F2Z2C8;Q9BVH7	0.144233	-0.502075	0.116911	-0.164834	0.144083	-0.416977	-0.131163	-0.120047	-0.203006	0.0876632	-0.150552	-0.278598	-0.247329	-0.219214	-0.294686	-0.296233	-0.243858	-0.245939	-0.160323	-0.383769	-0.194014	0	-0.326783	0.257869	0.607482	0.00818989	0.0809072	-0.0558501	-0.0144457	0.277925	0.0162651	0.136621	-0.192419	-0.100253	0.293613	0.443574	-0.241624	-0.274536	-0.0597944	0.365739	-0.0255139	-0.145482	0.429195	0.458676	-0.1841	0.12582	0.566226	0.372074
PITPNA	F5GWE5;I3L2X8;I3L3W1;I3L459;I3L471;I3L4C0;I3L4H1;I3L4U7;Q00169	-0.042858	-0.194288	-0.0507281	-0.159047	-0.148816	-0.171059	-0.127956	-0.0727514	-0.0844819	0.0180494	-0.128757	-0.105315	0.148611	-0.0558412	0.164733	-0.0717494	0.0408469	-0.117632	-0.125812	-0.246123	0.0324075	-0.190941	-0.154956	0.0766875	0.439449	-0.0955164	-0.140026	0.027097	0.134601	0.106464	-0.134951	0.0945214	-0.208397	-0.147947	-0.0806008	-0.178356	0.121349	-0.110877	-0.266006	-0.188142	0.242953	-0.00712631	0.346378	-0.0514561	-0.322146	-0.000790456	0.264286	0.15974
CLUL1	F5GWQ8;J3QKW8;Q15846	0.119431	0.0147434	0.0603919	0.0611494	-0.108577	0.51894	0.072688	0.00505943	-0.00946588	0.443996	-0.0540299	-0.0984669	-0.0271278	-0.0603627	-0.173652	-0.181776	-0.0998824	-0.0169638	-0.114462	0.0611044	-0.0880542	-0.279498	-0.0612316	-0.0174816	-0.00235059	0.0730323	0.139836	0.180971	-0.0220926	-0.210209	0.213013	-0.382443	0.162248	-0.023104	0.0420811	0.198435	0.281936	-0.321878	-0.0592999	-0.0589594	-0.221976	-0.0342471	-0.129173	0.247091	0.193777	0.0154703	-0.234252	0.177405
TMPRSS5	F5GX83;F5H2M3;Q9H3S3	-0.142496	-0.00929586	-0.265401	-0.304704	0.132587	-0.24267	-0.221256	0.0140964	-0.0678582	-0.12376	0.127618	0.0849736	-0.0443633	0.116001	0.380022	0.00833356	0.426979	-0.215497	-0.011366	-0.0662768	-0.0186399	-0.188973	0.244154	-0.19142	-0.191321	-0.131495	-0.264263	-0.144426	-0.0281804	0.274047	-0.148263	0.754353	-0.3721	-0.17152	-0.24595	-0.182823	-0.018967	0.289424	-0.061564	0.120774	-0.0703012	0.280056	0.280425	-0.167328	-0.170434	0.020404	0.212867	-0.0429375
DDB1	F5GY55;Q16531	0.453205	-0.519734	0.328347	0.221438	-0.0631919	0.062517	-0.249564	-0.151346	-0.218185	0.328551	-0.204206	-0.281923	-0.262199	-0.248141	-0.447058	-0.35223	-0.417526	-0.209534	-0.100347	-0.0379816	-0.147687	-0.49965	-0.347651	0.122786	0.423982	0.305321	0.0436749	-0.00984329	0.053446	0.228032	0.0498877	-0.20053	0.228561	-0.164268	0.314422	0.499337	-0.13746	-0.458549	0.0204891	0.25365	-0.36971	-0.159607	0.21602	0.483013	0.29235	0.245916	0.17454	0.394093
C8B	F5GY80;F5H7G1;P07358	-0.127981	0.151386	0.243848	0.15018	-0.06022	0.401595	0.452796	0.203688	0.451517	0.288311	0.0104073	0.0742047	-0.00374508	-0.0571839	-0.163627	0.052311	0.194105	0.293907	-0.0353604	0.150527	0.0850095	0.206271	0.148772	0.0927506	-0.408758	0.00711724	0.607211	0.350778	0.09937	-0.430092	-0.0173546	-0.405664	0.196219	0.385798	0.0323158	0.0626375	0.250069	-0.506812	-0.316612	-0.203397	-0.0939043	-0.0778329	-0.187325	0.25667	-0.110225	-0.257527	-0.47744	0.22733
PLEKHB1	F5GY87;F5GZ38;F5GZH3;F5H0R6;F5H114;F5H1B8;F5H3M1;F5H866;Q9UF11;Q9UF11-2;Q9UF11-3;Q9UF11-4	0.27272	-0.36995	-0.0439915	0.138188	0.0741657	-0.00707466	0.0575359	-0.0452763	0.0192397	0.335208	-0.12864	-0.266235	-0.25357	-0.297927	-0.452718	-0.275584	-0.236606	-0.108004	-0.0397949	-0.0101027	-0.149364	-0.0127945	-0.192829	0.0639801	0.451156	0.109338	0.346769	0.0114292	0.0952988	0.130222	0.0452113	0.448398	0.185261	0.0172389	0.311441	0.646307	-0.210703	-0.305745	-0.149334	0.423086	-0.448448	-0.0986814	0.166108	0.609405	0.123821	0.527585	0.213876	0.521354
OTUB1	F5GYN4;F5H6Q1;J3KR44;Q96FW1	0.0546416	-0.353539	0.0284917	-0.195502	-0.29699	-0.16119	-0.286416	-0.196983	-0.0713916	0.131199	-0.118044	-0.314604	-0.149273	-0.256413	-0.191426	-0.385641	-0.207554	-0.255597	-0.230463	-0.276085	-0.201594	0.180254	-0.322307	0.142443	0.659502	0.12656	0.0409352	-0.105713	0.0299056	0.0337854	0.00746647	0.250721	-0.121142	-0.0895448	0.271253	0.238205	-0.111608	-0.272768	-0.335585	0.374011	-0.0706697	-0.153568	0.335987	0.323593	-0.0757287	-0.0554848	0.469206	0.498408
COL21A1	F5GZK2;Q96P44;Q96P44-3	-0.0118749	0.0411676	-0.191906	0.146081	0.0762629	-0.0350422	0.00220022	-0.0754128	-0.0474524	0.0884542	-0.0949738	0.0350251	0.0134548	-0.0642459	-0.104322	-0.0896125	-0.0627087	-0.111429	-0.223121	0.074089	0.160187	-0.0785091	-0.126774	0.171202	-0.109304	-0.10401	0.0314649	-0.0452199	0.185234	-0.00959053	0.00454822	-0.0642255	-0.00100868	-0.1018	-0.108541	-0.118543	0.385235	0.0489995	-0.224349	-0.02994	0.0543692	0.024263	0.0613272	0.0955836	-0.176849	0.108844	0.0785413	-0.0339097
MFGE8	F5GZN3;Q08431;Q08431-2	0.100003	0.0251358	0.23098	-0.0895988	0.0486583	-0.197091	-0.268826	-0.152793	-0.21193	-0.139148	-0.164818	-0.0147383	-0.0599698	0.024691	0.0381047	-0.17851	-0.0629476	-0.231482	-0.0273129	-0.126455	0.000655667	-0.213931	-0.0398681	-0.0418787	0.236493	-0.0346975	-0.328591	-0.161237	-0.157964	0.182657	0.749138	0.183741	-0.245015	-0.276002	0.0737192	-0.0699045	-0.293536	0.278541	0.200617	0.105881	0.0213538	-0.000493878	0.0265385	-0.176643	0.0766094	0.108696	0.303627	-0.123307
SLC3A2	F5GZS6;J3KPF3;P08195;P08195-2;P08195-3;P08195-4	0.25539	-0.261224	0.101291	0.0668437	-0.0519197	-0.167628	-0.137018	-0.0567636	-0.163913	0.15377	-0.113238	-0.228875	-0.137575	-0.169967	-0.258532	-0.180402	-0.240706	-0.0721792	-0.0868044	0.0280946	-0.167572	-0.0924754	-0.305105	0.218461	0.338712	0.226312	-0.0542054	-0.118783	0.108608	0.156505	-0.00490828	-0.266631	0.063223	-0.10347	0.188698	0.314909	-0.0289539	-0.179761	0.0196385	0.280288	-0.147763	-0.0853358	0.282216	0.392239	0.0594421	0.396287	0.271224	0.108557
FKBP4	F5H1U3;Q02790	0.191551	-0.212303	-0.0762859	-0.0530419	-0.0926924	-0.139353	-0.188825	-0.0197319	-0.124564	0.214569	-0.0269328	-0.213529	-0.221815	-0.0888366	-0.281707	-0.0966191	-0.229875	-0.278366	-0.138695	-0.183233	0.0371067	-0.0351137	0.075549	-0.126646	0.317248	0.0309253	0.0912051	-0.0654602	-0.100227	0.250381	0.0295983	0.367454	0.159834	-0.0915274	0.350031	0.393336	-0.293541	0.0712099	-0.033521	0.555493	-0.533676	0.0219639	0.138096	0.309284	0.171689	0.218293	0.294861	0.257631
UBC	F5H265	0.41766	-0.471741	0.0782064	0.299574	0.0628843	0.157508	-0.00184712	-0.0897336	-0.0766246	0.468929	-0.226537	-0.217852	-0.243855	-0.316673	-0.586833	-0.3135	-0.228605	-0.0481379	-0.0978355	0.0504833	-0.0756328	-0.432811	-0.21853	0.0807089	0.320508	0.166296	0.261843	-0.0251503	0.140729	0.0588719	0.0970444	0.0470623	0.371133	0.011403	0.453425	0.74221	-0.0990639	-0.523068	0.0486509	0.348037	-0.543558	-0.0868987	-0.000507556	0.554222	0.362316	0.475748	0.0260112	0.491695
PLD4	F5H2B5;Q96BZ4	0.178965	-0.117999	-0.0279977	0.0459231	0.115512	0.0286576	-0.131666	-0.10088	-0.0573319	0.225589	-0.139349	-0.260948	-0.181995	-0.277338	-0.356215	-0.13882	-0.10634	-0.174781	-0.103733	0.0357217	-0.0402791	-0.418297	-0.198177	0.171879	0.445917	0.0731334	0.0605116	-0.120062	0.0736301	0.265777	-0.0522578	0.110306	0.116745	-0.0496835	0.224847	0.280916	0.00126658	-0.105815	-0.0883949	0.328765	-0.379852	-0.0100854	0.069369	0.189473	0.0966017	0.036033	0.0474697	0.322523
RFNG	F5H3H7;Q9Y644	0.229135	-0.089888	0.135272	-0.0800425	-0.000326458	-0.405691	0.00771041	0.0217162	-0.241686	0.21114	-0.100278	0.00395615	-0.0969921	-0.0865625	-0.154985	-0.157675	-0.0992385	0.0046251	-0.0764611	-0.116893	0.0273011	0.640178	-0.149821	0.0979537	0.643358	-0.115257	-0.13493	-0.057828	0.0518464	0.146979	-0.0378072	0.328441	-0.106934	0.0343559	0.0333436	0.171778	-0.148921	-0.0895177	-0.0322201	0.0145312	-0.00988873	-0.0502564	0.193929	0.240481	-0.0235225	0.290763	0.206029	0.0487069
;ARF3;ARF1	F5H423;P61204;P84077	0.183679	-0.0932073	-0.0993097	-0.203464	0.0610629	-0.0430037	-0.219347	-0.126722	-0.237259	-0.0184703	-0.118898	-0.112877	-0.177757	-0.16451	-0.114997	-0.0310674	-0.291797	-0.220797	-0.0994616	-0.165659	-0.0270437	-0.130069	-0.107536	0.116246	0.0460859	-0.189974	-0.0445568	-0.0812943	-0.0135256	0.286842	-0.0379188	0.259735	-0.245419	-0.121264	0.0559198	0.0938994	-0.121843	-0.0761041	0.00159577	0.369872	0.0406092	0.150262	0.348984	0.0574774	-0.00187374	0.0674606	0.396434	0.113398
TUBA1C	F5H5D3;Q9BQE3	-0.0198651	-0.0363746	0.0429056	-0.0916166	0.19266	-0.00355818	0.0845176	0.00468037	-0.0561938	-0.258643	0.0231616	-0.0183091	-0.0865479	0.0282463	0.164903	0.125299	-0.0303048	-0.0833369	0.366604	-0.0820273	-0.0637938	0.105402	0.153364	-0.0936419	0.283196	-0.018648	-0.0309165	0.0463395	0.0411326	-0.0148068	0.099441	0.454665	-0.0318432	0.269848	0.0175633	0.0155643	-0.104248	-0.0380478	0.0941074	0.0872787	0.147572	-0.0840285	0.316622	-0.107144	-0.10594	0.182784	0.200426	0.0207841
WIF1	F5H8A3;Q9Y5W5	-0.119808	0.131998	-0.704913	-0.0529001	-0.0457989	-0.396691	-0.0581919	-0.132578	-0.0288304	-0.429587	0.258043	0.634014	0.36469	0.335954	0.612363	0.0137961	0.0212675	0.236531	0.192293	-0.223575	0.255625	-0.310627	-0.0483328	0.352329	0.132059	-0.80447	-0.593673	-0.410338	0.153661	-0.0235915	0.127212	-0.506897	-0.520333	-0.355515	-0.148896	-0.420637	-0.0649891	0.474968	-0.0603324	-0.192627	0.62475	-0.227521	0.28992	-0.446028	-0.464838	-0.704315	0.243408	-0.648971
DSTN	F6RFD5;P60981;P60981-2	0.17397	0.129848	0.520853	0.12167	-0.0227383	-0.0653716	0.122278	-0.0672721	0.13706	-0.271746	-0.0157919	-0.0524889	0.0717748	-0.0662799	-0.00162565	0.154627	-0.0536168	0.157972	-0.138177	0.12819	0.0270586	0.284152	-0.139543	0.152922	0.637191	0.333847	0.0324981	-0.00928657	0.0171173	-0.0831469	0.136109	-0.183362	-0.250761	0.171242	-0.216152	-0.041991	0.0841351	-0.0676293	-0.212142	0.0796527	0.133979	-0.00930851	0.127582	0.0541017	-0.184747	-0.223291	0.130159	-0.321558
GNS	F6S8M0;H7C3P4;P15586;P15586-2	-0.20023	0.0961993	-0.0613072	-0.124311	0.0361005	-0.135881	-0.12101	-0.00304959	-0.0872539	-0.141938	-0.0588958	0.0488607	0.107798	0.0387993	0.0983696	-0.116601	0.0704679	-0.0893877	-0.0590802	-0.0858386	0.241538	0.0464402	-0.132113	0.119115	0.127807	0.0915886	-0.129886	-0.0862841	0.0357792	0.0688351	-0.0669773	0.127284	-0.146232	-0.105437	-0.116102	-0.216578	0.258739	0.0421002	-0.0418159	-0.116645	0.274397	0.0574381	-0.024865	-0.106865	-0.174191	-0.0306301	0.0133069	0.0585418
DKK3	F6SYF8;Q9UBP4	0.555749	-0.305428	0.0694776	0.361906	0.146082	-0.0302079	-0.125756	-0.139909	-0.150211	0.293041	-0.389887	-0.0896396	-0.24883	-0.169388	-0.466761	-0.256839	-0.258196	-0.183901	-0.148134	-0.0340219	-0.0677877	-0.442723	-0.223671	0.0987798	0.373404	-0.00725121	-0.122584	-0.0857589	-0.0739125	0.278398	0.0293814	-0.139718	0.264421	-0.159265	0.420603	0.619458	-0.153368	-0.167697	0.47836	0.297131	-0.403508	-0.0742148	-0.195706	0.24717	0.596584	0.520363	0.0597295	0.28321
DGCR2	F6SYP7;P98153;P98153-2;P98153-3	0.296216	0.000373356	-0.254114	0.0096318	-0.0829394	0.102056	-0.056284	-0.0358542	0.0792541	0.179838	-0.205297	-0.0209476	-0.160835	-0.0407934	-0.269888	-0.296494	-0.0831745	-0.107489	0.0406727	-0.0119579	-0.0169992	-0.123061	-0.000452091	-0.0972334	0.157079	-0.111052	-0.145485	-0.0921623	-0.190176	0.109029	0.016387	0.0999577	0.278752	-0.122664	0.397707	0.32095	-0.0279197	0.117535	0.382093	0.0240858	-0.283092	-0.0500828	-0.371586	-0.115291	0.544526	0.126611	-0.190906	-0.0742722
ST13	F6VDH7;P50502;Q3KNR6	0.101975	-0.214449	0.2573	0.31569	0.0152846	0.419343	0.307128	0.105475	0.237972	0.54917	-0.114624	0.0137581	-0.0551371	-0.152611	-0.360253	-0.238091	-0.087703	0.174427	-0.0483233	0.361771	0.00146774	0.00864541	-0.13378	0.21691	-0.269298	0.0190126	0.434783	0.177153	0.269045	-0.305448	0.0363632	-0.0877583	0.436387	0.182869	0.139278	0.463489	0.242885	-0.550707	-0.0933017	-0.0979003	-0.398064	-0.0562879	-0.11903	0.260832	0.197083	0.454572	-0.378509	0.167252
NELL2	F8VVB6;Q99435;Q99435-2;Q99435-3;Q99435-4	0.540181	-0.404704	-0.103654	0.11292	0.099003	-0.174808	-0.362955	-0.284966	-0.344666	0.162014	-0.42325	-0.106177	-0.287406	-0.195847	-0.325857	-0.361998	-0.264166	-0.265354	-0.1359	-0.176788	-0.0924686	-0.498523	-0.377613	0.048923	0.436286	0.1223	-0.365846	-0.28203	-0.153241	0.434827	-0.0436009	-0.0229557	0.0915394	-0.309007	0.443274	0.447509	-0.310869	-0.115732	0.576242	0.221387	-0.278399	-0.151864	-0.0205742	0.072305	0.48644	0.496763	0.287792	0.052102
MMP14	F8W1B7;P50281	0.0426307	0.112075	0.0599564	0.251804	-0.0216999	0.0386333	0.268874	0.153721	0.199515	0.218586	-0.0561475	0.00851987	0.0206618	-0.032227	-0.13823	0.113787	0.0892023	0.17172	-0.0844202	0.187653	0.0663919	0.174968	0.020333	0.148178	-0.14856	-0.0288835	0.151641	0.0531377	0.13446	-0.193967	0.0404367	-0.536657	0.160615	0.077574	-0.0863676	0.244957	0.263824	-0.0859189	0.0374911	-0.10887	-0.0684703	-0.0111594	-0.30758	0.0647353	0.0872367	-0.085034	-0.294736	-0.104485
ROBO2	F8W703;Q9HCK4;Q9HCK4-2;Q9HCK4-3;R4GMM8	0.02564	0.148422	-0.141443	-0.0167944	0.0118635	-0.11733	-0.144322	-0.0678651	-0.151706	-0.0227604	-0.119289	-0.00378647	-0.104492	-0.04085	-0.0662178	-0.086372	-0.0291084	-0.0320412	-0.0834378	-0.115946	-0.0385516	0.140493	-0.117697	0.222147	0.0510601	-0.0225926	-0.0623636	-0.0885468	0.00819981	0.113601	-0.0633665	-0.230108	0.0193237	-0.100971	-0.0776413	0.00624601	0.116627	0.0452127	0.0023589	-0.0188604	0.00617264	-0.0849879	0.0188228	-0.100856	0.0175721	0.257992	-0.0031887	-0.22054
GOLIM4	F8W785;O00461	0.341247	-0.35075	0.123691	0.219643	0.0743422	0.276528	0.201515	0.0681891	0.157793	0.361654	-0.209611	-0.104476	-0.23013	-0.250711	-0.466185	-0.235823	-0.0995764	0.00892081	0.159757	0.0723287	-0.0697105	0.117713	-0.145054	0.143415	0.172412	0.0508835	0.263808	0.0524126	0.0305371	-0.0248205	0.0437832	0.233605	0.315303	0.0630041	0.190295	0.559833	0.100736	-0.36279	0.0537995	0.183882	-0.269684	-0.157223	0.011895	0.311301	0.21693	0.147746	-0.0530845	0.355117
MASP1	F8W876;P48740-3	-0.26174	0.0317595	0.0515491	-0.0900441	0.311502	0.207439	0.192936	0.150044	0.0946393	0.216653	-0.0154175	-0.165794	0.0457417	-0.120434	-0.189918	-0.131502	0.125918	0.0511701	-0.0163801	0.159984	0.0294424	-0.0252509	-0.105108	0.35777	-0.260942	0.102077	0.414507	0.0842898	0.21404	0.0427336	-0.0122943	0.120313	0.0975584	0.130586	0.0221747	0.242546	0.118714	-0.194837	-0.293642	0.0269074	-0.073401	0.0675331	0.123914	0.26793	-0.191989	-0.139132	0.0398179	0.32771
PCYOX1	F8W8W4;Q9UHG3	0.0380083	-0.231481	0.191582	0.0203203	-0.189433	0.0368443	0.2992	0.00836424	0.311863	0.28096	-0.169564	0.296965	-0.175546	0.0415674	-0.140215	-0.413904	0.0338751	-0.208171	-0.168703	0.599422	0.246471	-0.158519	-0.0553497	-0.0482722	0.0342066	0.199694	-0.163125	-0.0241745	0.272969	-0.198315	0.317761	-0.764197	0.0360975	-0.02777	0.0568173	0.228514	-0.0820512	0.0412186	0.0470435	-0.0408056	-0.263527	-0.345022	0.074257	-0.00467778	0.174702	0.966041	-0.186256	-0.358022
TGOLN2	F8W8W7;J3KQ45;O43493;O43493-2;O43493-3;O43493-5	0.420443	-0.209714	-0.379248	0.200427	0.295497	0.113325	0.0904663	-0.0605595	-0.0378756	0.206157	-0.306376	-0.0468261	-0.223093	-0.0545614	-0.36038	-0.138807	-0.0785615	-0.128748	0.00280003	-0.00102203	-0.0535665	-0.188566	0.105161	-0.137325	0.160349	-0.0902059	-0.0375066	-0.114009	-0.194253	0.1137	0.0323878	0.313755	0.307649	-0.0283311	0.244344	0.583017	-0.194964	0.0563288	0.60447	0.237879	-0.333942	-0.0562981	-0.364764	-0.0178889	0.719863	0.253267	-0.0412934	-0.0219755
FGFR3	F8W9L4;I6LM06;P22607;P22607-2;P22607-3;P22607-4	0.251671	-0.162087	0.302992	0.273386	0.0171867	0.223456	0.232998	0.0192133	0.24151	0.148362	-0.204189	0.0431691	-0.129851	-0.158463	-0.318265	-0.0824177	-0.0469222	0.0437614	0.115008	0.128923	-0.0514241	-0.0622408	0.088442	-0.0297013	-0.0206928	0.119411	0.230974	0.117377	0.120117	-0.0923057	0.073806	-0.0923423	0.256491	0.179925	0.273673	0.46476	-0.0320284	-0.234098	0.209645	0.154632	-0.333936	-0.124185	-0.3576	0.197409	0.342926	-0.026109	-0.217718	0.185824
ADAM22	F8WAD8;Q9P0K1;Q9P0K1-2;Q9P0K1-3;Q9P0K1-4;Q9P0K1-5	0.355978	-0.40087	-0.149782	0.26051	0.295147	0.234713	0.136284	-0.029662	-0.00654727	0.438855	-0.263787	-0.21728	-0.277373	-0.313858	-0.585266	-0.321786	-0.198999	-0.045677	-0.0745144	0.0472281	-0.0874854	-0.409174	-0.17066	0.163102	0.00999317	0.0126744	0.394112	0.0546235	0.140701	0.18475	0.0393941	0.0350783	0.306189	0.110993	0.423649	0.809465	-0.0630681	-0.545555	0.115548	0.251678	-0.496991	-0.143286	-0.103032	0.515442	0.406746	0.275973	-0.0627981	0.528423
NDRG3	F8WBF9;Q5TH30;Q9UGV2;Q9UGV2-2;Q9UGV2-3	0.0779413	-0.0310665	0.091554	-0.0370761	-0.449303	-0.0213371	-0.384962	-0.0503986	0.0308259	0.0862971	0.148314	0.0433544	0.127054	-0.0163927	-0.00275942	-0.143793	-0.188069	0.00959235	-0.0857713	-0.120272	-0.118847	-0.57635	-0.271964	-0.00801708	0.251901	0.0711308	-0.191852	-0.0700329	0.011856	-0.218287	-0.0706465	-0.60318	0.0348522	-0.180407	0.33193	-0.0447995	0.0961428	-0.17098	0.193843	-0.0663115	-0.051471	0.0808087	-0.00937589	0.0194399	0.140937	0.0564659	-0.195478	-0.0683497
PON3	F8WD41;Q15166	-0.200451	0.0539941	0.0297362	-0.0174382	-0.0145176	-0.0390821	-0.0192115	0.112409	-0.0823726	-0.0714971	0.033586	-0.0544138	0.0278616	-0.0189539	0.0917462	0.0795897	-0.0354699	-0.0144536	-0.038772	-0.101445	0.00839508	-0.202445	-0.065129	0.145607	-0.167043	-0.0142633	-0.0817651	0.031344	0.180604	0.000390849	-0.0543524	-0.516995	-0.0866214	-0.00255916	-0.0369843	-0.120258	0.15267	-0.0472857	-0.123831	-0.150915	0.146663	-0.079724	-0.0368224	-0.0584331	-0.191342	-0.2185	-0.0948722	-0.127585
ESAM	F8WDW9;Q96AP7	0.00161127	0.229946	-0.0401102	-0.176571	-0.0233332	-0.325416	-0.18845	-0.0421795	-0.223985	-0.315881	-0.0915785	0.0574042	-0.0292436	0.295122	0.175571	0.012011	0.0503547	-0.197667	0.0532717	-0.118549	0.022835	-0.138798	0.171556	-0.3346	-0.0123398	-0.132202	-0.366965	-0.117053	-0.202847	0.140657	0.0850401	0.338126	-0.255334	-0.163723	-0.0854712	-0.244338	-0.241379	0.463112	0.235691	0.0756756	0.147866	0.10813	-0.132697	-0.421911	0.0752716	0.0116349	0.139812	-0.39986
HSPB1	F8WE04;P04792	0.15083	0.0123383	0.513628	-0.159832	-0.279269	-0.170424	-0.085602	-0.071998	0.0581778	-0.0373828	0.106653	-0.120323	-0.0470753	-0.0777443	0.0677898	0.240964	-0.223293	-0.00987315	-0.00741197	-0.164863	0.0175098	0.248036	-0.0232453	0.0475987	0.201492	0.170318	-0.0327045	-0.0164341	-0.0762168	-0.0444403	0.0915952	0.050393	-0.118594	-0.00184446	-0.0490419	-0.0971271	-0.0227381	-0.0507197	-0.213938	0.205075	-0.0393654	-0.085633	0.218956	0.123881	-0.228283	0.120977	0.232524	-0.142991
TFRC	G3V0E5;P02786	0.190937	-0.20428	0.137878	0.0244867	0.0461421	-0.00641138	-0.0374955	0.0656524	-0.132992	-0.127366	0.0457387	-0.190738	-0.106273	-0.099951	-0.102437	-0.11937	-0.174637	-0.0525657	0.134206	0.356048	-0.0922968	-0.0326634	-0.115745	0.0438152	0.272897	0.311542	0.0658844	0.00253513	0.0930224	0.0287825	0.0344467	0.120324	0.0685861	0.159963	0.117743	0.352894	-0.236622	-0.121982	-0.0179535	0.223623	-0.141854	-0.0545781	0.249319	0.24034	-0.0274288	0.0178213	0.2319	0.236519
B3GAT3	G3V150;O94766;O94766-2	-0.0186082	-0.024636	0.115968	0.0396308	0.221069	-0.00246163	-0.0757171	-0.0518768	-0.111882	-0.0287035	-0.130002	-0.12147	0.215954	0.201551	0.0426495	0.078807	0.00177666	0.110911	-0.0224432	0.142576	-0.0528847	0.255655	-0.141277	0.00146148	-0.0931671	-0.0971197	-0.0698176	-0.012036	-0.000411099	0.0353391	0.0209048	-0.0741072	-0.16081	-0.22832	-0.209144	-0.195274	-0.0110576	-0.0372075	0.202496	0.0603938	0.0254229	0.126016	0.0173459	0.0205373	0.13254	0.290495	0.0973854	0.0860157
GRIA4	G3V164;P48058;P48058-2	0.364013	-0.33631	-0.12844	0.00385345	0.306492	-0.184011	-0.315567	-0.305126	-0.232421	0.120099	-0.396323	-0.274454	-0.293851	-0.388626	-0.446397	-0.426868	-0.344167	-0.371355	-0.0774228	-0.216593	-0.124597	-0.549117	-0.327337	0.136983	0.0521721	0.0958913	-0.110966	-0.281649	-0.187579	0.629753	-0.0292216	0.202806	0.0169946	-0.295153	0.336587	0.518303	-0.244807	-0.142007	0.338448	0.286994	-0.370448	-0.144778	-0.0247255	0.138406	0.407213	0.139135	0.253248	0.354257
PMFBP1	G3V1Q7;H0YFP6;Q8TBY8;Q8TBY8-2;Q8TBY8-3;Q8TBY8-4	0.335955	0.0244178	-0.116474	0.291013	0.0906423	0.0426228	-0.079561	-0.115639	-0.0197495	0.358634	-0.353344	-0.0073743	-0.077887	-0.0958182	-0.263541	-0.18069	-0.0530093	-0.0823483	-0.0226084	0.0545728	0.0792306	-0.426526	-0.108465	-0.026044	0.183124	-0.160232	-0.163392	-0.106829	-0.099955	-0.0227931	-0.0364511	-0.296981	0.260555	-0.249617	0.140491	0.117895	0.0917599	-0.0333424	0.339044	-0.141825	-0.265481	-0.0601661	-0.565108	-0.132829	0.498994	0.0597545	-0.355091	-0.157788
PSMA6	G3V295;G3V3I1;G3V5Z7;P60900	0.120369	-0.155119	-0.235918	0.0100772	0.0881315	-0.14518	0.0753638	0.150988	0.0343038	0.175974	-0.104836	-0.10029	-0.124434	-0.145028	-0.201831	-0.0149512	0.00326931	-0.0164562	-0.0710948	-0.0509237	-0.137482	-0.0454834	-0.0576786	0.062973	0.229601	-0.0356025	0.238817	-0.11765	-0.16057	-0.0479918	-0.0329492	-0.162887	0.136751	0.0601498	0.420303	0.318643	-0.117287	-0.296083	0.0456519	0.037142	-0.178421	-0.0263319	-0.219968	0.209541	0.077814	-0.0580115	-0.135024	0.382846
ACYP1	G3V2U7;P07311	-0.0207921	0.311361	-0.0638939	-0.147443	-0.155059	-0.326995	-0.105251	-0.0116055	-0.0750718	-0.154782	-0.00232844	0.103976	0.0701793	0.128158	0.233857	0.184274	0.0718548	-0.178495	-0.0795893	-0.0947397	-0.0823851	0.11024	0.162301	-0.249425	-0.0198371	-0.145436	-0.597648	-0.243407	-0.244888	0.104476	-0.0203579	-0.114944	-0.1486	-0.237441	-0.353778	-0.427256	-0.155306	0.63581	0.16008	-0.00231773	0.0396316	0.0281698	-0.187287	-0.407103	0.0922521	0.128496	0.0319443	-0.49511
SERPINA10	G3V2W1;Q9UK55	-0.204203	0.284324	-0.105976	-0.0769472	-0.18114	-0.125863	-0.131256	0.034017	-0.0181118	-0.322071	0.182602	0.07016	0.201752	0.178364	0.373334	0.149766	0.189417	0.055741	0.00907437	0.242439	0.0612668	-0.0327329	0.0281979	-0.039162	-0.0523047	-0.048045	-0.0701637	0.0663056	0.18275	-0.082936	-0.120789	-0.0981958	-0.215145	0.20024	-0.317748	-0.500795	0.0719029	0.123004	-0.203703	-0.214488	0.330456	0.0680835	0.140833	-0.16073	-0.391473	-0.363962	0.0719625	-0.143491
SERPINA3	G3V3A0	-0.121849	0.0826488	0.0956154	0.269187	-0.0609921	0.320258	0.559596	0.210575	0.416061	0.303456	0.00334737	0.0707417	0.0737353	0.0811601	-0.0513865	0.128752	0.244407	0.248338	0.00596662	0.181538	0.0866366	0.469397	0.315902	-0.143105	0.0716506	0.0107936	0.422573	0.376261	0.287136	-0.388334	0.0332748	0.2137	0.276333	0.48981	-0.0527464	0.196552	0.135029	-0.188931	-0.176311	-0.109689	-0.0368932	-0.00154741	-0.201387	0.156181	0.00576705	-0.0515557	-0.380904	0.0276059
LTBP2	G3V3X5;G3V511;Q14767	0.130004	0.0374585	0.101975	0.243198	-0.0193341	0.233221	0.163452	0.0526155	0.135438	0.150122	-0.139578	-0.0116509	-0.0791773	-0.0029095	-0.199483	0.133518	0.0164172	0.0313899	-0.063448	0.1591	0.293456	0.174381	0.147275	-0.105617	-0.118728	0.0118206	0.152293	0.0184614	0.0593176	-0.244751	-0.005251	-0.0262341	0.208977	0.0587603	-0.0233981	0.103384	0.118943	0.00433496	-0.0437486	0.10413	-0.130401	-0.0171818	-0.335093	0.0415174	0.134617	0.0772925	-0.198825	-0.23344
FBLN5	G3V4U0;G3XA98;Q9UBX5	0.10564	0.0302948	0.228465	0.145458	0.00880515	0.0182509	-0.000365603	0.0287489	-0.0118037	0.217616	0.154739	-0.111034	0.0695817	-0.0596877	-0.0975097	0.263405	-0.104602	0.206676	0.00814536	0.0572484	-0.0357489	-0.254909	-0.0889559	0.101383	0.238131	-0.00576452	0.170982	0.0765775	0.0817792	-0.0650084	-0.000599768	-0.395648	0.171573	-0.0351191	0.0861634	0.157721	0.0767507	-0.258312	-0.125068	0.0836325	-0.0953175	0.0531276	0.0861345	0.319808	-0.0309736	-0.0875894	0.128627	0.259898
SYNE3	G3V533;Q6ZMZ3;Q6ZMZ3-2;Q6ZMZ3-3	-0.0748595	0.0331245	0.20038	0.216236	-0.0467961	0.382908	0.496145	0.280066	0.41142	0.226563	0.16037	0.131236	0.0637146	0.0137248	-0.0770422	0.20765	0.118537	0.286205	0.152192	0.422753	0.0891011	0.468061	0.205534	0.0679916	-0.0833432	-0.140278	0.465021	0.498051	0.351554	-0.443322	0.0147913	0.0628802	0.273518	0.393694	-0.0638287	0.222638	0.200464	-0.321892	-0.106092	-0.127112	-0.0969147	-0.00605466	-0.21627	0.201081	0.0183057	-0.271167	-0.475359	0.115839
LAMB1	G3XAI2;P07942	-0.0167758	0.0811915	0.217154	-0.13997	0.0949519	-0.110265	-0.0907414	-0.0576986	-0.153656	-0.0849216	-0.11533	0.0703521	0.0659876	0.00589251	0.163835	0.0148283	0.0843271	-0.0810576	-0.0325313	-0.110369	-0.0459314	-0.0455546	-0.0489926	0.0130875	0.0735849	0.00650884	-0.37075	-0.181732	-0.126571	0.120977	0.0990914	-0.0500408	-0.160731	-0.192849	-0.143072	-0.242006	0.160027	0.423555	0.222061	-0.0797141	0.179206	-0.0495391	-0.051486	-0.269895	0.0152794	-0.187043	0.25528	-0.242187
MST1	G3XAK1;P26927	-0.0757347	0.00282652	-0.0964811	-0.171231	-0.00568871	-0.197452	-0.15052	-0.0324014	-0.0474972	-0.154786	-0.0502329	-0.05004	-0.0753029	-0.0747828	0.0431858	-0.136434	-0.102651	-0.138417	-0.0603687	-0.116483	0.0272465	0.357809	-0.168511	0.183341	-0.117877	-0.0377021	0.0284467	-0.0253753	0.056937	0.0819473	-0.0913975	0.217229	-0.259399	-0.123322	-0.188132	-0.0987144	0.0962961	-0.124693	-0.124302	0.0705984	0.311364	-0.0437213	0.29106	-0.0507157	-0.219154	-0.0372981	0.307481	0.0683513
COMP	G3XAP6;P49747;P49747-2	0.0419595	0.0771017	0.337297	0.0313187	-0.0310789	0.0191587	-0.00621361	-0.0529551	-0.00698848	0.000549967	-0.0509772	-0.0502411	-0.034138	-0.0573292	-0.0406512	-0.0563636	-0.0379601	-0.0339865	0.0149084	-0.0146221	0.100822	0.225088	0.148457	-0.0225179	-0.142234	-0.0353965	0.0309641	0.00234782	-0.0298391	-0.117348	0.877982	0.153415	0.16173	-0.0149493	-0.0642904	0.00172247	-0.106556	0.0500925	-0.0513397	0.0579866	-0.0483043	-0.0181814	-0.0577559	-0.0282752	0.0348217	-0.0260507	0.0102703	-0.0502123
CHGA	G5E968	0.189493	-0.0566571	0.0129477	0.00550373	-0.0275681	0.0700479	-0.15568	0.0531199	-0.0985922	-0.059279	0.00535522	-0.00335414	-0.0296288	0.119542	0.07602	-0.134427	0.165949	-0.0564823	0.209463	-0.0462198	-0.0357718	-0.184683	-0.0288709	-0.185534	0.162471	-0.0303318	-0.29926	-0.0734799	-0.209566	0.140591	-0.0390151	-0.00928181	-0.00255323	-0.286364	-0.0858958	0.0165569	-0.174635	0.375905	0.441863	0.121676	-0.149298	-0.00614777	-0.145369	-0.291145	0.248162	0.331708	0.0662209	-0.272334
NRXN2	G5E9G7;Q9P2S2	0.56423	-0.309446	-0.114617	0.266732	0.429505	0.00054869	-0.248184	-0.260943	-0.263892	0.221543	-0.51596	-0.180501	-0.246721	-0.19702	-0.397878	-0.35544	-0.25933	-0.270019	-0.0380729	-0.118697	-0.0879791	-0.520717	-0.24312	0.0204745	0.193055	0.00288121	-0.231599	-0.263716	-0.216158	0.490851	0.00329125	-0.0014139	0.155778	-0.267469	0.334222	0.458912	-0.216523	-0.0769097	0.681551	0.176049	-0.269261	-0.109004	-0.312848	0.0164117	0.72094	0.442871	0.106442	0.0643305
PTPRF	H0Y4H1	0.348295	-0.0893585	0.277446	0.238799	0.00552396	0.0197792	-0.0522487	-0.0739076	-0.011135	0.0428273	-0.20358	-0.110328	0.094214	0.0981528	0.093322	0.0276432	-0.0540141	-0.136787	0.0249928	0.0138937	-0.0360323	-0.416138	-0.0400851	-0.0677899	0.386205	0.174132	-0.304612	-0.0560789	-0.112668	0.0449344	0.00170169	-0.456011	0.111353	-0.2066	0.17399	0.0285255	-0.124438	0.119314	0.379993	0.0881156	0.0664657	0.0282043	-0.14403	-0.141141	0.260025	0.0490396	0.0683536	-0.163765
APMAP	H0Y512;Q9HDC9;Q9HDC9-2	-0.172807	0.120267	0.12708	-0.104753	-0.139231	0.0420505	0.122055	0.15404	0.143185	-0.0393943	0.236272	0.0889276	0.184541	-0.0241092	-0.0232738	0.282722	-0.0876863	-0.0159791	0.0301875	-0.0106672	-0.00713257	0.124298	0.202857	-0.0229238	-0.195263	0.0556332	0.298718	-0.0184397	-0.000859975	0.0222098	0.070132	0.38577	-0.035258	0.258068	0.0572094	0.10782	0.0613381	-0.088346	-0.189362	0.290626	8.65704e-05	0.522691	0.230863	0.186603	-0.142604	-0.202919	0.0294187	0.242029
CD44	H0Y5E4;H0YCV9;H0YD13;H0YDW7;P16070;P16070-10;P16070-11;P16070-12;P16070-13;P16070-14;P16070-15;P16070-16;P16070-17;P16070-18;P16070-3;P16070-4;P16070-5;P16070-6;P16070-7;P16070-8;P16070-9	-0.0785921	-0.146286	0.026993	-0.075883	0.0341323	-0.121774	-0.0862545	-0.125963	-0.164604	0.0133156	0.0617845	-0.182175	-0.162856	-0.237101	-0.244393	-0.148606	-0.22532	-0.133733	-0.0815134	-0.0912927	-0.0666609	-0.00785105	-0.251991	0.183391	1.43401e-05	-0.00838191	0.130422	-0.0656538	0.103615	0.197152	0.0499607	0.215096	-0.11629	-0.00478562	0.0534793	0.208366	0.110166	-0.14591	-0.439483	0.386967	-0.112123	-0.0257099	0.617868	0.397187	-0.325352	0.130336	0.431117	0.29301
ENTPD6	H0Y6Q1;O75354;O75354-2;O75354-3;Q5QPI7;Q5QPI9;Q5QPJ3;Q5QPJ4;Q5QPJ6;Q5QPJ7	-0.0183943	-0.170815	0.301802	-0.163215	0.0208893	-0.118255	0.153431	0.00760754	0.0961533	0.0374458	-0.131942	-0.0671492	0.0611924	-0.0268444	-0.0490343	-0.018872	0.0872683	-0.115487	0.0594727	0.19971	0.0737068	-0.0509121	-0.163873	0.176951	-0.130704	-0.266317	-0.167746	-0.171408	-0.01834	0.053972	-0.151456	-0.245413	-0.0233182	-0.272498	-0.0127532	0.0311374	-0.0218098	0.0641422	0.0963874	-0.107252	0.161968	-0.160743	-0.101159	-0.11343	-0.126144	0.133268	-0.00916712	-0.0272151
TOR1B	H0Y7C8;O14657	0.3232	-0.248807	0.278624	0.101153	0.0850132	0.286761	0.0598305	-0.0739101	0.0317837	0.136699	-0.235178	-0.13531	-0.179608	0.00769345	-0.275072	-0.146569	-0.341655	-0.0548213	-0.365805	-0.208646	-0.218699	0.163197	-0.108409	0.255751	-0.107023	-0.0192791	0.186445	-0.0298962	-0.0436771	0.115778	-0.0367538	0.418452	0.267281	0.0773766	0.60287	0.27843	0.201191	-0.494091	0.0868546	0.310186	0.0956187	0.197295	0.178793	0.319769	0.215728	0.475091	0.242204	0.194408
AMPH	H0Y7T8;P49418;P49418-2	0.324717	-0.326972	-0.0965512	0.0775788	-0.100976	-0.244361	0.00945865	0.118316	0.0372441	0.381072	-0.20488	-0.224382	0.0119995	-0.369168	-0.43055	0.0142155	-0.102254	-0.28567	0.00220134	-0.117067	-0.0775603	-0.443904	-0.214196	0.174948	0.366512	0.780979	0.137333	-0.0754228	0.0261096	-0.233731	0.0908168	-0.142387	0.177485	-0.0942736	0.198406	0.578136	0.0707866	-0.592755	0.0995151	-0.121063	-0.314339	-0.15254	-0.0902247	-0.0583758	0.436906	0	-0.243838	0.35021
KLKB1	H0YAC1;P03952	-0.294471	0.294771	-0.060015	0.0643474	-0.0818585	0.367401	0.412926	0.274021	0.462877	-0.0280428	0.207453	0.0989165	0.163184	0.163876	0.264577	0.250938	0.222096	0.284883	0.0586633	0.159998	0.131291	0.343475	0.324114	-0.00391994	-0.340637	0.0501872	0.550238	0.263689	0.0523838	-0.489256	0.00575951	-0.0786153	0.0990209	0.367757	-0.130143	-0.211397	0.261334	-0.236699	-0.224659	-0.31129	0.193799	0.0559466	-0.168917	0.0116289	-0.20703	-0.424132	-0.423369	-0.00512515
KIAA1549L	H0YDE5	0.519202	-0.210471	-0.0381207	0.320019	0.16982	0.0107328	-0.0997647	-0.106558	-0.131629	0.229749	-0.380333	-0.016884	-0.245406	-0.121202	-0.273462	-0.24709	-0.150665	-0.189493	-0.098074	-0.0642285	0.00607105	-0.426954	-0.0639169	-0.187798	0.359027	0.0435097	-0.205064	-0.0968293	-0.178685	0.137796	0.0290308	0.158293	0.209039	-0.140327	0.305222	0.435252	-0.218711	-0.0316064	0.668724	0.172972	-0.241833	-0.123764	-0.370471	-0.094552	0.781394	0.407325	-0.0625007	0.0500439
PRPF4B	H0YDJ3;Q13523	-0.28313	0.0697029	-0.0267653	-0.0459801	-0.146046	-0.0614594	0.0595822	-0.0281345	0.186162	-0.177127	0.0682731	-0.0614494	0.024182	0.0407689	0.212015	0.0746211	0.0228574	0.0553627	0.0674702	-0.029204	0.105049	0.087751	0.093739	0.0742534	-0.23165	0.0376077	0.111442	0.107285	-0.0305187	-0.171237	-0.0344109	0.0277451	-0.0743091	-0.0276548	-0.113077	-0.250925	0.19936	-0.0256648	-0.144151	-0.184131	0.16949	-0.0325949	0.181874	-0.141961	-0.122324	-0.0751245	-0.0580273	0.0651266
JAM2	H0YEX9;P57087;P57087-3	0.010232	0.0811527	0.170731	-0.166303	0.0153643	-0.308377	-0.221542	-0.0403072	-0.123344	-0.425091	0.0644696	0.0252017	-0.0519325	0.0947712	0.163876	0.00303444	0.0590088	-0.2258	0.150336	-0.185681	-0.0722761	0.205901	0.151751	-0.118583	-0.00222442	0.300606	-0.366849	-0.172804	-0.167635	0.268133	0.0307487	0.23712	-0.332711	-0.0580411	-0.0589984	-0.148671	-0.157204	0.467072	0.209467	0.208506	0.195718	0.0419665	0.204695	-0.307823	-0.00890879	-0.205692	0.345361	-0.226423
GDF11	H0YI30;O95390	-0.0320593	0.0908984	-0.168405	-0.325549	0.0304253	-0.344111	-0.38958	-0.176678	-0.325712	-0.416179	-0.15917	0.056808	-0.100694	0.108976	0.261383	-0.126773	0.00756076	-0.277191	0.0197691	-0.271773	-0.0595015	-0.0760689	-0.1018	-0.11738	-0.0149292	-0.0972756	-0.554546	-0.233133	-0.2773	0.364842	-0.00257348	0.518256	-0.41091	-0.322097	-0.197898	-0.360067	-0.251984	0.481654	0.30453	-0.0112459	0.276714	-0.09183	0.0182198	-0.391113	-0.0160282	0.364933	0.355828	-0.214738
ANXA2	H0YKS4;H0YMD0;H0YMU9;H0YN42;P07355;P07355-2	-0.143849	-0.103739	0.474821	-0.279264	-0.0855159	-0.0715002	0.216103	0.337796	0.260321	0.194036	0.00290421	0.345487	0.322043	0.259559	0.152341	0.0205066	0.467896	0.0314324	0.135112	0.45617	-0.0359372	0.0260158	-0.129749	0.12198	-0.343849	0.37533	0.0668755	0.0845737	-0.0955231	-0.216934	0.0141335	-0.871195	0.110273	-0.0440675	0.697441	0.214704	-0.107099	-0.373751	0.0593319	-0.333401	0.15684	-0.114993	-0.137127	-0.0802299	-0.0363722	0.0283043	-0.273947	0.0517995
TPM1	H0YL52;P09493;P09493-10;P09493-3;P09493-4;P09493-9;Q6ZN40	-0.218065	0.0264548	-0.188557	0.0757954	-0.150679	0.179822	0.100092	0.0884025	0.354743	-0.0163203	0.053612	0.0800257	-0.028766	0.214863	0.461622	0.410227	0.183389	0.0637223	0.177682	-0.0254576	0.0553917	-0.0456123	0.375798	0.00956609	0.102826	0.154022	0.217746	-0.0225333	-0.171603	-0.424274	0.164354	0	0.152492	-0.109557	-0.14842	-0.0485453	0.000588313	0.154778	0.00933719	-0.53529	-0.0517355	-0.381446	-0.519485	-0.436439	0.122271	0	-0.291601	0.0581416
B2M	H0YLF3	0.377003	-0.44721	0.305005	0.337365	0.127395	0.394752	0.051981	-0.0958678	-0.0993427	0.603967	-0.231823	-0.253362	-0.206183	-0.307108	-0.560851	-0.321025	-0.240142	-0.0423913	-0.123617	0.0753465	-0.0475781	-0.304069	-0.19537	0.0918372	0.238305	0.107071	0.334753	0.07827	0.190966	0.0570932	0.0646345	0.273374	0.366281	0.0504903	0.357013	0.650387	0.103901	-0.585442	-0.106959	0.434881	-0.467527	-0.0669407	0.00946988	0.669918	0.301276	0.0268885	0.0783717	0.497709
RMDN3	H0YMB1;Q96TC7;Q96TC7-2	0.0789385	-0.223255	0.269139	-0.0770485	-0.0861374	-0.621928	-0.353773	0.0224187	-0.171377	0.0570013	-0.013144	-0.273559	-0.122382	-0.0906825	-0.123381	-0.20896	-0.22542	-0.137623	-0.164102	-0.213368	-0.278205	0	-0.443984	0.28637	0.150657	0.222234	0.0105108	0.0521697	0.0906712	0.332141	0.0223374	0.0373224	-0.301601	-0.136085	0.154415	0.156085	-0.0326819	-0.322848	-0.350691	0.304951	-0.0463923	-0.058039	0.606906	0.591398	-0.427953	0.287534	0.488333	0.326789
TYRO3	H0YNK6;Q06418	-0.0830859	0.0630201	0.221166	-0.267515	-0.193691	-0.414767	-0.501238	-0.113867	-0.341026	-0.315699	-0.0142037	0.000571298	0.0219341	0.0857604	0.300294	-0.0495942	-0.130998	-0.139653	-0.0557697	-0.255482	-0.0615779	-0.342616	-0.282694	0.0529793	0.0211421	0.00165018	-0.63834	-0.289808	-0.130742	0.277756	-0.155388	-0.191169	-0.376844	-0.404393	-0.127848	-0.424918	-0.0878557	0.346925	0.20392	-0.0691988	0.282119	-0.0301419	0.283989	-0.335871	-0.120201	0.243961	0.327826	-0.254343
LSAMP	H3BLU2	0.481919	-0.354627	0.0957364	0.321708	0.022536	0.0869943	-0.0211022	-0.0576864	0.0195029	0.455882	-0.315749	-0.123251	-0.223279	-0.225623	-0.500075	-0.330492	-0.226801	0.0171951	-0.0608561	0.142684	0.0451051	-0.491454	-0.217532	0.0767106	0.334906	0.0309994	0.123515	-0.00383872	0.0539324	-0.0433668	0.0580051	-0.244798	0.411675	-0.07347	0.357683	0.640182	-0.117442	-0.502696	0.348492	0.0949811	-0.460499	-0.142759	-0.285638	0.301155	0.627154	0.450593	-0.246752	0.256
GLG1	H3BM42;Q92896;Q92896-2;Q92896-3	0.451114	-0.26398	0.329025	0.276414	0.00185778	0.190055	0.120338	-0.00213941	0.126005	0.298744	-0.212433	-0.0429167	-0.149839	-0.171157	-0.428892	-0.20321	-0.119573	0.021479	0.0186483	0.113169	-0.1259	-0.288898	-0.191816	0.193751	0.257965	0.0682451	0.144294	0.0314639	0.195421	-0.0354371	0.0434178	-0.362571	0.266006	-0.036674	0.323912	0.465588	0.00405291	-0.402193	0.151709	0.00838071	-0.377409	-0.101356	-0.292146	0.346995	0.381419	0.308062	-0.258473	0.148495
MSLN	H3BMA1;H3BUX1;Q13421-2;Q13421-3;Q13421-4	0.184275	-0.310499	0.223779	5.70235e-05	0.0397957	-0.0929634	-0.0907872	-0.137061	-0.129489	0.132365	-0.0732514	-0.201818	-0.220869	-0.21469	-0.247184	-0.160586	-0.175817	0.0150902	-0.174491	-0.246944	-0.030863	-0.139575	-0.238253	0.0868944	0.467764	0.581528	0.0531712	-0.0671606	-0.00867178	0.171321	-0.0227848	-0.0267686	-0.0242675	0.0124879	0.183114	0.299986	-0.0452269	-0.285007	-0.047544	0.273232	-0.233166	-0.115177	0.157686	0.360693	0.00586389	0.0828497	0.207213	0.378208
HEXA	H3BP20;H3BS10;P06865	0.190517	-0.0986946	-0.245654	-0.0198077	0.152304	-0.151375	0.027256	-0.0669239	-0.0453497	-0.00152769	-0.0289606	-0.136583	-0.0651327	-0.118536	-0.155763	-0.0197353	-0.0147059	-0.0843274	-0.0343236	-0.0799746	-0.0663445	-0.161835	0.0363565	0.0488151	0.0369983	-0.0234327	0.0468363	-0.0716218	0.00637843	0.166844	0.00026426	-0.00520178	-0.00430685	-0.0165527	0.254194	0.217913	-0.0506739	-0.0798665	0.0504122	0.126591	0.0467299	0.0463408	-0.202004	0.144272	0.10527	-0.0420672	0.10282	0.252278
MT3	H3BPK2;H3BQX6;P25713	0.164035	-0.1857	0.0771033	0.306153	0.147646	0.168601	0.340346	0.131588	0.300244	0.370096	-0.150417	0.0908164	-0.0445374	-0.106335	-0.348462	-0.109687	0.0509735	0.126341	0.0895301	0.298725	0.0730948	-0.158246	0.0694541	0.164243	-0.00220669	-0.0595744	0.319357	0.0979478	0.214573	-0.275775	0.0931821	0.15861	0.439789	0.242748	0.148366	0.570371	0.212069	-0.324569	0.165859	-0.034141	-0.301849	-0.0554279	-0.389379	0.116028	0.319846	0.200511	-0.411895	0.115563
HAGH	H3BPK3;H3BPQ4;Q16775;Q16775-2	0.186318	-0.310087	-0.382025	0.0294535	0.143987	-0.0968527	-0.132971	-0.104324	-0.0963661	-0.1146	-0.19422	-0.000672359	-0.206113	-0.21032	-0.100305	-0.0640017	-0.0170282	-0.230674	0.200337	-0.134611	-0.0548269	0.00432543	-0.197288	-0.0963228	0.376127	-0.0117748	-0.234189	-0.127483	-0.132327	0.267958	-0.0133647	0.12419	-0.119365	-0.176997	0.305528	0.182308	-0.102842	0.175473	0.471743	0.204248	-0.155499	-0.109465	-0.0265099	-0.136783	0.175941	-0.0763382	0.143075	0.147392
;;CRIP1	H3BRQ4;K4DIB9;P50238	0.0589251	0.207124	-0.0972532	0.0726624	-0.0441603	0.250535	0.17517	-0.00292534	0.25864	0.202511	-0.157127	0.0919259	0.183904	0.234507	0.0508917	0.193187	0.0777358	-0.114008	-0.142	0.0969892	0.207864	0.00176213	0.081145	0.071979	-0.0182986	-0.0697277	0.0506683	-0.00319116	-0.0676485	-0.218284	-0.132913	0.229514	0.238648	0.149604	-0.233553	-0.158342	0.0369407	0.0761864	0.180864	-0.101488	0.314723	0.155601	-0.384413	-0.270646	0.239473	0.218582	-0.249006	-0.144682
NUTF2	H3BRV9;P61970	0.447394	-0.252329	0.0208283	0.159023	0.221186	0.252998	-0.0327599	-0.149079	-0.0921663	0.297576	-0.299919	-0.103362	-0.176997	-0.190304	-0.434765	-0.207366	-0.193356	-0.125736	-0.115948	-0.138017	-0.104602	-0.253426	-0.246287	0.114029	0.224799	-0.0379445	0.0174042	-0.0860231	-0.173135	0.144813	0.0521532	0.211411	0.184177	-0.216793	0.422883	0.434306	-0.122352	-0.137608	0.31281	0.250221	-0.211934	-0.0379085	-0.0406048	0.166028	0.428839	0.538202	0.0961058	0.126519
NPW	H3BT17;Q8N729	-0.106025	0.0828206	0.300595	-0.116645	-0.305782	-0.0386622	0.115415	0.131977	0.313485	0.0392741	0.0689207	0.129456	0.120431	0.116147	0.254284	0.294319	0.230891	0.201303	-0.115841	0.116962	0.0803087	0	-0.079265	0.456122	0.433841	0.0693409	0.150629	0.194355	0.0922624	-0.377983	0.477677	-0.902107	0.0319057	0.0947037	-0.124213	-0.396207	0.145431	-0.398698	-0.0605642	-0.306769	0.624453	0.0331139	-0.129451	-0.0112338	-0.142015	-0.0751513	-0.249308	-0.16947
LOXL1	H3BUV8;Q08397	-0.0118598	0.194857	0.160913	-0.0360438	-0.0985401	-0.3425	-0.264045	-0.134865	-0.0889453	-0.235774	0.00867563	0.0695559	0.14777	0.0867778	0.270414	0.0195919	0.168655	-0.0542541	-0.10406	0.0361979	-0.00924596	0.0689194	0.0740405	-0.0118574	-0.0998873	-0.0805649	-0.440765	-0.220507	-0.192307	-0.0472211	-0.0305113	0.189868	-0.102587	-0.258886	-0.362357	-0.465428	0.0296357	0.338194	0.142813	-0.139332	0.3112	0.0678271	-0.0421775	-0.462517	-0.0487773	0.241108	0.027151	-0.545918
ZNF511-PRAP1;PRAP1;PRAP1	H7BY64;Q96NZ9;Q96NZ9-4	-0.21642	0.0677075	0.0905146	0.00212071	0.229404	0.223188	0.315208	0.0809041	0.20089	0.10164	0.139829	0.199979	0.0930036	0.0583809	-0.012767	0.134291	0.235227	0.149253	-0.0107628	0.112622	0.0652706	0.237447	0.283063	0.0216044	-0.368937	-0.106124	0.27744	0.164988	0.141327	-0.247187	0.107359	-0.402036	0.157353	0.149714	0.0683286	0.0774838	0.204217	0.119608	-0.0612308	0.00291614	0.0510006	0.18468	-0.241326	0.0143288	-0.00236685	-0.11644	-0.255023	-0.145763
NCAM1	H7BYX6	0.0767303	-0.0863468	-0.0480493	-0.20398	-0.127116	-0.302733	-0.34894	-0.147875	-0.237185	-0.165682	-0.027289	0.0250972	-0.0776893	-0.0508292	0.068605	-0.0231474	-0.0366438	-0.0893052	-0.0773299	-0.0976983	-0.0731278	4.79235e-05	-0.310242	0.0479115	0.241873	-0.0106254	-0.425005	-0.217756	-0.0311343	0.285742	-0.0774687	-0.213238	-0.271865	-0.262117	-0.0521049	-0.100715	-0.0891277	0.224667	0.116413	0.098132	0.0590021	-0.0740959	0.270849	-0.0957557	-0.136114	0.500528	0.376691	-0.223661
PDIA3	H7BZJ3	0.193601	-0.11551	0.0433727	0.250955	0.184935	0.187583	0.323299	0.0695034	0.231182	0.191918	-0.153036	0.0459882	-0.0703156	-0.10321	-0.240172	0.0378751	0.00749882	0.0625921	0.10259	0.119289	-0.00477168	-0.0969511	0.113589	0.0208942	-0.110478	-0.0414607	0.167996	0.126418	0.107761	-0.196352	0.021493	-0.00286552	0.330793	0.263291	0.101707	0.369799	0.095716	-0.2352	0.226771	-0.0831896	-0.19316	-0.0700646	-0.464491	0.0200282	0.419941	-0.0539918	-0.42158	0.194251
ESD	H7BZT7;P10768;X6RA14	-0.108598	0.130061	0.13678	-0.0904753	-0.0635449	-0.158366	-0.160253	-0.0992261	0.0105865	-0.0978996	-0.139288	-0.0120203	-0.0807621	-0.0938282	0.0481852	0.147347	0.000870265	-0.104814	-0.0276518	-0.0888922	0.0581681	0.114429	-0.148011	0.0222932	-0.018988	-0.23843	-0.308443	-0.0833261	-0.0319563	0.0472026	0.0472007	0.437773	-0.289711	-0.225037	-0.167247	-0.144329	-0.0911062	0.168406	-0.00249941	0.0620131	0.115688	-0.0540288	0.00569497	-0.123244	-0.113219	0.189527	0.130589	-0.271527
RTN4R	H7C0V4;H7C215;Q9BZR6	0.0351958	-0.201177	0.0343415	-0.242901	0.0358418	-0.366989	-0.498978	-0.263379	-0.397341	-0.137145	-0.117823	-0.122035	-0.115889	-0.122782	0.0205959	-0.24884	-0.224031	-0.209994	-0.0871122	-0.365743	-0.127892	-0.46265	-0.43962	0.138235	0.023479	0.0728906	-0.43497	-0.285717	-0.0849121	0.567557	-0.0609626	-0.342769	-0.405551	-0.36577	0.0892145	-0.215982	-0.139551	0.0655254	0.116455	0.0220159	0.0795788	-0.122042	0.389491	-0.0390228	-0.191014	0.235659	0.405229	-0.00931178
CD99	H7C2F2	0.0650293	-0.11117	0.117291	0.146528	0.0535745	0.291811	0.165402	0.143454	0.140144	0.329053	-0.160774	-0.0520565	0.0121074	0.0920099	-0.200034	-0.130372	0.0997174	0.12017	0.10582	0.300019	0.0598612	0.0157515	0.000558517	0.0670297	-0.222999	-0.0754025	0.117968	0.119154	0.058763	-0.213174	0.0314604	0.121534	0.261129	0.0578725	-0.0924735	0.259173	0.211291	-0.223431	0.166943	-0.0945109	-0.219025	-0.0117228	-0.319164	0.0589615	0.322157	0.0278669	-0.35373	-0.0163635
CP	H7C5R1	-0.111394	0.40589	0.271433	0.121478	-0.0404029	-0.127793	0.121001	0.452933	0.105056	0.193479	0.122388	0.137578	0.262818	0.515734	0.271362	-0.108352	0.415357	0.115288	0.0792109	0.378349	0.179462	-0.616307	0.277943	-0.180383	-0.795166	0.62836	0.164301	0.688271	-0.108953	-0.438046	0.129039	0.308265	0.341251	0.233865	-0.439215	-0.182127	-0.046427	-0.0330586	0.0540926	-0.163223	0.0405879	0.46438	-0.370824	-0.119264	0.111661	-0.337179	-0.352113	-0.502982
NCAM2	H9KV31;O15394	0.501237	-0.0996301	-0.0213882	0.225259	0.0961116	-0.032021	-0.133118	-0.0930992	-0.108141	0.0790508	-0.37368	-0.0666531	-0.13459	0.0583138	-0.232998	-0.156346	-0.0602307	-0.247868	0.0295336	0.0205736	0.0344433	-0.501147	-0.00587051	-0.233717	0.253547	-0.0338264	-0.366303	-0.197395	-0.225063	0.240429	-0.0607017	0.263328	0.26311	-0.166918	0.244476	0.30588	-0.243294	0.271218	0.678159	0.23393	-0.32871	0.0250057	-0.463419	-0.24111	0.764546	0.229953	-0.0256971	-0.174536
TMEM189-UBE2V1;UBE2V1;UBE2V1;UBE2V1;UBE2V1	I3L0A0;Q13404;Q13404-1;Q13404-2;Q13404-7	0.293048	-0.0457218	0.175637	-0.0263169	-0.183999	-0.508985	-0.388661	-0.217069	-0.262434	-0.189075	-0.112213	-0.111545	-0.108657	-0.128943	-0.211775	-0.106764	-0.31837	-0.36043	-0.144863	-0.222229	-0.184961	-0.47063	-0.206467	-0.0315008	0.112821	0.19854	-0.447603	-0.301201	-0.218692	0.297425	0.0815665	-0.0328895	-0.269664	-0.292843	0.0483173	0.0403787	-0.217239	0.223622	0.17759	0.26254	-0.116603	-0.025279	0.164885	-0.0708354	0.180285	0.188368	0.204209	-0.0288176
CRISP3	I3L0A1;J3KPA1;P54108;P54108-2;P54108-3	-0.218328	0.0600775	0.102225	-0.0516932	0.0345072	0.393077	0.414276	0.199592	0.359026	0.0832656	0.251007	0.00324371	0.0819596	0.101101	0.113984	0.33548	0.164582	0.300371	0.071063	0.100322	0.045386	0.290511	0.291623	0.0370432	-0.408965	-0.0207659	0.500991	0.25396	0.0808927	-0.411127	0.0195072	0.000982893	0.131473	0.470484	-0.0633074	0.0420927	0.227139	-0.342297	-0.166541	-0.218185	0.15539	-0.00544013	-0.126639	0.0436651	-0.0992962	-0.299166	-0.281113	0.077356
NSF	I3L0N3;P46459	0.132395	-0.256026	0.0757347	-0.202133	-0.0910928	-0.428343	-0.344487	-0.180085	-0.198694	-0.0250179	-0.10764	-0.196754	-0.224392	-0.230961	-0.232407	-0.326628	-0.302579	-0.220449	-0.013262	-0.243898	-0.189854	-0.177276	-0.326566	0.119124	0.348226	0.113195	-0.241836	-0.259433	-0.148939	0.338839	-0.0128576	0.125264	-0.157962	-0.351724	0.312167	0.219873	-0.24266	0.0465746	0.0544676	0.318801	-0.170479	-0.0868945	0.345035	0.156587	0.0169572	0.29283	0.399802	0.148665
SHBG	I3L145;P04278	-0.0505898	0.0174607	-0.0919366	-0.107971	0.0897585	-0.301605	-0.239066	-0.1006	-0.280985	-0.0445701	-0.128246	0.0039392	0.0160681	0.0363403	0.20436	-0.115461	-0.0369156	-0.0749924	-0.00269613	-0.201568	-0.0631395	0.0427315	-0.18142	0.153253	0.0460036	-0.122546	-0.122187	-0.0191579	-0.153846	0.160315	-0.0530578	-0.0339316	-0.263988	-0.0776976	-0.0945759	-0.347211	0.18604	-0.0216518	0.0546921	-0.125981	0.413275	-0.0689727	0.140262	0.0407712	-0.155579	0.0419596	0.241841	0.104406
EIF5A	I3L397;I3L504;P63241;P63241-2	0.252611	-0.0574364	0.470087	0.187658	0.0565501	-0.1213	-0.0401726	-0.100562	-0.0572762	0.101755	-0.108696	-0.117704	-0.0695123	-0.176194	-0.192375	-0.0743749	-0.11217	0.0672024	-0.0870606	-0.0474964	-0.0639434	-0.136364	-0.0799698	0.0645832	0.316085	0.0180228	0.0641426	-0.130898	0.071299	0.0792361	-0.031492	0.285142	0.209108	-0.0223624	0.273014	0.216104	0.0569552	-0.250969	0.0651158	0.102792	0.000700375	-0.016249	-0.125798	0.200226	0.184873	-0.146074	0.00860092	0.0852205
WSCD1	I3L3E6;Q658N2	0.0664525	-0.187987	0.438514	-0.0272023	-0.139762	0.00929133	0.0782079	0.0445187	0.104984	0.305704	-0.0409968	-0.234227	-0.114987	-0.222027	-0.296967	-0.276198	-0.266926	0.0143214	-0.0937753	0.0271362	-0.0464633	0.270983	-0.146549	0.256756	-0.0260308	0.181818	0.187739	0.00686285	0.0393926	0.040199	0.095809	-0.0897344	0.0588108	-0.0312392	0.00873513	0.313325	0.0222582	-0.230829	-0.181812	0.159058	-0.315451	-0.0749995	0.265355	0.27741	-0.0464805	-0.0870522	0.0432087	0.139035
ATP1B2	I3L3J8;P14415	0.019345	0.03102	-0.10301	0.0685449	0.013005	-0.167827	0.201048	-0.0300069	0.207372	0.0104108	-0.0183061	-0.0336747	-0.023547	-0.130325	-0.102784	-0.0631124	-0.05886	-0.11195	-0.00887131	-0.0041441	-0.0582946	-0.189395	0.0489108	0.0798725	0.317887	0.103564	0.190063	0.0221004	0.0525393	-0.00650944	-0.0400475	-0.503562	0.0399376	0.288898	0.108232	0.0482492	-0.122234	-0.0700994	-0.025189	-0.0496177	-0.157111	0.213567	-0.197192	0.012063	-0.0658462	0.313562	-0.23928	-0.0839082
CCER2	I3L3R5	0.394343	-0.394541	-0.20513	0.268528	0.209422	0.0524756	-0.0175232	-0.14312	-0.148082	0.251024	-0.26694	-0.219048	-0.288055	-0.356078	-0.481746	-0.117521	-0.131539	-0.14784	-0.130992	-0.211739	-0.0585474	-0.184781	-0.0659498	0.0136708	0.336221	-0.0934734	0.0716976	-0.0300811	0.0126618	0.390872	0.124892	-0.444493	0.015619	-0.0354594	0.419855	0.587292	-0.0075759	-0.170676	0.201015	0.606705	-0.288564	-0.157448	0.0403647	0.415824	0.378551	0.212542	0.244707	0.516125
KIF5A	J3KNA1;Q12840	-0.032636	-0.141425	0.480651	0.129651	0.0160509	0.547505	0.306979	0.110053	0.190987	0.453373	0.125607	0.164506	-0.0369419	-0.101035	-0.251875	0.000397254	0.133476	0.183625	-0.0770023	0.128039	-0.0341983	0.276565	0.0907409	0.144024	-0.335917	0.168093	0.442233	0.496918	0.261297	-0.284099	0.0259494	-0.067441	0.202595	0.215223	0.180364	0.264082	0.263972	-0.397748	-0.225041	-0.000144934	0.0170498	-0.0292706	-0.176383	0.341519	-0.00336179	-0.40344	-0.25429	0.0532918
NELL1	J3KNC5;Q92832;Q92832-2	0.0638666	-0.14761	0.0805982	-0.180325	-0.0720173	-0.31229	-0.426039	-0.189265	-0.307196	-0.185681	0.0537119	-0.0856111	-0.118094	-0.0744823	0.0702332	-0.0512138	-0.231091	-0.0720043	-0.0724787	-0.361042	-0.0616285	-0.169156	-0.271198	-0.0356727	0.315739	0.102245	-0.342598	-0.208925	-0.122889	0.327564	-0.0582961	-0.268432	-0.327316	-0.269136	0.0199307	-0.0814724	-0.218354	0.0985223	0.12651	0.119691	0.0767687	-0.124208	0.382717	-0.0675602	-0.117097	0.104207	0.461548	-0.0359905
PAFAH1B2	J3KNE3;P68402	0.0790195	-0.318428	0.0794297	-0.196013	0.0448788	-0.294618	-0.297764	-0.156979	-0.252779	0.138724	-0.0431049	-0.350587	-0.23904	-0.340065	-0.303153	-0.205815	-0.343213	-0.274285	-0.0954727	-0.154753	-0.334378	-0.217336	-0.205957	0.0975289	0.120414	0.0546477	0.183927	-0.241495	-0.245629	0.286367	0.0822259	0.610783	-0.0425085	-0.175796	0.340333	0.395679	-0.290608	-0.223536	-0.209221	0.43925	-0.285189	-0.124369	0.425173	0.342068	-0.107832	-0.0290393	0.474419	0.430099
RGMB	J3KNF6;Q6NW40	0.547156	-0.459231	0.0260103	0.332184	0.206356	-0.0906878	-0.237546	-0.265206	-0.279505	0.201718	-0.401375	-0.217791	-0.280952	-0.293487	-0.445702	-0.396183	-0.330973	-0.238321	-0.0895189	-0.179286	-0.109283	-0.485403	-0.349802	0.041088	0.347019	0.112478	-0.140342	-0.207267	0.00823398	0.480032	0.0458436	-0.13662	0.138961	-0.237441	0.449731	0.547063	-0.269837	-0.206966	0.381006	0.347387	-0.379171	-0.150574	-0.0293698	0.278837	0.429454	0.516021	0.239893	0.177842
SEMA4B	J3KNP4;Q9NPR2;Q9NPR2-2	0.219121	-0.158496	0.0288859	0.277194	-0.00716264	0.157131	0.136951	0.0996576	0.15802	0.328253	-0.0594188	-0.0679638	-0.0270693	-0.0354809	-0.31611	-0.167323	-0.0725077	0.0333737	-0.072944	0.126258	0.0232507	-0.0121373	-0.0776175	0.0652721	-0.0139295	0.0682615	0.369155	0.191219	0.234692	-0.0804947	0.0426577	0.00536877	0.239585	0.0409737	0.1947	0.305945	0.0244208	-0.309871	-0.160978	0.17776	-0.303966	0.0643265	0.0377432	0.36803	0.132278	0.400042	-0.148223	0.0492539
ITGA7	J3KNV4;Q13683;Q13683-10;Q13683-3;Q13683-7;Q13683-9	0.286599	-0.196001	-0.0826189	0.235098	0.0847556	0.100151	0.132964	-0.0131227	-0.0985472	0.277007	-0.108509	-0.182836	-0.177388	-0.197293	-0.41648	-0.172757	-0.182674	0.0459391	-0.0849675	0.1198	-0.0087224	-0.111765	-0.0597116	0.00923101	-0.0510228	-0.015164	0.239605	-0.0245216	0.21561	-0.00499983	0.11806	0.545326	0.303781	0.00965708	0.194876	0.528334	-0.0293037	-0.240898	-0.0670756	0.205475	-0.277465	-0.0147384	-0.105252	0.43485	0.231789	0.262117	-0.00536	0.239163
DDT	J3KQ18;P30046	0.224861	-0.157288	-0.178103	0.242245	0.0877074	0.122328	-0.0781334	-0.0544289	-0.140389	0.276586	-0.18798	-0.325334	-0.237599	-0.0536195	-0.41791	-0.211978	-0.21746	-0.167424	-0.0648131	0.0281276	0.0395265	-0.150719	-0.0872251	0.00817974	0.20778	0.0885734	0.0456209	-0.150898	-0.0174934	0.135372	-0.0281229	0.209228	0.143646	-0.0953847	0.152445	0.306708	0.00617692	0.000632604	0.0342869	0.304073	-0.328185	-0.0715191	0.0230596	0.146193	0.294367	0.203944	0.142467	0.0576732
EPHA10	J3KQG3;Q5JZY3;Q5JZY3-2;Q5JZY3-3	0.10574	0.124348	-0.0270282	0.0174802	-0.011685	-0.119491	-0.100089	0.0213432	0.013965	0.0476268	-0.102913	0.266386	-0.00505436	0.119628	0.0501858	-0.166945	0.0733405	-0.0325122	0.00701424	0.0735506	0.0121548	-0.136366	-0.0787813	-0.00349079	0.0515515	0.072349	-0.287608	0.0128697	-0.0978346	-0.139676	0.0815111	-0.0289841	0.0504477	-0.130816	0.182831	0.0605689	-0.0596765	0.0460941	0.393839	-0.172964	0.0819665	-0.0261664	-0.229664	-0.327549	0.270947	0.0616564	-0.147945	-0.268808
CDH8	J3KRI5;J3QKW5;J3QLE6;P55286;X6R3Y6	0.233683	-0.241806	0.0247147	-0.09177	-0.0279778	-0.0871664	-0.271096	-0.162046	-0.273294	0.123684	-0.186563	0.0297422	-0.142172	-0.103577	-0.190268	-0.248083	-0.0824623	-0.262016	-0.0198452	-0.151925	-0.00826046	-0.257551	-0.278105	0.120132	0.207152	0.0348845	-0.2927	-0.167435	-0.104365	0.218586	-0.0550182	0.0458031	-0.0215517	-0.224339	0.352677	0.212002	-0.0601362	0.031757	0.246702	0.161103	-0.0211638	-0.0414443	0.132427	0.0337198	0.17515	0.548099	0.236291	-0.0832158
CNDP1	J3KRP0	0.159962	-0.277243	-0.251625	0.423039	0.168931	0.0605347	0.201198	-0.0840797	0.0200367	0.540709	-0.144822	-0.059515	-0.0518051	-0.219786	-0.563346	-0.285199	-0.110197	0.0536603	-0.289342	0.368048	-0.302307	-0.264033	-0.111815	0.0229508	-0.337553	0.445785	0.499504	0.179128	-0.158582	-0.286692	0.32897	-0.787272	0.477347	0.113828	0.064516	0.621622	0.342376	-0.744259	-0.055014	-0.089369	-0.406002	-0.0697941	-0.163825	0.36971	0.288833	-0.290712	-0.303049	0.527835
PPP1R1B	J3KSJ8;Q9UD71;Q9UD71-2	0.0774142	0.0246158	-0.43428	0.0557132	0.106948	0.0544802	0.108849	0.0585329	-0.131951	0.22439	-0.128652	0.105204	-0.0750565	-0.0308266	-0.0145794	0.0416695	0.151571	-0.211042	-0.173207	0.0286373	0.0135511	-0.482694	-0.0215603	-0.151761	0.408799	-0.26133	-0.0483675	0.306099	0.12341	0.0241798	-0.0478937	0.0664995	0.0429722	-0.184782	0.106944	0.114889	-0.0269341	0.0377322	0.061369	-0.0118711	-0.0743745	0.141779	-0.288713	0.143746	0.287936	-0.296005	-0.255061	0.110461
SECTM1	J3KSN0;J3KTR4;J3QKK2;J3QQU6;Q8WVN6	-0.259112	0.242706	0.202476	-0.170505	-0.216265	-0.389886	-0.279153	-0.0340519	-0.170005	-0.261072	0.194073	0.149048	0.167249	0.142419	0.465194	0.252664	-7.98901e-05	0.0558761	-0.00221215	-0.108319	-0.0479663	0.0237743	-0.116853	0.0362733	-0.0552999	-0.0942158	-0.388081	-0.0918937	-0.0906723	-0.0258065	-0.0670753	-0.429187	-0.327358	-0.135912	-0.398843	-0.587398	0.231726	0.259888	-0.142667	-0.248049	0.385588	0.0125276	0.22094	-0.270732	-0.422724	-0.264659	0.126717	-0.415199
ICAM2	J3QQR8;J3QQX6;J3QRQ1;J3QRT5;P13598	0.000435747	0.377302	0.343913	0.0691565	-0.211945	-0.0966075	0.152932	0.285043	0.15468	-0.153824	0.0907893	0.309558	0.172146	0.382418	0.355061	0.194258	0.304682	0.203771	0.130171	0.210244	0.0924918	0.378264	0.211392	-0.169562	0.0292922	0.00424328	-0.259932	0.0263198	-0.147255	-0.277166	-0.0834757	-0.139975	-0.0444166	0.0154828	-0.219224	-0.322433	0.0758353	0.348465	0.185181	-0.216541	0.16333	0.054053	-0.298694	-0.409164	0.118354	-0.0551856	-0.240471	-0.398211
TWSG1	J3QS03;Q9GZX9	-0.115651	-0.0438048	0.0306507	-0.0628442	0.165558	-0.0708315	-0.0534499	0.110923	-0.160822	-0.106447	0.16544	-0.0829714	0.116257	0.0412864	0.107024	-0.0113521	-0.0226717	-0.0561173	0.0115274	-0.109519	-0.077871	0.118968	-0.0892755	0.0989358	0.220823	0.0416954	-0.0235451	-0.0641307	0.156139	0.157794	-0.0208989	-0.0846608	-0.158798	-0.0187289	-0.0771963	-0.155514	0.111012	0.11077	-0.29836	0.0442344	0.102705	0.125921	0.422099	0.0883834	-0.419857	-0.0269368	0.301611	-0.00762308
ARSG	J9JIG6;Q96EG1	-0.0332417	-0.0800494	-0.0609754	0.0883861	-0.0258902	-0.131451	-0.140141	-0.0484652	-0.119871	0.0243682	0.111511	-0.036411	0.206845	0.019712	0.143779	-0.0460721	0.0421376	-0.027467	-0.0857131	-0.0557322	0.122211	-0.025816	-0.270761	0.159509	0.126612	-0.0415774	-0.128326	-0.0363419	0.362746	0.0372288	0.225705	-0.197309	-0.145086	-0.144648	-0.0169265	-0.270727	0.146262	-0.0833125	-0.238251	-0.0544758	0.0908258	0.166431	0.214207	0.16703	-0.389245	-0.0453419	0.183424	-0.0679347
ICOSLG	K4DIA0;O75144;O75144-2	0.0691936	-0.218267	0.22152	0.00598787	-0.133691	-0.147446	-0.270013	-0.169703	-0.246638	0.0374188	0.0396323	-0.214532	-0.028567	-0.163961	-0.0321786	-0.0280378	-0.283336	-0.0523338	-0.120053	-0.123171	-0.119477	-0.362997	-0.336663	0.168165	0.120099	0.224106	-0.0992799	-0.103787	0.0200236	0.2182	-0.0154444	-0.282008	-0.179315	-0.184522	0.0373527	-0.0596775	-0.0381353	-0.167929	-0.27192	0.171663	-0.02794	-0.011374	0.551336	0.268423	-0.301765	0.0651148	0.431982	0.0722125
RTBDN	K7EIS2;K7EKV3;K7EM70;K7EQL9;Q9BSG5;Q9BSG5-2;Q9BSG5-3	0.0513236	-0.236747	0.371532	0.0304587	-0.153615	0.154641	-0.204086	-0.0799616	-0.254086	0.115696	-0.0937231	-0.11149	-0.189664	-0.0687198	-0.132158	-0.41465	-0.0499926	0.0685585	-0.116093	0.1672	0.327207	-0.233326	-0.224681	-0.140858	0.0214598	-0.0295182	-0.0760526	-0.159686	-0.21997	-0.00383503	0.0577794	0.558129	0.17589	-0.109478	0.183056	0.116342	-0.252093	-0.234266	0.0330568	0.129667	-0.324368	0.00484108	0.0924102	0.156279	0.122819	0.864364	0.0248966	0.0821884
NECTIN2	K7EKE8;Q92692;Q92692-2	0.437882	-0.231548	-0.299336	0.315752	-0.0156483	0.005938	-0.138832	0.00928314	-0.0206156	0.28495	-0.301945	-0.0614297	-0.334005	-0.0479314	-0.353924	-0.320722	-0.025497	-0.109473	0.00454983	0.177893	-0.0246315	-0.412708	-0.256813	-0.0997762	0.450753	0.0951449	-0.176826	-0.0761899	0.0421152	-0.0131319	0.116296	-0.226217	0.369993	-0.0363681	0.139422	0.470852	-0.0530137	-0.11613	0.348627	0.13948	-0.476449	-0.153725	-0.335149	0.0677308	0.574523	0.347684	-0.187808	0.0316717
GRN	K7EKL3;K7EQ05;P28799;P28799-2;P28799-3	-0.00640355	-0.291302	0.255481	0.120325	0.0488109	-0.0334543	0.0909232	0.0498737	0.0552916	0.192744	0.0405099	-0.254278	-0.0455644	-0.116173	-0.24941	-0.129795	-0.168231	0.00270668	-0.0851222	-0.0831524	0.142689	-0.01123	-0.240594	0.17248	0.468163	0.01042	0.427258	0.0312967	0.199493	-0.0416569	0.0328825	-0.253643	0.00729553	0.257302	0.358795	0.303308	0.13577	-0.389892	-0.283408	0.130366	0.0643062	0.00722048	0.204108	0.373602	-0.188162	0.0339178	0.11912	0.263789
PARK7	K7ELW0;Q99497	0.306148	-0.125183	0.109928	0.0521161	0.0334171	0.163649	-0.172683	-0.121112	-0.201847	0.164829	-0.299844	-0.185619	-0.113588	-0.139268	-0.277551	-0.257278	-0.273104	-0.109377	-0.0385364	-0.0338841	-0.083195	-0.158532	-0.196597	-0.00379022	0.0663821	0.0651558	-0.129002	-0.122029	-0.147516	0.0590319	-0.029584	0.455038	0.0857966	-0.257065	0.139456	0.0905356	-0.170093	-0.101366	0.184632	0.137159	-0.111441	-0.044877	-0.0125377	0.126845	0.273867	0.285887	0.118276	-0.0479785
RTBDN	K7ENA4;K7ESL8	0.0301783	0.0355307	0.184174	-0.0975304	0.0148451	-0.0589933	-0.156816	-0.0261883	0.0493587	0.0236397	-0.112113	0.0861188	0.0027197	-0.039233	0.0625069	0.0472913	0.135146	0.140365	0.0768265	0.0887613	0.0660366	-0.0628326	-0.0494553	0.0795847	-0.277308	-0.0808297	-0.256073	-0.169283	-0.150306	-0.0432916	-0.0416295	0.108159	0.014254	-0.159569	-0.0532774	-0.146978	0.302353	0.0660767	0.136546	-0.171579	0.0474872	0.0101869	-0.26109	-0.144356	-0.0118258	-0.168199	-0.135912	-0.159043
DNASE2	K7ENE5;O00115;O00115-2	0.110992	-0.161301	-0.278848	0.106335	0.670563	0.197514	-0.0299686	-0.162382	-0.0852082	0.192886	-0.34758	-0.0518013	-0.00424211	-0.120187	-0.175389	-0.0821982	0.0059899	-0.0762711	-0.00761338	-0.065279	-0.0666595	-0.205018	-0.133343	0.14205	-0.170797	-0.11841	-0.0366579	-0.0807512	-0.071747	0.319847	-0.030435	-0.183587	0.0792527	-0.0160071	0.189055	0.140171	0.130093	-0.19695	0.39017	-0.100545	0.0716986	-0.0394081	-0.274026	-0.085973	0.206706	-0.0817619	0.00611195	0.173541
MGRN1	K7EPJ5;O60291;O60291-2;O60291-3;O60291-4	0.0301424	-0.152838	-0.287271	-0.0553044	-0.0614884	-0.144182	-0.0258317	0.129664	-0.0299854	0.090533	-0.0200362	-0.12096	-0.0507702	-0.103047	-0.147794	-0.0897952	-0.0936227	-0.090548	-0.0191872	0.0493779	0.0350645	-0.452386	-0.143081	0.108443	-0.0743497	0.0142357	-0.216459	-0.129888	-0.104617	-0.100342	0.0513929	0.578785	0.0782233	-0.154345	-0.164241	0.121836	0.275353	0.198369	0.103723	-0.451638	-0.109315	-0.0616759	0.121845	-0.289695	0.209475	0.026295	-0.293223	-0.21462
QPCTL	K7EQG1;Q9NXS2;Q9NXS2-3	0.154543	-0.136837	-0.307122	-0.132068	0.332767	0.26799	0.111597	-0.120867	-0.0626744	-0.0542174	-0.227326	-0.0911451	-0.115868	-0.102613	-0.169231	-0.16394	0.519013	-0.0381981	0.273329	0.189237	0.195872	0	0.0300914	-0.0577688	0.537432	-0.0913408	-0.0335084	-0.129392	-0.00474992	0.253939	-0.0904244	-0.231114	0.207308	-0.216385	0.231524	0.128521	-0.0699105	0.0612642	0.280398	-0.125742	-0.0482598	-0.195158	-0.193268	-0.189722	0.202708	0.518308	0.151472	-0.0683989
HDHD2	K7ER15;Q9H0R4;Q9H0R4-2	0.283967	-0.389258	-0.0602323	0.0915125	0.216326	0.300755	-0.0044216	-0.0806122	-0.145925	0.371654	-0.186813	-0.278345	-0.235089	-0.301853	-0.518696	-0.33961	-0.294581	-0.157939	-0.0848798	-0.0878861	-0.0416499	-0.156704	-0.193965	0.114645	0.286285	0.045957	0.364039	0.047686	0.113122	0.239135	0.0275086	0.537224	0.177517	-0.000872472	0.442992	0.577346	0.00777035	-0.440553	-0.144192	0.436856	-0.439206	-0.0769741	0.141701	0.657491	0.128139	0.165032	0.221979	0.669276
CFD	K7ERG9;P00746	-0.0531786	0.236447	0.136876	-0.17225	-0.169864	-0.048992	-0.129392	0.029768	0.00778922	-0.0626921	0.0397157	0.0598177	0.175483	0.0575273	0.214581	0.0531012	0.0933294	0.108956	-0.0571408	-0.0626327	0.00602882	0.132754	-0.10962	0.239216	0.0200906	-0.00706018	-0.030794	0.0255632	-0.00919012	-0.132515	-0.0658	-0.395618	-0.166778	-0.037758	-0.186174	-0.318902	0.157536	-0.0480688	-0.111436	-0.251567	0.229032	-0.0139462	-0.0301837	-0.103973	-0.17852	0.0731718	-0.082788	-0.24378
APOC1	K7ERI9;P02654	-0.412368	0.800218	-0.0883441	-0.222569	-0.198332	-0.105903	0.108983	0.143372	0.154985	-0.342084	0.37556	0.126656	0.221003	0.243349	0.439473	0.504741	0.195387	0.188032	0.131192	0.0316023	0.104512	0.139365	0.283258	-0.0965745	-0.137475	-0.0538924	-0.04181	0.0741282	-0.0059508	-0.174837	-0.0588858	0.319118	-0.146506	0.12245	-0.294399	-0.434069	0.060412	0.260188	-0.157481	-0.222473	0.284267	0.165054	-0.0468066	-0.304805	-0.243263	-0.267752	-0.0498872	-0.215823
MFAP4	K7ES70;P55083;P55083-2	0.34976	-0.248202	0.20375	0.335	0.405109	0.331735	0.14685	-0.0957428	0.0204217	0.46358	-0.332564	-0.0225406	-0.14121	-0.27613	-0.464902	-0.173598	-0.109171	-0.0259217	-0.0751447	0.0415102	-0.086141	-0.205757	-0.174301	0.141207	0.0847531	0.30558	0.131085	0.0361968	0.0791769	0.0247725	0.075982	-0.0907954	0.308034	0.0328343	0.250766	0.558967	0.164984	-0.377297	0.206961	0.169356	-0.197797	-0.0957938	-0.302566	0.226122	0.419155	0.110856	-0.121156	0.182352
MYDGF	M0QXF7;M0QYN0;Q969H8	0.317413	-0.383257	0.255326	0.103275	0.0452179	0.0606124	0.0762876	-0.0659206	-0.0558723	0.404369	-0.244607	-0.289801	-0.239137	-0.30674	-0.442405	-0.407519	-0.18818	-0.0906737	-0.0838407	0.0323288	-0.0437397	-0.0476554	-0.213502	0.0981906	0.0492885	0.201473	0.21849	-0.0355491	0.0508357	0.108925	0.113868	0.322797	0.174142	0.00828094	0.180008	0.568688	-0.102623	-0.392448	0.0019957	0.169593	-0.436327	-0.142991	-0.0856242	0.470499	0.253538	0.130177	0.0739928	0.280486
KLK7	M0QYU8;P49862;P49862-2	-0.0582174	-0.157947	0.206996	-0.158013	0.236756	-0.0134812	0.0783498	-0.0338465	0.218125	0.138639	-0.189698	-0.177977	-0.175346	-0.0990008	-0.116609	-0.00532246	-0.0306583	-0.177727	-0.141088	-0.252417	-0.0220281	-0.999999	-0.195158	0.00192808	-0.638606	-0.278475	-0.0207236	0.0318509	0.378221	0.303929	-0.193389	0.212805	-0.230668	0.0746238	-0.161721	0.161545	0.04109	0.0372666	-0.0328357	0.316984	0.0610809	-0.225727	0.366024	0.248983	-0.0572507	-0.106768	0.388831	0.220239
KLK11	M0QZI8;Q9UBX7;Q9UBX7-1;Q9UBX7-3;Q9UBX7-4	-0.12378	-0.0122601	-0.0323524	0.121199	0.377493	0.202272	0.210105	-0.00283624	0.154541	0.0343866	-0.0338491	0.0787983	-0.0686784	-0.0621383	-0.0574698	0.153219	0.033279	0.0308476	0.0438228	-0.0446543	-0.117373	-0.00687503	-0.0369019	0.226547	-0.202465	-0.14977	0.234026	0.101041	0.0560153	-0.133163	0.0502443	0.0348437	0.064488	0.203068	-0.0559313	0.0945493	0.266436	-0.193437	-0.0911946	-0.123424	0.222643	-0.0877812	0.022964	0.045496	-0.0482818	-0.0816894	-0.00797923	0.016587
;GGCT	M0QZK8;O75223	-0.4917	0.375838	-0.26954	-0.316387	-0.226849	0.554415	0.226594	0.187505	-0.0777305	-0.125924	0.248805	0.137058	0.0572979	0.2878	0.315821	-0.689655	-0.112054	0.124476	0.12462	0.404982	-0.0835381	0.232063	-0.0721978	-0.359101	-0.459605	-0.808034	-0.135914	0.225192	0.123066	-0.316863	0.121994	0	0.00825319	0.0477789	-0.214987	-0.53727	0.118453	0.0815474	-0.333923	-0.0855026	0.340432	0.534038	0.606906	-0.226494	-0.207752	0	-0.120196	-0.468394
MEGF8	M0QZL2	-0.265341	0.215705	-0.481216	-0.638271	-0.0139979	-0.35622	-0.501739	0.0102381	-0.497129	-0.297165	0.0428864	0.235196	-0.311415	0.281726	0.386239	0.0592043	0.276852	-0.251368	0.437548	-0.454762	-0.263585	-0.294506	0.0984056	-0.201759	-0.226214	-0.243857	-0.645299	-0.382118	-0.210555	0.423805	-0.0850088	-0.663291	-0.50954	-0.542121	-0.027379	-0.41235	-0.457179	0.601727	-0.0220099	-0.128776	0.297146	-0.111867	0.494366	-0.413842	-0.290697	0.130312	0.440933	-0.352922
A1BG	M0R009	-0.243355	0.0928462	0.224302	0.153995	-0.0194065	0.323709	0.508743	0.186017	0.444343	0.121108	0.288224	0.0235766	0.0316211	-0.101303	-0.173446	0.264381	0.0469628	0.287097	0.0411676	0.166133	0.0182534	0.325311	0.212873	0.14733	-0.23463	0.140282	0.754069	0.306023	0.224885	-0.319352	0.059012	0.0335268	0.207226	0.550552	0.108527	0.260636	0.200313	-0.535932	-0.486846	0.0408932	-0.101608	0.0374668	0.104607	0.419903	-0.281481	-0.137424	-0.293728	0.32924
KLK10	M0R132;O43240	-0.147509	-0.211526	-0.0179749	-0.201432	0.0445771	-0.026073	-0.0897376	-0.0436655	-0.018079	-0.0267505	-0.0599177	-0.236103	-0.0651018	-0.174358	-0.193063	-0.149397	-0.0986013	-0.173906	-0.026043	-0.241892	-0.143559	0	-0.241208	0.200884	0.0831225	-0.147332	0.0757672	-0.176188	0.13381	0.188216	0.0535879	0.197835	-0.159773	0.0190744	0.0530113	0.143213	0.0186313	-0.0627246	-0.209015	0.346862	0.0244389	-0.0312891	0.370457	0.410666	-0.180358	-0.0978187	0.326785	0.500501
C3	M0R1Q1	-0.157546	0.181538	0.0890505	-0.163376	-0.312225	-0.19574	-0.125144	0.0824937	0.042128	-0.321144	0.281002	0.0827847	0.0712095	0.292405	0.396717	0.200801	-0.0564688	0.081032	-0.0451395	-0.0346719	0.0685691	0.0422797	0.135575	-0.0529645	0.0786602	-0.157598	-0.0440289	-0.0299105	-0.0564351	-0.25464	-0.17449	-0.140363	-0.202184	-0.0550433	-0.107337	-0.480542	0.0956286	0.143767	-0.0673628	-0.318386	0.217347	0.00757938	0.0933703	-0.14364	-0.225613	0.118052	-0.0103945	-0.0311517
MASP2	O00187;O00187-2	-0.0265039	-0.0751159	0.222976	0.258729	-0.16227	0.372248	0.44355	0.233793	0.408905	0.301218	0.134877	0.0148982	0.0442488	-0.0891296	-0.269417	-0.0167133	0.178616	0.319145	0.123226	0.220402	-7.24598e-06	0.324992	0.209543	-0.0134244	-0.270224	0.217322	0.647694	0.483899	0.480036	-0.281598	0.00739696	-0.182062	0.334173	0.506467	0.167299	0.321325	0.440277	-0.47933	-0.448397	0.146261	-0.269354	0.223999	0.017855	0.462818	-0.159349	-0.0948837	-0.266596	0.195664
SIRPB1	O00241	0.456372	-0.33706	-0.161409	0.139729	0.199383	0.148232	-0.201999	-0.219971	-0.235037	0.248962	-0.347786	-0.0938008	-0.336756	-0.20181	-0.312166	-0.309752	-0.246284	-0.139984	-0.138102	-0.239113	0.128527	-0.157781	-0.264675	-0.154117	0.189266	-0.182592	-0.0985712	-0.0842925	-0.11835	0.30881	-0.0775985	-0.0414175	0.112638	-0.250788	0.36946	0.241618	-0.230998	-0.117793	0.261857	0.187034	-0.238244	-0.140679	-0.139381	0.182952	0.432304	0.280882	0.147181	0.0726541
PGRMC1	O00264	0.217122	-0.178378	0.0644795	0.0596851	0.173254	-0.00370436	-0.139719	-0.163104	-0.138967	0.216453	-0.194374	-0.136193	-0.146908	-0.0380951	-0.15834	-0.0806924	-0.140424	-0.191114	-0.0957031	-0.158929	-0.102437	-0.0910421	-0.155094	-0.108676	0.145319	-0.123098	-0.223612	-0.0625984	-0.113073	0.21066	0.0147361	-0.0382685	0.0412236	-0.216484	0.228789	0.182532	-0.0462998	0.0461345	0.199923	0.210708	-0.27251	-0.0774322	0.00780561	0.14286	0.23098	0.396083	0.231213	0.059794
MATN2	O00339;O00339-2;O00339-3	0.0544191	-0.196008	0.0075779	0.0593276	0.357158	0.276897	0.111528	-0.114026	0.0362564	0.156031	-0.0435513	-0.18275	-0.0207096	-0.177265	-0.164897	0.036354	-0.0478323	0.0260598	-0.034957	-0.0750964	-0.0154288	0.243742	-0.0910154	0.211853	-0.127204	-0.211771	0.247696	0.0182444	0.071994	0.0908295	-0.0106195	0.234837	0.00954351	0.0522655	0.0760404	0.183721	0.248755	-0.170908	-0.128334	0.243446	-0.0203493	-0.0147836	0.167923	0.229643	-0.126243	-0.0144646	0.229626	0.194515
QSOX1	O00391	0.319953	-0.16711	0.0075197	0.161744	0.106369	-0.0675977	-0.166095	-0.222859	-0.169232	0.111283	-0.203933	0.185079	-0.167196	-0.173608	-0.225915	-0.187731	-0.171743	-0.0165614	-0.104507	-0.123623	-0.073007	-0.153607	-0.178067	0.122689	0.359847	0.108152	-0.13295	-0.122502	0.116007	0.156089	0.02565	-0.118072	0.00657831	-0.16003	0.43751	0.189169	-0.160738	-0.158956	0.104162	0.269777	0.157702	-0.110115	-0.0994768	0.187747	0.104973	0.495901	0.229061	-0.0585637
GFRA2	O00451	0.365787	-0.407382	-0.0685681	0.278786	0.03029	0.0037668	-0.121681	-0.124006	-0.0985231	0.275228	-0.278868	-0.128832	-0.103627	-0.142795	-0.389728	-0.253465	-0.20621	-0.0897201	0.0275511	-0.0148007	-0.0960652	-0.412989	-0.166942	-0.0640292	0.193468	0.0316714	0.0525977	-0.142579	-0.0932914	0.0179141	-0.00442831	-0.204978	0.325793	-0.157299	0.208412	0.414205	-0.122347	-0.249029	0.409646	0.0910239	-0.415498	-0.0652023	-0.196366	0.178609	0.53573	0.418969	-0.157822	0.242944
MANBA	O00462	0.356318	-0.257933	0.091236	0.432033	0.494463	0.297417	0.148359	-0.132506	-0.0375858	0.45138	-0.335602	-0.0561885	-0.0763779	-0.189935	-0.305167	-0.111707	-0.0124642	-0.0408339	-0.0534693	0.0269764	-0.0876218	-0.241638	-0.0951131	0.0529894	0.186897	-0.0299234	0.0891099	0.0151927	0.00775304	0.155966	0.0336996	-0.0362489	0.218428	0.00493012	0.303939	0.441418	0.0275065	-0.273208	0.329007	0.076258	-0.113751	-0.0524134	-0.30764	0.208635	0.392888	0.21478	-0.0156106	0.16716
AGRN	O00468-6	0.494808	-0.214156	-0.0412398	0.261122	0.18066	0.143854	-0.0308911	-0.0757211	-0.104123	0.22469	-0.408483	0.0666494	-0.186889	-0.0680587	-0.275539	-0.11268	-0.0589637	-0.146484	-0.0762318	-0.0570835	-0.0125912	-0.297786	-0.0257444	-0.179098	0.346985	-0.106011	-0.276488	-0.128115	-0.15709	0.126856	0.0291451	-0.0728107	0.217495	-0.166145	0.332432	0.383578	-0.0859308	0.0934365	0.738323	0.136642	-0.173459	-0.0781288	-0.509929	-0.12692	0.762505	0.339606	-0.10342	-0.109676
CHL1	O00533	0.547922	-0.408044	0.0412976	0.212966	-0.00552464	-0.0200293	-0.193683	-0.156281	-0.195893	0.348324	-0.370151	-0.112849	-0.246181	-0.175228	-0.377494	-0.327353	-0.23168	-0.0946706	-0.0717447	-0.0401505	-0.0244314	-0.543635	-0.28394	-0.0259333	0.548779	-0.00963466	-0.16004	-0.141777	-0.0686033	0.156393	-0.0183235	-0.114604	0.299725	-0.21772	0.485231	0.550413	-0.238896	-0.250796	0.589555	0.13283	-0.386055	-0.148952	-0.253775	0.162766	0.632559	0.501334	-0.0139408	0.209388
MAN2B1	O00754;O00754-2	-0.0876753	0.0427185	-0.112249	-0.13314	0.153127	-0.380341	-0.323435	-0.0162047	-0.274192	-0.14814	-0.161066	-0.116777	-0.0203243	-0.0353762	0.121476	-0.165938	-0.114197	-0.156505	-0.0607747	-0.229264	-0.0658033	-0.236425	-0.334457	0.151665	-0.0192008	0.0910413	-0.291958	-0.168005	0.00500488	0.274153	-0.0921696	-0.244343	-0.377982	-0.262409	-0.0107638	-0.310453	0.00521351	0.0964081	-0.0258322	-0.0929559	0.29624	-0.0437102	0.129315	-0.134765	-0.262604	0.32893	0.198995	-0.17025
ISLR	O14498	0.133078	-0.222114	0.0576062	0.0595955	-0.0927663	0.0124703	-0.193029	-0.144605	-0.140078	0.215556	0.00637948	-0.19777	-0.174098	-0.251853	-0.284061	-0.183419	-0.345423	-0.145126	-0.0871378	-0.144402	-0.0321579	-0.214191	-0.332634	0.120861	0.149493	-0.0156218	0.166389	-0.0547949	0.0731084	0.181521	0.0165268	0.0252454	-0.00195569	-0.185582	0.225847	0.186918	0.0862656	-0.329153	-0.335303	0.355632	-0.207876	-0.0717835	0.442281	0.441634	-0.11552	0.283063	0.316053	0.396293
NCAN	O14594	0.546017	-0.392967	-0.0489915	0.327672	0.24454	0.0962615	-0.175784	-0.224099	-0.207138	0.325398	-0.408522	-0.201146	-0.238108	-0.210586	-0.438524	-0.336801	-0.282054	-0.197989	-0.0902258	-0.0770007	-0.0768907	-0.489479	-0.218275	-0.0040839	0.324277	0.0456011	-0.117611	-0.191187	-0.159636	0.282132	0.0223898	0.182368	0.274854	-0.141785	0.447306	0.591254	-0.257685	-0.246635	0.622617	0.241001	-0.37973	-0.101066	-0.169029	0.112838	0.694567	0.492378	0.0808469	0.20062
ADAM10	O14672	0.307318	-0.307672	0.00680838	0.300319	0.200113	0.309045	0.194703	-0.0369733	0.165532	0.293112	-0.140829	-0.104969	-0.0800947	-0.156839	-0.350236	-0.061516	0.0100953	0.0883179	-0.0232236	0.141224	-0.0481288	-0.0641392	-0.135674	0.187668	0.172217	-0.00599115	0.254783	0.0259707	0.109443	-0.12957	0.123569	-0.358396	0.300738	0.0234787	0.0953108	0.326966	0.0526811	-0.340109	0.0249314	0.1276	-0.217991	-0.0536282	-0.0734654	0.296845	0.187178	0.403371	-0.0832031	0.0892037
PDCD5	O14737;O14737-2	0.00715258	-0.431566	0.201892	0.103148	-0.203202	0.0884752	-0.180456	0.0203249	0.0608386	0.239325	0.00888183	-0.179561	0.0410632	-0.306835	-0.34385	0.0167492	-0.376555	0.0706223	-0.287722	-0.437878	-0.0965907	-0.32456	-0.27993	-0.00446888	0.486945	-0.290211	-0.0685759	0.192472	-0.0522387	0.040857	0.0546386	-0.562489	0.0399322	-0.195008	-0.000916968	0.355391	0.00198416	-0.0841868	0.0440632	0.299763	-0.0611501	-0.15388	-0.0282984	0.198828	0.28018	-0.676937	-0.197925	0.123991
SLC9A3R1	O14745	-0.170062	0.0964727	0.603854	-0.302879	-0.118141	-0.345769	-0.236066	0.00721407	-0.0916499	-0.169648	-0.0272691	0.0730354	0.146121	-0.0169837	0.367125	0.0803329	-0.12017	-0.194721	-0.0723406	-0.256638	-0.0336197	-0.224825	-0.290058	0.303384	-0.359284	0.0158799	-0.248421	-0.204178	-0.108903	0.0664814	-0.0254603	0.0512684	-0.450061	0.0489171	-0.36517	-0.393802	0.0871397	0.120672	-0.13425	-0.07217	0.449222	0.160474	0.372363	-0.291026	-0.349887	-0.234971	0.302939	-0.313567
TPP1	O14773	0.0202126	-0.143513	-0.400331	-0.0160466	0.588624	-0.0177754	0.0204367	-0.127893	-0.107853	-0.0643194	-0.198	-0.0386355	-0.0763919	-0.14269	-0.160589	-0.0248712	0.136291	-0.220837	-0.0175341	-0.202139	-0.0979109	-0.188831	0.039891	0.0123738	-0.0528812	-0.127194	-0.0613192	-0.138599	-0.130965	0.433292	-0.0486981	0.245016	0.0247814	0.0290913	0.116104	0.228102	-0.0615745	0.182649	0.268948	0.146013	-0.0461537	-0.0353776	-0.186411	-0.0692784	0.149567	-0.0138472	0.198324	0.323574
APOL1	O14791;O14791-2	-0.350234	0.294961	0.00809662	-0.0873312	-0.266532	0.224357	0.323793	0.260442	0.493221	-0.0142697	0.413376	0.0782131	0.177357	0.135828	0.250836	0.356072	0.118942	0.32715	0.0826046	0.0799039	0.0705179	0.327565	0.253258	-0.0179024	-0.201897	0.0167927	0.526123	0.310374	0.0757745	-0.494531	-0.0334561	-0.138534	0.0731514	0.294131	-0.135577	-0.265309	0.226561	-0.275283	-0.449026	-0.28425	0.116826	0.0867556	0.107194	0.11805	-0.395903	-0.432013	-0.317433	0.156955
MSTN	O14793	-0.0999476	-0.116845	0.0297761	-0.185026	-0.0263065	-0.243375	-0.159124	-0.0451947	-0.157687	0.00981491	0.0514109	-0.028409	-0.0996327	-0.251461	-0.0747297	-0.0491835	-0.239854	-0.122869	-0.187692	-0.325458	-0.251016	-0.976112	-0.287005	0.279058	0.064499	-0.000770591	-0.00871236	0.108086	0.283834	0.256961	0.0338339	0.0217301	-0.308323	-0.0212015	0.410573	0.0563631	0.0263978	-0.265221	-0.347435	0.219252	0.0881238	-0.0917953	0.429006	0.517392	-0.34327	-0.014454	0.313789	0.340802
PCDH17	O14917;O14917-2	0.32716	-0.168278	0.320803	0.124865	0.258571	-0.008836	-0.150277	-0.183127	-0.185236	0.0839521	-0.323097	-0.149053	-0.201184	-0.225662	-0.278762	-0.24188	-0.144315	-0.196294	-0.0461049	-0.12799	-0.023475	-0.477839	-0.11815	0.112518	0.16338	0.04514	-0.159999	-0.146398	-0.0545437	0.330921	0.683876	0.136256	0.097229	-0.128647	0.282448	0.348066	-0.144053	-0.00672614	0.300592	0.217569	-0.174477	-0.0774348	-0.177627	0.0857217	0.308832	0.040109	0.104555	0.0568438
PLXNB2	O15031	0.169412	-0.214708	-0.241484	-0.126916	0.286781	-0.213376	-0.251636	-0.213872	-0.26746	0.078608	-0.249681	-0.20094	-0.0667812	-0.127272	-0.185138	-0.137245	-0.182416	-0.20958	-0.057741	-0.0643077	-0.00798929	-0.420636	-0.107898	-0.0262267	-0.0944605	-0.086013	-0.185373	-0.22164	-0.191108	0.410663	-0.109717	0.154408	0.101471	-0.214827	0.175014	0.195042	-0.194305	0.149998	0.2194	0.291937	-0.197429	0.0984528	0.0130256	-0.022869	0.228914	0.0506422	0.317907	0.199344
SEMA3E	O15041;O15041-2	0.0269532	-0.279378	0.120482	-0.0308264	0.253723	-0.114485	-0.047857	-0.0988328	0.00563742	0.156346	-0.0187366	-0.247465	-0.114092	-0.263527	-0.2988	-0.149146	-0.101855	-0.098359	-0.130006	-0.0510261	-0.0958323	-0.34529	-0.0876803	0.218584	-0.0404854	0.0707016	0.170076	-0.0394143	-0.0453127	0.331969	0.023755	0.0888847	0.0713315	0.00809664	0.211086	0.448381	-0.0507003	-0.326164	-0.068391	0.297182	-0.262796	0.144956	0.144455	0.26437	0.0445676	-0.0974408	0.120255	0.61099
EPHB6	O15197;O15197-3	0.087936	-0.245935	-0.307749	-0.233373	0.0442825	-0.190857	-0.188899	-0.0876493	-0.0606891	0.00280418	-0.135164	-0.150668	0.0849897	-0.0715515	-0.180585	-0.204128	-0.215372	-0.175276	-0.0807615	-0.161177	-0.0938512	-0.191346	-0.118729	-0.00748884	0.429135	-0.0531873	-0.10989	-0.207354	-0.0204188	0.267781	-0.159618	-0.330438	-0.12863	-0.167678	0.0443893	0.0146509	-0.152597	0.100084	0.0986698	0.0589864	-0.0764063	-0.0380835	0.118276	0.136625	0.0287409	-0.117045	0.308964	0.185699
ADAMDEC1	O15204;O15204-2	-0.110177	-0.0837041	-0.131938	0.177871	0.0901021	0.118595	0.226716	0.009068	0.120831	0.118742	0.0481046	0.185495	-0.0212936	-0.161985	-0.229321	-0.103582	0.0463157	0.0111341	0.0651588	0.023492	-0.0462373	0.0175052	-0.0402709	0.0477134	-0.226468	-0.0459973	0.250301	0.0909591	0.139823	-0.0954664	0.0482178	-0.0343116	0.169139	0.15883	-0.0435809	0.116147	0.182529	-0.126377	-0.230457	-0.019769	-0.042212	-0.0320905	0.0153196	0.118707	-0.102687	0.119795	-0.119164	0.121184
LAMA5	O15230	0.187984	-0.376459	0.267815	0.0962443	0.161128	0.243967	0.0183003	-0.118953	-0.0853202	0.345689	-0.0751058	-0.141584	-0.196222	-0.334835	-0.485322	-0.0688315	-0.228396	-0.0670105	0.0574309	-0.106137	-0.109532	-0.158769	-0.117367	0.15268	-0.123411	0.14661	0.253926	0.0238053	0.0749918	0.157661	0.0944063	0.1973	0.124885	0.0746497	0.284914	0.522106	-0.0377911	-0.346064	-0.166425	0.391987	-0.357779	-0.15564	0.222778	0.527495	0.0680606	-0.00273529	0.147967	0.413982
VGF	O15240	0.362072	-0.2132	-0.0498443	0.0878175	0.043482	-0.195439	-0.134782	-0.0980026	-0.130239	0.0758886	-0.267273	0.0281859	-0.228222	-0.110605	-0.216758	-0.200208	-0.0942478	-0.104231	0.00254165	-0.0133889	-0.0710869	-0.348495	-0.156676	-0.0268497	0.120576	0.11637	-0.254318	-0.222484	-0.208233	0.0802145	-0.0195549	-0.0215878	0.24425	-0.194545	0.253359	0.496889	-0.253334	0.0154773	0.683802	0.0834145	-0.279662	-0.124163	-0.239668	-0.175039	0.613249	0.364808	-0.0180939	-0.0655573
CHAD	O15335	0.123694	-0.104862	0.370103	0.091466	0.245671	0.0471931	-0.0979612	-0.183028	-0.160886	0.00633236	-0.238723	-0.057275	-0.0959308	-0.141675	-0.10803	-0.16994	-0.168743	-0.136443	0.0053399	-0.116038	-0.0179668	0.162667	-0.0507298	0.0612819	0.0930432	-0.00994404	-0.171742	-0.123935	-0.149686	0.1011	0.734461	0.0301387	-0.0463084	-0.13804	0.0854975	0.0136212	-0.0610601	0.0994879	0.223389	-0.0268464	0.0570432	-0.0617442	-0.10791	-0.0604876	0.14014	0.0269879	0.0794303	-0.0483412
GPR37	O15354	0.481699	-0.175563	-0.0929326	0.332915	0.178388	0.136939	0.0688046	0.0130259	0.00324756	0.2588	-0.396386	-0.0571473	-0.147548	-0.0104944	-0.325085	-0.156413	-0.0413242	-0.144478	0.0468582	0.0901194	0.0778842	-0.319139	0.086852	-0.235191	0.277493	-0.06329	-0.172454	-0.088029	-0.159642	0.0423132	-0.054378	0.160803	0.387932	-0.0398808	0.193284	0.434875	-0.0766852	0.119078	0.632271	0.138609	-0.341811	-0.0290773	-0.540337	-0.135323	0.809579	0.0674214	-0.208049	-0.00368011
ST8SIA5	O15466;O15466-2	0.176832	-0.173835	-0.157825	0.190605	0.0413456	0.128185	0.0929126	-0.0287206	0.146753	0.331863	-0.253743	-0.119463	0.148841	-0.0457835	-0.205023	-0.329815	-0.063654	0.118189	-0.283227	0.222404	0.0469659	0.0687913	-0.404243	0.239974	-0.184708	-0.0401105	0.13882	0.0882858	0.231383	-0.0597731	-0.0470012	-0.129255	0.141497	-0.0766774	0.0911056	0.190156	0.202109	-0.369552	0.105097	-0.164986	-0.231563	-0.203808	-0.176455	0.267212	0.211132	0.397332	-0.305796	0.111911
PLXNB1	O43157	0.13431	-0.173047	-0.26385	0.144363	0.104652	-0.0628006	0.08521	-0.0436543	0.0032799	0.215619	-0.182923	-0.216706	-0.257385	-0.320365	-0.437905	-0.229909	-0.145009	-0.0513323	-0.141368	-0.131527	-0.0866286	-0.0244086	-0.137905	0.253246	0.289057	0.130786	0.308069	-0.0104213	0.119706	0.314777	0.037171	0.00552066	0.10217	0.0931511	0.365196	0.557195	0.0215054	-0.313789	-0.142297	0.32796	-0.367489	-0.109825	0.111297	0.50527	0.0332327	0.181283	0.154852	0.665106
ST8SIA3	O43173	0.0140254	0.153843	0.210585	-0.202439	-0.14473	-0.526718	-0.275621	-0.0997331	-0.105958	-0.0850577	0.046343	0.0194789	0.0512513	0.00197746	0.183931	-0.0456728	-0.117922	-0.0514714	-0.0202125	-0.234293	-0.0595135	-0.317436	-0.0889688	-0.0324187	0.0962144	0.0154524	-0.250203	-0.127929	-0.119958	0.0802635	-0.0589833	-0.163276	-0.202983	-0.261108	-0.105984	-0.245055	0.129083	0.141121	0.0508461	-0.11066	0.136816	0.016116	0.112689	-0.0799924	-0.184658	0.393197	0.162881	-0.189977
SPINT2	O43291	0.291638	-0.0968171	0.0113441	0.179	0.153817	0.36207	0.155526	0.0720581	0.0258935	0.265355	-0.229861	0.0599138	0.00424043	0.115638	-0.150134	-0.0040188	0.00744932	-0.00962634	0.0356457	0.0609906	-0.0364025	-0.100913	0.155963	-0.15827	0.106067	-0.0206157	-0.011604	0.0786192	-0.156779	-0.0666645	0.0282298	0.210597	0.247609	0.120953	0.226566	0.276936	-0.0461771	-0.124931	0.439148	0.108023	-0.0560389	0.0212789	-0.392773	0.0195932	0.535293	0.366501	-0.179594	0.0879456
LRRTM2	O43300	0.0914078	-0.160559	-0.0212994	0.158917	-0.00692736	0.0807206	0.0365188	-0.0892064	0.0216465	0.199908	-0.0575204	-0.257735	-0.112664	-0.12417	-0.278819	-0.153239	-0.0647395	0.0251134	-0.193978	0.0726881	-0.0709055	-0.22886	-0.16446	0.133641	-0.127599	0.066608	0.232589	0.0444267	0.0542263	0.0153617	0.0263576	0.11586	0.20852	0.007538	0.0880953	0.361849	0.0144209	-0.428894	0.035384	0.0378935	-0.284918	-0.0949279	0.00922633	0.26134	0.20596	0.269944	-0.0462284	0.348719
COCH	O43405	-0.061507	0.163601	0.119266	-0.149097	0.0496569	-0.137021	-0.0743139	0.0596129	0.013782	-0.245664	-0.0796322	0.119672	0.103275	0.205566	0.274446	-0.0254131	0.184754	-0.0495652	0.0174701	0.069841	0.157902	0.120102	0.0306165	-0.0220393	-0.160239	-0.0832307	-0.460194	-0.0814677	-0.0213186	0.0280603	-0.0559798	0.34884	-0.226196	-0.0251301	-0.325382	-0.294144	0.125569	0.379623	0.174767	-0.187118	0.293064	0.0589251	-0.152299	-0.432783	-0.0641047	-0.112015	0.0100098	-0.384195
B4GAT1	O43505	0.376084	-0.197546	-0.0395611	0.0883426	0.252053	-0.40312	-0.381951	-0.218126	-0.296361	-0.0451539	-0.36283	-0.0696689	-0.132126	-0.108487	-0.184655	-0.228309	-0.131721	-0.17379	-0.112916	-0.205699	-0.0824225	-0.358658	-0.33327	0.163993	0.208324	0.035549	-0.443955	-0.303807	-0.124315	0.510409	-0.0904931	-0.284751	-0.101652	-0.354173	0.231565	0.214142	-0.0383663	0.118019	0.55095	0.0710558	-0.0739564	-0.0798211	-0.138629	-0.109335	0.337777	0.356949	0.208435	-0.0342131
CHST10	O43529	-0.166134	-0.0812875	0.112465	-0.173369	0.0514951	0.32738	0.0929273	-0.0238332	0.0624125	-0.0306122	0.118492	0.104132	-0.00671904	0.0126337	0.0697506	-0.0287237	0.0476284	0.0293678	0.014079	-0.0449423	0.134425	0.201916	0.139839	0.0621712	-0.276682	-0.108269	0.18095	0.205205	0.0569746	-0.105601	-0.0375708	0.294958	-0.147123	0.18443	-0.0750325	-0.0397744	-0.0299433	0.0750701	-0.130464	-0.0672273	0.29629	0.0387799	0.178901	0.0293562	-0.16168	0.137145	0.127506	-0.112059
SYT7	O43581-2;O43581-3;O43581-5	0.131763	-0.151169	-0.0852405	0.13031	0.333735	-0.00204588	-0.0303685	0.00315447	-0.033321	0.0419281	-0.127681	-0.23072	-0.370062	-0.249552	-0.527046	-0.417609	0.230276	-0.0527627	0.202173	0.134536	-0.05895	-0.261546	-0.00594833	0.0577806	-0.00654905	0.341812	0.320002	0.0407302	0.143015	-0.0541535	-0.00971204	-0.332889	0.396541	0.221822	-0.0300886	0.257928	0.306719	-0.47056	-0.278674	0.176124	-0.0858502	-0.420897	0.0714412	0.183608	0.0733344	0.879298	0.1335	0.233889
ANGPTL7	O43827	-0.258701	0.00443458	0.0559538	-0.0641631	-0.14077	0.144246	0.0203953	0.104036	0.0663459	-0.0167357	0.289943	0.0595157	0.169499	0.0917475	0.140307	0.282903	0.0159637	0.201126	-0.125735	-0.0583014	0.0376744	0.332612	-0.103914	0.20729	-0.288504	0.103549	0.159426	0.111642	0.0818731	-0.182165	-0.043002	-0.254683	-0.0222397	0.0162837	-0.219439	-0.296685	0.433098	-0.16185	-0.344883	-0.188699	0.178453	0.033103	0.190592	0.0736555	-0.343141	-0.312033	-0.0162994	-0.0121968
CALU	O43852;O43852-3;O43852-5	0.0158227	0.0036587	0.0655176	-0.12553	0.0601093	0.0190124	-0.0617368	-0.053868	-0.109664	0.0910761	-0.0364125	0.0596607	-0.0699207	-0.00278337	-0.0437741	0.00095092	-0.00315107	-0.0330672	-0.0319996	-0.0482989	0.0270414	-0.06404	-0.0732339	0.106518	0.191438	-0.0416164	-0.038714	-0.0154607	-0.0886814	0.0631614	0.110943	-0.184613	-0.067528	-0.0611188	0.44353	0.0859309	0.0452042	-0.00286398	0.0275819	-0.0634035	-0.000530104	-0.0225816	0.157661	-0.109946	-0.0393045	-0.12673	0.21524	0.0958014
EDIL3	O43854;O43854-2	-0.0604207	-0.272643	0.168464	0.00278707	0.366867	0.0249667	0.0568015	-0.198969	-0.0891673	0.0704632	-0.0185235	-0.121772	-0.0930847	-0.173625	-0.176943	-0.0555152	-0.117421	-0.0231052	0.127679	-0.321755	-0.0777991	0.251523	-0.160815	0.20836	-0.181454	0.00105611	0.247576	-0.044155	0.0376538	0.0296371	0.31022	0.0149359	-0.0428235	0.067458	-0.0436674	0.161132	0.134492	-0.2368	-0.331192	0.142734	0.111848	-0.062774	0.243192	0.230129	-0.280026	-0.164482	0.34045	0.245773
EXTL3	O43909	-0.00102158	0.0250548	0.302002	-0.0635357	-0.123851	-0.0104029	0.109069	0.218936	0.534917	0.259288	0.0280572	-0.120342	0.335566	-0.0211515	-0.0122535	0.238021	-0.0653098	0.228315	-0.199935	0.0168988	0.0478985	-0.82599	-0.056433	0.129818	0.38218	0.0248288	0.258679	0.0206572	0.403926	-0.233998	0.0319645	-0.163384	0.339026	0.0985731	0.124238	0.1693	-0.0866928	-0.172928	-0.0342694	-0.0797277	-0.152612	0.240974	-0.282393	0.0750602	-0.0444065	0.171764	-0.325712	0.319248
CHST1	O43916	0.167981	-0.129876	0.0341429	-0.114385	0.0115	-0.249682	-0.286274	-0.184692	-0.0914569	0.0214279	-0.179884	0.226721	-0.258925	-0.213984	-0.182951	-0.114519	-0.230666	-0.152958	-0.0980571	-0.198706	-0.0421893	-0.0550267	-0.269973	-0.0147658	0.374557	-0.0290204	-0.160329	-0.00273674	0.0773556	0.321665	-0.0131086	-0.0190822	-0.167758	-0.228094	0.299694	0.118224	-0.176011	-0.0386929	0.152595	0.24108	-0.217656	-0.123426	0.165148	0.100678	-0.00291284	0.0983389	0.222322	0.086987
ADGRB3	O60242	0.0527271	-0.195148	-0.0826528	-0.0614268	0.27011	-0.356424	-0.358872	-0.259541	-0.26579	-0.108437	-0.213244	-0.13512	-0.124383	-0.20161	-0.10591	-0.257216	-0.218373	-0.274687	-0.152275	-0.251895	-0.114958	-0.27983	-0.368756	0.135463	0.0110153	0.113543	-0.291889	-0.241398	-0.0816942	0.612826	-0.0905514	0.00351341	-0.270289	-0.320777	0.0666183	-0.0260833	-0.12936	0.0170105	0.196581	0.111829	0.0155327	-0.0566075	0.163509	-0.0522804	-0.0314831	-0.0147697	0.319199	0.141992
HS6ST1	O60243	0.0535453	-0.0336631	-0.0356866	-0.313276	-0.0684173	-0.464648	-0.434471	-0.175842	-0.22103	-0.249156	-0.213574	-0.0727661	-0.0674283	-0.0164972	0.118813	-0.0877356	0.0118501	-0.348814	-0.108323	-0.266928	0.0439675	-0.336519	-0.225473	-0.0241403	0.166455	-0.0618456	-0.482816	-0.266205	-0.162897	0.412136	-0.0969015	-0.0713465	-0.410804	-0.433864	-0.0838205	-0.222665	-0.119851	0.37144	0.172888	0.103394	0.0500868	-0.0950753	0.142064	-0.314287	-0.0830281	-0.0785364	0.40314	-0.261994
PCDH7	O60245;O60245-2	0.534262	-0.248727	-0.0664289	0.251124	0.118179	-0.017635	-0.110706	-0.0923799	-0.097395	0.170141	-0.31659	-0.0171078	-0.145554	-0.0144154	-0.283252	-0.200153	-0.0795858	-0.0757662	0.0159512	-0.0688861	0.00521313	-0.469349	-0.0337605	-0.081917	0.496385	-0.037314	-0.223886	-0.151905	-0.184453	0.161052	-0.00287891	-0.0775765	0.152483	-0.162323	0.632924	0.353619	-0.258005	-0.0137741	0.688512	0.157764	-0.0419465	-0.0454999	-0.340481	-0.040908	0.659376	0.352612	0.00747078	0.00177367
SUSD5	O60279	0.35288	-0.375259	-0.0828632	-0.0394914	0.0791835	-0.223847	-0.289946	-0.257413	-0.259226	0.0169111	-0.225965	-0.177505	-0.320219	-0.227606	-0.283917	-0.194276	-0.308051	-0.328502	-0.0733099	-0.255834	-0.0964722	-0.386386	-0.211502	-0.0912909	0.207413	0.000892052	-0.229521	-0.208769	-0.150781	0.464922	-0.0376511	0.0597664	-0.114123	-0.292738	0.272466	0.354468	-0.386251	0.0903552	0.270648	0.41165	-0.238924	-0.151239	0.278539	0.063025	0.235684	0.372958	0.501888	0.114313
MAN1A2	O60476	0.0473296	-0.0618391	0.0448243	0.325692	0.0691284	0.240831	0.0960737	0.0639497	0.086473	0.257842	-0.0378194	-0.139706	-0.00779248	-0.0978522	-0.215459	-0.309235	-0.130657	0.0429741	0.0223755	0.194963	0.0164119	-0.125888	-0.0699571	0.017271	0.0916649	0.0177392	0.314615	0.155212	0.212881	-0.0939762	0.02619	0.0340179	0.388638	0.161415	0.194705	0.376499	0.116159	-0.356717	-0.0611364	-0.0218829	-0.337386	0.0582519	-0.116361	0.423877	0.161306	0.229028	-0.159028	0.326904
B4GALT3	O60512	0.185914	-0.17854	0.166642	0.134577	0.100562	-0.459434	-0.201935	-0.0199004	-0.18777	0.400457	0.00642274	-0.112334	-0.313687	-0.129486	-0.229307	-0.23192	0.125195	-0.255206	-0.256444	-0.0625015	-0.284791	0	-0.195066	0.109758	0.895303	-0.0953818	-0.412164	-0.196187	0.0837989	0.417959	-0.0358825	0.110759	0.161836	-0.11862	0.59394	0.327464	-0.0467623	-0.0419753	0.116694	0.153084	-0.267015	-0.0117285	0.137927	0.189765	0.206555	0.241048	0.01666	0.540533
GREM1	O60565	0.0302211	-0.335491	-0.0566973	0.045748	-0.0495128	0.0510653	0.301425	-0.0598975	0.144174	0.372651	0.0705384	0.0390623	-0.0754971	-0.118586	-0.292895	-0.168793	-0.0521145	0.224955	0.148387	-0.167023	0.0773579	0.822646	0.206286	-0.0699795	-0.270861	-0.150119	0.471808	0.0771575	0.200244	-0.169254	0.090042	0.127282	0.331202	0.301726	0.156219	0.272887	0.125626	0.0673052	-0.101332	0.0721493	-0.511428	-0.268468	-0.0925257	0.273086	0.0445864	0.252643	-0.107154	0.314578
PLOD3	O60568	-0.160839	-0.0145911	-0.0297713	-0.117215	0.391322	-0.0452931	-0.0563601	-0.0311523	-0.0801871	0.0782315	-0.239536	0.164354	0.00173034	0.00540401	0.0847842	-0.192552	0.0329315	-0.0834491	0.0262158	-0.0376677	0.0710071	0.19068	-0.188404	0.208275	-0.365346	-0.104282	-0.17245	0.0231789	-0.0339279	0.0236668	0.0528458	-0.0932133	-0.248247	-0.0351518	-0.0902386	-0.0709749	0.133876	-0.0431993	0.0506523	-0.0927355	0.407872	-0.0168515	0.0430309	-0.234833	-0.118585	-0.0347634	0.0535636	-0.101823
HIST1H2BK;HIST1H2BJ;HIST1H2BO;HIST1H2BB;H2BFS;HIST1H2BD;HIST1H2BC;HIST2H2BE;HIST2H2BF;HIST2H2BF;HIST3H2BB;HIST1H2BH;HIST1H2BA;HIST1H2BN;HIST1H2BM;HIST1H2BL;HIST1H2BN	O60814;P06899;P23527;P33778;P57053;P58876;P62807;Q16778;Q5QNW6;Q5QNW6-2;Q8N257;Q93079;Q96A08;Q99877;Q99879;Q99880;U3KQK0	-0.0247666	-0.0638879	0.310311	0.116502	0.198078	0.456647	0.303968	0.084914	0.10991	-0.12086	-0.0237678	-0.0143125	-0.0980825	0.00482455	0.0780337	0.0729002	0.0804791	0.0839295	0.411441	-0.00784608	0.109599	-0.36017	0.279313	-0.136989	0.445769	-0.02401	0.197461	0.113991	0.108691	-0.158237	0.287322	0.169719	0.101928	0.433535	0.0943726	0.24636	0.0785057	-0.10415	0.28626	0.0161362	0.030543	-0.0657858	-0.0714489	-0.19444	0.117527	-0.0872361	-0.108526	0.0757193
GPR37L1	O60883	0.110648	-0.0871532	-0.0241679	-0.0594978	0.172403	0.0803426	0.138875	0.0872899	0.0522696	0.0258659	-0.0818724	0.0922384	-0.0728128	0.101642	-0.0331266	0.0738205	0.0984455	-0.00556755	0.0447615	0.128896	0.0740096	-0.00239808	0.163468	0.0469871	-0.166329	-0.0916712	-0.0904956	0.049987	-0.0642611	-0.0513617	0.0397236	0.139044	0.085984	0.0919122	0.0936847	0.241115	-0.119969	0.098616	0.521379	-0.0272033	-0.0145172	-0.0432401	-0.293631	-0.195234	0.382216	0.15173	-0.109801	-0.0361165
CUTA	O60888;O60888-2;O60888-3	0.12792	-0.0210796	0.00398196	-0.0293128	-0.0626352	-0.272224	-0.315974	-0.0756555	-0.235559	-0.152723	-0.135143	-0.0180526	0.00860517	0.105375	0.166235	-0.0524465	-0.0357206	-0.0198422	0.08456	-0.0819716	-0.0713762	-0.126408	-0.195737	-0.0165732	0.155196	-0.0550201	-0.382192	-0.165668	-0.064062	0.0931827	0.0276999	-0.296492	-0.202444	-0.208931	-0.0869066	-0.329384	-0.022971	0.0786995	0.32089	-0.232392	0.278055	-0.0646399	0.0460608	-0.280773	0.00808454	0.430296	0.0681178	-0.470342
PLXNA2	O75051;O75051-2	0.23528	-0.353784	0.054518	0.114369	0.086446	-0.00832743	-0.121452	-0.15049	-0.163593	0.19769	0.038087	-0.339568	-0.0932094	-0.234885	-0.318522	-0.324219	-0.293916	-0.0431748	-0.166758	-0.0670765	-0.16098	-0.201248	-0.289371	0.127464	0.279509	0.19497	0.308445	-0.0547297	0.0875409	0.188224	0.0767827	-0.211025	0.112137	-0.0346148	0.39558	0.442674	-0.120902	-0.495683	-0.203395	0.316849	-0.291252	-0.0223298	0.264394	0.596034	-0.00724728	0.250899	0.304598	0.504467
FAM20B	O75063	0.317257	-0.305213	0.192521	0.21817	0.104468	0.274652	0.00540987	-0.0255731	-0.0675762	0.392752	-0.257384	-0.304898	-0.221202	-0.301258	-0.485567	-0.28635	-0.201844	-0.0754293	-0.0754265	0.0415851	-0.0556033	-0.343829	-0.253813	0.212402	0.0433454	0.0473226	0.294127	-0.0134955	0.145846	0.144031	-0.0299092	0.0821746	0.231444	-0.0221025	0.280245	0.533399	0.167388	-0.436517	-0.118302	0.282589	-0.309221	-0.0694706	-0.061307	0.52777	0.226994	0.107781	0.052943	0.468305
EFCAB14	O75071	0.404117	-0.420266	-0.0818528	0.219763	0.112615	0.179113	0.0808003	-0.0476649	-0.0397414	0.434781	-0.259267	-0.17126	-0.328889	-0.333672	-0.640358	-0.35907	-0.257395	-0.114659	0.00294178	0.0302445	-0.107116	-0.270663	-0.150452	0.0314619	0.221792	0.058456	0.294472	0.00504759	0.159899	0.188241	0.0345373	0.554305	0.297521	0.0234712	0.369514	0.752708	-0.0954126	-0.320548	-7.97925e-05	0.485857	-0.601895	-0.156591	-0.0312327	0.551095	0.38576	0.315741	0.0458665	0.509754
WDR1	O75083	0.406064	0.0570305	0.194446	0.0280613	-0.255172	-0.154731	-0.0812262	-0.119927	-0.239814	-0.0654667	-0.038743	0.0478419	-0.0151194	-0.0140098	-0.00212834	0.154702	-0.202385	-0.125137	0.0109321	-0.0230661	-0.0467863	0.531648	0.183536	-0.0507652	0.301047	0.0163188	-0.21048	-0.148592	-0.271547	-0.0336456	-0.0549382	0.12453	0.0176318	-0.0728152	-0.114645	-0.0420616	-0.329317	0.175086	0.0877643	0.299574	0.0158741	-0.00910521	-0.0760701	-0.120971	0.220725	0.0297217	0.0779117	-0.207438
FZD7;FZD2	O75084;Q14332	0.185098	-0.0369758	-0.149541	0.168666	-0.109086	0.036068	0.0978685	0.105317	0.0582491	0.299266	-0.0459084	0.0133694	-0.071471	-0.0745626	-0.290166	-0.0593906	-0.0426017	0.118154	-0.121187	-0.0359271	-0.0276514	-0.0693797	0.165679	-0.117621	0.12271	-0.0552417	0.309419	0.189594	0.174167	0.0773032	-0.00807785	-0.342205	0.169759	0.0961325	0.316547	0.272327	0.16756	-0.144144	-0.111072	0.31045	-0.357773	-0.039785	-0.236306	0.444138	0.24993	-0.124222	-0.170876	0.316255
ADAMTS4	O75173;O75173-2;Q5VTW1	-0.0141551	0.0282911	0.00395174	0.21871	-0.0387941	0.179497	0.205518	0.078215	0.258637	0.297857	-0.0881254	0.00317892	0.0234445	0.0287001	-0.064284	-0.108229	0.0886136	0.131913	0.10276	0.212859	0.125829	-0.187564	-0.0445072	0.178896	0.0959715	-0.0173326	0.123193	0.178903	0.0501151	-0.337864	-0.0830215	-0.520175	0.375562	0.0649406	-0.0682012	0.11058	0.323593	-0.293476	-0.00890329	-0.237941	-0.0227681	0.06281	-0.253884	-0.0672984	0.114891	-0.156125	-0.448295	-0.0235924
SEMA7A	O75326	0.306836	-0.384526	-0.135689	0.123686	0.416755	-0.0737826	-0.238995	-0.243955	-0.246552	0.192173	-0.361011	-0.245949	-0.194791	-0.325611	-0.406212	-0.380054	-0.296386	-0.235628	-0.120913	-0.21686	-0.126602	-0.487541	-0.371386	0.212536	0.0179096	0.0270598	-0.0953778	-0.215	-0.0634998	0.604578	-0.0279044	-0.116784	-0.0402375	-0.201845	0.353396	0.380342	-0.0433475	-0.328577	0.298523	0.168449	-0.193975	-0.12138	0.0892081	0.190336	0.264923	0.0914722	0.201494	0.383118
CILP	O75339	0.0180235	0.091462	0.447636	0.0179541	0.0459312	-0.0316867	-0.0964179	-0.126318	-0.0882637	-0.0943591	-0.0451144	-0.051813	-0.0545091	-0.0716031	-0.0094195	-0.103876	-0.0402361	-0.0873547	0.0241101	-0.0707752	0.144174	0	0.196472	-0.00329487	-0.175334	-0.078076	-0.04078	-0.0120942	-0.0575191	-0.114739	0.97892	-0.00609556	-0.365885	-0.094488	-0.0221129	0.0918372	-0.15791	0.0968553	-0.0224108	0.107924	-0.090004	-0.0114715	-0.0422109	-0.0377882	0.00889051	-0.0311897	0.133948	0.0531187
SH3BGRL	O75368	0.456337	-0.247969	0.174235	0.405188	0.0542349	0.265144	0.153314	0.0432771	0.0659192	0.493594	-0.28064	-0.0781445	-0.161392	-0.184838	-0.463049	-0.158619	-0.0711697	0.0356749	-0.012481	0.129127	0.0114853	-0.263364	0.00584852	0.0561603	0.340274	-0.00860835	0.243221	0.0488583	0.121411	-0.142186	0.0212504	-0.0211428	0.47486	0.0344361	0.282349	0.631369	0.0469451	-0.394902	0.153367	0.191425	-0.423108	-0.0328061	-0.295404	0.328481	0.4951	0.231022	-0.248099	0.178161
ERN1	O75460	-0.140264	0.028931	-0.186006	0.151185	-0.0966195	0.250597	0.342823	0.156919	0.359484	0.0894372	0.174789	-0.0623437	0.0499728	0.0233758	-0.0811089	-0.0013106	0.0269668	0.172084	-0.0611759	0.0739137	-0.0658324	0.191968	0.177162	-0.0132403	-0.0799017	0.0387974	0.483471	0.2822	0.11769	-0.242213	0.022718	0.0858938	0.120899	0.218781	0.0676489	-0.00129949	0.0847169	-0.28346	-0.299156	-0.00190955	-0.0182989	0.0137364	0.0587373	0.151989	-0.0261167	-0.205513	-0.193766	0.202831
CA11	O75493	-0.0153079	-0.277743	0.130034	0.014822	0.0916168	0.214347	-0.0869896	-0.112697	-0.123762	0.405158	-0.117814	-0.162391	-0.0887225	-0.259886	-0.337532	-0.339273	-0.267524	-0.0283594	-0.163242	-0.156697	-0.132884	-0.170578	-0.278716	0.214803	-0.100238	0.0263208	0.291986	0.064267	0.158412	0.128081	-0.0131584	-0.227039	-0.0289103	-0.0666526	0.329038	0.169748	0.112442	-0.409492	-0.114915	0.0428825	-0.0718603	-0.0836593	0.163529	0.379158	-0.0983314	0.100634	-0.0321207	0.419509
TNFRSF21	O75509	0.542479	-0.367755	0.0629353	0.270018	0.00401009	0.0511664	-0.093387	-0.131377	-0.0114517	0.399329	-0.352157	-0.0283856	-0.172798	-0.128904	-0.343811	-0.173635	-0.198192	-0.046704	-0.102583	0.0116524	-0.0746116	-0.48702	-0.198742	0.01941	0.347953	0.02369	-0.111555	-0.0459559	-0.0993457	0.0116573	-0.00720146	-0.151658	0.356808	-0.157754	0.392028	0.534652	-0.215416	-0.323102	0.513576	0.0628873	-0.36386	-0.129239	-0.308834	0.104082	0.677336	0.535958	-0.151119	0.140402
FCN3	O75636;O75636-2	-0.0826778	0.252536	0.0781902	0.217919	-0.224568	0.486176	0.354845	0.254751	0.423966	0.152886	0.170182	-0.113087	0.0461207	0.0937781	-0.0455095	0.321663	0.101407	0.207517	-0.0112612	0.0152668	-0.0102843	0.149362	0.183778	-0.110857	0.250925	0.109258	0.377897	0.221911	0.00856665	-0.29675	0.0541879	-0.459189	0.260631	0.283489	0.15999	0.020568	0.111855	-0.19087	-0.15889	-0.0617342	-0.127831	-0.043762	-0.10873	0.254076	0.0671853	0.260301	-0.301829	0.0411221
SCRG1	O75711	0.184336	-0.166788	-0.0376346	0.252477	0.113454	0.197767	0.242157	0.0352187	0.120113	0.272149	-0.063476	-0.115266	-0.216404	-0.257343	-0.371658	0.211887	-0.15154	0.0263097	-0.0362358	0.16475	-0.169011	-0.278383	-0.00675787	0.109874	0.161996	-0.0566884	0.334453	0.10989	0.268304	-0.0418818	0.106183	0.303317	0.259694	0.220383	0.199896	0.63302	0.0602051	-0.38235	-0.078865	0.40824	-0.251352	-0.10303	0.00551016	0.427294	0.172389	0.0242088	0.0618319	0.516006
B3GALNT1	O75752	0.0650843	-0.0839257	0.0619786	-0.342245	-0.126699	-0.417627	-0.397032	-0.176566	-0.212948	-0.11336	-0.135439	-0.110892	-0.155646	-0.133199	0.00417716	-0.137144	-0.125218	-0.265146	-0.132313	-0.212834	-0.115501	-0.368397	-0.312793	0.237654	-0.000202734	0.225644	-0.390766	-0.212357	-0.143222	0.357118	-0.156933	0.0884309	-0.241248	-0.328119	0.0556875	-0.00315585	-0.108806	0.200257	0.0731461	0.205948	0.138025	-0.0993279	0.270164	-0.119925	-0.0162318	0.191435	0.445776	-0.0642113
PALM	O75781;O75781-2	0.342787	0.0355658	-0.302703	0.209838	-0.145799	-0.0707057	-0.120559	-0.00638257	-0.0757539	0.0701656	-0.241055	0.320641	-0.116624	0.201149	0.0376778	0.0140676	0.179716	-0.155044	-0.0549657	-0.123939	0.11508	-0.177357	0.107302	-0.327275	0.448241	0.03911	-0.360973	0.0167843	-0.0534992	0.0163825	-0.218434	-0.136174	0.0940282	-0.02246	0.484496	-0.0121103	-0.176127	0.210452	0.542692	0.024432	-0.0384237	-0.0847271	-0.447218	-0.182871	0.475242	0.328578	-0.195692	-0.349735
IDH1	O75874	0.138739	-0.19097	0.207603	0.203374	0.0737035	0.5757	0.414863	0.175902	0.294753	0.509731	-0.0932141	0.0384635	-0.0573185	-0.0676673	-0.291353	-0.0355331	0.0438546	0.132493	0.0250247	0.285247	-0.0517303	-0.197993	-0.0711725	0.190367	0.0988264	-0.012922	0.383563	0.111855	0.271605	-0.342828	0.0787196	-0.0629529	0.401568	0.198271	0.139083	0.58762	0.17285	-0.469681	0.0258767	-0.0882343	-0.277725	-0.114356	-0.148826	0.198126	0.24354	0.160698	-0.395939	0.210673
ATRN	O75882;O75882-2;O75882-3	-0.144844	0.0721027	0.247797	0.153585	0.288164	0.254553	0.419832	0.203384	0.366137	0.110405	0.0487593	0.00771348	0.0289214	0.0476756	-0.0834401	0.182705	0.210822	0.141592	-0.000230985	0.209483	0.0340983	0.131811	0.326718	0.00601443	-0.376584	0.107435	0.400572	0.236473	0.0957895	-0.156981	0.0062465	-0.00540645	0.248204	0.390185	0.071957	0.307706	0.1268	-0.155235	0.0849025	-0.0156202	-0.082517	0.0274269	-0.460665	-0.0179326	0.178494	-0.19949	-0.36679	0.135596
CPD	O75976	0.201756	-0.209103	-0.257873	0.246555	-0.0327711	-0.314119	0.0611898	0.0393016	0.273716	-0.0027057	0.0565105	-0.116225	0.159719	-0.0263376	-0.208598	0.110327	-0.0506223	0.0637572	0.00373376	0.00852045	0.0464375	-0.103458	-0.198588	0.0647762	0.22486	-0.124045	0.140313	0.0317645	0.0720079	-0.0418115	-0.167079	-0.400276	0.0769984	-0.0123464	-0.0675278	0.15623	0.182779	-0.0662523	0.0304013	0.00699013	-0.0819056	0.0882125	-0.0911493	0.179412	0.00375124	-0.341334	-0.212265	0.251522
STC2	O76061	0.121834	-0.188298	0.32287	0.0473077	-0.139161	-0.0687691	-0.0769675	-0.0227719	-0.0585694	0.0766537	-0.0619244	-0.119506	-0.132651	-0.180238	-0.276621	-0.292137	-0.256376	0.011347	-0.110929	0.106345	-0.137004	-0.182574	-0.433488	0.329874	-0.0878418	0.284184	-0.0398287	0.029753	0.183685	0.0515752	0.0650925	0.478941	-0.0813813	-0.0847534	0.0592984	0.298182	0.0728453	-0.305233	-0.255318	0.205156	-0.0279876	-0.0991272	0.454987	0.343367	-0.0995814	-0.00695843	0.209568	0.147339
SNCG	O76070	0.112033	-0.0941072	-0.183613	0.204054	0.100499	-0.310923	0.00206423	-0.128588	0.158903	0.00358723	-0.0641762	-0.0949468	-0.0351163	-0.0647568	-0.103243	-0.061414	-0.289317	0.026304	-0.0793871	-0.13985	-0.182886	0.0742388	-0.0273691	-0.11464	-0.203389	-0.221162	-0.0770461	-0.0407626	-0.181325	0.111466	-0.106303	0.0904361	0.112947	0.0272409	-0.122222	0.0357731	-0.0147699	0.14604	0.144946	0.109892	-0.170848	-0.0541485	0.106438	-0.0194329	0.0869121	-0.00820874	0.0116741	-0.0717733
DDAH1	O94760	0.203676	-0.070494	0.25198	0.0973556	-0.0670224	-0.105023	-0.200435	-0.0775302	-0.140734	0.111941	-0.17708	-0.220321	-0.114752	-0.153272	-0.19382	-0.175021	-0.223135	-0.270505	-0.118458	-0.103948	-0.109307	-0.344462	-0.139608	0.083474	0.529771	0.106496	-0.120735	-0.0862015	-0.101502	0.173116	-0.0511178	-0.155861	0.117245	-0.147787	0.257082	0.178171	-0.146548	0.047166	0.0360178	0.389059	-0.129466	-0.0700225	0.105858	0.0870798	0.151896	0.191352	0.207996	-0.17475
ECM2	O94769	0.0195872	-0.219802	-0.10541	0.160546	0.309276	0.260745	0.137957	-0.0505156	-0.0284257	0.220708	-0.026274	-0.190562	-0.19217	-0.298545	-0.414812	-0.164247	-0.104261	-0.102218	-0.0623294	-0.0104064	-0.088522	-0.0310704	-0.0527806	0.186513	-0.191782	-0.045182	0.378564	0.0858993	0.0785041	0.117878	0.0723682	0.355856	0.156655	0.0782557	0.1702	0.498916	0.088521	-0.240585	-0.233002	0.378345	-0.294991	-0.0279855	0.218376	0.420966	0.0196756	-0.106462	0.223154	0.511348
LY6H	O94772;O94772-2	0.367087	-0.266329	-0.0118688	0.301042	0.12983	0.17366	0.225954	0.0441639	0.132894	0.412304	-0.216256	-0.096545	-0.210453	-0.188837	-0.488973	-0.226655	-0.107479	0.0478003	0.157655	0.235261	-0.090336	-0.333476	-0.0361345	0.0521614	0.089522	-0.0330197	0.2893	0.0712408	0.0906927	-0.134037	0.0466175	-0.194282	0.469895	0.154805	0.335859	0.745277	-0.042873	-0.460201	0.228296	0.129365	-0.477059	-0.0829818	-0.356441	0.287374	0.522347	0.281489	-0.304212	0.329757
NFASC	O94856;O94856-11;O94856-13;O94856-6;O94856-7;X6RKN2	0.289159	-0.297993	-0.0530319	-0.00560887	0.055909	-0.239055	-0.46524	-0.217454	-0.313981	0.142115	-0.284149	-0.109964	-0.15187	-0.133707	-0.179841	-0.317842	-0.274387	-0.193365	-0.107786	-0.13363	-0.105844	-0.58459	-0.509352	0.0951282	0.21861	0.0845655	-0.424202	-0.286434	-0.0980247	0.420597	-0.0906212	-0.388716	0.00238302	-0.403199	0.274442	0.164519	-0.164614	-0.144696	0.405096	0.0109887	-0.195062	-0.0835854	0.0975959	-0.0555258	0.226192	0.34463	0.208352	0.00992091
LRIG2	O94898	0.384342	-0.439022	0.279173	0.211401	-0.0857088	0.204084	-0.154548	-0.0366737	0.0281365	0.0689097	-0.119151	0.123733	0.146315	0.0460495	-0.0663129	0.0777739	-0.132871	0.0256753	-0.101645	0.0101606	-0.123411	0	-0.490628	0.263287	0.298534	0.145829	-0.293559	0.154664	-0.00148448	0.0480773	-0.0438726	-0.216134	-0.00026253	-0.178932	0.300664	0.107563	-0.0918923	-0.289656	0.169064	0.173634	0.0345738	-0.0197723	0.213767	0.35161	-0.0467615	0.350275	0.249065	0.0229859
ADGRL1	O94910;O94910-2	0.459556	-0.404431	-0.0589689	0.141803	0.301244	-0.228776	-0.321226	-0.267587	-0.306041	0.118732	-0.354289	-0.183511	-0.251075	-0.235014	-0.375067	-0.317855	-0.2985	-0.226706	-0.0903943	-0.212186	-0.0930709	-0.452483	-0.318668	-0.0282004	0.429534	0.179679	-0.224616	-0.226254	-0.0910644	0.567022	-0.0317869	0.0403708	-0.0139188	-0.232396	0.395682	0.477736	-0.309878	-0.0997153	0.512051	0.393946	-0.282278	-0.127026	0.00656644	0.174069	0.464244	0.334382	0.340671	0.267111
ENDOD1	O94919	0.322545	-0.183289	-0.0461187	0.0302251	0.0374924	0.0596241	0.119988	0.0391176	0.128393	0.326274	-0.108569	-0.000770269	-0.116014	-0.0769427	-0.300671	0.10495	-0.0195787	0.0158485	0.00185455	0.0746248	-0.0661369	-0.241399	-0.0262514	0.199393	-0.0662745	0.066395	0.063985	-0.0116133	-0.0659114	-0.0682519	0.047084	-0.334731	0.248749	0.0524758	0.130044	0.528038	0.0546819	-0.295846	0.177406	0.100047	-0.27735	-0.0868277	-0.131692	0.101415	0.31292	0.138957	-0.0952631	0.195575
SLITRK3	O94933	0.0370408	-0.223257	0.0388429	-0.178626	-0.0683161	0.0820023	-0.225722	-0.00764732	-0.0407219	-0.0583254	0.136596	-0.305225	0.019592	-0.0657536	-0.0310407	0.0556617	-0.202625	-0.0819169	-0.0654667	-0.192584	-0.249811	-0.689676	-0.21484	0.117191	0.00492766	-0.159336	0.26942	-0.0764545	0.148959	0.218476	0.00673796	-0.0993103	-0.121848	-0.12542	0.229397	0.0773091	-0.103025	-0.310085	-0.322183	0.290024	-0.0546794	0.203315	0.561704	0.414205	-0.378469	0.247844	0.510098	0.310226
CLSTN1	O94985	0.392591	-0.283441	-0.130715	0.011647	0.295832	-0.157855	-0.330157	-0.291039	-0.385129	-0.119323	-0.379073	-0.139927	-0.256087	-0.0675831	-0.190381	-0.235413	-0.232523	-0.338018	-0.0706261	-0.29957	-0.107048	-0.238814	-0.158808	-0.143611	0.315496	0.0678607	-0.378849	-0.266218	-0.211916	0.573861	0.0292559	0.268679	-0.197979	-0.225325	0.250272	0.228589	-0.421961	0.201069	0.589012	0.389789	-0.0780541	-0.144834	-0.0351728	0.000260277	0.417534	0.201748	0.524038	0.136113
CLSTN1	O94985-2	0.439567	-0.408134	0.0619116	0.290013	0.216878	0.18466	0.0408576	-0.126531	-0.0654642	0.468781	-0.321585	-0.186063	-0.242217	-0.280118	-0.560399	-0.371286	-0.248521	-0.0637005	-0.103645	0.0319492	-0.0364794	-0.401692	-0.219168	0.0831905	0.122529	0.011299	0.228918	-0.00652544	0.011623	0.0824718	0.0261402	0.242688	0.387624	-0.0205564	0.411322	0.743109	-0.144553	-0.494001	0.188883	0.224179	-0.489534	-0.145287	-0.182186	0.372676	0.501984	0.173692	-0.0460655	0.411509
SLITRK5	O94991	0.291797	-0.357664	0.00480801	-0.0400561	0.0763542	-0.176416	-0.352863	-0.241755	-0.370637	0.074965	-0.207204	-0.222481	-0.25647	-0.250376	-0.328044	-0.343449	-0.317332	-0.291958	-0.0964415	-0.291752	-0.081835	-0.40252	-0.375452	0.0967536	0.287091	0.186859	-0.167237	-0.213881	0.00773162	0.531732	-0.0183401	-0.0510075	-0.111057	-0.256063	0.388346	0.271124	-0.231962	-0.178986	0.0872998	0.378293	-0.220354	-0.0917924	0.350032	0.311373	0.0138875	0.323065	0.487012	0.29011
NXPH4	O95158	0.16921	-0.236972	0.086197	0.139602	0.262286	0.316163	0.189046	0.0392109	0.08292	0.336702	-0.233105	-0.0433387	-0.0801889	-0.00857029	-0.272323	-0.149049	-0.0873265	-0.0225432	0.00308488	0.134657	-0.0582773	-0.0399362	-0.0450048	0.0406382	-0.202796	0.0240871	0.0599457	0.0598055	-0.067856	0.020054	0.077205	0.101994	0.184791	0.0298905	0.00125621	0.37247	0.028377	-0.124656	0.349988	-0.0130387	-0.184352	-0.0570324	-0.249961	0.00560419	0.45171	0.174681	-0.189713	-0.0230821
PCDH8	O95206;O95206-2	0.273142	-0.136932	-0.000963397	-0.0955064	-0.0708749	-0.277429	-0.381479	-0.190699	-0.193505	0.0236144	-0.309804	-0.197794	-0.184391	-0.0904984	-0.124	-0.108631	-0.206118	-0.271656	-0.121229	-0.150552	0.0487827	-0.473598	-0.184959	-0.131267	0.350988	-0.0806291	-0.386192	-0.242782	-0.142541	0.287474	-0.0645346	0.158391	-0.118138	-0.235678	0.215128	0.0611745	-0.191843	0.0683799	0.352444	0.120427	-0.19106	-0.104488	0.1102	-0.130924	0.236398	0.210826	0.21722	-0.017379
MPZL1	O95297;O95297-2;O95297-3;O95297-4;Q9UEL6	0.257325	-0.280382	-0.120755	0.0819612	-0.122375	0.00957591	-0.249781	-0.248891	-0.0473131	0.383803	-0.199141	-0.465388	-0.171181	-0.326637	-0.228346	-0.329667	-0.0946281	-0.265134	-0.185046	-0.179145	-0.0119994	-0.466589	-0.00517736	-0.18684	0.384219	-0.212026	-0.23626	-0.112023	0.0217107	0.0818848	0.00160526	-0.0111656	0.133008	-0.276979	0.306715	0.208149	-0.199532	0.128857	0.22363	0.104521	-0.338538	-0.0926613	0.0307691	0.0785437	0.345098	0.452268	0.0589245	-0.183528
PAPLN	O95428;O95428-5;O95428-6	0.24615	-0.101423	0.0827429	0.286062	0.00544933	0.124728	0.10285	0.102452	0.148648	0.444349	-0.142011	-0.0541238	-0.0897058	-0.0829199	-0.29784	-0.0880053	-0.0738395	-0.0130705	-0.0396228	0.265343	0.124681	-0.218892	-0.0948192	0.0828807	-0.0239019	-0.0852921	0.124135	0.0775727	0.115274	-0.247051	-0.0333235	-0.121907	0.308573	-0.00930015	0.0207532	0.369909	0.187288	-0.275089	0.135487	-0.0628861	-0.316873	-0.071866	-0.251891	0.0292964	0.40627	0.11669	-0.363672	-0.0727563
APOM	O95445	-0.235444	0.247458	0.0459842	0.131585	-0.106767	0.401954	0.562704	0.241977	0.448726	0.178823	0.243661	-0.0468424	0.0225633	-0.0524321	-0.1405	0.292498	0.086417	0.352404	0.0642694	0.109424	0.0123487	0.379338	0.330346	-0.0113626	-0.248476	0.108626	0.735524	0.305385	0.109128	-0.350263	0.0231284	0.34875	0.259148	0.375639	0.0816858	0.20246	0.0859539	-0.409459	-0.410604	0.0565134	-0.162597	0.0457809	0.0517521	0.34095	-0.146557	-0.275059	-0.229172	0.31575
ADAMTS2	O95450;O95450-2	0.146641	0.00701706	-0.231951	0.0339726	0.0477854	-0.0144879	-0.0414553	-0.0946235	-0.0314784	0.243394	-0.229284	-0.0845015	-0.128104	-0.204406	-0.268892	-0.20933	-0.104824	-0.0986506	-0.217428	0.0129308	-0.0284808	-0.300081	-0.204772	0.106214	-0.0427354	-0.130141	0.0100006	-0.0430704	-0.00105403	0.0913771	0.0431885	0.201085	0.162995	-0.241979	0.152274	0.231112	0.066437	-0.100091	0.102131	-0.0587039	-0.29611	-0.131069	-0.244664	0.105669	0.257574	-0.0039867	-0.162284	0.0122975
GNAS	O95467	-0.0233126	-0.038337	0.209627	0.0460248	0.0115231	0.0865542	0.155773	0.138913	0.0418294	0.145549	0.0276338	0.0451391	0.165374	0.042372	0.0102007	-0.0333714	0.149898	0.118916	-0.0824476	0.191681	0.0584972	0.137309	-0.119196	0.131228	-0.00929575	0.0842594	0.0475057	0.0853646	0.112569	0.0189972	0.00322157	-0.200339	0.103237	0.125723	0.00192171	0.0420245	0.230069	-0.0208905	-0.18811	-0.0327643	-0.0550841	0.123987	0.0669035	0.156056	-0.14121	-0.147161	0.00927085	0.157891
H6PD	O95479;R4GMU1	0.359804	0.04869	0.269187	0.369929	-0.0178526	0.307697	0.205489	0.107123	0.084089	0.143729	-0.181054	0.153564	-0.0108365	0.323664	-0.0110012	0.109787	0.158451	0.0216885	-0.0237975	0.176385	0.331134	0.856486	0.306525	-0.187405	-0.00267193	-0.0585968	-0.255691	0.1072	-0.041959	-0.203688	-0.0286166	-0.158624	0.288269	0.138513	-0.0296085	0.237065	-0.0406704	0.333542	0.445829	0.114697	-0.08232	0.0314348	-0.396726	-0.372731	0.586934	0.0656749	-0.154767	-0.436718
VNN1	O95497	-0.027279	-0.149374	0.305938	0.0383927	0.157833	0.645812	0.35153	0.0628414	0.117146	0.154891	0.0409662	-0.00918062	-0.0831093	-0.0395889	-0.178394	0.137761	0.0592108	0.172298	0.0481878	-0.0387895	0.0364205	0.223252	0.1912	-0.0930367	-0.436537	0.206427	0.455382	0.244539	0.0280085	-0.311559	0.173997	-0.63836	-0.000559436	0.30533	0.150442	0.0394814	0.0610893	-0.206685	-0.255633	-0.0316629	0.0477303	-0.07982	-0.0991761	0.318413	-0.0500471	-0.287149	-0.200784	-0.231974
ANGPTL1	O95841	0.09638	-0.0729609	0.144463	0.166344	0.183686	-0.331069	0.0215888	0.0658815	-0.00159685	0.0428721	0.0290256	-0.0143434	-0.0479234	-0.110699	-0.0821196	0.00083854	0.0333471	0.0089191	-0.108717	0.371877	0.0508098	-0.12874	-0.124399	0.408909	0.164406	0.282356	-0.155149	-0.0810009	0.194901	-0.194469	0.0478147	-0.581627	0.0920814	-0.121478	-0.0668399	0.316901	0.112945	-0.105763	-0.0686946	-0.0848805	0.0404501	-0.184866	0.0452281	0.0823063	-0.0634039	0.877933	0.0734992	-0.044783
TXNDC12	O95881	-0.320239	-0.00814328	-0.110361	-0.221209	-0.0497647	-0.560036	-0.312035	0.146601	-0.027384	-0.110051	8.33204e-05	-0.135174	-0.0278513	-0.115639	0.0974433	0.0553756	-0.0611693	-0.163779	-0.0743857	-0.39065	-0.19283	-0.387217	-0.264012	0.363761	-0.135107	0.00573548	0.251874	-0.0401169	0.44245	0.27958	-0.0893379	0.165818	-0.468573	0.0362808	-0.00471287	-0.0096941	0.133609	-0.143717	-0.45309	0.272646	0.184715	0.417328	0.634492	0.318345	-0.572858	-0.0590572	0.603588	0.44537
EFEMP2	O95967	0.0893182	0.169628	-0.06976	0.0445874	-0.0123815	-0.0488816	-0.103968	-0.0531728	0.002011	0.277625	-0.129828	0.021056	-0.040505	-0.0984258	-0.124915	-0.0901075	-0.0551999	-0.101698	-0.0776917	0.111232	0.110406	-0.290165	-0.21563	0.268504	0.0592817	-0.0341092	-0.082007	-0.0340534	0.0994133	-0.0407521	-0.0597669	-0.077992	0.196942	-0.0344088	-0.0422255	0.148904	0.301539	-0.184116	-0.0519537	0.055596	0.01996	-0.0184857	-0.152053	-0.0498695	0.0982386	-0.0729608	-0.0631002	-0.00559757
IL18BP	O95998	0.149981	0.1881	-0.098447	-0.107079	-0.0312625	0.320852	0.118258	-0.0354256	0.0824727	0.040746	-0.13683	0.183203	-0.0917571	0.0240181	0.0636543	-0.0702362	0.196875	-0.0860701	0.169301	-0.109558	0.146926	0.13026	0.276754	-0.331844	-0.283553	-0.210836	-0.298675	-0.0960143	-0.288704	-0.0195258	-0.0260022	0.0691199	0.0607071	0.0255647	-0.210028	0.00209104	-0.163854	0.52094	0.294225	0.00838119	-0.0970422	-0.0587682	-0.412183	-0.467814	0.44908	0.155764	-0.247683	-0.363331
LDHA	P00338;P00338-3	0.466704	-0.101225	-0.175998	-0.0409831	0.00395847	-0.207642	-0.318612	-0.269327	-0.237816	0.044997	-0.317583	-0.23129	-0.255606	-0.216916	-0.330554	-0.273579	-0.32986	-0.337126	-0.0222722	-0.179181	0.0386419	-0.328761	-0.157437	-0.1187	0.511891	0.00448306	-0.219185	-0.243517	-0.22968	0.39045	0.0198791	0.592424	0.0255177	-0.331781	0.363143	0.321518	-0.348377	0.0611605	0.263023	0.395913	-0.315178	-0.0609593	-0.0417052	0.0433632	0.396614	0.352105	0.334142	0.203403
ALDH1A1	P00352	-0.0712085	-0.145433	-0.0192671	-0.157172	-0.00533666	-0.226506	-0.105868	0.102386	-0.146386	-0.0246689	0.0363453	-0.0974662	-0.0519832	-0.101141	-0.00106799	-0.136253	-0.282056	-0.175086	-0.0473185	-0.213099	-0.0586761	-0.999868	-0.203187	0.196592	0.0734866	0.00693407	0.326751	0.212735	0.10697	0.212769	-0.0619947	0.347929	-0.201387	-0.108303	-0.00206328	0.144613	-0.0412474	-0.256507	-0.138346	0.14514	0.180911	0.114865	0.379834	0.235826	-0.20425	-0.00745819	0.432981	0.490229
GSR	P00390;P00390-2;P00390-3;P00390-4;P00390-5	0.348882	-0.217241	0.302593	0.0697833	-0.183254	0.0924199	-0.208807	-0.0943028	-0.078027	0.239462	-0.100955	-0.146601	-0.167601	-0.167699	-0.275619	-0.0871718	-0.221917	0.0244895	-0.0802763	-0.089155	-0.0768636	-0.18642	-0.236557	0.128564	0.368936	0.241768	-0.027437	-0.0186507	-0.0119628	0.0203817	0.025942	-0.218458	0.0882895	-0.0692444	0.241007	0.255657	-0.0529558	-0.319328	0.0880253	0.131096	-0.178899	-0.0620207	-0.00617401	0.191897	0.174666	0.23465	0.098411	0.0864194
SOD1	P00441	0.501672	-0.375618	0.221631	0.091495	-0.0538518	-0.258442	-0.40397	-0.250801	-0.339664	0.208937	-0.377414	-0.12171	-0.179211	-0.167758	-0.287091	-0.325569	-0.25451	-0.200946	-0.0639938	-0.0755298	-0.0689226	-0.490394	-0.395649	0.0270211	0.554638	0.102987	-0.445254	-0.267442	-0.165065	0.273598	-0.0284328	-0.0864644	0.0327494	-0.385117	0.242251	0.322153	-0.253615	-0.0379558	0.458119	0.141504	-0.227293	-0.11533	-0.0296957	0.0295974	0.417965	0.474579	0.241812	-0.0629668
CP	P00450	-0.179546	0.143299	0.0296399	0.164849	0.211343	0.3738	0.609893	0.258687	0.510938	0.0917834	0.0981607	0.132071	0.06256	0.072243	-0.0720757	0.195848	0.295963	0.246414	0.0828497	0.376887	0.141231	0.358439	0.355219	-0.042909	-0.300452	-0.00320079	0.535173	0.367678	0.217131	-0.409912	0.0104311	0.26637	0.303909	0.645357	0.00567731	0.268141	0.144576	-0.255599	-0.0561332	-0.107274	-0.0707	0.0441183	-0.383386	0.0513143	0.0200812	-0.390313	-0.468214	0.1118
F13A1	P00488	-0.277387	0.291287	-0.268146	-0.421376	-0.208628	-0.0844602	-0.125745	0.103814	-0.0864115	-0.340587	0.130444	0.157879	-0.0170231	0.256292	0.476304	0.1006	-0.106184	-0.0958294	0.063566	0.0545461	0.0468107	0.372609	-0.0259199	-0.0716852	-0.145853	-0.196289	-0.435232	-0.0532276	-0.21345	-0.0768267	-0.228075	0.0157016	-0.482339	-0.162206	-0.132628	-0.528606	-0.31745	0.519154	0.0726041	-0.219262	0.409407	-0.0993875	0.20323	-0.475535	-0.219238	-0.361706	0.133113	-0.365599
PNP	P00491	-0.444108	0.0418261	-0.108138	-0.154561	-0.129035	-0.225197	0.212661	0.108009	0.126978	-0.267926	0.322771	0.088927	0.185056	0.168031	0.291163	0.271468	0.141391	0.17902	0.00519039	0.165648	0.11132	0.632402	0.0658384	0.217687	-0.220284	-0.0175219	0.187506	0.156354	0.177324	-0.334178	-0.110472	-0.185959	-0.104751	0.185426	-0.372633	-0.458257	0.0637428	-0.103446	-0.286438	-0.317513	0.511191	0.00863103	0.166531	-0.154302	-0.387697	-0.18495	-0.179768	-0.0969243
HPRT1	P00492	0.283494	-0.173048	-0.134819	-0.0795952	-0.0822641	-0.490738	-0.480714	-0.270192	-0.347081	-0.151396	-0.188397	-0.190868	-0.132358	-0.17803	-0.108113	-0.246513	-0.352024	-0.257711	-0.0873893	-0.279296	-0.0924042	-0.456218	-0.362622	-0.0299063	0.558496	0.0859886	-0.396548	-0.294958	-0.205423	0.371847	0.0222968	0.392855	-0.292125	-0.390728	0.170817	0.0114296	-0.318859	0.0566174	0.176687	0.200977	-0.00753713	-0.0658446	0.407089	-0.0188749	0.0462231	0.280732	0.446718	-0.026599
GOT2	P00505	0.149524	-0.104645	0.0203956	-0.21163	-0.0588693	-0.436862	-0.436345	-0.278423	-0.292608	-0.206736	-0.155364	-0.149557	-0.137518	-0.181879	0.0159047	-0.112121	-0.257222	-0.315782	-0.103622	-0.233	-0.12148	-0.405441	-0.337921	0.114964	0.211804	0.112248	-0.469394	-0.281548	-0.151784	0.464191	-0.0356527	0.34868	-0.340159	-0.352026	0.0717135	-0.0528646	-0.320677	0.200996	0.156053	0.168191	0.0517946	-0.0878478	0.327274	-0.120555	-0.0879092	0.179544	0.502093	-0.032389
EGFR	P00533;P00533-3;P00533-4	0.12356	-0.334786	-0.0607482	-0.0776167	0.106136	-0.0113033	-0.0311268	-0.113449	-0.168474	0.117966	0.133072	-0.249357	-0.204158	-0.174743	-0.267117	0.00802363	-0.194749	-0.0607468	-0.124449	-0.21485	-0.144846	-0.108233	-0.134093	0.0590043	0.176794	0.0282787	0.322108	0.0543705	0.00485917	0.244238	0.0283414	0.12718	-0.102862	0.0509378	0.223359	0.367249	-0.118284	-0.296823	-0.284698	0.455832	-0.176695	-0.120016	0.510817	0.525991	-0.126349	0.0133258	0.473976	0.545055
PGK1	P00558;P00558-2	0.10116	0.0837951	-0.0150069	-0.0598521	0.0159272	0.0199534	-0.148605	-0.101196	-0.0842838	-0.173402	-0.0274481	0.00829505	0.0438211	0.0137197	0.0769876	0.186639	-0.10173	-0.0594505	-0.0926187	-0.0804339	-0.077255	-0.109087	-0.0880354	0.00985647	0.33305	-0.0711622	-0.268299	-0.09	-0.138248	0.061742	0.0281325	0.471335	-0.0207843	-0.233778	0.0549707	-0.159534	-0.0089505	0.213292	0.166061	-0.0615563	0.230223	0.0613888	-0.0751631	-0.170732	-0.000637922	0.249173	0.0387873	-0.0805661
AK1	P00568;Q5T9B7	0.11063	-0.0394691	0.204644	0.201861	0.360406	0.195808	0.145452	-0.0456335	0.174018	0.0256598	-0.203987	-0.000792001	0.0274796	-0.0811891	-0.0951802	0.247694	-0.195676	-0.179893	-0.130364	0.0457932	-0.130786	0.469046	0.164387	0.0865131	-0.0281496	-0.155637	0.138768	0.0280065	-0.057805	-0.0155611	0.214297	0.417991	-0.0751292	0.0571653	-0.017801	0.242201	0.0368093	-0.134721	0.116661	0.206633	0.110064	0.0692751	0.0443497	-0.0894209	0.046343	0.0318589	0.0679629	0.000708767
F2	P00734	-0.408858	0.288365	0.0166731	-0.140014	-0.29984	-0.144901	0.133106	0.10137	0.191437	-0.333721	0.36062	0.113613	0.187201	0.148261	0.411282	0.33983	0.097495	0.120523	0.0251209	-0.0784911	-0.0498393	0.245109	0.206989	0.0129937	-0.188462	0.177734	0.165987	0.126974	0.0402713	-0.221654	-0.0648896	-0.314658	-0.272709	0.233628	-0.249378	-0.44692	0.128826	0.12192	-0.422627	-0.136154	0.318874	0.0241701	0.252933	-0.082283	-0.545903	-0.455363	-0.0662693	-0.126269
HP	P00738	-0.230559	0.184763	-0.159814	-0.0491318	-0.225454	-0.0011119	0.228374	0.147394	0.433041	-0.20156	0.234733	0.0378716	0.114566	0.148117	0.145368	0.192791	0.171561	0.220513	-0.048561	0.0560292	-0.0422865	0.193519	0.272787	-0.0220634	-0.199876	0.0401217	0.335713	0.16705	-0.00137087	-0.324288	-0.0143789	-0.120749	-0.0403869	0.166716	-0.106343	-0.234667	0.0550549	-0.0487222	-0.255237	-0.206365	0.0917264	0.0475093	0.00244947	-0.11665	-0.171007	-0.279225	-0.282031	-0.164236
HPR	P00739	-0.152998	0.0713286	-0.202893	0.0482288	-0.0954173	0.174653	0.382482	0.168032	0.441555	0.145794	0.086365	-0.021391	0.0133836	0.021355	-0.13968	0.0526394	0.124498	0.251362	-0.0713615	0.172716	-0.00700846	0.142662	0.173618	0.0731255	-0.219605	0.0410093	0.51144	0.232633	0.139562	-0.363875	0.0038028	-0.0593467	0.241746	0.268824	0.0473301	0.108776	0.13201	-0.349991	-0.201473	-0.130759	-0.118664	0.0108621	-0.153234	0.0683259	0.0222312	-0.245355	-0.43927	0.0845804
F9	P00740;P00740-2	-0.384537	0.335233	-0.0620656	-0.330791	-0.22923	-0.168051	0.0491846	0.0444219	0.105057	-0.428219	0.391535	0.0107729	0.190237	0.172816	0.457269	0.374376	0.157064	0.0696158	0.104928	-0.105921	-0.0225117	0.309758	0.331328	-0.064918	-0.150502	-0.124849	0.0793062	-0.0147546	-0.110647	-0.109972	-0.00720204	0.147322	-0.255736	0.170674	-0.250709	-0.52538	-0.00562464	0.279829	-0.343607	-0.0783863	0.341402	0.0809982	0.220524	-0.200195	-0.50575	-0.259265	0.169365	-0.1613
F10	P00742	-0.259831	0.116613	0.0657956	-0.302087	-0.322955	-0.257702	-0.214343	0.000205185	0.00906209	-0.232947	0.249127	0.0307858	0.0913072	0.0858522	0.406951	0.107114	0.0230554	0.0286906	-0.0343867	-0.070805	-0.116228	0.202494	-0.0488585	0.0281838	-0.119539	-0.0780155	-0.194677	-0.0328042	-0.0262896	-0.0804083	-0.0369662	-0.158122	-0.312927	-0.189169	-0.268697	-0.508299	0.0267875	0.133235	-0.241228	-0.234621	0.234471	-0.080372	0.372644	-0.233719	-0.465629	0.0089027	0.148671	-0.307144
PLG	P00747	-0.555862	0.382004	-0.0757283	-0.343683	-0.286018	-0.29714	-0.0289939	0.098648	0.0755513	-0.489928	0.521071	0.0667669	0.276486	0.200978	0.559132	0.487578	0.136032	0.0656968	0.0579441	-0.114605	0.0119669	0.308638	0.228398	-0.0419296	-0.216711	-0.0171819	0.0465953	0.048125	-0.0381338	-0.122308	-0.0480573	0.0185318	-0.335624	0.0979091	-0.359466	-0.615802	0.0706414	0.285556	-0.378623	-0.202596	0.362496	0.13159	0.390482	-0.283436	-0.580383	-0.399799	0.13661	-0.068096
F12	P00748	-0.29389	0.0581357	0.0648058	0.0289307	-0.144867	0.329486	0.373411	0.218832	0.393946	0.0347663	0.34439	0.00755216	0.00973012	-0.0145415	-0.0342418	0.236335	0.10743	0.246745	0.0296131	0.0621238	0.0151798	0.331828	0.210275	0.0835966	-0.353958	0.191031	0.69196	0.337316	0.221017	-0.353622	-0.0179972	0.217493	0.0852614	0.363368	0.145361	0.0912458	0.157322	-0.424937	-0.526815	-0.00905793	-0.0380072	-0.0104309	0.206534	0.39825	-0.376317	-0.136899	-0.181256	0.243353
CA1	P00915	0.0787457	-0.0796784	0.00333991	0.279751	0.440823	0.120293	0.118163	0.162324	0.0809856	-0.0174348	-0.0492792	-0.0958751	0.225376	0.19134	-0.0648372	0.212013	-0.0647045	-0.105883	-0.0435815	-0.0461732	0.113154	-0.170826	0.204071	-0.0230482	0.0923434	-0.0440446	0.0193769	-0.0264771	-0.00773466	0.16889	0.0484076	-0.360319	-0.134976	-0.00624032	0.0943996	0.11658	0.254022	0.09827	0.441637	0.138609	0.186897	0.471906	-0.134148	-0.169034	0.302535	-0.0796658	0.0312238	0.0751903
CA2	P00918	0.125423	-0.0907565	0.434143	0.371642	0.352728	0.178817	0.254284	0.281905	0.235868	-0.0258576	-0.0370784	-0.0230302	0.232602	0.204568	-0.0725047	0.281307	-0.0877269	-0.0341732	-0.0292429	0.0368613	0.0500882	-0.123726	0.28391	-0.0740582	-0.121036	0.00413564	0.0320297	0.0565516	0.0137903	0.0505286	0.258835	-0.129238	-0.0652998	0.0294756	-0.270386	0.153976	0.283604	0.0838659	0.48829	0.14712	0.11615	0.482897	-0.18478	-0.223461	0.366347	-0.214683	-0.105801	-0.0761057
SERPINC1	P01008	-0.405342	0.148716	0.171418	-0.0548385	-0.115955	0.237271	0.285701	0.179978	0.236027	-0.0608153	0.389857	-0.0109456	0.128361	-0.0147162	0.0751497	0.267711	0.0467251	0.234807	0.00702998	0.00976228	0.000669488	0.268049	0.133996	0.183835	-0.292691	0.125412	0.693145	0.290361	0.194216	-0.268001	-0.00633976	-0.0120029	-0.023642	0.407884	-0.114193	-0.0996318	0.22233	-0.361271	-0.60395	-0.0072826	0.151167	0.0627785	0.404786	0.314358	-0.546744	-0.262433	-0.0240166	0.23373
SERPINA1	P01009	-0.501659	0.377784	0.162428	-0.106287	-0.0903499	-0.0423534	0.269138	0.279826	0.270609	-0.304238	0.366835	0.210995	0.22841	0.211403	0.44051	0.366911	0.304436	0.250187	0.103863	0.113851	0.0723864	0.428697	0.25807	0.0625854	-0.207662	0.028969	0.209371	0.260265	0.195015	-0.241224	-0.0659749	-0.211105	-0.219126	0.556837	-0.329884	-0.337902	0.285469	0.0467739	-0.337984	-0.196224	0.385103	0.05329	0.197781	-0.109725	-0.580498	-0.373511	-0.0902727	-0.000810746
SERPINA3	P01011	-0.143319	0.315177	-0.0208363	0.0550416	0.0214878	0.000498766	0.342754	0.228508	0.288523	-0.117425	0.0760346	0.136552	0.14249	0.25851	0.186043	0.277013	0.32238	0.200238	0.0754203	0.148336	0.0709639	0.264299	0.403794	-0.156735	-0.207597	-0.0684258	0.157501	0.113036	0.0611138	-0.284275	-0.0437354	-0.0654709	0.0194428	0.556138	-0.149322	-0.060099	0.0592307	0.0958883	0.0110919	-0.0952538	0.190802	0.0748244	-0.304779	-0.201786	-0.0840158	-0.244953	-0.239274	-0.207827
AGT	P01019	0.197247	-0.147556	-0.00255227	0.130154	0.523338	0.1086	0.0192198	-0.0080217	-0.00839681	0.143418	-0.295179	-0.0961567	-0.011538	-0.00519831	-0.158892	-0.023176	-0.0215509	-0.0985778	-0.0769711	0.0555463	-0.0515588	-0.0844301	-0.118439	0.138278	-0.243386	-0.0811933	-0.0779388	-0.0906375	-0.0769683	0.23885	0.00163943	-0.156385	0.0712435	-0.00757376	0.140669	0.242991	0.127908	-0.100102	0.527231	0.0603875	-0.0113715	-0.00606326	-0.207525	-0.122039	0.270555	0.0348927	0.0397372	-0.00756642
A2M	P01023	0.0699318	-0.0445857	0.160561	0.104011	-0.240672	0.0664755	0.0360561	-0.00125298	-0.00160218	0.0932497	0.0211822	0.0353027	-0.0676751	-0.125223	-0.0798311	0.143564	-0.0241912	0.110325	-0.141689	0.0485716	-0.0476943	-0.030211	-0.0633336	0.0827912	0.144005	-0.00866627	-0.0140581	0.0581479	0.18849	-0.149479	0.0597068	-0.0591521	-0.027316	0.0905062	0.127606	0.112149	0.169258	-0.155464	-0.164475	0.190898	0.0723112	-0.0832661	0.0758802	0.259919	-0.140488	0.323915	0.0132857	0.0562708
C3	P01024	-0.369697	0.197283	0.116086	-0.0786882	-0.232302	0.214372	0.361903	0.231744	0.431092	0.00449378	0.457972	0.107286	0.173128	0.0768225	0.193786	0.363935	0.144378	0.334965	0.0346365	0.146236	-0.00646406	0.408666	0.198376	0.126488	-0.227806	0.180187	0.5289	0.25805	0.220952	-0.432281	0.00652589	-0.219485	-0.0180635	0.433835	-0.0135505	-0.129816	0.227106	-0.290331	-0.516671	-0.171598	0.169374	0.0245168	0.191418	0.24929	-0.534167	-0.144228	-0.262026	0.129092
C5	P01031	-0.109538	0.116813	0.0791913	0.113263	-0.137345	0.313384	0.431014	0.184785	0.351662	-0.00413856	0.282353	-0.057979	0.0836472	-0.00503759	-0.0907422	0.361302	0.052042	0.303912	0.0722387	0.0578957	0.122559	0.26522	0.361066	-0.0522215	-0.139145	0.246543	0.680238	0.280647	0.153607	-0.300148	0.0256174	0.196347	0.083287	0.539135	0.0821457	0.0964504	0.0258689	-0.388567	-0.381255	0.112571	-0.00386053	0.0607172	0.0824443	0.274218	-0.232215	-0.260477	-0.132141	0.23803
TIMP1	P01033;Q5H9A7	-0.116223	0.0044522	0.211801	0.0883519	0.122198	0.0143469	0.0240671	-0.0562952	-0.0179393	0.00801122	-0.104046	-0.029549	-0.013415	0.0254615	0.0935222	0.157561	0.0437733	-0.0574175	-0.0155316	0.0574699	0.0324832	0.246903	-0.0249589	0.094209	-0.0288242	0.0157412	-0.0249285	-0.0115671	-0.043628	-0.0914783	-0.0233389	-0.251232	-0.0841329	0.0954992	-0.184611	-0.0890401	0.156938	-0.00651205	-0.0523467	-0.0411962	0.176456	0.00693031	0.0282144	-0.0720316	-0.145261	-0.0576207	0.0513537	-0.0883761
CST3	P01034	0.311884	-0.0958684	-0.105757	0.0326813	0.211251	-0.347298	-0.154585	-0.0821244	-0.180556	-0.152381	-0.350898	0.0720382	-0.168263	0.0164394	-0.0660566	-0.027395	-0.0127996	-0.290249	-0.025619	-0.113737	-0.0357379	-0.139204	-0.119255	-0.035671	0.201928	-0.106543	-0.481938	-0.240691	-0.102019	0.357293	-0.0762913	-0.0611521	-0.186857	-0.228134	0.157965	0.143184	-0.163337	0.373154	0.613506	0.154279	-0.0312742	-0.160947	-0.21829	-0.216386	0.376302	0.305611	0.215532	-0.194517
CST4;CST1	P01036;P01037	0.0117468	-0.0415271	0.217827	0.0671568	-0.0502363	0.0116532	-0.0401843	0.0714262	-0.0362422	0.078187	0.136343	-0.0678227	0.0959349	0.0172656	-0.135327	0.0660177	-0.0635708	0.184592	-0.105778	0.0148979	0.00655449	-0.20868	-0.0809293	0.176513	-0.0408752	0.312984	0.212377	0.0373842	0.140044	-0.0430798	-0.0532694	-0.438394	0.0216585	-0.00387528	0.0745336	0.087022	0.164284	-0.142287	-0.238202	0.0293939	-0.0730769	0.152716	0.0271153	0.223264	-0.157394	-0.196766	0.0108829	0.209983
KNG1	P01042	-0.249214	0.0495922	0.0313334	0.125668	-0.0759171	0.382905	0.539759	0.220161	0.416015	0.183787	0.262304	0.0505132	0.00672391	-0.108867	-0.150148	0.195196	0.110209	0.254964	0.00234014	0.173014	0.0776871	0.379605	0.227677	0.0958032	-0.335115	0.0675899	0.810635	0.389333	0.290002	-0.340171	0.0183924	0.135596	0.257567	0.475888	0.0685936	0.260988	0.21679	-0.484542	-0.489736	0.0578089	-0.187706	-0.0248186	0.0853536	0.412031	-0.236	-0.243416	-0.293758	0.357684
KNG1	P01042-2	-0.207013	0.201476	0.010546	0.0811695	-0.0714956	0.235667	0.615224	0.301774	0.594944	0.107629	0.125469	0.191096	0.0448215	-0.0100944	-0.11183	0.161969	0.222958	0.337217	0.0281948	0.249547	0.0885532	0.424133	0.224715	0.154956	-0.325697	-0.00246872	0.511038	0.291391	0.136621	-0.48157	0.036802	0.225051	0.222197	0.407221	-0.0745983	0.184196	0.241427	-0.374093	-0.166187	-0.214901	-0.0318925	-0.053354	-0.239449	-0.00251148	-0.0665522	-0.365616	-0.601487	0.0142102
PENK	P01210	0.35847	-0.264596	0.18513	0.208405	0.375321	0.333921	0.244153	0.00943225	0.0323437	0.278453	-0.316047	0.0538246	-0.149717	-0.137478	-0.300716	-0.099798	-0.0224865	0.0342477	0.100316	0.140198	-0.0571723	-0.111116	-0.029532	0.155006	0.0740194	0.0234585	0.0486586	0.006572	0.00157421	-0.112769	0.119985	-0.0796232	0.343614	0.0714702	0.245452	0.553736	0.0142416	-0.198734	0.474172	-0.0258005	-0.169541	-0.111978	-0.488414	0.113755	0.481149	-0.0419384	-0.176139	0.241421
PDYN	P01213	0.0587445	-0.0752304	0.0865597	-0.0981754	0.119363	-0.0912692	0.00559407	-0.13451	-0.00829991	-0.0814624	-0.0298355	-0.132495	-0.0837246	0.011511	-0.0380932	0.136154	-0.0305954	-0.0849504	-0.018508	-0.0589277	0.0671709	-0.0425494	0.160989	-0.040261	-0.143851	0.0607641	-0.10361	-0.0755948	-0.03295	-0.0161571	0.102573	0.0437773	-0.0786376	0.0194028	-0.0574457	0.0475731	-0.190155	0.214934	0.139384	0.117239	-0.0866208	0.0151236	0.039237	-0.0478955	0.116348	0.0132193	0.140369	-0.109416
CALCA	P01258;P01258-2;P06881	-0.027654	0.0965391	0.199522	0.188976	0.353591	0.274972	0.385494	0.130898	0.258939	-0.0408517	0.0543476	0.113684	0.0291566	0.054013	0.0524879	0.172773	0.173359	0.0370097	0.055119	0.182247	0.0300141	0.273881	0.28684	-0.0362976	-0.0646323	-0.105243	0.211688	0.197927	0.0653882	-0.232707	0.320189	0.253213	0.192614	0.288666	-0.142509	0.183451	0.147762	0.031918	0.102223	0.0210956	0.0691121	0.0381402	-0.273442	-0.0923123	0.124067	-0.244407	-0.116485	0.0372645
VIP	P01282;P01282-2	-0.21468	0.163635	0.185512	0.0953209	-0.0603702	-0.0895825	-0.122138	0.142388	-0.0805529	-0.064511	0.16143	0.102455	0.036163	0.0100417	0.221022	0.00908663	-0.0216232	0.0745934	0.104563	-0.0399033	-0.0787217	-0.904678	0.0541767	0.105878	0.00757293	-0.0321032	0.180806	0.0523825	0.132631	-0.0933423	0.0377026	-0.459412	-0.0610121	0.175173	0.0343575	-0.125963	0.100132	-0.0688402	-0.179268	-0.0723281	0.0951782	0.0256071	0.124545	0.127221	-0.210263	0.0695788	-0.0398985	0.030925
NPY	P01303	0.298569	-0.0607255	-0.000677025	0.0858487	0.118823	-0.10174	-0.0560049	-0.0139401	-0.0381645	0.0197247	-0.248018	0.0595578	-0.0835601	0.0948089	-0.073889	-0.0941548	0.0892847	-0.146561	0.0645957	0.0247265	0.000915268	-0.213793	0.0177915	-0.2113	0.0396977	0.0562678	-0.342299	-0.123144	-0.266527	0.0792905	-0.0443362	-0.133013	0.215666	-0.108113	0.0541047	0.298205	-0.149884	0.193918	0.678997	0.0684063	-0.205973	-0.0341518	-0.40948	-0.336905	0.629138	0.0574761	-0.0798283	-0.248717
IGF2	P01344;P01344-2;P01344-3	-0.200952	0.298922	-0.162228	-0.172971	0.00338513	-0.215833	-0.0223983	0.00172104	0.0291206	-0.316009	0.0468657	0.174658	0.125893	0.173057	0.343149	0.120242	0.310024	-0.115757	0.00695247	-0.0613308	0.0982784	0.299311	0.284658	-0.0722962	-0.144739	-0.174577	-0.385824	-0.124567	-0.102177	0.00964384	-0.012077	0.533838	-0.189195	-0.0980279	-0.29988	-0.326254	0.107369	0.630013	0.132581	0.00927079	0.296466	0.0842527	-0.15629	-0.512855	-0.0671083	0.046738	0.0399352	-0.354307
IGKV1D-33;IGKV1-33	P01593;P01594	-0.150356	0.283764	0.0941372	0.134843	-0.0645966	0.345504	0.505143	0.608079	0.40866	0.0815773	0.271707	0.157414	0.37658	0.560747	0.176822	0.279504	0.412449	0.423287	0.183042	0.640725	0.0832689	0.518554	0.317259	-0.0826572	-0.237512	-0.0948014	0.325817	0.513686	0.340016	-0.431595	-0.0265525	0.0626654	0.362693	0.370986	-0.0617945	0.0510214	0.146453	-0.09948	-0.105742	-0.112507	-0.0325587	0.404313	-0.267683	0.08382	0.026254	-0.0905559	-0.325648	0.0231382
IGKV1-39;IGKV1D-39	P01597;P04432	-0.165281	0.160505	-0.0126623	0.116573	0.0353701	-0.00424602	0.199032	0.200225	0.111253	-0.204075	0.172422	0.207896	0.309276	0.371163	0.322646	0.372348	0.272577	0.219906	0.11873	0.26141	0.0336855	0.372666	0.10448	-0.0912828	-0.139142	-0.0426095	-0.160098	0.0774613	0.145057	-0.227437	0.0209169	0.310552	0.0549823	0.0932631	-0.281401	-0.169363	-0.0468983	0.133301	-0.0034936	-0.121969	0.200171	0.201815	-0.109323	-0.231561	-0.167157	-0.0643152	-0.0795946	-0.314243
IGKV1-17	P01599	-0.228226	0.269335	-0.151661	0.0352203	0.0471842	0.179109	0.403287	0.404874	0.376591	0.0720812	0.266356	0.256387	0.574508	0.416483	0.287987	0.124134	0.40211	0.357958	0.169972	0.538118	0.109447	0.502406	0.363446	-0.0412361	-0.312282	-0.0506391	0.184757	0.230134	0.131075	-0.350331	0.0416455	0.193625	0.451876	0.209757	0.00428908	-0.000667364	0.0938358	0.0456673	-0.0159717	-0.19848	0.103142	0.619871	-0.306039	-0.137145	-0.0238631	-0.166938	-0.382399	-0.00938742
IGKV1D-16	P01601	-0.207494	0.178926	0.0473949	0.0161949	0.053902	0.372885	0.200779	0.351207	0.244779	0.169992	0.343665	0.0140761	0.742041	0.395182	0.166521	0.0254997	0.328042	0.437032	0.142365	0.686862	0.338248	-0.0246843	0.226154	0.0576587	-0.526856	0.0872504	0.22416	0.044002	0.311374	-0.269608	-0.0296195	0.0579769	0.752684	-0.00467841	-0.0545306	-0.0610235	0.185298	0.0256279	-0.166942	-0.206829	-0.100116	0.866596	-0.19985	-0.0284644	-0.163379	-0.189951	-0.381146	-0.232488
IGKV1-5	P01602	-0.211904	0.265703	-0.0848308	0.0490229	-0.0953451	0.191228	0.44864	0.486004	0.393784	-0.0300579	0.355352	0.185138	0.433717	0.318548	0.231279	0.344109	0.330125	0.454309	0.135498	0.472255	0.0812087	0.415371	0.263915	0.0788878	0.102492	-0.048382	0.3271	0.345148	0.337068	-0.459102	0.0396391	-0.0836481	0.271402	0.325365	-0.170365	-0.0348387	0.320303	-0.207371	-0.237171	-0.247624	0.16057	0.392757	-0.149433	0.108971	-0.208963	-0.276389	-0.414695	0.151168
IGKV3-20	P01619	-0.290044	0.160211	0.248201	0.106802	-0.0559626	0.295605	0.520431	0.458486	0.461411	0.181044	0.383146	0.244376	0.323516	0.279889	0.180395	0.147764	0.312224	0.523575	0.167724	0.438187	0.0785941	0.540649	0.335984	0.0998319	-0.162666	-0.0790356	0.469296	0.409259	0.234313	-0.503974	0.0404689	-0.203077	0.357976	0.312878	0.104165	0.101105	0.301777	-0.280019	-0.23558	-0.235684	0.114604	0.420165	-0.160187	0.0972634	-0.15268	-0.236535	-0.504679	0.167119
IGKV3-15	P01624	-0.342242	0.225834	0.214983	0.118389	-0.12052	0.489133	0.569483	0.434967	0.467231	0.103297	0.381919	0.188925	0.302794	0.35339	0.238854	0.295662	0.331246	0.531108	0.163373	0.472877	0.0407159	0.685544	0.361387	-0.014379	-0.234303	-0.0527142	0.412284	0.621706	0.402113	-0.537842	0.022105	-0.287394	0.217028	0.419137	-0.0834221	-0.045057	0.261697	-0.197052	-0.287365	-0.192318	0.0848872	0.212111	-0.186866	0.169892	-0.198434	-0.216039	-0.441095	0.120138
IGLV1-47	P01700	-0.253163	0.249566	0.296238	0.0490589	-0.0307144	0.245361	0.418349	0.401209	0.303171	-0.0578937	0.364703	0.216078	0.439304	0.443171	0.528518	0.32665	0.430564	0.4836	0.193204	0.387062	0.0839768	0.457625	0.318032	-0.163933	-0.193123	-0.0853084	0.109568	0.349066	0.12121	-0.417522	-0.0219564	-0.592279	0.133505	0.305038	-0.21446	-0.297064	0.281593	0.0680282	0.0127478	-0.327561	0.222236	0.291134	-0.223471	-0.201553	-0.181571	-0.179796	-0.293691	-0.0740424
IGLV1-51	P01701	-0.191881	0.197629	-0.058546	0.0521417	-0.0496488	0.08198	0.184644	0.419641	0.241786	-0.0274361	0.413627	0.0700459	0.797487	0.604853	0.353048	0.0856995	0.366537	0.386234	0.316106	0.560749	0.310786	0.359962	0.323849	-0.119333	-0.0932697	-0.0193802	0.0830612	0.126136	0.186666	-0.261864	-0.0338613	-0.0779099	0.56418	0.0865688	-0.112931	-0.102612	0.096366	0.171106	-0.0722441	-0.106331	-0.00156498	0.908079	-0.168383	-0.0647622	-0.0705962	-0.076654	-0.252794	0.020434
IGLV2-14	P01704	-0.00961677	0.143936	0.131541	-0.0112505	-0.0728508	-0.100268	-0.0421322	0.480609	-0.0685179	-0.0697192	0.107197	0.04068	0.163705	0.688143	0.303487	0.146898	0.263866	0.200217	0.142321	0.204862	0.059435	-0.0550092	0.0206154	-0.109341	-0.352307	0.0139815	-0.0488769	0.249548	0.0251663	-0.157102	-0.0698229	0.215197	-0.0932126	-0.0147549	-0.239766	-0.231352	-0.0606322	0.0947206	0.0591904	0.0266901	0.129162	0.421247	-0.0526209	-0.187614	0.0226491	-0.043494	-0.00842709	-0.316934
IGLV3-19	P01714	-0.279309	0.217001	0.154145	-0.135042	-0.119795	0.067523	0.198813	0.374544	0.280074	-0.139468	0.511913	0.128476	0.569733	0.502172	0.452246	0.364267	0.315359	0.405843	0.174442	0.418209	0.0364417	0.539938	0.304485	-0.0889532	-0.400482	-0.058333	0.123335	0.303473	0.0421106	-0.300721	-0.0263567	0.14776	0.169871	0.175324	-0.191708	-0.212978	0.108739	0.0314546	-0.104746	-0.144751	0.177244	0.528246	0.0884079	-0.114285	-0.187283	-0.0422714	-0.041044	0.105823
IGLV3-25	P01717	-0.332737	0.322427	0.0474988	-0.113271	-0.164478	0.0708739	0.281854	0.331941	0.265281	-0.105676	0.398912	0.24365	0.314737	0.356999	0.386021	0.308004	0.305374	0.343416	0.056851	0.131861	0.122474	0.49264	0.210902	0.0247297	-0.209	0.00203527	0.122394	0.286275	0.24445	-0.283272	-0.0186377	0.0696604	-0.0297857	0.204987	-0.248321	-0.223304	0.323541	0.00321007	-0.261223	-0.196086	0.237264	0.238956	0.0580752	-0.0446424	-0.307314	-0.222124	-0.201726	0.027499
IGLV6-57	P01721	-0.167748	0.119842	0.392788	0.188458	0.0417149	0.255869	0.543579	0.380729	0.512944	0.0129574	0.152625	0.149476	0.114751	0.25109	0.020471	0.250891	0.321941	0.241642	0.141907	0.466471	0.0414115	0.186085	0.228599	-0.00457753	-0.22235	0.0901669	0.350242	0.393358	0.281422	-0.429117	0.117243	0.356871	0.235655	0.479184	-0.131241	0.172803	0.114346	-0.193953	-0.0711677	-0.0961583	-0.0554896	0.113981	-0.284224	0.0442176	0.00468302	-0.00889655	-0.410298	0.00918402
IGHV1-69	P01742	-0.349859	0.301976	-0.323119	-0.0641084	0.031543	-0.0756264	0.163028	0.319258	0.129057	-0.246392	0.227248	0.234691	0.297062	0.371983	0.446102	0.388476	0.370155	0.249498	0.0428066	0.131901	0.03375	0.177713	0.313426	0.0922453	-0.0784792	-0.103494	0.00609041	0.155592	0.0569276	-0.278227	-0.0609195	-0.113413	-0.107462	0.0694522	-0.187681	-0.3266	0.170435	0.257297	-0.0784741	-0.231834	0.46927	0.14818	-0.0393707	-0.188339	-0.303434	-0.264897	-0.13569	-0.180181
IGHV1-46	P01743	-0.297202	0.168042	0.0965447	-0.0291024	-0.109876	0.270929	0.061908	0.420252	0.0651419	-0.0787227	0.467706	0.124205	0.687506	0.478572	0.528615	0.0910511	0.350998	0.406898	0.508677	0.632544	0.165731	0.277632	0.162131	-0.0861078	-0.00971744	-0.0199413	0.0187497	0.126988	0.0951564	-0.253506	-0.0152688	-0.447819	0.479375	-0.0673467	-0.150149	-0.321484	0.0960983	0.0684125	-0.0912078	-0.2644	0.103175	0.663145	-0.00479108	-0.0801137	-0.192136	-0.145586	-0.255737	-0.00318569
IGHV3-30;IGHV3-30-5	P01768;P0DP03	-0.33523	0.389861	0.229009	-0.100453	-0.0881214	0.0798754	0.354743	0.421379	0.317645	-0.223438	0.432459	0.339204	0.514664	0.554186	0.679584	0.496194	0.500376	0.4708	0.239908	0.311864	0.0600707	0.579436	0.378564	-0.133436	-0.252903	-0.0927813	0.0081454	0.287381	0.0803229	-0.432688	-0.0653213	-0.4688	0.0112126	0.223625	-0.260952	-0.400368	0.165979	0.127226	0.0143506	-0.388171	0.337911	0.348631	-0.181475	-0.334022	-0.197596	-0.225991	-0.279462	-0.350358
IGHV3-7	P01780	-0.32591	0.425724	0.249076	-0.0984472	-0.107165	0.0113819	0.276066	0.43968	0.258534	-0.277888	0.407258	0.229733	0.411709	0.613644	0.612961	0.466096	0.423077	0.316008	0.205204	0.293941	0.151846	0.474902	0.388384	-0.255093	-0.277449	-0.060919	-0.0185708	0.236715	0.0485565	-0.283369	-0.0291176	-0.0423099	0.0214096	0.167345	-0.254319	-0.348275	0.0534886	0.374058	0.0201679	-0.180783	0.233381	0.369942	-0.214914	-0.374717	-0.134132	-0.190963	-0.134033	-0.231884
IGHV2-70	P01814	-0.0969955	0.000628844	0.0690288	0.218649	0.148869	0.439303	0.512353	0.225994	0.384443	0.370004	0.0329619	0.10854	0.000726135	0.0140986	-0.19901	0.0964591	0.230122	0.299376	0.00511922	0.280776	-0.0129292	0.170202	0.20275	0.0931482	-0.346509	0.0331445	0.511614	0.373917	0.204234	-0.335116	0.0573381	-0.271031	0.290174	0.364795	0.00876723	0.356359	0.196481	-0.45745	-0.0695264	-0.0755228	-0.15872	0.000525754	-0.22815	0.196477	0.0879582	-0.402811	-0.435585	0.181633
IGHV2-5	P01817	-0.164333	0.14211	-0.0334432	0.0475762	-0.146688	0.0586536	0.0275171	0.203402	0.0716422	0.123781	0.245477	0.120893	0.283306	0.207292	0.289232	0.158538	0.223937	0.203493	0.129045	0.194542	0.159198	0.0336076	0.145963	0.0753717	0.0119958	-0.144454	0.0877792	0.143159	0.0791042	-0.205931	-0.00765587	-0.15258	0.194087	0.0208631	-0.109286	-0.274977	0.198458	0.0278206	-0.171731	-0.282483	0.172604	0.206753	-0.106471	0.009069	-0.247265	-0.048163	-0.202282	-0.174544
PIGR	P01833	0.101378	-0.087617	-0.213867	0.259279	0.107294	0.0353296	0.0177275	-0.0247784	0.0471881	0.202635	-0.0994478	-0.103532	0.0758303	-0.0849962	-0.155955	-0.157642	-0.00701678	-0.0497157	-0.103126	0.311219	0.0139756	-0.0968347	0.00518387	-0.0415134	0.142841	-0.0975333	0.0803833	-0.00378986	0.198122	0.0322433	-0.0686436	-0.239202	0.253637	0.0853391	0.0811752	0.101215	0.232137	-0.0758705	-0.0750582	0.193113	-0.244601	0.21345	-0.0375105	0.0942442	0.0602299	0.0154171	-0.0805247	-0.0434163
IGKC	P01834	-0.48046	0.329233	0.0688724	-0.123026	-0.113325	0.0173128	0.191559	0.285113	0.175903	-0.20608	0.445277	0.185829	0.294315	0.239243	0.534788	0.439358	0.237524	0.287276	0.151679	0.246013	-0.00129537	0.421621	0.231911	-0.0467202	-0.246679	0.0750434	0.047489	0.222617	0.0790423	-0.311853	0.0793094	-0.226159	-0.0168793	0.161078	-0.260292	-0.329801	0.18855	0.0702693	-0.200829	-0.302585	0.370821	0.228375	0.034036	-0.110585	-0.321341	-0.358632	-0.121726	0.000460241
IGHG1	P01857	-0.387996	0.349796	0.00157598	0.0189015	0.043425	0.217674	0.411413	0.434827	0.310805	-0.1489	0.455553	0.0975678	0.561213	0.482863	0.463775	0.426886	0.418737	0.39055	0.147744	0.454359	0.0249109	0.403497	0.441564	0.00273284	-0.251616	-0.0960468	0.303995	0.373691	0.204201	-0.352054	0.00786921	-0.040487	0.230693	0.338213	-0.206702	-0.198207	0.173498	0.00458965	-0.151271	-0.185549	0.23753	0.454399	-0.096061	0.00317203	-0.224123	0.0238778	-0.201344	0.0997004
IGHG2	P01859	-0.425037	0.33744	0.120294	-0.160325	-0.235029	-0.123321	0.122704	0.272275	0.155592	-0.348267	0.556766	0.143454	0.332471	0.303034	0.625027	0.561339	0.222638	0.37947	0.10406	0.0792627	0.0242091	0.347667	0.192877	-0.000645754	-0.141286	-0.0398263	0.0307322	0.224204	0.171551	-0.256728	-0.0325784	-0.21288	-0.287688	0.0935565	-0.29722	-0.534191	0.128722	0.107232	-0.353068	-0.283682	0.396887	0.101058	0.181444	-0.103968	-0.519	-0.322265	-0.097763	-0.0808103
IGHG3	P01860	-0.229609	0.154203	0.0869433	0.0525775	-0.0677628	0.181106	0.284336	0.13051	0.361727	0.0601316	0.169439	-0.0262514	0.0517409	0.0328563	-0.0525191	0.289408	0.125238	0.15097	0.0275266	0.164892	0.059751	0.343667	0.15962	-0.0737627	-0.19518	-0.0897521	0.460376	0.25321	0.151718	-0.228027	0.129148	0.154779	0.246659	0.301637	0.0347439	0.102677	0.0987215	-0.247503	-0.222752	-0.0460927	-0.182573	0.101481	-0.106012	0.219816	-0.10912	-0.170845	-0.263344	0.303427
HLA-DRB1	P01912;Q5Y7A7	-0.202523	0.232661	-0.148774	0.415086	0.0142389	-0.0215941	0.111534	-0.00189879	0.0778376	0.0296176	-0.132964	0.0762125	-0.0664463	-0.0626957	-0.0666224	-0.149082	-0.173415	0.0118006	-0.102468	0.134208	0.175083	0.170281	-0.0234917	0.103381	-0.14627	0.0354371	0.194439	-0.0133242	0.0725842	-0.0409009	-0.0938354	0	-0.139959	0.174398	-0.203701	-0.119014	0.0880072	-0.198953	-0.222832	-0.100383	-0.0466568	-0.150632	0.236168	-0.00508815	-0.159411	0	-0.122991	-0.0315863
HBD	P02042	0.128895	-0.0832528	0.102305	0.241141	0.531257	0.058507	0.0905141	0.2031	0.069613	-0.0844406	-0.10896	-0.086561	0.242961	0.174203	-0.0649119	0.247198	-0.141863	-0.127778	-0.0398517	-0.0972724	0.0684939	-0.282351	0.230756	-0.0432119	0.276028	-0.0472101	-0.0479909	-0.114737	-0.0726084	0.254928	0.20961	-0.974379	-0.183321	-0.0395716	-0.0188988	0.109696	0.489379	0.116959	0.438971	0.327496	0.2403	0.662131	-0.149371	-0.196419	0.382269	-0.0606782	0.112818	-0.134962
HBE1	P02100	0.0961232	-0.00567856	0.156705	0.153536	0.143779	0.0458034	0.028653	0.100093	-0.000771647	-0.0513966	-0.0494451	-0.0742597	0.021632	0.0424678	0.0101132	0.208334	-0.0665517	-0.0643587	0.0320704	-0.0214389	-0.0136727	-0.221564	0.161677	-0.135297	-0.151195	-0.0765969	-0.0211259	-0.0228774	-0.000131555	0.0996553	-0.0192568	-0.232443	-0.0985587	-0.00379258	-0.200965	0.0415232	-0.0350994	-0.0362158	0.238444	0.146348	0.140553	0.0562131	-0.112277	-0.118038	0.222165	-0.096757	-0.0520098	-0.23544
COL1A1	P02452	0.0453734	0.00688414	0.313632	0.0487494	0.0723778	0.00786029	0.0408701	-0.0523953	0.010883	0.0370822	-0.0693647	-0.0316319	-0.0372204	-0.0741603	-0.0657124	-0.0797814	-0.00178092	-0.0123355	-0.00783685	-0.00997568	0.0112679	0.202058	0.100768	0.0490593	-0.112098	-0.0287572	0.0214208	0.00463762	-0.0270953	-0.0908661	0.925014	0.119732	0.40146	-0.0279024	0.153119	0.100856	-0.0465198	0.0153539	0.0209047	0.0473509	-0.0483227	-0.0165423	-0.0814366	-0.00283313	0.0562509	-0.0375802	0.0163991	7.66865e-05
COL2A1	P02458;P02458-1	0.0793888	-0.0464687	0.319782	0.110273	0.145838	0.0825789	0.0870947	-0.0665527	0.0264086	0.0770885	-0.0987069	-0.0619477	-0.0278619	-0.0696102	-0.0957184	-0.0707679	-0.0048296	-0.0182901	-0.0171468	0.007081	0.0720295	0.096931	0.120468	0.0513577	-0.21916	-0.0260249	0.084287	0.0414182	-0.0414171	-0.116138	0.920497	0.0996203	0.398157	-0.0117699	0.210613	0.160618	-0.0395125	-0.0186063	0.0806647	0.053536	-0.0570499	-0.00634679	-0.106344	0.00453656	0.105962	-0.0466233	0.00808772	0.0212861
COL3A1	P02461	0.0168903	0.0677693	0.32098	-0.0373254	0.0127024	-0.0652233	-0.0731933	-0.0932514	-0.0591866	-0.0837025	-0.0339953	-0.0245298	-0.0178396	-0.0343357	0.0496275	-0.065791	-0.0191937	-0.0716459	-0.00609997	-0.0519197	0.104441	0.145032	0.108904	0.00849591	-0.197318	-0.0266216	-0.108265	-0.0400962	-0.076335	-0.0415619	0.896164	0.126908	-0.274168	-0.0856429	-0.260988	-0.0481382	-0.092643	0.132703	0.0162793	0.0359753	0.035836	-0.00725128	-0.0231083	-0.11214	-0.00728702	-0.0485837	0.105099	-0.0623601
COL4A1	P02462;P02462-2	0.377149	-0.0449241	-0.475801	0.444395	0.0637732	0.0688166	-0.350771	-0.360994	-0.231444	0.201859	-0.374156	-0.217187	-0.0865403	-0.253958	-0.314619	-0.279997	-0.310445	-0.217676	-0.151904	-0.133963	0.190218	-0.263555	-0.249706	-0.314997	0.290571	-0.364393	-0.238999	-0.220637	-0.401217	0.215076	-0.363405	0	0.13412	-0.213466	0.0587125	0.0519317	0.0390005	-0.243303	0.50367	0.212369	0.157144	0.0372982	-0.153718	-0.181941	0.666326	0	0.0840966	0.146272
KRT14	P02533	0.151823	-0.0117911	0.225826	0.0876913	0.0806461	-0.0792159	0.0181789	-0.0977548	0.0397833	0.0530114	-0.126868	-0.0195306	-0.067036	-0.0591232	-0.0855744	-0.0491131	0.0380266	-0.147508	0.0121739	0.0295925	-0.0237245	-0.177443	0.107396	0.0209326	0.0854256	-0.000924383	-0.0818662	-0.11463	-0.149317	-0.089027	0.211616	0.312913	0.23887	-0.0389462	0.364711	0.186922	-0.0337377	0.0177829	0.209407	0.00524112	-0.123023	-0.0693931	-0.308321	-0.154665	0.26317	0.120231	-0.135924	-0.0800199
KRT6A	P02538	0.204473	-0.101601	-0.0651549	0.122537	0.0419193	-0.160266	-0.0696866	-0.152211	0.00505184	0.0453159	-0.144045	-0.120131	-0.100551	-0.112651	-0.121664	-0.0347304	-0.0131961	-0.157886	-0.0315449	0.00980194	-0.0572423	-0.241498	-0.0175581	0.0705032	0.187279	0.238751	-0.120163	-0.160725	-0.161106	0.00112558	0.200241	0.435288	0.253855	-0.101649	0.323444	0.115244	-0.113371	-0.0185666	0.181616	0.0222953	-0.0931325	-0.0737483	-0.0467808	-0.085279	0.17646	0.169488	0.0507822	-0.0531075
APOA1	P02647	-0.525519	0.402231	0.069883	-0.143437	-0.289313	0.112735	0.316756	0.256072	0.441182	-0.169463	0.493569	0.117229	0.247349	0.129951	0.279403	0.404724	0.166397	0.367871	0.0491684	0.0790676	0.0364814	0.417552	0.200945	0.173211	-0.354771	0.0533823	0.481318	0.2669	0.180029	-0.459296	-0.0290693	-0.182025	-0.073093	0.281722	-0.183155	-0.360701	0.335264	-0.253846	-0.538192	-0.337808	0.279898	0.101574	0.206729	0.0811679	-0.611659	-0.299106	-0.281333	-0.0651944
APOE	P02649	0.270849	-0.160271	-0.185324	0.115825	0.0613531	-0.0141763	0.0511933	-0.0204234	-0.00853438	0.320778	-0.230033	-0.105181	-0.280802	-0.278417	-0.455506	-0.219962	-0.116373	-0.0878531	-0.0129019	0.0784238	-0.0760598	-0.396536	-0.102038	0.175719	0.176119	0.0742448	0.223246	0.0056024	0.0843194	0.127642	0.0980767	0.490438	0.288585	0.0564824	0.251592	0.700299	-0.018846	-0.277996	0.018998	0.302225	-0.515187	-0.184131	-0.144356	0.427432	0.356029	0.229522	-0.0460552	0.482229
APOA2	P02652;V9GYM3	-0.348956	0.279009	-0.0110305	-0.0317103	-0.0135415	0.285992	0.520531	0.264715	0.43181	-0.150121	0.307269	0.0929681	0.128343	0.12465	0.18627	0.378951	0.241503	0.34698	0.0663645	0.0914314	0.0177204	0.546204	0.44133	0.0170144	-0.425337	0.0220327	0.563184	0.27873	0.0984252	-0.432838	0.0178555	0.146758	0.0214445	0.329001	-0.0620032	-0.113849	0.194114	-0.195359	-0.167053	-0.225492	0.249281	0.0268808	-0.109046	0.0335087	-0.197034	-0.397339	-0.317629	0.064227
FGA	P02671	-0.242272	0.351264	-0.00578074	0.0343686	-0.365653	0.159681	0.340331	0.262637	0.485064	-0.00874668	0.271777	0.0214234	0.154624	0.133587	0.123127	0.343411	0.113927	0.221532	0.0143491	0.164868	0.0669205	0.20805	0.31964	-0.174935	-0.17588	0.00861286	0.422148	0.280848	0.158184	-0.403507	-0.0282719	0.10888	0.0851456	0.352957	-0.107948	-0.157028	0.253635	-0.112725	-0.343421	-0.0594984	-0.0344032	0.0769488	-0.0374666	0.108255	-0.195737	-0.355199	-0.351074	0.123631
FGB	P02675	-0.212132	0.196361	-0.014624	0.0647747	-0.274039	0.272042	0.374341	0.218113	0.476666	0.209204	0.229102	-0.0328101	0.0493461	6.63754e-05	-0.0969587	0.121985	0.0508584	0.233476	-0.0050048	0.116132	0.0103061	0.223443	0.172393	-0.00763152	-0.106502	0.153785	0.581863	0.334347	0.218965	-0.353064	0.0126597	0.0425336	0.207576	0.364599	0.0514505	0.0587877	0.21159	-0.377531	-0.432817	0.00460266	-0.201625	0.0196066	0.0769397	0.345988	-0.231956	-0.216616	-0.310702	0.243348
FGG	P02679	-0.251339	0.334138	0.0176199	-0.011629	-0.357128	0.244148	0.350304	0.225654	0.488843	0.0704238	0.233009	0.040027	0.133985	0.0925756	0.0259282	0.151223	0.125844	0.249205	0.0101236	0.143571	0.0373524	0.215988	0.216669	-0.0570446	-0.189917	0.175037	0.457857	0.314065	0.171397	-0.393239	-0.00845757	0.104279	0.146993	0.379191	-0.0922354	-0.0950191	0.195866	-0.203962	-0.386768	-0.0891213	-0.109909	0.0442474	-0.0457571	0.183231	-0.244344	-0.326739	-0.377535	0.130483
CRP	P02741	0.0230451	0.0543441	-0.100061	0.0226369	0.0775255	0.0356974	0.143977	0.0376493	0.0906146	-0.0400938	-0.0149695	-0.00353372	0.0240132	0.177107	0.113906	0.120137	0.138667	0.00601265	0.0259938	-0.000602551	0.0786511	0.0838346	0.270524	-0.197551	0.071968	-0.0276599	-0.0758785	0.102359	0.0134592	-0.0332605	-0.0460284	0.0205383	-0.0464042	0.541526	-0.127057	0.00712329	-0.0560824	0.078803	0.16624	0.0587167	0.0820163	-0.0056478	-0.104013	-0.149335	0.0607219	-0.0712292	-0.0254452	0.0880763
APCS	P02743	-0.256841	0.288587	0.0984514	-0.0184304	-0.212647	0.0824915	0.28103	0.223335	0.427748	-0.16444	0.279439	0.0173826	0.166792	0.170548	0.370037	0.328278	0.1758	0.26342	0.126653	0.0617336	0.064757	0.357965	0.358455	-0.13465	-0.211134	-0.013085	0.259778	0.144557	0.00308791	-0.369665	0.152404	-0.0847436	-0.0607355	0.218767	-0.209792	-0.332343	0.126746	0.00147969	-0.0751529	-0.296817	0.165165	-0.034158	-0.106823	-0.15638	-0.166261	-0.281314	-0.291522	-0.105707
C1QA	P02745	-0.18767	-0.0454217	0.137955	-0.0309081	-0.195915	-0.0450551	-0.0342161	0.0598587	0.0601259	0.117847	0.20184	-0.0629699	0.0366254	-0.0775433	0.03526	0.160818	-0.131357	0.107447	-0.0434405	-0.0245862	-0.0319062	0.305163	-0.0739987	0.0890115	0.136321	-0.0473327	0.176653	0.0749847	0.0551192	-0.196291	0.0432143	-0.0458264	-0.138771	0.0431904	-0.0565405	-0.116591	0.153033	-0.112232	-0.402295	0.00584001	0.0994265	-0.000398601	0.373003	0.143058	-0.414282	-0.203015	0.142501	-0.072469
C1QC	P02747	0.02993	0.0358402	0.12823	-0.0116985	-0.063499	-0.174561	-0.073305	0.0414238	-0.0500798	-0.0336955	0.0256867	0.164027	-0.0555035	0.172351	0.176629	0.0584449	0.121746	-0.132231	-0.0106065	-0.0372248	0.0184712	0.0890973	0.131747	-0.175951	0.144916	-0.0895983	-0.304703	-0.0718781	-0.122459	-0.0582954	0.0176698	0.0138156	-0.0299662	0.0418635	-0.109131	-0.108258	-0.049327	0.424928	0.1596	0.0911358	-0.0137337	-0.0698914	-0.136258	-0.333437	0.0484486	-0.0164107	0.0572823	-0.299171
C9	P02748	-0.22185	0.29722	0.11896	0.145284	-0.0759691	0.282486	0.383386	0.25186	0.403949	0.0251636	0.208123	0.0664985	0.17017	0.158407	0.13273	0.394068	0.169801	0.273102	0.128129	0.229398	0.169275	0.287576	0.286745	-0.0711924	-0.294351	0.0836181	0.461854	0.315564	0.240899	-0.381873	-0.0272879	0.0187233	0.0912459	0.665819	-0.211093	-0.142132	0.242502	-0.245084	-0.316742	-0.143485	0.0744608	0.0587167	-0.0450635	0.0435217	-0.248952	-0.30791	-0.365067	0.0510631
APOH	P02749	-0.431007	0.280287	0.10429	-0.0775612	-0.204304	0.130325	0.280044	0.135264	0.322527	-0.099033	0.361173	0.0808573	0.156686	0.0521784	0.199319	0.438205	0.154053	0.166961	0.0932857	-0.0333982	0.0454966	0.376978	0.310246	-0.0657417	-0.410689	-0.0279277	0.417775	0.170935	0.0783467	-0.299653	0.0284427	-0.00820365	-0.0431172	0.293161	-0.231621	-0.29405	0.262607	0.0844395	-0.450306	-0.106953	0.0432235	0.0900505	0.145328	-0.0431076	-0.40187	-0.403792	-0.221174	-0.0317864
LRG1	P02750	-0.0485668	0.124452	0.153992	0.225525	0.0830731	0.309425	0.538201	0.187889	0.375114	0.097859	0.00310365	0.114069	0.00170529	0.0963965	-0.0877806	0.211874	0.216944	0.155005	0.145868	0.194835	0.105286	0.39417	0.37513	-0.180721	-0.209517	0.0646642	0.396472	0.335962	0.195095	-0.258645	0.00108269	0.0825886	0.176018	0.901703	0.0335037	0.235133	0.104245	-0.210961	-0.0376537	0.0425319	-0.0475271	-0.00985062	-0.29609	0.0870684	0.0437973	-0.0969089	-0.312741	0.16811
FN1	P02751	0.419068	-0.106515	0.104426	0.0296611	-0.180519	-0.0585801	-0.130888	-0.145683	-0.0378597	0.223349	-0.274902	-0.0454626	-0.237291	-0.196744	-0.274765	-0.123993	-0.137901	-0.175896	-0.0558156	-0.0595721	0.0339934	-0.198581	0.00747256	-0.134263	0.103301	0.00139989	-0.224742	-0.159424	-0.223356	0.10818	0.0459119	0.143697	0.218594	-0.227161	0.23484	0.282381	-0.190313	0.155291	0.366673	0.219778	-0.342566	-0.146437	-0.339426	-0.0706238	0.534985	0.13241	-0.0562189	-0.0223055
FN1	P02751-11	-0.152265	0.330183	0.192396	-0.0927619	-0.236961	-0.341482	-0.13931	0.10329	0.388174	-0.383263	0.247686	-0.422903	0.203965	0.614881	0.468054	0.363409	0.198218	0.0903005	0.144589	-0.280707	0.134681	0.690806	0.0401183	0.318012	-0.0209204	0.662031	-0.115584	0.227297	0.058485	-0.258753	-0.109009	-0.726484	-0.420321	-0.192209	-0.0835693	-0.531278	-0.140382	-0.191373	-0.275832	-0.257995	0.447852	0.277984	0.0911316	0.10366	-0.583761	0.960896	0.378755	-0.800782
RBP4	P02753;Q5VY30	-0.33767	0.260423	-0.205759	-0.17256	-0.194913	-0.0956274	0.129778	0.0618238	0.160587	-0.202822	0.318302	0.0655166	0.0926199	0.0894994	0.147359	0.22137	0.17235	0.00482827	0.0355912	-0.0286088	-0.002818	0.296868	0.376442	-0.181578	-0.352692	-0.107205	0.123254	0.0919058	-0.0652689	-0.127949	0.00980376	0.21127	0.0237006	0.137101	-0.171943	-0.15341	0.0615803	0.381899	-0.202828	0.0543632	-0.0232805	0.108533	0.00219572	-0.167296	-0.123235	-0.0371768	-0.0826622	-0.149426
AMBP	P02760	-0.084812	-0.0257263	0.180812	0.258878	0.0252146	0.104609	0.162095	0.134487	0.198799	0.11466	0.0962927	0.0172272	0.0704002	-0.0730667	-0.15827	0.0105656	0.0292219	0.0728698	-0.090951	0.355634	-0.00782818	-0.00411004	-0.0463696	0.209455	-0.227713	-0.0111562	0.239705	0.151827	0.305495	-0.12001	0.0134411	-0.545679	0.182806	0.231835	-0.0232131	0.112081	0.0599703	-0.214847	-0.251614	0.0172708	-0.173304	0.0339479	0.0804236	0.229581	-0.11119	-0.187322	-0.139224	0.222132
ORM1	P02763	-0.208151	0.316257	-0.246843	-0.0101783	-0.0354506	0.0290747	0.306325	0.159007	0.254158	-0.244579	0.192498	0.135258	0.18781	0.322585	0.285055	0.298205	0.335978	0.0496875	0.117667	0.0838844	0.0559646	0.350041	0.496941	-0.281826	-0.319198	-0.0631839	0.0092185	0.215604	0.0156579	-0.167321	-0.0405994	0.0579733	-0.0632821	0.52522	-0.255595	-0.193851	-0.0085302	0.268066	0.0872757	-0.12514	0.139851	0.0312285	-0.188598	-0.353886	-0.00495965	-0.184712	-0.229078	-0.155258
AHSG	P02765	-0.539458	0.322417	0.0722385	-0.29642	-0.288321	-0.216702	0.0472691	0.154475	0.208466	-0.381675	0.513106	0.10431	0.266502	0.165142	0.487345	0.495746	0.121887	0.18685	0.0263648	-0.0829009	-0.045827	0.393879	0.12229	0.114995	-0.257378	0.0147801	0.091292	0.133855	0.0676758	-0.236577	-0.0721375	-0.288459	-0.33386	0.106642	-0.342773	-0.575765	0.22579	0.0892209	-0.475215	-0.215924	0.437949	0.0869358	0.380817	-0.122787	-0.641706	-0.331401	0.033531	-0.116162
TTR	P02766	-0.0924951	0.143285	-0.310673	0.0422582	0.309388	0.0854759	0.324919	0.119364	0.221861	0.00694193	-0.0731657	0.221257	0.0194209	0.118216	0.0529862	0.0883875	0.351163	0.0958684	0.120215	0.172347	0.0572943	0.158424	0.265889	-0.0105702	-0.109596	-0.0954323	0.11773	0.111915	-0.0634934	-0.195831	0.0489294	0.002428	0.161046	0.227263	-0.0307302	0.166817	0.124919	0.0712249	0.236896	-0.0823575	0.119461	0.0311752	-0.449253	-0.196634	0.167705	-0.0802517	-0.213039	-0.00672215
ALB	P02768	-0.383893	0.227155	-0.0195805	0.0496876	-0.00900882	0.189489	0.501484	0.304876	0.442118	-0.00343269	0.283553	0.174406	0.203624	0.0766549	0.118891	0.317328	0.343254	0.425895	0.0333028	0.17745	0.0262746	0.451685	0.325316	0.191811	-0.268623	0.026127	0.560557	0.354743	0.337473	-0.468807	-0.0172199	-0.456237	0.096556	0.409774	-0.0338851	-0.0447633	0.471502	-0.255717	-0.340504	-0.282535	0.270694	0.092839	-0.137348	0.157901	-0.347544	-0.387257	-0.427857	0.0460719
GC	P02774;P02774-3	-0.473355	0.28808	0.0517966	-0.0138905	-0.157091	0.21405	0.439895	0.289362	0.397464	-0.0506456	0.370949	0.111292	0.187703	0.042159	0.114686	0.324118	0.238968	0.409652	0.00656452	0.158493	0.0119755	0.436427	0.226483	0.18898	-0.370439	0.11721	0.627543	0.349734	0.301921	-0.487818	-0.00257873	-0.195508	0.0510809	0.480519	-0.0872805	-0.134261	0.383431	-0.369063	-0.540821	-0.268827	0.196398	0.0636242	0.144123	0.232614	-0.532599	-0.274607	-0.343201	0.0734912
TF	P02787	-0.202856	0.0590075	-0.0698179	0.116984	-0.0356422	0.143843	0.327011	0.198723	0.318251	0.00748819	0.249425	0.0812268	0.187098	0.0253633	0.0546535	0.282581	0.178986	0.328844	-0.058983	0.282389	-0.0163825	0.304655	0.0821752	0.180279	-0.192181	-0.07621	0.464222	0.24103	0.374821	-0.35124	-0.0803559	-0.445621	0.133605	0.330862	0.0334716	0.0150077	0.303749	-0.28234	-0.34524	-0.128209	0.0762897	0.15094	0.0399435	0.304558	-0.37529	0.0173131	-0.190739	0.0376975
HPX	P02790	-0.459523	0.249447	0.0437777	0.0202741	-0.160731	0.156368	0.479495	0.312901	0.498877	-0.0876344	0.435043	0.201003	0.166843	0.087236	0.173195	0.449522	0.226083	0.325188	0.0789604	0.137009	0.0539587	0.475301	0.31455	0.0862352	-0.281321	-0.00225329	0.644791	0.357007	0.229981	-0.460737	-0.0108245	-0.116959	0.0386076	0.52517	-0.097663	-0.112249	0.27227	-0.230375	-0.545454	-0.149928	0.135965	0.063821	0.176718	0.138706	-0.488644	-0.452847	-0.285361	0.131869
FTL	P02792	0.146679	-0.235354	0.128974	0.273391	0.192471	0.126134	-0.0937328	-0.0647321	-0.148558	0.280465	-0.21128	-0.00804029	-0.131664	-0.196043	-0.34389	-0.079712	-0.216362	0.0159426	-0.163303	-0.0640163	-0.106846	0.0427906	-0.321968	0.176604	-0.0455992	-0.0422236	0.145333	0.103457	0.090292	0.138191	0.192161	-0.034554	0.178095	-0.142979	0.234875	0.312282	0.0232647	-0.338681	0.0011985	0.0321239	-0.266664	-0.0666543	-0.0104876	0.397704	0.130274	0.199334	-0.0220708	0.294832
FTH1	P02794	-0.0365603	-0.0691393	0.0256584	0.0765994	0.0816206	0.135632	0.194083	0.0874391	0.113556	0.376375	-0.0850171	-0.0591509	-0.115577	-0.223492	-0.310386	-0.174898	0.034155	0.13251	-0.0657061	0.144952	-0.09229	0.0354451	-0.241503	0.348819	-0.238084	0.0429236	0.326051	0.102084	0.207151	-0.0795574	0.130698	0.0132992	0.264533	0.0367509	0.161968	0.418611	0.232157	-0.466644	-0.111882	-0.0999474	-0.179295	-0.113956	0.0209563	0.250595	0.00555391	0.204177	-0.272681	0.256648
ANG	P03950	-0.285374	-0.0360559	0.253439	0.0448274	0.0152471	0.269656	0.232936	0.131742	0.190684	0.10031	0.119297	-0.0185443	0.0421617	-0.0944453	-0.0168302	0.112546	0.0714013	0.125604	0.0585253	0.108798	0.0500931	0.432745	-0.0741101	0.256757	-0.369321	0.0489703	0.379	0.234569	0.14605	-0.211936	0.0351125	-0.307212	-0.0199051	0.226934	-0.139575	-0.0477217	0.40497	-0.223516	-0.519799	-0.0893107	0.184934	-0.0456032	0.279305	0.244585	-0.484765	-0.309235	-0.000329612	0.0969006
C4BPA	P04003	-0.128913	0.391214	-0.0512576	-0.0323513	-0.297137	0.0805128	0.169615	0.111655	0.256414	-0.094535	0.311638	-0.0177189	0.146543	0.115857	0.223129	0.590583	0.0337895	0.157779	0.0183093	-0.012982	-0.0207028	0.0629131	0.244509	-0.204061	-0.0700186	0.0846263	0.210543	0.133902	0.00455455	-0.262311	-0.0608679	0.206626	0.00191487	0.164254	-0.094171	-0.237259	-0.018377	-0.0242395	-0.206584	-0.0541692	0.0514473	0.0576716	0.0491871	0.0304754	-0.131849	-0.0844657	-0.112771	0.0975816
VTN	P04004	-0.473657	0.356992	0.0168642	-0.238775	-0.304542	-0.123749	0.242818	0.226221	0.42264	-0.320855	0.435794	0.158441	0.218317	0.210472	0.485647	0.440963	0.265918	0.249807	0.109897	0.0213996	0.139103	0.330506	0.293835	-0.0558121	-0.325639	-0.0150828	0.306144	0.210525	0.00354775	-0.410795	-0.0406359	-0.342282	-0.190299	0.279091	-0.352462	-0.476928	0.199334	0.045601	-0.418055	-0.308957	0.248746	0.0480208	0.136653	-0.195368	-0.542651	-0.357988	-0.254117	-0.10464
CAT	P04040	-0.0126908	-0.0443048	0.117408	0.0750857	0.304582	0.145604	0.0567211	0.113801	-0.0110139	-0.0348175	-0.0235983	-0.0497434	0.246193	0.0744341	0.037123	0.214414	-0.0372671	-0.0478563	0.0173645	-0.0914949	0.100203	-0.143152	0.222099	-0.0246248	-0.0265945	-0.00476768	-0.00261609	-0.0751122	-0.104817	0.0971722	0.0193866	-0.290541	-0.198008	-0.0321763	-0.0594305	0.0193892	0.232076	0.083761	0.370644	0.065561	0.2688	0.387497	-0.0986411	-0.24419	0.137936	-0.173878	0.0360682	-0.077242
FUCA1	P04066	0.0124645	-0.0875477	-0.0671312	-0.208455	0.196191	-0.258542	-0.297268	-0.130104	-0.196051	-0.267386	-0.163588	-0.103966	-0.0727514	-0.083157	0.091145	-0.112722	-0.110919	-0.271525	-0.0318059	-0.163303	-0.0455413	0.0936434	-0.224145	0.136525	0.117442	-0.236597	-0.351895	-0.284017	-0.228832	0.416816	0.0174056	-0.17258	-0.315516	-0.263052	-0.0927174	-0.0874501	-0.0871748	0.205922	0.152531	0.169427	0.227182	-0.0387611	0.17169	-0.195284	-0.0992342	-0.00990546	0.481753	-0.0295494
ALDOA	P04075	0.464045	-0.213914	-0.246927	0.00163599	-0.0505184	-0.293531	-0.381657	-0.245793	-0.243014	0.0503472	-0.354912	-0.127936	-0.201744	-0.107441	-0.191394	-0.280498	-0.234933	-0.285822	-0.099632	-0.139068	-0.0455271	-0.431631	-0.251611	-0.0948641	0.541258	-0.0686663	-0.425371	-0.285227	-0.246368	0.256197	-0.0321739	0.118141	0.0414227	-0.401826	0.230387	0.199833	-0.328497	0.0975683	0.507885	0.0467697	-0.247996	-0.133749	-0.10706	-0.11356	0.448942	0.575392	0.133701	-0.0240627
CSTB	P04080	0.279066	-0.152847	0.456605	0.211938	-0.179951	-0.0778955	0.0478646	0.0524795	-0.00641403	0.255576	-0.178908	0.00941037	-0.104398	-0.0992311	-0.294491	0.0314537	-0.148163	0.0353805	-0.0675378	0.190338	0.0725635	-0.0532886	-0.0866873	0.00466583	0.213564	-0.0864696	-0.0648424	-0.0263968	0.0904977	-0.209127	-0.0175202	0.0904156	0.300787	-0.0331751	-0.0214881	0.217055	0.00135876	-0.136825	0.0565461	0.115845	-0.213327	-0.0224517	-0.136025	-0.00219532	0.259676	-0.00186121	-0.180064	-0.0595636
APOB	P04114	0.0317501	0.169429	-0.0485815	0.0443697	-0.106134	0.189679	0.00298844	-0.00560297	-0.00824419	0.138557	0.00186604	-0.0722611	-0.0141252	-0.016679	-0.0797692	0.217489	-0.0298678	0.0042271	-0.0321264	-0.0303142	-0.0382601	-0.116492	0.0334603	-0.155317	0.00542294	0.0329993	0.110601	0.157844	-0.0338442	-0.0948946	-0.0123681	0.297498	0.120009	0.0118093	0.0644428	0.0292081	-0.0327668	-0.1348	-0.0712308	0.103731	-0.137454	-0.00438477	-0.0164784	0.203511	0.0653628	-0.0471534	-0.0588228	0.156701
SOD2	P04179	0.430045	-0.230601	-0.146617	0.182745	-0.216059	-0.274603	-0.305306	-0.201476	-0.145899	0.0625426	-0.308422	-0.0545392	-0.209173	-0.0156105	-0.325034	-0.370081	-0.23694	-0.25824	-0.203245	-0.0855314	-0.0349286	-0.273098	-0.200578	-0.173429	0.372835	-0.088343	-0.582422	-0.150094	-0.110473	0.251307	0.0106364	0.297845	0.0148479	-0.323894	0.263003	0.117612	-0.314449	0.192944	0.415598	0.225886	-0.330601	-0.0796602	-0.124575	-0.0451573	0.416087	0.501669	0.122987	-0.22077
LCAT	P04180	-0.0881454	0.0883397	0.0827792	-0.1809	0.191108	0.263423	-0.0376933	-0.0248761	-0.0766896	0.0110478	-0.108649	-0.0989407	0.0442519	0.0180458	-0.0133959	-0.0356528	-0.0517437	0.0357817	-0.0478285	-0.186654	-0.100892	0.25099	0.0673581	0.00958757	-0.252733	0.0144095	-0.09225	-0.0368083	-0.202927	0.211957	-0.0566165	0.396274	-0.227221	-0.233067	-0.0954791	-0.199109	-0.103072	0.26203	0.1241	0.0617165	-0.00180863	-0.05827	-0.0882203	-0.052105	0.0738249	-0.141877	0.079535	-0.0336589
HRG	P04196	-0.35025	0.441635	-0.136853	-0.105317	-0.163841	0.163644	0.343176	0.253495	0.366095	-0.220278	0.154087	0.238542	0.115042	0.135473	0.266785	0.161741	0.308802	0.25215	0.100744	0.064947	0.18707	0.349072	0.256226	-0.0603996	-0.525884	0.00864504	0.331694	0.26311	0.194887	-0.307717	-0.0442322	0.153546	-0.0408074	0.317711	-0.233344	-0.279501	0.251171	-0.0669588	-0.305786	-0.301566	0.263022	0.0384946	-0.177396	-0.102904	-0.30761	-0.337881	-0.39399	-0.146336
A1BG	P04217-2	-0.494566	0.407351	0.0504118	-0.444041	-0.231613	-0.319266	-0.0857136	0.0700786	0.101143	-0.444551	0.415151	0.0988712	0.230093	0.155846	0.557339	0.48075	0.145742	0.0893437	0.0498332	-0.0628243	0.0184071	0.224317	0.105907	0.0734397	-0.248169	0.0265061	-0.0848424	-0.0261013	-0.08012	-0.133227	-0.0609669	0.00802973	-0.419433	0.137429	-0.416151	-0.62147	0.124064	0.179781	-0.368798	-0.305464	0.471359	0.0469132	0.340798	-0.327262	-0.627573	-0.206834	0.121269	-0.203552
KRT1	P04264	0.145757	0.0175418	0.205276	0.0761663	0.0371526	-0.0627598	0.0120875	-0.0984714	0.10363	0.0114195	-0.12845	0.0321297	-0.0406063	-0.0283324	-0.034477	-0.0403326	0.028002	-0.122898	0.0105525	0.0432921	-0.0326789	-0.184214	0.0797756	-0.0457885	0.113628	0.00484725	-0.0790435	-0.0971042	-0.149458	-0.0542618	0.215883	0.321438	0.178485	-0.0822581	0.267923	0.0757693	0.0138974	-0.00243554	0.208947	-0.0655927	-0.111377	-0.0696863	-0.320065	-0.122622	0.244645	0.163521	-0.139485	-0.0203499
S100B	P04271	-0.0728158	-0.0883548	0.0323866	0.154163	0.120827	-0.175737	0.0436634	-0.00500884	0.0590894	-0.0801816	0.0452792	-0.118364	-0.00160204	-0.0770416	-0.133905	0.0495926	-0.1439	-0.0621503	-0.107675	-0.126717	-0.0484112	0.134012	-0.0436718	0.116977	0.100108	0.0244543	0.134583	0.00867086	0.194342	0.16256	0.265447	0.158854	-0.156307	0.041371	0.0568712	0.100545	0.199082	-0.0174734	-0.0424823	0.212634	-0.00721176	0.0264863	0.286519	0.190196	-0.140795	0.223684	0.25858	0.280175
VWF	P04275	0.365247	0.000101671	-0.110896	0.169859	-0.11542	-0.0216871	-0.151237	-0.0718335	-0.0628299	0.202169	-0.247491	-0.0233374	-0.11708	-0.00927313	-0.157725	-0.0591065	-0.14386	-0.14114	-0.119736	-0.0738365	-0.0627509	-0.313178	-0.157763	0.0260892	0.338922	0.0412116	-0.187015	-0.0178769	0.0451808	0.163493	-0.0658774	0.253148	0.105816	-0.0440171	0.172999	0.198445	0.0629805	-0.0300608	0.111431	0.181517	-0.077706	-0.0354624	-0.017272	0.101612	0.236576	0.397145	0.0562614	-0.00500507
GAPDH	P04406	0.0400792	0.118897	-0.136782	-0.232391	-0.0126967	-0.401483	-0.44022	-0.135198	-0.227027	-0.245772	-0.149652	-0.0598409	-0.021847	0.0609974	0.112891	-0.22567	-0.179277	-0.282911	-0.0431319	-0.134789	-0.0338466	-0.130187	-0.193504	-0.0201506	0.0910194	0.101916	-0.529631	-0.249139	-0.196639	0.381749	-0.0596041	0.166509	-0.303959	-0.379382	0.036672	-0.270805	-0.281206	0.353033	0.214652	0.0306806	0.124178	0.027167	0.0745948	-0.372688	0.00121478	0.197614	0.253445	-0.328596
IGKV1-16	P04430	0.0614281	0.269995	-0.072447	0.292433	0.0204124	0.388653	0.244302	0.541835	0.324584	-0.0737811	0.23715	0.178366	0.543734	0.628391	0.332585	0.346855	0.428398	0.445271	0.445217	0.522407	0.475397	0.100363	0.261211	-0.225445	-0.444604	0.203509	-0.0981814	0.328102	0.428406	-0.2537	0.117994	-0.0802172	0.459327	0.272028	-0.0775508	0.0200041	0.0481807	0.102103	0.314424	-0.0632146	0.130894	0.492978	-0.484001	-0.395131	0.26405	-0.0208303	-0.312912	-0.463225
AMY2A	P04746	-0.182967	-0.116017	0.208391	-0.0389137	-0.189387	0.420683	0.197628	0.0192921	0.00272283	-0.0725405	0.208501	-0.174083	0.520536	0.197044	-0.112427	0.507237	0.00186793	0.205614	0.0439932	0.413634	-0.0988407	0.521482	-0.0119705	0.330153	-0.268176	0.175644	0.286827	0.12704	0.199232	-0.0886192	0.248244	-0.38347	0.165245	0.253555	-0.182379	-0.0100187	0.0185953	-0.162145	-0.444125	0.0955741	-0.105288	0.0405128	0.186252	0.205148	-0.37546	-0.0953444	0.0652216	0.0480181
ATP1A1	P05023;P05023-4	0.190365	-0.115069	0.14202	0.00475274	0.058906	0.304807	0.0680863	-0.0993063	-0.0127448	0.276086	-0.152371	0.00531792	-0.142088	-0.125181	-0.210577	-0.19194	-0.0361612	0.0502422	0.0519113	-0.0666346	-0.0231595	0.0814827	-0.143748	0.114826	0.211762	0.000589014	0.0554845	0.0873158	0.0339232	0.000826981	0.0241489	-0.0820635	-0.0207198	0.00363975	0.0660101	0.249151	-0.0859758	-0.148672	0.080644	0.062422	-0.0279872	-0.163182	-0.0513534	0.155118	0.201116	-0.072428	-0.0444053	0.042542
ATP1B1	P05026;P05026-2	0.42236	-0.272831	-0.0492514	0.12694	0.0645781	-0.351885	-0.418064	-0.26076	-0.283512	0.0102794	-0.471429	-0.114215	-0.20244	-0.00662244	-0.197895	-0.233136	-0.250795	-0.418771	-0.0859041	-0.306347	-0.119442	-0.405152	-0.249148	0.0115556	0.379718	0.106813	-0.423808	-0.255442	-0.272923	0.434171	0.0410755	-0.0686633	-0.206909	-0.38436	0.342977	0.126081	-0.326824	0.122672	0.567573	0.197781	-0.0832302	-0.00514428	0.235104	-0.0414577	0.432921	0.361642	0.339242	-0.153244
CHGB	P05060	0.327869	-0.281197	-0.194728	0.191658	0.162808	0.243235	0.26704	0.0775714	0.0947483	0.396762	-0.251895	-0.0552012	-0.272684	-0.191912	-0.458977	-0.256489	-0.0814565	-0.00846465	0.0868575	0.178394	-0.0984432	-0.327406	-0.0454539	0.036182	0.055843	0.00562417	0.250678	0.0663155	0.155469	-0.0571293	0.0686684	0.257004	0.418709	0.147028	0.288847	0.725734	-0.00861094	-0.358162	0.201729	0.135419	-0.447302	-0.156072	-0.351547	0.373645	0.547352	0.211957	-0.238652	0.344424
APP	P05067;P05067-11;P05067-8	0.309902	-0.296223	-0.182274	0.0999049	0.342108	-0.0716834	-0.199565	-0.199037	-0.218529	0.115267	-0.355365	-0.195405	-0.250312	-0.288978	-0.408571	-0.349246	-0.238123	-0.25489	-0.103607	-0.185747	-0.105824	-0.466633	-0.255456	0.117668	0.048858	0.0236231	-0.133704	-0.301613	-0.0397113	0.512661	-0.0310781	0.0596701	0.0609633	-0.199892	0.361812	0.444713	-0.142384	-0.06863	0.378012	0.196683	-0.267279	-0.11493	-0.0875403	0.0664985	0.341883	0.0817417	0.190729	0.193201
S100A8	P05109	0.0230651	-0.0308167	0.217673	0.123907	0.0389509	-0.0700721	0.292869	0.100134	0.121131	0.086714	0.0909899	-0.0593391	0.0480124	-0.0153227	-0.0337515	0.229957	-0.00931302	0.0320701	-0.00808676	-0.0392189	-0.0164515	-0.0727355	0.233095	-0.225053	0.161648	0.165956	0.322816	0.0992418	0.124067	-0.0817111	0.0940699	0.266597	0.0700541	0.303157	0.0153018	0.11641	-0.0311457	-0.088284	-0.0504076	0.118408	-0.113991	0.118433	-0.100233	0.0654318	0.0186257	0.0435859	-0.159443	0.0726659
SERPINE1	P05121	0.19605	-0.0832333	0.163661	0.190782	-0.104775	0.0317366	-0.0119397	0.0791413	0.013568	0.11578	-0.152028	-0.0455312	-0.00724268	0.163437	-0.0751886	0.0354879	-0.102982	-0.0203378	0.00463057	0.0538405	0.240498	0.255581	0.0128517	-0.0850344	-0.026376	0.093299	0.000756031	0.127784	0.0867794	-0.137102	-0.0286298	-0.0752961	-0.0595204	0.0269969	-0.0929676	-0.0501296	-0.0776657	-0.118571	-0.0706481	0.191217	-0.0597966	0.00574965	0.0918842	0.111479	0.0960071	-0.172871	-0.012103	-0.0980126
SERPINA5	P05154	-0.21832	0.118493	0.0607333	-0.0880832	-0.0301382	0.246315	0.165495	0.0728405	0.249719	-0.0818026	0.187572	0.0187829	0.106056	0.0134999	0.127807	0.200195	0.0668098	0.136466	0.0349588	-0.0915431	0.113123	0.254229	0.168347	0.180929	-0.269955	-0.0231625	0.443508	0.172769	-0.00426469	-0.21506	-0.0667726	-0.0565425	-0.0807564	0.0454087	-0.0353613	-0.233218	0.149143	-0.16275	-0.310458	-0.103709	0.238457	-0.014291	-0.0170365	0.0939167	-0.279241	-0.322783	-0.054408	0.0548819
SERPING1	P05155;P05155-2;P05155-3	-0.0929667	0.0227562	0.106617	0.248182	0.0641228	0.408417	0.558358	0.244719	0.438761	0.396734	0.0469576	0.0463131	-0.0389797	-0.0716747	-0.251696	-0.00596155	0.146615	0.318803	0.0289782	0.341913	0.0723024	0.402041	0.159396	0.15978	-0.220115	0.0650984	0.655555	0.374556	0.308153	-0.424995	-0.0137493	-0.0423505	0.353207	0.451669	0.0785919	0.393767	0.395078	-0.546377	-0.251179	-0.0899388	-0.176655	-0.0331804	-0.215076	0.346037	0.0131602	-0.172485	-0.4101	0.255195
F13B	P05160	-0.364186	0.165376	0.211825	0.0511178	-0.116475	0.0725704	0.459332	0.27886	0.563606	0.0824516	0.26334	0.047733	0.280364	0.121281	0.0357069	0.173861	0.13275	0.241649	0.0626043	0.286437	0.177739	0.344034	0.216734	0.0603646	-0.22782	0.0144053	0.504714	0.456623	0.316618	-0.40756	0.00200801	0.0533038	0.26695	0.447345	-0.213684	0.0223252	0.421089	-0.353981	-0.349208	-0.10771	-0.123672	0.201046	-0.0790497	0.172892	-0.225296	-0.311211	-0.371187	0.200357
ICAM1	P05362	-0.0462519	0.024619	0.0650249	0.019027	-0.203765	-0.0524597	-0.0225579	0.0111447	0.225924	0.0424495	-0.0271795	0.101496	0.0179234	0.0213624	-0.0199522	0.0612116	0.118862	0.0748293	-0.0238329	0.177665	0.0464308	-0.113612	-0.00448282	-0.0729581	-0.0632591	-0.0326589	-0.094531	-0.0624767	-0.0137675	-0.243537	-0.0023868	-0.402306	0.0607956	0.0661085	-0.0260284	-0.120424	0.190634	-0.0593102	0.0490622	-0.217519	-0.0221058	-0.0940578	-0.173199	-0.277207	0.055805	0.0585903	-0.309529	-0.218923
SCG5	P05408-2	0.459544	-0.371167	-0.0433499	0.299763	0.290421	0.165769	0.106388	-0.0780944	0.0185907	0.385332	-0.344806	-0.104729	-0.246051	-0.221821	-0.525335	-0.191796	-0.177647	-0.0777517	-0.0554866	0.0716197	-0.0508059	-0.463852	-0.0781141	0.0382249	0.0981589	0.0217815	0.0936284	-0.0579846	0.122735	0.0771793	0.0280989	0.203175	0.376833	0.0184679	0.320883	0.710115	-0.0893536	-0.302152	0.444268	0.250509	-0.403392	-0.1287	-0.34518	0.258958	0.645165	0.321798	-0.0892715	0.245999
FABP3	P05413;S4R371	0.248631	-0.124104	0.0888024	-0.0246063	-0.151178	-0.30594	-0.375203	-0.172402	-0.213453	0.0171428	-0.0568068	-0.151226	-0.133552	-0.0925956	-0.105644	-0.184566	-0.35956	-0.139277	-0.104529	-0.0703144	-0.0257368	0.0446395	-0.246009	-0.0334756	0.27968	-0.158901	-0.218697	-0.158332	-0.152913	0.0135384	0.0321489	-0.0980277	-0.0200198	-0.265736	0.160657	-0.119067	-0.0687039	-0.00633654	0.0327833	0.123367	-0.0422442	-0.0741048	0.207896	0.00175692	-0.0265797	0.511422	0.239485	-0.220741
REG1A	P05451	-0.248434	-0.0369404	-0.313418	0.152569	-0.195563	-0.161433	0.0817042	-0.0596802	0.109199	0.149345	0.150352	0.37183	0.236525	-0.114302	-0.0200999	-0.014095	-0.0207459	0.074728	-0.108592	-0.0168125	-0.0288355	0.0489273	0.0125064	0.00527004	0.105943	0.170375	0.00693043	0.14383	0.197673	-0.154122	0.227335	0	0.12016	0.124695	-0.0627297	-0.0467654	0.833082	-0.029907	-0.35794	0.189228	-0.101859	0.585867	0.310121	0.155066	-0.221208	0	-0.0625003	-0.179937
CLEC3B	P05452	0.39749	-0.240481	0.168932	0.419351	0.0592814	0.246114	0.124712	-0.0301104	0.0912561	0.458348	-0.217227	-0.0742482	-0.0198215	-0.109018	-0.373856	-0.165738	-0.103552	0.0584481	-0.143422	0.126567	0.0594882	-0.343347	-0.147704	0.082453	0.173622	-0.0223545	0.193983	0.139945	0.0802034	-0.188422	0.0139851	-0.24215	0.402027	-0.00990415	0.242453	0.407839	0.165455	-0.509946	0.179655	0.0111475	-0.234871	-0.0247551	-0.307584	0.312092	0.515411	0.228079	-0.324896	0.214021
HLA-A	P05534	0.0352908	-0.138294	-0.0554943	0.0447817	0.145192	-0.0255913	0.185319	0.010165	0.0752993	0.147145	-0.0909403	0.0466583	-0.00949822	-0.083428	-0.193402	-0.0711071	-0.106267	0.00383909	0.227828	0.0345972	-0.0441147	-0.185924	-0.024406	0.174195	0.0445717	0.0248424	0.112145	0.0746288	0.0720337	-0.0828916	0.0202836	0.401482	0.137973	0.034668	-0.0342701	0.191361	0.0552484	-0.190789	0.09699	-0.0097428	-0.0874765	-0.158613	-0.0127495	0.112062	0.142378	0.248384	-0.130351	0.27956
SERPINA7	P05543	-0.0960883	0.0372114	-0.0414771	0.111201	0.069243	0.411557	0.557967	0.168953	0.458077	0.113141	0.138843	0.155517	0.0299263	0.0622405	-0.0688787	0.273578	0.221051	0.246865	0.0662658	0.118054	0.189368	0.455522	0.397233	-0.0389042	-0.218487	0.000562364	0.59576	0.328624	0.117825	-0.357436	0.0378995	0.340576	0.29021	0.553437	0.140739	0.252018	0.154957	-0.264707	-0.144061	-0.050975	-0.137817	0.0304478	-0.240671	0.161925	0.0178882	-0.277444	-0.374796	0.296954
SERPIND1	P05546	-0.290673	0.370964	-0.049601	-0.0952727	0.0246346	-0.0450898	0.219878	0.0641967	0.250447	-0.35034	0.176963	0.0368257	0.0542224	0.102122	0.314247	0.312408	0.156267	0.0548201	0.0463281	-0.0622159	0.0376454	0.45374	0.322715	-0.0078665	-0.251649	0.0417913	0.139811	0.0523034	-0.155179	-0.170301	-0.0685586	0.0850536	-0.171315	0.0815846	-0.310792	-0.242212	0.170928	0.22394	0.0514602	-0.107829	0.33426	-0.00417474	-0.218368	-0.342223	-0.00320416	-0.352738	-0.070867	-0.12906
ITGB1	P05556;P05556-2;P05556-3;P05556-4;P05556-5	0.318301	-0.183111	0.122207	-0.0476151	-0.0263165	-0.20318	-0.276989	-0.232068	-0.11774	0.147617	-0.137698	0.0401901	-0.346076	-0.31621	-0.181117	-0.00262868	-0.232011	-0.109143	-0.0498251	-0.111649	-0.0541026	0.0939625	-0.0145871	-0.170274	0.121229	-0.281123	-0.335534	-0.0507248	-0.0891436	0.100487	0.0758671	0.241679	0.078655	-0.38528	0.323478	0.11592	-0.249814	0.187858	0.17863	0.208559	-0.217508	-0.331134	0.065682	-0.0530186	0.279942	0.210009	0.0654971	-0.0807122
CALB1	P05937	0.302428	-0.179023	-0.1192	0.0332163	0.285721	0.156197	-0.124067	-0.117305	-0.166921	0.268722	-0.356151	0.00322841	-0.179913	-0.0721905	-0.211477	-0.223684	-0.066905	-0.10311	-0.13644	-0.138423	-0.0766847	-0.202726	-0.161725	-0.0169276	0.248073	0.0500646	-0.189889	-0.0829207	-0.14993	0.264924	-0.000121014	-0.0850608	-0.00516782	-0.151402	0.12548	0.230837	-0.0585399	-0.000455278	0.320148	0.111344	-0.071975	-0.11875	-0.197574	0.143193	0.392449	0.0944785	0.0904259	0.137405
COL5A2	P05997	0.0416298	-0.247828	0.113301	0.272746	-0.0433392	0.2299	-0.0922053	-0.0776646	-0.140859	0.277212	-0.227975	-0.217547	-0.0148538	-0.112985	-0.195242	-0.186135	-0.270394	-0.0371965	-0.313312	-0.0948684	-0.145134	-0.14628	-0.279283	0.146287	0.294513	0.080871	0.259988	0.0465274	0.0442687	0.0518416	0.150388	-0.0733762	0.118877	0.0327949	0.10648	0.0604242	0.216156	-0.346385	-0.120156	-0.00321418	-0.000499373	-0.0683812	0.31777	0.198752	-0.0790162	0.0737299	0.0573783	0.139193
BCHE	P06276	-0.229856	-0.0269365	0.143405	0.118032	0.00789426	0.143805	0.0984278	0.0393356	0.0234228	-0.0615179	0.212403	-0.0158804	0.120141	0.0110872	0.11051	0.0870913	-0.0564769	0.183453	-0.0873825	0.0580783	-0.140349	0.311004	-0.0154376	0.116781	0.00215274	0.0789994	0.125735	0.21729	0.194102	0.0452121	-0.0359191	-0.349692	-0.164847	0.0440474	-0.05823	-0.172076	0.131221	-0.218414	-0.272276	0.0832072	0.096241	0.00723937	0.436351	0.256337	-0.353908	0.129024	0.124054	0.143815
CCK	P06307	0.180466	-0.304354	0.169269	-0.108827	-0.170723	-0.226003	-0.417215	-0.227731	-0.348466	-0.111541	-0.0948421	-0.0657263	-0.184553	-0.168092	-0.0719754	-0.184454	-0.252929	-0.246145	-0.0664534	-0.257355	-0.0780701	-0.379069	-0.323855	-0.0249547	0.182677	0.112963	-0.374613	-0.29732	-0.156065	0.315294	-0.0484848	-0.0343286	-0.203598	-0.382004	0.132474	0.0151577	-0.27475	0.0670345	0.274322	0.193631	-0.110325	-0.0915032	0.280627	-0.00681937	0.0576945	0.413491	0.369198	0.0385855
IGKV2-30	P06310	-0.198549	0.0294019	0.251207	0.179696	-0.03206	0.382906	0.615624	0.291341	0.507003	0.210746	0.1886	0.0836758	0.0555702	0.032705	-0.021514	0.25729	0.189695	0.435152	0.277149	0.344125	0.0369366	0.565319	0.238795	0.0439148	-0.180522	-0.0827328	0.539733	0.390038	0.228728	-0.48123	0.0489578	-0.326914	0.338775	0.442279	-0.027924	0.18963	0.268212	-0.403329	-0.187588	-0.187114	-0.128361	0.00354917	-0.207045	0.161239	-0.0235027	-0.301878	-0.481976	0.13382
IGKV4-1	P06312	-0.381337	0.3546	0.0504652	-0.243457	-0.258897	-0.0596632	0.139777	0.351164	0.183705	-0.330315	0.566178	0.166795	0.387548	0.415594	0.634944	0.603191	0.358834	0.258461	0.183306	0.147517	0.0176615	0.413517	0.398111	-0.191242	-0.306621	-0.109297	-0.0438702	0.256983	0.0532149	-0.208184	-0.0376121	-0.0790252	-0.0727683	0.108198	-0.287335	-0.47042	0.019381	0.348408	-0.239411	-0.201859	0.230954	0.255373	0.054945	-0.301024	-0.366804	-0.293745	-0.0472599	-0.17519
IGHV4-34	P06331	-0.188709	0.0935577	0.192932	0.159811	0.158746	0.192815	0.531537	0.415788	0.398647	0.161316	0.190319	0.0798555	0.277686	0.189891	-0.020706	0.191567	0.345194	0.37368	0.139532	0.461491	0.0325756	0.308769	0.294584	0.251546	-0.317291	-0.0170723	0.424776	0.327747	0.240795	-0.444502	0.0823164	0.0980493	0.382643	0.326483	0.0571016	0.257857	0.174935	-0.282498	-0.0726152	-0.223499	0.020085	0.384424	-0.269494	0.0802547	-0.0090397	-0.22535	-0.46982	0.0883902
GSN	P06396	-0.0695214	0.220243	-0.232873	-0.104213	-0.176422	-0.105589	0.141924	0.129486	0.203393	0.0401301	0.116747	0.0273449	-0.00392661	0.0526758	-0.0901365	0.0495466	0.179322	0.0591451	-0.0192546	0.168352	0.141125	0.1299	0.276	-0.0931017	-0.215028	-0.154045	0.125808	0.0225798	0.0929649	-0.0975007	-0.0646893	0.246663	0.218984	0.0293371	0.0153211	0.126305	0.0566534	0.271396	-0.173786	0.120179	-0.299803	0.0942088	-0.233352	-0.0214522	0.042252	0.00215297	-0.209532	-0.087076
GSN	P06396-2	0.135051	-0.185477	-0.201616	0.229479	-0.0212971	0.144727	0.290103	0.101633	0.0466226	0.201824	-0.0157807	-0.0669965	-0.0821534	-0.133967	-0.285032	-0.0514735	0.0792575	0.112901	-0.0258604	0.149788	0.0253174	0.353463	0.142713	-0.0898514	0.0351087	-0.038602	0.352792	0.22294	0.0997682	-0.130874	0.0203436	0.0399385	0.381982	0.223837	0.151415	0.461036	0.0315853	-0.151418	-0.0821561	0.183411	-0.417596	0.0726704	-0.0296571	0.410252	0.149946	-0.0439943	-0.196583	0.305237
C2	P06681	-0.0475369	-0.000971804	0.384406	0.180828	0.0559481	0.496978	0.545323	0.232858	0.415769	0.265025	0.189181	0.0910842	0.0682407	0.013491	-0.0665854	0.284483	0.166514	0.312346	0.0253263	0.178381	0.103541	0.397761	0.33756	0.0196373	-0.105347	0.121075	0.63392	0.408951	0.172355	-0.340857	-0.0104302	-0.102751	0.249661	0.576568	0.0855787	0.267091	0.225084	-0.487545	-0.229201	0.0611213	-0.0377853	0.0135032	-0.160822	0.255092	-0.0520958	-0.291019	-0.262865	0.321472
S100A9	P06702	0.0460966	0.0546246	0.0247334	0.145978	-0.127965	-0.128232	0.102574	0.197434	-0.0088628	-0.0570995	0.304497	-0.0122321	0.0763346	0.0577946	0.348066	0.2885	-0.0826465	0.0861247	0.10205	-0.029999	-0.00247175	-0.26741	0.0217553	0.0792706	0.448993	0.101912	0.04277	0.13002	0.24229	-0.116072	0.0856863	-0.65421	-0.0623594	0.184476	-0.161078	-0.125618	0.120968	0.0240609	-0.00480835	-0.111684	0.114744	-0.0200646	0.081621	-0.0654893	-0.149311	0.083475	-0.0887192	-0.213459
APOA4	P06727	-0.338132	0.213071	0.228702	0.0330437	-0.170832	-0.0435773	0.213509	0.0576786	0.240475	-0.0354876	0.214562	0.322486	0.147226	-0.0335245	0.0401621	0.24764	0.0990536	0.166219	0.0151516	-0.0284424	0.0217968	0.152063	0.0680145	0.107661	-0.341698	0.232055	0.390834	0.170495	0.179674	-0.203594	-0.0321426	-0.0572519	0.0330514	0.220934	-0.096507	-0.0775623	0.478943	-0.116934	-0.374633	-0.00547579	0.0138318	0.113663	0.0968178	0.094712	-0.287688	-0.124913	-0.222882	-0.0341166
CKM	P06732	-0.116856	0.00442343	-0.413169	-0.217106	0.117813	-0.181997	0.123562	-0.0316681	0.192789	-0.181478	-0.0204068	0.0479455	0.00182803	0.00691526	0.0242878	0.191603	0.060195	0.00414667	-0.000366051	0.0570052	-0.0391464	0.53052	0.064485	0.0480264	-0.112085	-0.0545117	-0.158256	0.0811383	-0.0416368	-0.0537955	-0.0254588	0.0220172	0.034618	0.00315231	-0.0808347	-0.0417561	-0.128811	0.0221103	0.0730729	-0.106453	0.0426882	-0.0556729	-0.0848141	-0.177514	-0.10098	-0.268459	-0.105388	-0.0174962
ENO1	P06733	0.13511	-0.110816	0.198586	-0.105763	-0.0401396	-0.245005	-0.292533	-0.0629723	-0.223169	-0.23071	0.0544186	-0.081232	-0.027049	-0.0801683	0.0687909	0.0269595	-0.122314	-0.111805	0.0195345	-0.175554	-0.0893407	-0.223791	-0.0781606	-0.0307319	0.320313	0.254639	-0.387643	-0.19202	-0.173485	0.227049	0.0492911	-0.267834	-0.204241	-0.248612	-0.0127602	-0.154205	-0.145699	0.228541	0.0783019	0.0945289	0.184723	-0.0213791	0.227479	-0.152814	-0.0591155	-0.0392589	0.283114	-0.252673
SERPINE2	P07093	0.167604	-0.0302367	0.032551	-0.122459	0.0768211	-0.325122	-0.430317	-0.294346	-0.288617	-0.0477155	-0.236747	-0.160686	-0.0493892	-0.083437	-0.0631605	-0.223033	-0.196988	-0.263019	-0.10919	-0.26036	-0.108381	-0.283652	-0.281278	0.0884793	0.159169	0.0387197	-0.380473	-0.240366	-0.190795	0.390161	0.028755	-0.0906964	-0.262022	-0.354705	-0.0114355	-0.161971	-0.116482	0.235629	0.11108	0.0762791	-0.00457075	-0.0713944	0.163143	-0.0786577	0.0158131	0.0986899	0.345303	-0.152829
SERPINE2	P07093-2;P07093-3	-0.229225	0.156515	-0.123651	-0.249465	-0.00274871	-0.416536	-0.282802	-0.0801257	-0.0740997	-0.0840908	0.0937452	0.027041	0.0520594	0.0020441	0.112618	-0.095519	0.0397681	-0.0532952	-0.125854	-0.0633999	-0.0558047	-0.0556725	-0.295189	0.21706	0.104691	0.0149042	-0.233188	-0.0907739	-0.076198	0.153527	-0.0686383	-0.280629	-0.265775	-0.212259	-0.140626	-0.323278	-0.0325312	0.129725	-0.176163	-0.125015	0.149318	-0.000119166	0.314491	-0.100772	-0.386797	-0.0416641	0.151179	-0.0342374
LDHB	P07195	0.433435	-0.110523	-0.169643	0.188656	0.125073	0.0677366	-0.0325234	-0.0360995	-0.000801296	0.212961	-0.283133	-0.0252818	-0.189778	-0.12338	-0.347177	-0.127552	-0.0681962	-0.114533	0.0649639	0.107284	-0.0704075	-0.351857	-0.00591687	-0.0739246	0.34711	0.0550549	-0.0249433	-0.0967177	-0.0927429	0.0175377	0.0803456	0.358559	0.375389	-0.0355229	0.284113	0.587253	-0.263741	-0.0461421	0.40554	0.1373	-0.4028	-0.0420411	-0.43545	0.040849	0.598278	0.198396	-0.137509	0.0963721
NEFL	P07196	-0.0238582	-0.0583403	0.485807	-0.017809	0.0657296	0.370472	0.116617	0.187139	0.203625	0.272933	-0.0852507	0.118198	0.159978	-0.0222724	-0.088393	0.0882033	-0.00742997	0.0745343	-0.0617578	0.0570161	0.0325283	-0.0864371	0.00167512	0.288825	-0.326096	-0.10754	0.112958	0.0228959	-0.0765546	-0.157776	0.00728326	-0.0465332	0.19744	0.0366548	-0.0554165	0.128962	0.164597	-0.16692	0.00831622	-0.187434	-0.157467	0.00618907	-0.214034	-0.168311	0.0536156	0.183096	-0.236372	-0.145781
PROS1	P07225	0.0644355	-0.0769482	0.105323	0.315538	0.0617873	0.364497	0.425048	0.158542	0.352196	0.4581	-0.142087	0.161429	-0.106778	-0.149038	-0.281366	-0.00850757	0.0545194	0.114013	0.0406505	0.198278	-0.0541434	0.200815	-0.0704146	0.252382	-0.00301635	0.0134222	0.345842	0.274252	0.287464	-0.319945	0.0138506	-0.310606	0.326782	0.265646	0.201532	0.36217	0.462393	-0.443132	-0.212786	-0.0121969	-0.122891	-0.139701	-0.220898	0.345888	0.0108347	-0.040766	-0.350895	0.125119
P4HB	P07237	0.186051	-0.291997	0.226427	0.210444	0.0246688	0.340911	-0.00546539	-0.134378	-0.119589	0.477447	-0.220809	-0.148482	-0.127439	-0.185916	-0.326265	-0.309354	-0.236461	-0.038477	-0.164383	-0.0776348	-0.081196	-0.0460146	-0.180215	0.103033	-0.0104359	0.0686841	0.226994	0.185461	0.127347	0.00909536	0.0229704	-0.222237	0.0818947	0.0678387	0.172952	0.22423	0.17894	-0.485786	-0.159129	0.167007	-0.154862	-0.0549759	0.140567	0.454723	0.0787667	0.23037	0.0533499	0.182023
C8A	P07357	-0.114264	0.141632	0.209716	0.144969	-0.00522842	0.346777	0.282399	0.170334	0.272549	0.135574	0.0896386	0.00810739	0.0317244	-0.0146094	-0.0283758	0.139226	0.170472	0.195222	0.0665156	0.0919327	0.0889263	-0.08199	0.163025	0.0227224	-0.217202	0.115078	0.491829	0.253762	-0.0284695	-0.342217	-0.0238639	-0.265476	0.108739	0.450087	0.0179211	-0.0219945	0.148969	-0.397986	-0.260685	-0.228412	0.128198	-0.036698	-0.104911	0.12118	-0.131734	-0.295855	-0.350804	0.16974
C8G	P07360	-0.209014	0.239726	0.261967	0.062918	-0.0439911	0.356378	0.506386	0.245721	0.467297	0.072534	0.113	0.0189143	0.0514096	0.0114777	-0.0821374	0.218104	0.283421	0.310838	0.104587	0.147536	0.0756868	0.289269	0.312654	-0.0234964	-0.37755	-0.0138	0.579539	0.255546	0.080419	-0.426472	-0.0275724	-0.381995	0.217355	0.491263	0.0168771	0.0844593	0.205589	-0.334021	-0.246729	-0.207879	-0.00865186	-0.0500035	-0.30631	0.119854	-0.0982048	-0.27565	-0.477348	0.17245
CA3	P07451	-0.202033	0.0430825	0.258969	-0.250777	0.134482	-0.191319	0.169909	0.0218618	0.16508	-0.247369	0.0636305	0.281405	0.185986	0.269622	0.420023	0.289098	0.172416	0.139057	0.290905	0.429163	0.0107796	0.33524	0.134342	0.110922	-0.254653	0.230578	-0.228926	0.197337	-0.118601	-0.252649	-0.0264956	0.729975	0.0224078	0.193621	-0.302358	-0.160765	-0.0240901	-0.113505	0.262541	-0.271542	0.255225	-0.0704461	-0.204519	-0.290224	-0.296148	0.783554	-0.235023	-0.0188099
GRP	P07492-2	0.0441626	-0.124358	0.158125	-0.382626	0.264806	0.230234	-0.0365787	0.0184924	-0.263479	-0.0851988	0.0340224	-0.3837	-0.148097	-0.281391	-0.0411248	-0.13506	-0.0963529	-0.222261	0.0227754	-0.194529	0.0506915	-0.162382	-0.119526	0.274578	-0.161687	0.00474966	0.0426325	-0.101738	0.227859	0.239114	0.209308	-0.0207028	-0.20081	-0.0145882	0.0733991	-0.00347514	-0.210261	-0.00446645	-0.276529	0.202195	0.227329	0.540501	0.496465	0.382194	-0.329827	-0.199603	0.428212	0.146295
DCN	P07585	-0.0557208	0.0231264	0.1074	-0.0519159	0.359668	-0.152509	-0.17425	-0.156439	-0.156034	-0.208684	-0.158316	-0.000152546	-0.0305449	-0.000217178	0.16004	-0.0813918	0.0467361	-0.129057	0.0107877	-0.171339	-0.0571151	0.0300817	0.00265238	0.115912	0.000743084	-0.0690525	-0.212461	-0.112146	-0.163158	0.156119	0.608936	0.0909731	-0.371106	-0.184668	-0.0806117	-0.172855	-0.0685764	0.176842	0.172784	-0.0957586	0.319369	-0.0228722	0.0430201	-0.234618	-0.115951	0.0428321	0.274638	-0.150033
HEXB	P07686	-0.000664231	0.00225579	-0.246088	-0.114566	0.539821	-0.185996	-0.169999	-0.187701	-0.255344	-0.252922	-0.186535	-0.116379	-0.0499512	-0.044754	0.0700536	-0.151005	0.029403	-0.286093	0.0614836	-0.126751	-0.068179	-0.10411	-0.119287	0.0397398	0.0376517	-0.0352093	-0.308238	-0.249972	-0.148637	0.541787	-0.0122378	0.318431	-0.242809	-0.174952	-0.0105155	-0.0878703	-0.10792	0.270316	0.21867	0.0712262	0.242328	-0.031046	0.00379996	-0.270592	-0.0335578	0.109787	0.378206	-0.121719
CTSL	P07711	0.280773	-0.199107	0.0811693	0.220922	0.486265	0.234001	0.176253	-0.101313	0.120157	0.355581	-0.433264	-0.00918973	-0.0647618	-0.126039	-0.336292	-0.123636	-0.0104418	-0.101251	-0.0619323	0.145944	-0.00795398	-0.0717901	-0.0355771	0.0816141	-0.186854	-0.0431566	-0.0509034	-0.0196083	-0.0655465	0.153557	-0.00807493	-0.331875	0.332726	0.0511421	0.192538	0.401645	0.12138	-0.0907152	0.511925	-0.00972627	-0.144604	-0.238294	-0.482333	-0.121452	0.452453	-0.114332	-0.200256	0.0645512
PFN1	P07737	0.125874	-0.0464637	0.145753	0.248879	-0.0620086	-0.108466	-0.0197986	0.069918	-0.0857587	-0.0505357	-0.0816444	-0.0816901	0.0087665	-0.0618667	-0.0916052	-0.0860962	-0.0982004	-0.00295342	-0.0101479	-0.000770125	-0.0173354	-0.0799981	-0.100427	-0.0114201	0.247409	0.0206295	0.00568807	-0.00284779	0.183903	-0.0847272	0.0701277	0.431125	0.0133332	-0.0236354	0.273164	0.0411762	-0.0337062	-0.0654945	-0.063563	0.0590579	-0.00502164	-0.0392972	-0.00942489	0.128376	-0.0436525	-0.0442477	-0.00553647	-0.0836718
CTSB	P07858	0.354171	-0.349574	0.105874	0.31692	0.31878	0.296907	0.0592577	-0.0145055	0.010799	0.455616	-0.297252	-0.179423	-0.143434	-0.225615	-0.480423	-0.220304	-0.110643	-0.0164902	-0.0523737	0.111191	-0.0710993	-0.434118	-0.252198	0.275402	0.245988	0.0284186	0.220854	-0.000353206	0.107508	0.151639	0.0148782	-0.149272	0.342887	-0.00629668	0.316374	0.591467	0.118872	-0.481615	0.118314	0.181525	-0.326907	-0.0406276	-0.206468	0.416225	0.339523	0.244795	-0.0849989	0.290361
HSP90AA1	P07900;P07900-2	0.263632	0.283523	0.144203	0.197971	-0.0632127	-0.246169	-0.00277745	0.00477206	0.16454	0.013075	-0.193759	0.0984685	-0.116649	0.0523537	-0.0709394	0.207038	-0.0575981	-0.140042	-0.283818	0.0351382	0.0242028	-0.376626	0.0266576	0.14894	0.561799	-0.0183066	-0.142183	0.122276	0.0906217	-0.0236256	-0.0473902	-0.112976	0.0504314	-0.0324737	0.131347	0.0390976	0.0613868	0.0633283	0.0370524	0.100927	0.0656851	0.0354094	-0.143225	-0.0405958	0.168747	0.0684568	-0.0698058	-0.14282
THBS1	P07996	0.363536	-0.0825997	0.360636	0.133675	-0.0681836	0.0602945	-0.115443	-0.108057	-0.115923	0.126646	-0.0110256	-0.0927278	-0.0663304	-0.123642	-0.0898685	0.0539268	-0.131772	-0.0329081	-0.0495921	-0.0393974	0.0768967	-0.163275	0.0533911	-0.0759804	0.0189042	0.01007	-0.0466766	-0.0158849	-0.0233658	-0.062862	0.544997	-0.0778435	0.107727	-0.00962766	0.0667425	0.0167905	-0.111569	-0.0353732	-0.0706408	0.167023	-0.0995279	-0.0396592	0.0390342	0.0935103	0.0359644	-0.0354027	0.0640309	-0.0414778
RNASE1	P07998	0.394137	-0.323777	-0.00557402	0.334225	0.15233	0.348389	0.252748	0.0366793	0.147488	0.62103	-0.260527	-0.0806547	-0.189836	-0.231205	-0.530857	-0.235727	-0.0895978	0.0575159	-0.0198648	0.152576	0.0620552	-0.267117	-0.0899409	0.0760518	0.146673	-0.0141317	0.34909	0.0985648	0.114213	-0.139376	0.0198404	-0.0512912	0.512164	0.115304	0.307365	0.723076	0.0622141	-0.55001	0.107615	0.108599	-0.494489	-0.0936339	-0.385964	0.381315	0.512685	0.178552	-0.338874	0.301342
SERPINA6	P08185	-0.506864	0.348355	0.112547	-0.298627	-0.147583	-0.0472281	0.162852	0.165473	0.19197	-0.390071	0.391903	0.175998	0.255299	0.204198	0.505963	0.37589	0.22932	0.147411	0.0419631	0.0265996	0.116785	0.308515	0.254826	-0.00427273	-0.396836	-0.0181404	0.128281	0.147865	0.0207545	-0.281354	-0.0650046	-0.110766	-0.134223	0.316082	-0.33867	-0.472726	0.135849	0.14464	-0.204153	-0.30241	0.343776	0.0928025	0.127616	-0.297528	-0.48926	-0.391214	-0.0893409	-0.124806
HSP90AB1	P08238	0.128781	0.00110996	-0.882651	0.228624	-0.202731	-0.244727	-0.0553039	-0.207989	0.124593	0.0228542	-0.154388	0.0485257	0.0771098	-0.17831	0.481103	-0.0457091	0.0152163	-0.223112	-0.141985	0.0339358	-0.0823871	-0.196195	-0.112133	-0.0266492	-0.0938077	0.872973	-0.215861	-0.0632811	-0.000326082	-0.0365729	-0.21205	0	-0.1464	-0.198141	0.70222	0.101387	-0.469837	0.031632	0.185153	-0.268647	0.0570417	-0.112976	0.494897	-0.323395	-0.0426196	0	0.0492574	-0.288659
MMP2	P08253	0.0112891	0.0946359	0.267351	0.152661	0.100196	0.154908	0.106705	0.0509215	0.0394262	0.156142	-0.132463	0.0847115	0.0641168	0.0164639	-0.021204	0.0410939	0.078593	-0.0228664	-0.101053	0.0808221	-0.0163661	0.188251	-0.0565989	0.184508	-0.397904	-0.0754885	-0.142027	-0.0151622	0.0278908	-0.0338466	-0.0325281	-0.262029	0.121755	-0.0737571	-0.111406	-0.000390187	0.358624	0.173057	0.0884578	0.00153723	0.118432	0.0135519	-0.255812	-0.145269	0.1031	-0.075728	-0.0595321	-0.287133
SOD3	P08294	-0.169974	-0.000516945	0.0580089	-0.0224025	0.276026	0.117496	0.147864	0.0799468	2.00922e-05	-0.0187422	0.00880442	0.244267	0.0325543	0.0892448	0.163647	0.0689856	0.279643	0.120825	0.0465318	0.00358699	-0.042615	0.212556	-0.0274368	0.18291	-0.17539	-0.0926048	0.00984324	0.0773168	-0.00622759	-0.149835	-0.0144656	-0.229785	-0.0248148	-0.00387921	-0.190633	-0.114421	0.295639	0.0946653	0.00423941	-0.276946	0.386838	-0.05119	-0.065595	-0.123969	-0.148904	0.219065	-0.0398266	-0.0565866
MGP	P08493;P08493-2	-0.000885823	0.0743874	-0.131218	-0.0804237	-0.116608	0.000529828	0.034413	-0.0486896	0.118274	-0.160213	-0.00833547	0.110855	-0.108558	0.0745704	0.1595	0.232842	0.166011	-0.0804716	0.10851	-0.0450558	-0.0117177	0.0905544	0.209834	-0.308735	-0.00366663	-0.113309	-0.0746176	-0.101272	-0.203001	-0.173835	-0.0304022	0.0771997	-0.0155371	-0.0583238	-0.105282	-0.144592	-0.115195	0.258485	0.0204714	-0.0377296	0.00685992	-0.106917	-0.149659	-0.264367	0.0210711	-0.0836619	-0.0867398	-0.281153
CD14	P08571	0.0233221	0.00766599	0.090906	-0.13522	-0.199171	-0.471619	-0.385795	-0.123191	-0.278984	-0.274305	-0.0357956	-0.0980054	-0.0806769	0.103634	0.101958	-0.0493993	-0.0988428	-0.254919	-0.0896207	-0.210418	-0.0806749	-0.165282	-0.173734	0.0354867	0.0318664	0.216956	-0.47244	-0.256121	-0.155565	0.324733	-0.0579723	0.0393989	-0.345581	-0.226531	-0.0734538	-0.243427	-0.174374	0.384903	-0.0453042	0.265431	0.0908025	-0.0120732	0.337398	-0.114999	-0.188891	0.521489	0.44391	-0.288403
COL4A2	P08572	-0.0104945	0.109269	0.224847	-0.0198975	0.182769	0.075054	0.117865	0.0597174	0.026208	-0.0481998	-0.0773624	0.114238	0.12955	0.237858	0.163441	0.274741	0.165212	0.0136272	-0.0169574	0.00745344	0.141002	0.123571	0.259847	-0.162456	0.124588	-0.0816238	-0.214979	0.0311218	-0.134147	-0.079091	0.0303457	0.0871531	0.0301397	0.218807	-0.0216803	-0.0879204	0.0205062	0.229705	0.388507	0.00920612	0.240779	-0.00675613	-0.300378	-0.371426	0.230453	0.108297	-0.0774522	-0.364937
MET	P08581;P08581-2	-0.0918301	-0.123561	0.0875327	0.226871	-0.0144542	-0.046136	0.0418499	-0.0081818	-0.0736933	0.147905	0.0369793	0.00317447	0.198928	-0.066107	-0.0726567	0.110761	-0.147893	0.1465	-0.107909	0.0945403	-0.18155	0.462716	-0.107423	-0.0921751	0.299856	0.0459802	0.0376141	-0.104494	0.626942	-0.062656	0.0120446	-0.481783	0.152118	0.1082	0.146222	-0.145659	0.0593481	-0.140491	-0.246553	0.0284344	-0.0464903	0.021605	0.0653712	0.369526	-0.253624	-0.0444889	-0.116951	-0.20318
MELTF	P08582	0.267676	-0.370557	0.348237	0.371945	0.129799	0.041703	-0.0125527	-0.00732218	0.00429018	0.18544	0.0825028	-0.0782464	-0.0205097	-0.273699	-0.406577	-0.079009	-0.070257	-0.0292893	-0.110361	-0.0119509	0.088658	-0.236205	-0.173261	0.137208	0.289107	-0.103663	0.26477	-0.0449764	0.241959	0.107209	0.0227653	0.00675204	0.399013	0.13006	0.00445897	0.422402	0.0100671	-0.266741	-0.12637	0.317311	-0.255152	-0.0436092	-0.113422	0.338415	0.0846959	-0.0758316	0.0390984	0.40042
CFH	P08603	-0.0931658	-0.0543221	0.048521	0.0487869	-0.103592	0.315204	0.400948	0.186908	0.316732	0.195853	0.264815	-0.128697	-0.0695476	-0.146594	-0.244373	0.171062	-0.0238665	0.120946	0.00252344	0.110918	0.00250691	0.29434	0.263402	-0.0392908	-0.136289	0.0422046	0.658958	0.24355	0.19056	-0.203427	0.0625158	0.245303	0.219656	0.364138	0.191695	0.38637	0.033389	-0.273163	-0.499023	0.362052	-0.306988	0.0178592	0.258976	0.461879	-0.161866	-0.207783	0.010716	0.520788
VIM	P08670	0.181068	-0.077123	0.183954	0.120098	-0.0524212	0.0410773	0.0343936	-0.0579131	-0.0673671	0.0108512	-0.00755218	-0.124169	-0.0790365	-0.0933291	-0.119457	0.157854	-0.104819	-0.044113	-0.0132389	-0.019271	0.002246	-0.110678	0.0738159	-0.0897715	-0.00205581	-0.0486278	0.102484	-0.0304945	0.077806	-0.0771095	0.0496916	0.167588	0.066763	0.0983829	0.0993645	0.0879082	-0.0622853	-0.117597	-0.12113	0.186939	-0.136482	-0.0279524	0.0965441	0.125052	0.00462355	0.162341	0.0868751	0.131707
SERPINF2	P08697	-0.346919	0.154255	-0.039412	-0.058351	-0.103125	0.17969	0.300958	0.14998	0.364606	0.028687	0.291274	0.0883077	0.137944	0.0448222	0.161019	0.261193	0.117676	0.369808	0.0901023	0.0569867	-0.0136636	0.352087	0.124319	0.157266	-0.344312	0.0704044	0.66835	0.286466	0.109763	-0.465078	0.00606761	-0.243999	0.00880244	0.386529	-0.121023	-0.123991	0.264097	-0.487537	-0.39674	-0.302106	0.194133	0.0236744	0.160609	0.17022	-0.383439	-0.206253	-0.264987	0.111396
ANXA5	P08758	0.259706	-0.220431	0.408839	0.118205	0.167619	0.278935	0.145214	-0.00774871	0.00450457	0.217782	-0.103773	-0.269112	-0.168827	-0.235805	-0.357526	-0.00209838	-0.191636	-0.0273188	-0.0138048	-0.0217629	-0.0735729	0.229874	0.0277182	0.103315	0.123791	0.160389	0.291382	0.043761	0.0765235	0.0452437	0.331846	0.27611	0.181566	0.111403	0.148569	0.475761	0.0117644	-0.300845	-0.117218	0.443566	-0.200892	-0.0484092	0.0358273	0.466102	0.128269	0.0021254	0.176474	0.35924
KRT16	P08779	-0.25381	-0.0654116	0.61915	-0.152536	0.0367723	0.0296203	0.202336	-0.0874238	0.173154	-0.0339505	0.114627	0.333014	0.207425	0.0428362	0.368936	0.228517	0.102308	0.186232	0.185843	0.199873	0.088493	0.479063	0.173538	-0.00158509	-0.191603	0.0179017	-0.133399	0.363068	0.185317	-0.351979	0.420588	-0.235458	0.090397	0.241994	0.0556553	-0.052302	-0.361491	-0.159125	0.105662	-0.185846	0.1182	-0.0606148	0.0742718	-0.153282	-0.207384	-0.04303	-0.172756	0.0373459
ENO2	P09104	0.347517	-0.267522	-0.0578672	-0.0138805	0.141345	-0.256118	-0.501086	-0.301231	-0.386293	0.0318798	-0.3571	-0.253347	-0.208907	-0.245373	-0.279064	-0.429918	-0.426238	-0.269235	-0.113039	-0.291777	-0.14248	-0.516659	-0.468522	0.145851	0.322067	0.0937296	-0.273606	-0.288997	-0.175802	0.496149	0.0913758	0.130366	-0.144114	-0.440959	0.336132	0.127078	-0.205759	-0.149891	0.256721	0.102378	-0.0950516	-0.113588	0.18283	0.133468	0.136807	0.358526	0.341647	0.08348
DBH	P09172	-0.0162663	0.00663941	-0.104335	-0.0174302	0.060498	-0.170362	-0.0408433	-0.110153	0.0320859	-0.146646	-0.168276	-0.0470779	-0.0616486	0.000937072	-0.000705707	0.0488468	0.0223125	-0.155498	-0.0630447	-0.142066	0.103974	-0.0181743	0.024748	0.083713	0.181637	-0.12207	-0.187168	-0.147252	-0.0338504	0.108382	-0.0123803	0.110163	-0.21895	0.103619	-0.0955279	-0.035976	0.106475	0.079149	0.132001	0.0658223	0.196675	-0.0939447	0.0133312	-0.172247	-0.00749329	0.0454561	0.234066	-0.0634385
GSTP1	P09211	0.267893	-0.104726	-0.185925	0.0962929	0.0472596	-0.112795	-0.163257	-0.194867	-0.105968	0.0128645	-0.248524	0.160024	-0.148002	-0.0455582	-0.0902803	0.0494807	-0.0187414	-0.161547	-0.144098	-0.0245532	0.104337	-0.153193	-0.137261	0.00671088	0.19991	-0.176453	-0.319169	-0.149666	-0.0507092	-0.0105772	-0.0405323	-0.47308	0.0623004	-0.198097	0.00185128	0.00176454	-0.0881695	0.0513139	0.296427	-0.110355	-0.0245405	-0.135271	-0.227581	-0.199715	0.20574	0.219573	-0.0700529	-0.323826
LGALS1	P09382	0.154288	0.15103	-0.319822	0.164063	0.110845	0.0819469	0.15464	-0.0668571	0.100374	0.177333	-0.147672	-0.00608412	-0.00205448	0.0201721	-0.121057	0.00391404	0.0258392	-0.111297	0.0185411	0.0945809	0.14971	0.023152	0.122059	-0.040197	0.335087	-0.0836004	-0.0678956	0.00970232	-0.0190236	-0.122359	0.000670276	-0.173023	0.190641	0.00257296	-0.00234564	0.078578	0.0875368	0.175777	0.0595622	0.0695267	-0.0438713	0.0315959	-0.399667	-0.137212	0.254789	-0.0854476	-0.158606	-0.274011
QDPR	P09417	0.318957	-0.314646	0.151338	0.390229	0.191255	0.344716	0.210765	0.0243387	0.138097	0.528285	-0.212284	-0.0712439	-0.128494	-0.253405	-0.50475	-0.200991	-0.101887	0.105486	-0.0398351	0.132123	-0.0507887	-0.220926	-0.202825	0.231261	0.230234	0.093693	0.430689	0.0868066	0.264817	-0.1432	0.0836105	-0.259165	0.38948	0.125368	0.358661	0.647891	0.246735	-0.674708	-0.0307457	0.102845	-0.370417	-0.0901179	-0.186807	0.563203	0.273838	0.399262	-0.235284	0.435008
SPARC	P09486	-0.0209626	-0.154925	-0.082029	0.0834787	0.45234	0.0455711	0.0801164	-0.101921	-0.0650066	0.0921593	-0.128912	0.0113102	0.0195167	0.00137458	-0.00529695	-0.0195793	0.0908054	-0.0482378	-0.0529261	-0.0928959	-0.0565864	0.197306	-0.115562	0.201727	0.265934	-0.0810511	0.0763844	-0.0133764	0.083505	0.114454	0.0489008	-0.283686	-0.0856614	-0.0593251	0.081749	0.0380224	0.211589	-0.10391	0.016985	-0.085404	0.20683	-0.026436	0.0478404	0.160888	-0.150332	-0.153121	0.260165	0.0885005
CSF1	P09603	0.461427	-0.422589	0.214363	0.223446	0.0587138	0.12127	-0.00970514	-0.0798081	-0.0365661	0.530856	-0.320608	-0.0813279	-0.201549	-0.248894	-0.469382	-0.359717	-0.0963143	-0.1009	-0.0233963	0.0558858	0.0538926	-0.234956	-0.179124	0.0829082	0.353092	-0.0361246	-0.0193212	0.00174531	-0.0110015	-0.0356747	-0.00393475	-0.352717	0.376577	-0.0597057	0.218793	0.574813	0.0947845	-0.257069	0.152652	0.217205	-0.330074	-0.108034	-0.257833	0.330452	0.397012	0.192498	-0.0695352	0.054813
PDGFRB	P09619	0.00304845	-0.17745	-0.0437064	-0.118493	-0.113724	-0.22981	-0.307659	-0.0878831	-0.164308	0.118085	-0.107611	-0.0342581	-0.0162916	-0.156966	-0.0585459	-0.11902	-0.253892	-0.0636833	-0.146146	-0.181829	-0.0769584	-0.195577	-0.385523	0.252854	0.239674	0.0370244	-0.114274	-0.166281	-0.0681165	0.168499	-0.149847	-0.514762	-0.136146	-0.241136	-0.0188511	-0.0673059	0.19647	-0.112932	-0.067647	-0.0434589	0.109867	-0.035838	0.315518	0.0656818	-0.102721	0.0248926	0.149519	0.243668
C1S	P09871	0.318164	-0.247087	0.301842	0.514806	0.240129	0.547517	0.38786	0.12222	0.18434	0.547621	-0.204385	-0.0493024	-0.138456	-0.133917	-0.494728	-0.0842786	-0.0395883	0.130303	0.0204605	0.224319	0.0622137	0.0303195	0.073651	0.0292282	0.116458	0.0178231	0.443784	0.233723	0.228912	-0.171901	0.0762497	-0.0880049	0.47466	0.314659	0.296878	0.671386	0.208173	-0.49674	0.0563422	0.230985	-0.399969	-0.0441824	-0.34624	0.461456	0.414278	0.161222	-0.259194	0.258944
LTA4H	P09960;P09960-4	-0.0891477	-0.000163982	-0.0515532	-0.256758	-0.174219	-0.316673	-0.271157	-0.0818607	-0.191806	-0.222886	0.156934	-0.236406	-0.00640654	0.0336135	0.0835861	0.0986242	-0.104969	-0.160045	-0.144895	-0.128545	0.0496787	-0.277221	0.0243146	0.104715	0.151172	0.0188635	-0.0499729	-0.070769	0.00221511	0.170906	-0.0737542	0.300615	-0.147724	-0.0243371	-0.0306006	-0.0651075	-0.0251921	0.0313204	-0.267233	0.0892454	-0.00474797	0.170023	0.32782	0.121688	-0.333562	0.180546	0.324868	0.0707469
ALDOC	P09972	0.575111	-0.390923	-0.0586691	0.269268	0.127599	0.17322	-0.0517924	-0.140241	-0.0928472	0.457889	-0.389862	-0.212171	-0.300849	-0.284241	-0.591376	-0.397817	-0.252844	-0.144451	-0.0802081	-0.0134801	-0.102311	-0.513605	-0.193249	0.0445192	0.449671	0.123031	0.102964	-0.0630172	-0.0462525	0.149344	0.0634591	0.244011	0.342705	-0.120104	0.462001	0.724445	-0.235369	-0.37359	0.282035	0.26605	-0.511089	-0.164704	-0.244081	0.446957	0.620471	0.469351	-0.0271664	0.362907
C4A	P0C0L4	-0.0750376	0.231629	-0.148015	-0.136667	-0.0425501	-0.055484	0.0191914	0.0626329	0.0243594	-0.282599	0.0646184	0.0618932	0.161613	0.234151	0.182919	0.109807	0.149883	-0.0901351	0.0584293	0.0995242	0.05235	0.0374357	0.319822	-0.191314	-0.233785	-0.0310132	-0.196148	-0.0721074	-0.0697603	-0.0258341	-0.0205991	0.364274	-0.0465231	0.122333	-0.176085	-0.222135	-0.0942609	0.393306	0.109258	-0.00756875	0.155361	0.146496	-0.194452	-0.409923	0.0554182	-0.0600114	-0.0651165	-0.229781
C4B	P0C0L5	0.0255132	0.0167175	0.0481049	0.096175	0.12253	0.231186	0.150209	0.145759	0.0221932	0.17131	-0.054628	-0.0358042	-0.0453129	-0.112881	-0.249418	-0.0254541	-0.0299313	0.0761936	0.120656	0.125601	0.0493641	0.186484	-0.028476	0.216465	0.164807	0.0998728	0.338864	0.015474	0.156042	-0.137361	0.00367104	-0.539368	0.106208	0.152298	0.110023	0.171608	0.16069	-0.291808	-0.271078	0.0808255	0.0145467	-0.00315446	0.0058235	0.32023	-0.199712	-0.179391	-0.0634386	0.089981
LINGO3	P0C6S8	0.199573	-0.211372	-0.131994	0.112458	0.0276639	0.126895	0.13861	-0.00292138	-0.0492107	0.420803	-0.120732	-0.310373	-0.157731	-0.21156	-0.288899	-0.243163	-0.152949	-0.102758	-0.162011	0.143483	-0.0727166	-0.23018	-0.259193	0.198773	0.216303	0.0341424	0.155088	-0.0651411	0.178957	0.0640639	0.0774739	0.451735	0.211855	-0.0235502	0.0792871	0.439818	0.135323	-0.407309	-0.0659219	0.0827532	-0.335152	0.0874837	0.103599	0.365947	0.170598	0.268613	-0.082497	0.190222
SAA1	P0DJI8	0.021466	0.0322903	-0.0465767	0.0444802	0.0634655	0.0460852	0.160029	0.00657891	0.0857851	-0.0153224	0.0149638	0.0480521	0.0375944	0.152702	0.101698	0.0946949	0.153763	0.0159576	0.0376107	-0.00329091	0.0467562	0.00102695	0.291799	-0.231157	0.0221602	-0.0276835	-0.054493	0.0763473	0.0119604	-0.0512832	-0.0527663	0.00270277	-0.0494919	0.525285	-0.127323	0.0157896	-0.0551205	0.0672005	0.132127	0.044964	0.121947	0.0225326	-0.0787399	-0.135924	0.0695248	-0.335553	-0.0100551	0.0955948
INAFM2	P0DMQ5	0.0652811	-0.0733499	0.0586044	-0.0869425	-0.0187153	-0.352604	-0.273103	-0.0859878	-0.24305	-0.174198	-0.0818325	0.0721482	-0.0249421	0.0980209	0.212183	-0.0191273	0.0668817	0.044212	-0.0100139	-0.157753	0.0715536	-0.0437119	-0.104458	-0.184674	0.459814	-0.0655012	-0.479566	-0.143481	-0.0811164	0.139868	-0.0282739	0.00419865	-0.18384	-0.26106	-0.0779701	-0.221985	-0.0589043	0.265755	0.393172	-0.114893	0.173343	-0.129897	-0.150672	-0.283018	0.117878	0.369943	0.108951	-0.306548
IGLC3	P0DOY3	-0.217232	0.248158	0.152523	0.167614	0.0726165	0.373603	0.682303	0.57341	0.537021	0.0207385	0.284919	0.107321	0.419203	0.364464	0.157007	0.353987	0.403142	0.478968	0.183603	0.534172	0.073678	0.621826	0.455206	0.029188	-0.324088	-0.0312577	0.427308	0.378266	0.236215	-0.469802	0.0327895	0.214156	0.312657	0.445117	-0.10026	0.0915068	0.257172	-0.130808	-0.0479052	-0.1607	0.0566642	0.325797	-0.343657	0.0220251	-0.00656341	-0.268524	-0.452979	0.190326
SRGN	P10124	-0.0591804	0.16448	-0.21761	0.00989887	0.0633217	-0.282074	-0.227952	-0.0630626	-0.16863	-0.334532	0.0116807	0.15167	0.0459543	0.137452	0.29157	0.00533222	0.034028	-0.176062	-0.0680699	-0.0945431	-0.00764631	-0.0681271	-0.222679	0.0454972	-0.0385239	-0.111173	-0.400713	-0.0973205	0.0180833	0.289069	-0.260353	-0.205883	-0.341148	-0.0887578	-0.24775	-0.330925	-0.0377081	0.371985	0.0698308	-0.0512573	0.31662	0.0662007	0.0547326	-0.213219	-0.203972	-0.284949	0.144621	-0.266586
RNASE2	P10153	0.000648457	0.0517333	-0.130399	-0.169314	-0.126092	-0.437456	-0.381177	-0.0568948	-0.216006	-0.306652	0.0161122	-0.0689297	-0.0920254	0.222681	0.251345	0.0177622	-0.0622816	-0.287313	-0.0560592	-0.155173	-0.0181341	-0.128681	-0.0711918	-0.110808	0.102855	-0.0527697	-0.441565	-0.202589	-0.12968	0.26425	-0.0416569	-0.0143825	-0.314231	-0.17331	-0.129797	-0.297395	-0.274079	0.431794	-0.0169865	0.219232	0.0629712	-0.0415196	0.370791	-0.247112	-0.180488	0.405935	0.406056	-0.34438
GAA	P10253	-0.0341228	0.0859822	-0.289055	-0.284303	0.0832399	-0.40389	-0.480058	-0.220765	-0.264391	-0.263865	-0.113185	-0.0262462	0.0334454	-0.00107376	0.214353	-0.119091	-0.0186217	-0.258972	-0.0666605	-0.294741	-0.0784258	-0.181651	-0.250982	0.0680632	0.123099	-0.0315765	-0.500904	-0.329372	-0.103218	0.392133	-0.052222	-0.111595	-0.389102	-0.406615	-0.133089	-0.472416	-0.082565	0.35231	0.0830728	-0.0816872	0.26443	-0.0354897	0.105242	-0.309078	-0.229638	0.386035	0.298	-0.365884
SPP1	P10451;P10451-4	0.13324	-0.0376583	-0.194383	-0.139923	-0.0947183	-0.333595	-0.268779	-0.0527311	-0.132559	-0.172225	-0.0932836	-0.210789	-0.167639	0.0711276	0.0355789	-0.212151	-0.0537349	-0.220211	-0.0514684	-0.0687798	-0.0295513	-0.0875871	-0.0554995	-0.110366	0.138084	-0.00741871	-0.377731	-0.200205	-0.21949	0.213826	-0.106452	0.229831	-0.203065	-0.275395	0.02197	-0.0193865	-0.275484	0.403691	0.13768	0.193964	0.00474152	-0.0596463	0.152019	-0.236337	0.0636373	0.173321	0.281096	-0.24332
SPP1	P10451-3	0.304618	-0.0145543	-0.200766	0.10769	0.117131	0.0104695	-0.0427263	-0.0251722	0.0354181	0.0442597	-0.265558	-0.0380074	-0.130323	0.0475004	-0.154831	-0.106362	-0.0458993	-0.25452	0.0056116	0.0177658	0.0174168	-0.416986	0.201571	-0.203185	0.177436	-0.0778978	-0.224252	-0.0809661	-0.210402	0.126023	-0.0586153	0.347564	0.0920464	-0.0577844	0.128615	0.239631	-0.222663	0.230066	0.464016	0.191688	-0.201053	-0.0371547	-0.301775	-0.27429	0.603862	-0.030862	-0.114543	-0.0966901
SPP1	P10451-5	0.26089	0.00114762	-0.127282	0.114339	0.256137	-0.0405791	-0.0977319	-0.0755378	-0.0696485	-0.0407668	-0.247092	-0.068616	-0.071037	0.0796877	-0.0492989	-0.0266281	-0.045461	-0.245776	-0.0364238	-0.073665	-0.0198128	-0.430392	0.163054	-0.222088	0.268861	-0.0768249	-0.341853	-0.189021	-0.259001	0.225839	-0.0112466	0.252712	0.0507055	-0.0613602	0.113825	0.123589	-0.206584	0.322392	0.548645	0.192253	-0.0780915	-0.00552828	-0.300491	-0.362343	0.502929	0.0616769	0.0592288	-0.17521
PTPRF	P10586;P10586-2	0.597766	-0.335957	0.019803	0.200898	0.00886511	-0.124519	-0.334009	-0.236997	-0.255806	0.241797	-0.427947	-0.127238	-0.260938	-0.134669	-0.358058	-0.397565	-0.281673	-0.22713	-0.0572076	-0.0752829	-0.029998	-0.533696	-0.356509	-0.0893299	0.535544	0.0386523	-0.329459	-0.272998	-0.175399	0.249178	-0.00969452	0.00423082	0.158756	-0.345436	0.325028	0.448826	-0.221186	-0.127337	0.569837	0.216851	-0.383179	-0.149416	-0.206918	0.0418573	0.635062	0.46128	0.144206	0.0170057
TXN	P10599	0.474615	-0.227537	-0.0207203	0.166664	0.159661	0.0329738	-0.194008	-0.196097	-0.211436	0.189067	-0.423133	-0.0722988	-0.162525	-0.0980797	-0.260643	-0.230111	-0.184899	-0.169548	-0.0399964	-0.0031514	-0.0641778	-0.231025	-0.15476	-0.126273	0.355255	-0.0159397	-0.408733	-0.199473	-0.180173	0.170878	0.0364533	0.222902	0.104449	-0.284077	0.207758	0.330625	-0.199367	0.143786	0.645604	0.152726	-0.202886	-0.100484	-0.337005	-0.130334	0.639191	0.495445	0.0432539	-0.0890344
CTSA	P10619;P10619-2;X6R5C5;X6R8A1	-0.151102	0.0831739	0.10545	0.0331571	0.107214	0.320189	0.170503	0.0362992	0.205595	-0.218663	0.0963189	0.0463049	0.0790648	0.00275178	0.149038	0.200945	-0.0360572	0.153216	-0.113836	-0.00403249	0.226697	0.583942	-0.00598583	0.219793	0.0547664	-0.0704888	0.225586	0.110967	0.217094	-0.296141	0.289211	-0.0588126	-0.0494296	0.2211	-0.240703	-0.105269	0.364785	-0.260932	-0.0880806	-0.25862	0.498241	-0.0042646	0.0440542	-0.0809496	-0.202364	-0.111644	-0.146762	-0.0912919
MAPT	P10636-2;P10636-6	0.259665	-0.027918	-0.119702	-0.0214085	-0.0531954	-0.237069	-0.160516	-0.0807767	-0.0359051	-0.0148842	-0.138275	-0.127552	-0.0452603	-0.0262868	-0.12805	-0.198214	-0.156615	-0.125613	-0.0800193	-0.0177068	-0.0395987	-0.3356	-0.0841245	-0.166566	0.461561	-0.0983761	-0.236289	-0.210116	-0.165624	0.0442135	0.0840887	0.472784	0.0916068	-0.143346	0.123039	0.0846918	-0.190827	0.136351	0.219871	0.110036	-0.220152	0.0162609	-0.109929	-0.19373	0.238844	0.073642	-0.0155378	-0.065124
C7	P10643	0.225763	0.000810277	0.349153	0.273616	-0.0989911	0.182274	0.137643	0.0767547	0.0814336	0.261975	-0.158816	0.0711878	-0.100787	-0.0476974	-0.119508	-0.016574	0.0655212	-0.0314437	-0.0676497	0.213357	0.131011	0.154721	-0.00611335	-0.0484406	0.107583	0.0451031	0.00402217	0.0704502	0.179474	-0.0832181	-0.00965609	-0.0160603	0.155175	0.131011	0.0975995	0.16806	0.039322	-0.0234473	-0.0204661	0.26289	-0.143573	-0.0702988	-0.201581	0.130637	0.16291	0.0704971	-0.0213705	-0.183375
PRKAR1A	P10644;P10644-2	0.0243557	-0.10705	0.0853203	-0.0546937	-0.0693371	0.282291	-0.108328	-0.0744451	-0.0874344	0.0274848	-0.110812	-0.155424	-0.0103307	-0.0882745	-0.101998	-0.217881	-0.14176	-0.179538	-0.0967402	0.16148	-0.074827	-0.234524	-0.216329	0.160354	-0.104448	0.0532177	-0.00434605	-0.0398774	-0.0562244	-0.0095292	-0.0483805	0.176405	0.033761	-0.0876325	0.179991	0.0880565	0.250398	-0.176235	-0.107625	0.133465	0.0310367	0.00168627	0.166716	0.247121	-0.00540521	0.119799	0.0648613	0.0368088
CHGA	P10645	0.452674	-0.330874	-0.0899736	0.109854	-0.0630608	-0.219219	-0.293669	-0.185057	-0.206621	0.170021	-0.250521	-0.0902143	-0.259551	-0.172765	-0.277874	-0.316458	-0.234591	-0.114795	-0.0827063	-0.110893	-0.025206	-0.504539	-0.254018	-0.0783624	0.344913	0.045348	-0.262073	-0.2444	-0.214138	0.177795	-0.0429057	-0.112969	0.183653	-0.325135	0.334819	0.458686	-0.265917	-0.0929899	0.562029	0.147736	-0.360002	-0.162232	-0.116324	-0.0358274	0.600045	0.483891	0.0345385	-0.000674546
KIT	P10721;P10721-2	0.260817	-0.289825	-0.142115	0.0279232	0.279267	0.172971	-0.0242894	-0.104986	-0.090669	0.348005	-0.287999	-0.115792	-0.184015	-0.264591	-0.384007	-0.21081	-0.106695	-0.130591	-0.0171249	-0.0198025	-0.0775715	-0.359561	-0.168567	0.0608848	-0.0649406	0.00144601	0.147399	-0.0132703	-0.0123865	0.247233	0.0598573	0.569378	0.113107	-0.036664	0.210463	0.514925	-0.00490563	-0.234825	0.174837	0.185048	-0.3633	-0.133014	-0.150388	0.32926	0.387898	0.111117	-0.00668381	0.408509
RBP3	P10745	0.1191	-0.215391	0.375561	-0.0422771	0.252249	0.0836724	0.246536	0.0548419	-0.0199826	0.09841	-0.0662367	0.0382957	0.00841778	-0.0798009	-0.117054	-0.0410062	-0.0582318	-0.00656172	-0.0302747	0.00954039	0.0580289	0.119526	-0.171108	0.252616	-0.132463	0.086445	0.143387	0.0224544	0.326204	-0.00346584	0.119671	0.198554	-0.128198	0.0989965	-0.0312859	0.155076	-0.119368	-0.0477474	-0.051873	-0.172396	0.0426838	0.0780486	0.142127	0.00549279	-0.0951608	-0.169855	0.043833	-0.176581
CLU	P10909;P10909-2;P10909-4;P10909-5	-0.00452511	0.0403516	-0.00484246	0.0501277	0.0179952	-0.208015	-0.0928492	-0.0468236	0.0512678	0.178409	-0.102015	-0.0223131	0.00318105	-0.16579	-0.184123	-0.0489678	-0.065915	0.0408438	-0.109629	0.0173359	0.0310019	-0.122447	-0.280889	0.273117	-0.109573	-0.0227287	-0.0317978	-0.0966928	0.132196	0.0233325	-0.0729708	-0.422267	0.0546635	-0.18386	-0.00567197	-0.00477745	0.325367	-0.170045	-0.082575	-0.17095	-0.0793182	-0.0249831	-0.147955	0.00673035	-0.089576	0.0989798	-0.187883	-0.0976314
CLU	P10909-3	-0.11197	0.0661231	-0.046494	-0.322572	-0.121862	-0.609202	-0.279998	-0.132133	-0.214189	-0.00786682	0.0183109	-0.136223	-0.194128	-0.263306	-0.211046	-0.0967141	-0.212167	-0.305841	-0.0920043	-0.241075	-0.057544	-0.512345	-0.210874	0.0790638	-0.552336	-0.0536017	-0.103725	-0.171072	-0.11322	0.298075	-0.0299269	0.22273	-0.187455	-0.208222	0.0046743	0.137759	-0.0272668	0.200127	-0.372751	0.257288	-0.218035	-0.0584364	0.217328	0.111691	-0.212826	-0.35366	0.297541	0.248337
HAPLN1	P10915	-0.0859272	-0.184731	0.300057	-0.0288535	0.0960887	-0.0819039	-0.138315	-0.140188	0.143785	0.0214163	-0.0220695	-0.0721662	-0.227894	-0.149473	-0.15986	-0.181236	-0.153746	0.0548607	-0.243168	-0.105196	-0.221676	-0.0538638	-0.117164	-0.0678607	-0.142098	0.237626	0.0124554	-0.0556856	-0.104629	0.132274	-0.00334312	0.0682292	-0.0839764	-0.0420116	-0.106128	0.273637	0.125207	0.0505336	0.23026	0.0618041	0.170192	0.00661175	0.118842	0.158789	0.192805	-0.34672	0.11423	-0.0082284
HSPA5	P11021	0.336115	-0.00722339	-0.0516437	-0.0314612	0.00610566	-0.282177	-0.321385	-0.136422	-0.226558	-0.0702282	-0.295343	-0.0781656	-0.070653	0.0389958	0.046885	-0.17541	-0.131704	-0.301505	-0.0114256	-0.112828	-0.020988	-0.313258	-0.0680994	-0.0928873	0.14683	-0.0552729	-0.50982	-0.284282	-0.309749	0.259382	0.00364128	0.182911	-0.0528855	-0.376845	0.0440744	0.00289745	-0.204728	0.43185	0.561073	-0.00879972	0.0192566	-0.0208793	-0.270019	-0.362675	0.524693	0.0423544	0.158329	-0.234647
LAMC1	P11047	0.142967	-0.109086	0.365161	0.147605	0.116011	0.195634	0.301347	0.204947	0.188194	0.258553	-0.0786164	0.065961	0.0433744	-0.0996281	-0.269709	-0.0663863	-0.0306286	0.172624	0.199158	0.279187	0.0514304	0.0309821	-0.0352197	0.132842	-0.0310414	-0.0259723	0.257075	0.0671399	0.181115	-0.212901	0.0415195	-0.659281	0.388858	0.189008	0.0495951	0.397481	0.196245	-0.407888	-0.0396101	-0.00278621	-0.283226	-0.0303045	-0.254699	0.16908	0.175851	-0.216991	-0.236723	0.137209
MBL2	P11226	-0.228643	0.175157	-0.948436	-0.443292	-0.0803198	0.447998	-0.00757949	0.542549	0.045231	0.150238	-0.0570877	0.246084	0.533157	0.638295	0.505463	0.244664	0.464466	0.121601	0.601746	0.590918	0.204404	0.0929213	-0.231321	0.159657	0.392259	0.221038	0.0838663	0.0673128	-0.0838942	-0.362357	0.491288	0	-0.000639283	-0.0675847	-0.0331931	-0.287824	0.17911	-0.415665	0.0212477	-0.472665	0.499065	0.26917	0.254787	-0.00750275	-0.384486	0.964057	-0.25746	0.532468
LAMP1	P11279	0.431778	-0.361743	-0.0399864	0.350392	0.571276	0.200889	0.0190631	-0.100602	-0.101763	0.308054	-0.353154	-0.329349	-0.181937	-0.246811	-0.471071	-0.176775	-0.194155	-0.217513	-0.0678653	-0.0280895	-0.0477063	-0.381395	-0.118156	0.0630611	0.0449236	0.0122562	0.151363	-0.0449241	-0.0849843	0.411921	0.00809292	0.221764	0.259779	0.055827	0.207158	0.613	-0.0172624	-0.312503	0.364493	0.273901	-0.370681	-0.0397655	-0.176511	0.208623	0.462078	0.000409007	0.0925959	0.425462
FGFR1	P11362;P11362-2;P11362-20;P11362-8;P11362-9	0.257391	-0.248797	-0.0597443	0.102099	0.0545549	0.149993	0.0847814	0.0165307	0.0517921	0.375658	-0.250751	0.0873955	-0.18509	-0.110996	-0.3911	-0.299025	-0.0708545	0.0468641	0.0227066	0.124882	-0.0957411	-0.0613781	-0.135547	0.187221	-0.0542669	0.133638	0.112793	0.0901948	0.13547	-0.0183411	0.0744714	-0.0881971	0.250711	-0.0288683	0.189199	0.508419	-0.0456049	-0.335352	0.237052	-0.0203732	-0.323486	-0.184008	-0.251883	0.192178	0.399917	0.496641	-0.25341	0.0912191
FGFR1	P11362-21;P11362-7	0.113001	0.103549	-0.333431	-0.0414979	-0.0699635	-0.184163	-0.0346507	0.09666	0.0192622	0.0977196	-0.0974551	0.13732	-0.0246468	-0.00415643	0.0416438	-0.00131778	0.0936072	-0.0947046	0.0379326	0.0958741	-0.0434434	-0.247305	0.0192304	0.0404675	0.0275688	0.00184274	-0.222042	-0.137861	-0.194422	-0.0928144	-0.0170928	0.276122	0.210231	-0.151055	-0.144211	0.112498	0.0519071	0.248221	0.248658	-0.22984	-0.17053	-0.0152634	-0.285479	-0.33607	0.296663	-0.103267	-0.278513	-0.228535
CETP	P11597;P11597-2	-0.00335417	-0.119175	0.0602657	0.0765607	0.0990153	-0.0111306	-0.00122091	-0.0686979	-0.00542894	-0.00795592	-0.09386	0.0129274	-0.0205681	-0.0392115	-0.135836	0.0361551	0.0382939	-0.0863794	-0.114949	-0.0205838	-0.0701071	-0.234455	0.0247544	0.115563	-0.117267	0.043402	0.0102798	-0.0641882	-0.00459021	-0.0536233	0.142733	-0.0797189	0.0516508	0.0445183	0.0996475	0.220809	0.0742084	-0.0162563	0.113623	-0.0583917	-0.171441	-0.0570647	-0.102489	0.0433875	0.135279	0.230881	-0.0919319	0.0622121
IGF2R	P11717	0.132439	-0.260992	0.463076	0.082891	0.0578394	0.0134776	0.0106077	-0.0599741	-0.0187243	0.402901	-0.125633	-0.168692	-0.0631394	-0.256449	-0.33996	-0.269242	-0.250709	-0.0167766	-0.0520382	0.0604166	-0.0747523	-0.343011	-0.321758	0.337732	0.069825	0.00879152	0.187189	0.00678439	0.0844697	-0.091967	0.0513524	-0.350721	0.23624	-0.111875	0.116407	0.404868	0.173938	-0.537444	-0.0673912	-0.0120534	-0.164359	-0.0423223	0.111924	0.254403	0.0755541	0.0573028	-0.0581566	0.0948755
COL11A1	P12107;P12107-2;P12107-3;P12107-4	0.134046	-0.101535	0.351027	0.171421	0.0655295	0.072448	0.0980845	0.0171782	0.00337465	0.199092	-0.0712926	-0.138352	-0.100789	-0.177952	-0.210072	-0.158657	-0.110358	0.0215131	-0.0813607	-0.000896231	-0.0553721	0.377289	-0.0399255	0.0767106	0.384677	-0.0250542	0.186447	0.0556913	0.0589611	-0.0916197	0.829989	0.0268457	0.207801	-0.0128537	0.292985	0.257773	0.0303152	-0.236422	-0.152738	0.116357	-0.144597	-0.0662151	0.0208515	0.303179	-0.0213968	-0.0141827	0.0277162	0.156616
COL6A2	P12110	0.0364847	-0.0484649	0.174349	0.0929664	0.00664696	-0.120522	-0.246756	-0.199048	-0.256631	-0.0514202	-0.148994	-0.0670912	-0.0642294	-0.0148403	0.00689759	-0.210422	-0.12594	-0.114996	-0.11487	-0.15194	-0.021979	-0.014219	-0.175539	0.0333843	0.0482963	0.000793943	-0.181361	-0.0614	0.0107606	0.148746	0.488421	0.130415	-0.259783	-0.22129	-0.133189	-0.231282	0.0473662	0.115434	-0.183256	0.123175	0.0998528	-0.0393043	0.257739	0.0206214	-0.226887	0.0183209	0.277695	-0.123229
COL6A3	P12111	0.147956	-0.299141	0.15492	0.293144	0.0639916	0.191287	0.090441	0.0063053	-0.00704231	0.445248	0.0256712	-0.198559	-0.0646285	-0.187352	-0.325948	-0.105265	-0.127664	0.126332	-0.138904	0.0675528	0.0196985	-0.0184846	-0.122428	0.11989	0.191758	-0.0135092	0.433722	0.143868	0.23432	-0.0843772	0.0441228	-0.156563	0.265285	0.0761046	0.236067	0.266711	0.24718	-0.444713	-0.366665	0.242023	-0.316118	-0.0346438	0.201066	0.622838	-0.0738011	0.28196	0.0845672	0.385213
PIP	P12273	-0.0562314	0.00980759	0.861834	-0.0656927	0.0810192	-0.226835	0.185525	-0.173366	0.0975142	-0.0139031	-0.0141057	0.206693	-0.0387193	-0.10586	-0.109785	-0.0583462	0.0628025	-0.00755546	-0.0966362	-0.00587578	0.163267	-0.220779	0.202068	0.172604	0.201758	0.0682567	0.112933	-0.0257591	0.0446196	-0.143106	0.554023	0.225658	0.0399152	0.277595	0.0713751	0.112584	-0.136437	-0.0353283	0.00822695	-0.134454	-0.00911275	-0.00583653	-0.105167	-0.0350246	-0.0848995	-0.239674	0.0198154	0.104867
CKB	P12277	0.0100567	0.085268	0.0143975	-0.0740427	-0.0898648	-0.20333	-0.114026	-0.131493	0.120944	-0.150411	-0.0790158	0.0635887	0.0555492	-0.0204273	0.0473423	0.118126	-0.0902118	-0.0101982	-0.0428004	-0.0300985	-0.10686	0.155132	0.0102275	-0.00141641	0.327034	0.0545916	-0.154315	-0.0544036	0.108021	-0.0827635	0.0778652	0.00550032	-0.0684806	-0.0699961	0.201017	-0.135318	-0.170641	-0.0930652	0.0219507	-0.0485324	0.132162	-0.0404909	-0.18256	-0.0448726	0.00490487	0.0678752	-0.137748	-0.0745748
[truncated: 700 more rows]
[truncated: 1,440 more columns]

## Sheet: description
table description
[truncated: 1 more rows]
