# Supplementary material for: Proteome profiling in cerebrospinal fluid reveals novel biomarkers of Alzheimer's disease
Source: Mol Syst Biol. 2020 Jun 2;16(6):e9356. doi: 10.15252/msb.20199356 (PMC7266499; doi:10.15252/msb.20199356)
Supplement: Supplementary file 9 — Dataset EV7 [file MSB-16-e9356-s009.xlsx]

## Sheet: MSB-19-9356_Dataset EV7
	regression of protein intensities against t-tau concentration, age, sex, cohort association																												regression of protein intensities against AD status, age, sex, cohort association
		estimators						standard error						t values						p-value									estimators						standard error						t values						p-value
gene name	Rsquared adjusted	intercept	age	male sex	t-tau [log10]	Berlin cohort	Magdeburg/Kiel cohort	intercept	age	male sex	t-tau [log10]	Berlin cohort	Magdeburg/Kiel cohort	intercept	age	male sex	t-tau [log10]	Berlin cohort	Magdeburg/Kiel cohort	intercept	age	male sex	t-tau [log10]	Berlin cohort	Magdeburg/Kiel cohort		gene name	Rsquared adjusted	intercept	age	male sex	AD	Berlin cohort	Magdeburg/Kiel cohort	intercept	age	male sex	AD	Berlin cohort	Magdeburg/Kiel cohort	intercept	age	male sex	AD	Berlin cohort	Magdeburg/Kiel cohort	intercept	age	male sex
GPI	0.691473	3.9993	0.00128104	-0.0254712	0.196252	0.330623	0.329386	0.110345	0.00119738	0.0162962	0.0278616	0.0198922	0.0229583	36.2435	1.06987	-1.56301	7.04382	16.6207	14.3471	4.33256e-76	0.286398	0.120157	6.30232e-11	7.72533e-36	6.20375e-30		GPI	0.63915	4.36261	0.0027971	-0.0235993	0.106234	0.339468	0.299671	0.0528071	0.000728077	0.0167565	0.0178013	0.0212989	0.0232181	82.6141	3.84176	-1.40837	5.9678	15.9383	12.9068	3.71792e-136	0.000173949	0.160904
ENOPH1	0.115383	3.53436	0.00182269	-0.0322981	0.18657	0.0472371	-0.00528303	0.186832	0.0019041	0.0263218	0.0460448	0.0352742	0.0381808	18.9173	0.957243	-1.22705	4.05192	1.33914	-0.138369	1.71493e-38	0.340293	0.222111	8.86181e-05	0.182955	0.890172		ENOPH1	0.192276	4.00779	0.00128875	-0.0363591	0.12931	0.0544311	-0.0202028	0.0848014	0.00114559	0.0252984	0.027318	0.0350907	0.0366406	47.2608	1.12497	-1.43721	4.7335	1.55116	-0.551377	4.1495e-87	0.262554	0.152923
STMN1	0.31521	4.59216	-0.00172746	0.0124384	0.220666	-0.132443	-0.128244	0.124699	0.00139223	0.0197174	0.032883	0.0227176	0.0272162	36.826	-1.24078	0.630833	6.71064	-5.82998	-4.71206	1.68367e-83	0.216375	0.528987	2.69319e-10	2.67848e-08	5.0378e-06		STMN1	0.267088	4.97614	0.000483094	0.00597378	0.0974846	-0.120848	-0.157083	0.0631359	0.000873337	0.0198004	0.020746	0.0234664	0.0267254	78.8164	0.553159	0.3017	4.69896	-5.14983	-5.87768	5.76012e-146	0.580812	0.763214
IMPA1	0.267781	4.56485	-7.45834e-06	0.00989314	0.166869	0.135861	0.0464282	0.118373	0.00130261	0.0183975	0.0308301	0.0215408	0.0256329	38.5634	-0.00572571	0.537745	5.41255	6.30715	1.81127	1.13058e-85	0.995438	0.591461	2.10116e-07	2.39809e-09	0.0718742		IMPA1	0.35401	4.80004	0.0022803	0.00170522	0.0997317	0.148859	0.00828591	0.0570299	0.000787427	0.0178945	0.0188131	0.0215821	0.0244592	84.167	2.89588	0.0952928	5.30117	6.89733	0.338765	1.9943e-149	0.00423648	0.924185
CFI	0.307675	6.22548	-0.0001805	0.0407254	-0.109395	-0.115469	0.0518396	0.1114	0.001241	0.0175044	0.029195	0.020108	0.0242549	55.8838	-0.145447	2.32658	-3.74706	-5.74246	2.13728	1.6234e-113	0.884525	0.0211329	0.000242755	4.04797e-08	0.0339639		CFI	0.356475	5.97371	-0.000396091	0.0506773	-0.0604429	-0.117667	0.068235	0.0530052	0.000732322	0.0165322	0.0173083	0.0195365	0.0224028	112.701	-0.54087	3.06537	-3.49213	-6.02295	3.04583	1.16374e-176	0.589227	0.00248883
TMEM189-UBE2V1;UBE2V1;UBE2V1;UBE2V1;UBE2V1	0.358511	4.00285	0.00271277	-0.0259196	0.210751	0.132374	0.136071	0.123682	0.0013858	0.0198518	0.0334967	0.0246535	0.0277263	32.3641	1.95755	-1.30565	6.29168	5.3694	4.90763	7.2633e-67	0.0522721	0.193811	3.76926e-09	3.20291e-07	2.52734e-06		TMEM189-UBE2V1;UBE2V1;UBE2V1;UBE2V1;UBE2V1	0.302516	4.52199	0.0026757	-0.0315108	0.0947872	0.136313	0.123716	0.0592143	0.000816698	0.0195054	0.0206343	0.0253717	0.0273925	76.3666	3.27624	-1.61549	4.59366	5.37264	4.51642	1.76573e-125	0.00129647	0.108225
PARK7	0.109386	4.69323	-0.000102429	-0.0318886	0.141405	0.00419544	0.00314669	0.118903	0.00131975	0.0185312	0.0309416	0.0212575	0.0256235	39.471	-0.0776121	-1.7208	4.57006	0.197363	0.122805	9.52186e-89	0.938226	0.087064	9.21335e-06	0.843774	0.902403		PARK7	0.129874	4.92179	0.00142734	-0.0326803	0.0779849	0.0133751	-0.0158267	0.05759	0.000796113	0.0179845	0.0187866	0.0212428	0.0243069	85.4625	1.79288	-1.81714	4.15108	0.629629	-0.65112	1.41974e-153	0.0745824	0.0707712
LDHA	0.43335	4.33098	0.0026844	-0.072192	0.280084	-0.018479	0.0731029	0.120701	0.00134461	0.0189657	0.0316323	0.0217867	0.0262799	35.882	1.99642	-3.80645	8.85436	-0.848178	2.78171	1.33856e-82	0.0474389	0.00019476	9.16284e-16	0.397497	0.00600044		LDHA	0.390557	4.88297	0.00454828	-0.0827294	0.133197	-0.0079607	0.0349472	0.0619638	0.000856095	0.0193264	0.0202337	0.0228384	0.0261892	78.8035	5.31282	-4.28064	6.58294	-0.348566	1.33441	1.2866e-147	2.98791e-07	2.94653e-05
GSR	0.232289	4.16451	0.00133313	-0.000237832	0.161626	-0.0138719	-0.0908403	0.106082	0.00117503	0.0164591	0.027464	0.0199899	0.0235308	39.2574	1.13455	-0.0144499	5.885	-0.693946	-3.86049	4.45936e-83	0.258293	0.988489	2.32988e-08	0.488742	0.000164991		GSR	0.2053	4.60082	0.000773512	-0.00118147	0.0700658	-0.0146042	-0.0959361	0.0505945	0.00069839	0.0160728	0.0170133	0.0202984	0.0225697	90.9353	1.10756	-0.0735079	4.11829	-0.719473	-4.25066	5.48527e-148	0.269587	0.941487
SOD1	0.274515	5.99422	0.00050971	-0.0177907	0.213255	0.045339	0.000720298	0.104505	0.00116419	0.0164209	0.0273879	0.0188634	0.0227537	57.3581	0.437823	-1.08341	7.78646	2.40355	0.0316563	2.15405e-115	0.662054	0.280115	5.80204e-13	0.0172814	0.974782		SOD1	0.18755	6.54866	5.5989e-05	-0.0250185	0.100692	0.0460115	-0.0115403	0.0525899	0.000726584	0.0164027	0.0171727	0.0193834	0.0222273	124.523	0.0770579	-1.52527	5.86349	2.37376	-0.519195	7.97386e-185	0.938658	0.128847
HPRT1	0.625606	3.705	0.00042092	-0.039459	0.344797	0.21276	0.0804448	0.107598	0.0011918	0.0172136	0.028932	0.0199732	0.0230613	34.4337	0.353181	-2.29231	11.9175	10.6523	3.48831	3.11692e-74	0.724436	0.0232421	1.29013e-23	3.37852e-20	0.000633888		HPRT1	0.482594	4.5469	0.000454352	-0.0517443	0.163645	0.221144	0.056728	0.0599562	0.000838418	0.0195809	0.0208031	0.0236128	0.0257183	75.8371	0.541916	-2.6426	7.86638	9.36545	2.20574	5.31216e-133	0.588586	0.0089958
GOT2	0.538562	4.206	-0.0021282	-0.0258477	0.296528	0.277454	0.214541	0.1383	0.00154239	0.0217932	0.0362065	0.0249397	0.0303517	30.4122	-1.3798	-1.18605	8.18991	11.125	7.0685	1.52163e-71	0.169418	0.237221	5.41075e-14	4.66682e-22	3.63843e-11		GOT2	0.461649	4.75916	0.000196448	-0.0360632	0.152352	0.291042	0.171649	0.0717216	0.00099127	0.022259	0.0233539	0.0262358	0.0303858	66.356	0.198178	-1.62016	6.5236	11.0933	5.64899	2.25105e-133	0.843118	0.106856
PGK1	0.257432	4.51744	-0.00100817	-0.0388	0.123108	0.171971	0.190052	0.161295	0.00179356	0.0244031	0.0416972	0.0294385	0.0335484	28.0074	-0.562107	-1.58996	2.95242	5.84169	5.665	5.02771e-61	0.574893	0.113978	0.00366787	3.16161e-08	7.42852e-08		PGK1	0.25001	4.72256	-4.15799e-05	-0.0269664	0.0970304	0.181278	0.160597	0.072443	0.0010005	0.0231775	0.0244355	0.0288528	0.0316096	65.1901	-0.0415593	-1.16347	3.97087	6.28284	5.08063	3.50703e-119	0.966901	0.246327
IGKC	0.167988	7.88268	0.000570428	0.0804992	-0.298028	0.0901519	0.0414703	0.222536	0.00247906	0.0349671	0.0583205	0.0401681	0.0484522	35.4221	0.230099	2.30214	-5.11017	2.24436	0.855901	9.75215e-82	0.818284	0.0225048	8.36786e-07	0.0260619	0.393223		IGKC	0.163316	7.34274	-0.00193684	0.0883357	-0.157902	0.0751564	0.083856	0.107949	0.00149143	0.0336692	0.0352498	0.0397877	0.0456251	68.0202	-1.29864	2.62363	-4.47952	1.88894	1.83793	7.88119e-136	0.195632	0.00940271
ALDOA	0.45762	5.20217	-0.00142952	-0.0178507	0.279416	0.0345345	0.0682943	0.09224	0.00102756	0.0144937	0.0241736	0.0166495	0.0200832	56.3982	-1.39119	-1.23162	11.5587	2.07421	3.40057	3.55145e-114	0.165935	0.219743	2.52089e-23	0.0395237	0.000833074		ALDOA	0.301473	5.83067	-0.000707786	-0.0255884	0.137178	0.0412206	0.0421369	0.0494364	0.000683015	0.0154191	0.016143	0.0182211	0.0208944	117.943	-1.03627	-1.65952	8.49768	2.26224	2.01666	2.22609e-180	0.301388	0.0986515
SOD2	0.340406	4.40045	0.00190087	0.0213851	0.18732	0.109556	0.126122	0.105138	0.00112538	0.0155855	0.0263442	0.0285567	0.0304331	41.8539	1.68909	1.37211	7.11049	3.83643	4.14424	8.91158e-76	0.0936762	0.172466	7.64957e-11	0.000196366	6.20947e-05		SOD2	0.171891	4.93615	0.00110908	0.0146069	0.0697933	0.0957339	0.108879	0.0540643	0.000673639	0.0164421	0.0174885	0.0317597	0.0328816	91.3015	1.6464	0.888387	3.9908	3.01432	3.31125	5.40065e-128	0.101893	0.375835
FABP3	0.15299	3.70393	0.00502406	0.0209697	0.244281	0.155207	0.11509	0.247259	0.00264001	0.0358956	0.0653704	0.0424407	0.0465762	14.9799	1.90304	0.584186	3.73688	3.65703	2.47099	9.15645e-30	0.0593164	0.560139	0.000281251	0.000373422	0.0148098		FABP3	0.229542	4.3069	0.00499205	-0.00916191	0.138289	0.166093	0.0689112	0.109296	0.00154593	0.0348478	0.0377449	0.0431172	0.0447285	39.4057	3.22915	-0.262913	3.66378	3.85214	1.54065	1.18302e-77	0.00154706	0.793005
IGKV2-30	0.476757	6.94021	0.00042737	0.0479027	-0.268854	-0.339133	-0.401816	0.194798	0.00217005	0.0306086	0.0510511	0.0351613	0.0424128	35.6278	0.19694	1.56501	-5.26637	-9.64507	-9.47392	4.00159e-82	0.844103	0.119387	4.04652e-07	6.38627e-18	1.89223e-17		IGKV2-30	0.430261	6.57096	-0.00367295	0.0742001	-0.13737	-0.35741	-0.337832	0.0967722	0.00133701	0.030183	0.0316	0.035668	0.040901	67.9014	-2.74714	2.45834	-4.34714	-10.0205	-8.25976	1.08632e-135	0.00658713	0.0148492
LDHB	0.503558	5.43151	0.000180743	-0.0288287	0.15987	-0.142989	0.00523861	0.0870442	0.000969675	0.0136773	0.0228119	0.0157116	0.0189519	62.3995	0.186396	-2.10778	7.00819	-9.10085	0.276416	1.68936e-121	0.85235	0.0364742	5.02061e-11	1.97765e-16	0.782555		LDHB	0.412917	5.79931	0.000620435	-0.0361067	0.0610975	-0.140852	-0.00608988	0.0441535	0.000610026	0.0137714	0.0144179	0.0162739	0.0186616	131.344	1.01706	-2.62186	4.23762	-8.65506	-0.326332	3.37748e-189	0.31041	0.00944992
SOD3	0.216024	7.01439	-0.00269274	-0.0116985	-0.156502	0.0295862	0.0199534	0.0991899	0.00110498	0.0155857	0.0259949	0.017904	0.0215964	70.7168	-2.43692	-0.750593	-6.02048	1.6525	0.923921	1.20101e-130	0.0158143	0.453906	9.9593e-09	0.100226	0.356799		SOD3	0.18459	6.60686	-0.00241752	-0.00372981	-0.0672931	0.0297143	0.026175	0.0504721	0.000697325	0.0157422	0.0164812	0.0186029	0.0213322	130.901	-3.46685	-0.236931	-4.08302	1.5973	1.22702	6.39758e-189	0.000650452	0.812964
ENO2	0.330607	4.68506	-0.00124868	-0.0504353	0.190091	0.0606016	-0.0333075	0.101158	0.00113201	0.0159138	0.0264605	0.0182912	0.0219821	46.3142	-1.10307	-3.16928	7.18394	3.31316	-1.51521	8.79782e-100	0.271522	0.00180572	1.90186e-11	0.00112217	0.131534		ENO2	0.323011	5.02722	0.000404897	-0.0553043	0.0970953	0.0698394	-0.0607483	0.050749	0.000702798	0.0158566	0.01661	0.0187168	0.0214118	99.0604	0.576121	-3.48777	5.84561	3.73138	-2.83714	1.71985e-165	0.565215	0.000605111
ALDOC	0.542281	5.10161	0.000407172	-0.0262855	0.169898	-0.172183	-0.138666	0.0838379	0.000933956	0.0131734	0.0219716	0.0151329	0.0182538	60.8509	0.435964	-1.99534	7.7326	-11.3781	-7.59655	1.13245e-119	0.6634	0.0475578	7.95732e-13	8.30064e-23	1.75932e-12		ALDOC	0.478078	5.50963	0.000578884	-0.0333139	0.0724022	-0.170357	-0.151194	0.0424001	0.000585802	0.0132245	0.0138453	0.0156277	0.0179205	129.944	0.988191	-2.5191	5.22935	-10.901	-8.43695	2.55926e-188	0.324309	0.0125855
SPP1	0.529775	4.23203	-0.001222	-0.0183997	0.284679	-0.207001	0.159721	0.157739	0.00174725	0.0245986	0.0409082	0.0283517	0.0339726	26.8293	-0.699382	-0.747998	6.95898	-7.30118	4.70146	3.50651e-63	0.485264	0.455489	7.00245e-11	1.03086e-11	5.29542e-06		SPP1	0.465261	4.84252	-2.39953e-05	-0.0157954	0.119776	-0.198206	0.150442	0.0801213	0.00110719	0.0251198	0.0262413	0.0298667	0.0339667	60.4399	-0.0216723	-0.628803	4.5644	-6.63636	4.42909	1.14447e-124	0.982733	0.530245
MAPT	0.541578	2.94147	-0.0057951	-0.0160592	0.619677	0.0920027	0.316289	0.213498	0.00213008	0.0299552	0.0543944	0.0413158	0.04523	13.7775	-2.72061	-0.536108	11.3923	2.22682	6.99289	1.04832e-27	0.00735537	0.592747	1.3174e-21	0.0275799	1.05811e-10		MAPT	0.476806	4.23137	-0.00302614	-0.0469014	0.358034	0.121187	0.233127	0.0918494	0.00123816	0.0294392	0.0327901	0.0423607	0.0446304	46.0686	-2.44406	-1.59316	10.919	2.86084	5.2235	5.68512e-92	0.015652	0.113175
CKB	0.0902521	4.21027	0.000550015	-0.0179459	0.148532	0.032539	0.0487726	0.157452	0.00163425	0.0246909	0.0424506	0.0289263	0.030862	26.74	0.336556	-0.726819	3.49893	1.12489	1.58035	6.04795e-50	0.737093	0.468881	0.000675406	0.263084	0.116898		CKB	0.0965646	4.49555	0.00154629	-0.0267954	0.0875308	0.0462528	0.0186643	0.0767848	0.00108292	0.0266573	0.028236	0.0329404	0.032715	58.5474	1.42789	-1.00518	3.09997	1.40414	0.570513	1.1162e-91	0.155858	0.316783
MIF	0.517745	5.19133	-0.00106456	-0.04558	0.239035	-0.236164	-0.32438	0.136217	0.00151746	0.0214038	0.0356988	0.0245874	0.0296583	38.1107	-0.70154	-2.12953	6.69588	-9.60506	-10.9373	1.15785e-86	0.483898	0.0346088	2.80752e-10	8.23624e-18	1.50284e-21		MIF	0.600581	5.4976	0.00248746	-0.0425454	0.148793	-0.215195	-0.378035	0.066418	0.000917634	0.0207156	0.0216882	0.0244802	0.0280718	82.7728	2.71073	-2.05378	6.86056	-8.79059	-13.4667	1.40777e-151	0.00732522	0.0413596
PKM (P14618)	0.478697	4.8767	0.00128984	-0.0392936	0.299325	0.0838922	0.137871	0.110703	0.00123323	0.0173947	0.0290121	0.019982	0.024103	44.0522	1.0459	-2.25894	10.3172	4.19839	5.72005	1.22668e-96	0.29705	0.0251213	8.52819e-20	4.27172e-05	4.52422e-08		PKM (P14618)	0.336529	5.65048	0.000691217	-0.046377	0.141007	0.0852832	0.125347	0.0593167	0.000819522	0.0185008	0.0193693	0.0218628	0.0250704	95.2596	0.84344	-2.50676	7.27994	3.90084	4.99981	5.86842e-163	0.400038	0.0130185
PKM (P14618-2)	0.461918	4.59485	0.00278683	-0.0504377	0.367624	0.156336	0.0139283	0.140594	0.00156622	0.0220915	0.0368458	0.0253774	0.0306112	32.6817	1.77933	-2.28312	9.97737	6.16043	0.455007	2.03772e-76	0.0769213	0.0236258	7.63154e-19	4.84211e-09	0.649668		PKM (P14618-2)	0.350546	5.56951	0.00191434	-0.0723992	0.159698	0.154943	-0.0102026	0.0759271	0.00104901	0.0236815	0.0247933	0.027985	0.0320908	73.3534	1.8249	-3.0572	6.44119	5.53664	-0.317929	7.32899e-142	0.0695785	0.00255436
CHI3L1	0.22623	5.42554	0.00566871	-0.033776	0.155614	-0.085932	-0.0867679	0.143059	0.00159368	0.0224788	0.0374918	0.0258224	0.0311479	37.9252	3.55699	-1.50257	4.15062	-3.32781	-2.78568	2.48126e-86	0.000482763	0.134753	5.16919e-05	0.00106698	0.00593056		CHI3L1	0.330355	5.7724	0.00606077	-0.0321791	0.0770684	-0.0815635	-0.101374	0.0707037	0.000976845	0.0220523	0.0230876	0.0260597	0.0298831	81.6422	6.20443	-1.45921	3.33809	-3.12987	-3.39234	1.81188e-150	3.33313e-09	0.146149
MAN2A2	0.363229	4.88004	0.000713169	-0.0351799	0.224833	0.0661723	0.0151737	0.0971586	0.00108235	0.0152665	0.0254626	0.0175373	0.0211541	50.2276	0.658908	-2.30438	8.82996	3.77323	0.717293	7.02261e-106	0.510821	0.0223758	1.06562e-15	0.000220365	0.47415		MAN2A2	0.349033	5.24915	0.0033907	-0.0515661	0.0945933	0.0773594	-0.0216473	0.0540658	0.000746976	0.016863	0.0176547	0.0199274	0.0228511	97.0882	4.53924	-3.05794	5.35798	3.88206	-0.947322	1.6713e-164	9.9733e-06	0.00254837
YWHAG	0.411915	3.27383	0.00174463	-0.0388767	0.423333	-0.00319398	0.138931	0.171108	0.00190445	0.0270852	0.045909	0.0312596	0.0370309	19.1331	0.91608	-1.43535	9.22113	-0.102176	3.75175	6.02929e-44	0.360946	0.153057	1.24921e-16	0.918739	0.000241936		YWHAG	0.305387	4.24326	0.00257523	-0.0515723	0.210036	0.00973348	0.113124	0.0907343	0.00125972	0.0287046	0.0301725	0.0341441	0.0384843	46.7658	2.04429	-1.79666	6.96118	0.28507	2.93949	1.02683e-103	0.0423572	0.0740396
PPIA	0.0751601	4.99285	0.000827312	-0.0229626	0.116889	0.0253719	0.0217382	0.120794	0.00134565	0.0189803	0.0316567	0.0218035	0.0263001	41.3337	0.614807	-1.20981	3.6924	1.16366	0.826545	3.21825e-92	0.539481	0.227983	0.000296629	0.246145	0.409621		PPIA	0.153661	5.14072	0.00248416	-0.0142493	0.0795941	0.0366635	-0.00316533	0.0607903	0.000839881	0.0189604	0.0198505	0.0224059	0.0256932	84.5647	2.95776	-0.75153	4.00968	1.63633	-0.123197	2.62315e-153	0.00349032	0.453259
FKBP1A	0.319132	4.21237	0.0010285	0.013084	0.228399	-0.0883653	-0.0439618	0.114243	0.00126471	0.0179197	0.0304901	0.0205354	0.0244792	36.8721	0.813229	0.730146	7.49092	-4.30308	-1.79588	3.72952e-82	0.417245	0.466324	3.77717e-12	2.86095e-05	0.0743211		FKBP1A	0.189015	4.8284	0.000314423	0.00828591	0.0934654	-0.0877284	-0.0455786	0.0582389	0.000810151	0.0184682	0.0194455	0.0219468	0.0247008	82.9067	0.388104	0.448657	4.80654	-3.99731	-1.84523	4.40536e-147	0.69839	0.65421
YWHAZ	0.527037	4.53633	0.000745291	-0.0388087	0.272805	-0.177286	-0.0382283	0.111778	0.0012377	0.017415	0.0291523	0.0199851	0.0240311	40.5833	0.602158	-2.22846	9.35792	-8.87091	-1.59078	2.50253e-90	0.547857	0.027138	4.24356e-17	8.81237e-16	0.113484		YWHAZ	0.461796	5.18206	0.000812562	-0.0339435	0.146648	-0.169341	-0.0504331	0.055804	0.000771408	0.0174682	0.0182259	0.020641	0.023554	92.8617	1.05335	-1.94316	8.04616	-8.20411	-2.14117	1.20916e-159	0.293526	0.053482
CAMK2B	0.6096	4.29431	0.000955757	-0.0363271	0.166782	0.249795	0.158572	0.0943023	0.00105053	0.0148177	0.024714	0.0170217	0.0205322	45.5377	0.909785	-2.4516	6.74848	14.6751	7.72306	5.87977e-99	0.364187	0.0152046	2.10724e-10	2.62885e-32	8.41458e-13		CAMK2B	0.542141	4.72248	0.000773124	-0.044188	0.0671982	0.249773	0.152152	0.0478705	0.000661381	0.0149307	0.0156317	0.017644	0.0202326	98.6511	1.16895	-2.95954	4.29885	14.1563	7.52011	8.39786e-166	0.243879	0.00347111
CRYM	0.432173	3.68848	0.00094886	-0.0487197	0.250497	0.215835	0.189807	0.162198	0.00168515	0.0246898	0.0427325	0.0343227	0.0394176	22.7406	0.563071	-1.97327	5.86196	6.28842	4.81529	2.25742e-38	0.574835	0.0516388	8.0302e-08	1.24426e-08	6.15266e-06		CRYM	0.417987	4.23655	0.00179948	-0.0627308	0.148243	0.214122	0.137134	0.107429	0.00146602	0.0251163	0.026841	0.0354464	0.0390513	39.4358	1.22746	-2.49761	5.52302	6.04071	3.51164	1.40229e-58	0.222849	0.0143209
VASN	0.552011	5.12865	0.00120435	-0.00757839	0.0959222	-0.128412	-0.115469	0.0591613	0.000659059	0.00929602	0.0155045	0.0106787	0.0128811	86.6892	1.82738	-0.815229	6.18672	-12.0251	-8.96425	1.07623e-145	0.0693466	0.416049	4.22403e-09	1.15214e-24	4.63401e-16		VASN	0.587695	5.32322	0.00167121	-0.00820161	0.0559111	-0.124285	-0.128644	0.0288203	0.000398182	0.00898899	0.00941099	0.0106225	0.012181	184.704	4.19711	-0.912406	5.94105	-11.7001	-10.5611	2.96707e-217	4.13943e-05	0.362705
PLD3	0.268621	5.2556	-0.00172217	-0.0809367	0.206208	-0.0661224	-0.0186364	0.127871	0.00142449	0.0200924	0.0335115	0.023081	0.0278411	41.1007	-1.20897	-4.02822	6.15334	-2.8648	-0.669383	7.8952e-92	0.228305	8.36569e-05	5.02364e-09	0.00468383	0.504133		PLD3	0.19647	5.65397	-0.000270979	-0.0835634	0.0965666	-0.0576527	-0.0394965	0.0629612	0.000869875	0.0196375	0.0205594	0.023206	0.0266107	89.8009	-0.311515	-4.2553	4.69696	-2.48438	-1.48423	3.60641e-158	0.755749	3.26832e-05
VAPA	0.220777	4.58301	-0.000173012	-0.0344407	0.135617	0.038427	-0.0644737	0.103857	0.00114821	0.0162603	0.0275355	0.0186613	0.0225545	44.1279	-0.15068	-2.11808	4.92518	2.05918	-2.85857	2.52088e-94	0.880409	0.035639	2.00341e-06	0.0410204	0.00479464		VAPA	0.253421	4.83674	0.00095923	-0.0430597	0.062482	0.0446122	-0.0798998	0.051145	0.000710882	0.0161651	0.0169719	0.0191951	0.0218994	94.5692	1.34935	-2.66374	3.6815	2.32414	-3.6485	6.09395e-158	0.178882	0.00841351
FETUB	0.124253	5.69793	-0.00242882	-0.0119787	-0.172022	-0.0568423	-0.00955516	0.139132	0.00154924	0.0218762	0.0364182	0.0251411	0.0302407	40.9533	-1.56774	-0.547565	-4.72351	-2.26093	-0.31597	2.89772e-91	0.118758	0.584692	4.75626e-06	0.0250024	0.752404		FETUB	0.146021	5.30485	-0.00272934	-0.0177684	-0.0799826	-0.0612468	-0.00208037	0.0680445	0.000940111	0.0212658	0.0222784	0.0251439	0.0287586	77.9615	-2.90321	-0.835539	-3.59015	-2.43585	-0.0723388	3.33401e-146	0.00413078	0.404464
[truncated: 3 more columns]

## Sheet: description
table description
This table provides the results of the two linear regression analysis. Proteins are specified by gene names. In the case of two PKM isoforms, the UniProt identifier is provided in parenthesis. The log10-transformed protein intensities across samples were regressed by either t-tau concentration (left yellow panel) or AD status (right orange panel). In both cases age, sex, and cohort association we…
